# Supplementary material for: Clinical-grade whole-genome sequencing and 3′ transcriptome analysis of colorectal cancer patients
Source: Genome Med. 2021 Feb 25;13:33. doi: 10.1186/s13073-021-00852-8 (PMC7908713; doi:10.1186/s13073-021-00852-8)
Supplement: Supplementary file 1 — Additional file 1: Figure S1. Kategis plot of Chromosome 20. Table S1. MutSigCV calls of hypermutated and non-hypermutated tumours. [file 13073_2021_852_MOESM1_ESM.zip › Supplementary table S1.xlsx]

## Sheet: Hypermutated
gene	expr	reptime	hic	N_nonsilent	N_silent	N_noncoding	n_nonsilent	n_silent	n_noncoding	nnei	x	X	p	q
ABCA7	2387949	206	26	837200	275128	0	133	231	0	0	231	275128	0	0
ACSF3	1277584	239	40	226520	70336	0	67	208	0	0	208	70336	0	0
ADRA2B	792336	366	41	169456	56336	0	58	57	0	0	57	56336	0	0
ALPK2	204534	290	67	862288	239960	0	395	325	0	0	325	239960	0	0
ASPHD1	NaN	NaN	NaN	147168	51240	0	29	2	0	5	11	424368	0	0
ATOX1	584468	406	46	29680	7448	0	19	0	0	2	0	104664	0	0
BCL6B	1696302	360	24	188104	59192	0	32	34	0	0	34	59192	0	0
BRDT	311662	242	9	394464	95424	0	142	1	0	0	1	95424	0	0
C17orf100	663953	424	9	42448	17024	0	33	0	0	2	0	42448	0	0
C1orf105	135244	400	11	77448	19320	0	58	0	0	2	0	163184	0	0
C1orf86	849779	293	25	136360	29288	0	68	0	0	2	0	243824	0	0
C2orf80	321897	440	5	82152	21000	0	102	0	0	1	0	39872	0	0
C4orf50	109875	686	16	110152	33824	0	61	1	0	3	2	182560	0	0
C7orf69	NaN	NaN	NaN	51296	12376	0	32	0	0	5	9	385504	0	0
C8B	38776	713	-12	243656	62440	0	78	2	0	6	31	788256	0	0
C8orf48	NaN	NaN	NaN	126672	34608	0	68	1	0	5	10	407736	0	0
CD52	1021101	217	22	25536	6720	0	106	0	0	2	35	88704	0	0
CDK11B	1569768	214	33	331856	82096	0	53	68	0	1	124	165032	0	0
CHRNA3	495901	373	46	225344	60928	0	33	77	0	0	77	60928	0	0
CLCA4	279475	692	-14	371840	100912	0	57	1	0	0	1	100912	0	0
CLECL1	251092	648	8	68152	17192	0	23	0	0	3	4	167328	0	0
CMPK1	257134	210	7	94416	24360	0	44	0	0	2	0	196616	0	0
DBT	314135	495	9	196728	53760	0	57	0	0	2	0	223888	0	0
DEFB126	215351	430	25	45192	12600	0	42	1	0	4	1	98840	0	0
DIXDC1	416878	221	22	287896	73640	0	33	1	0	1	2	95984	0	0
EXO1	173100	325	-16	343112	92512	0	255	1	0	0	1	92512	0	0
FAM171B	264318	538	-9	328496	93016	0	70	50	0	2	167	297136	0	0
FMN2	55160	851	-26	661584	218232	0	166	295	0	0	295	218232	0	0
FMNL2	289066	611	8	449232	118440	0	57	115	0	0	115	118440	0	0
FOXD2	190214	478	16	181496	68488	0	118	0	0	0	0	68488	0	0
GABRR3	189744	702	0	192920	48160	0	49	0	0	1	0	118328	0	0
GBA3	103435	746	22	190624	49280	0	45	9	0	2	26	235928	0	0
GBP1	337373	745	2	242760	62832	0	103	1	0	6	6	494984	0	0
GBP3	316278	598	5	243936	63168	0	158	2	0	0	2	63168	0	0
GIGYF2	325071	328	35	547288	138152	0	49	77	0	0	77	138152	0	0
GPX1	1661046	201	34	82936	28112	0	63	0	0	1	1	56448	0	0
HAAO	344647	338	34	117656	33376	0	77	0	0	1	0	101640	0	0
IER5	201966	253	23	122752	42560	0	139	3	0	5	14	332864	0	0
IFI27	200295	605	47	47152	16016	0	28	1	0	4	22	214648	0	0
IFIH1	70837	712	12	421680	105504	0	100	1	0	1	1	301224	0	0
IQGAP3	2095354	166	39	658952	188776	0	135	220	0	0	220	188776	0	0
KCNJ16	32643	589	-53	166096	45752	0	33	2	0	2	2	137760	0	0
KIAA0040	NaN	NaN	NaN	40152	10248	0	54	32	0	0	32	10248	0	0
KLRF1	226318	648	33	98504	22624	0	38	0	0	1	2	42504	0	0
L1TD1	274287	422	-1	350056	87080	0	171	192	0	0	192	87080	0	0
LCE4A	169158	818	24	40264	10808	0	60	0	0	6	21	187992	0	0
LGALS3	801045	143	47	111608	32872	0	54	1	0	5	3	299432	0	0
LRP2	420134	683	14	1921024	478016	0	167	428	0	0	428	478016	0	0
MAPK8IP2	1073094	203	43	328384	109424	0	35	71	0	0	71	109424	0	0
MMP28	647610	144	6	205688	63448	0	35	0	0	0	0	63448	0	0
NBPF3	563178	283	37	262472	65800	0	199	160	0	0	160	65800	0	0
NCR2	338294	510	40	109256	33712	0	64	0	0	2	1	160832	0	0
NOP16	576954	347	45	73584	19152	0	38	0	0	2	3	57176	0	0
NR1H2	1072052	528	26	183400	54320	0	41	2	0	1	9	151032	0	0
NUDT18	584373	219	34	123816	41160	0	60	0	0	1	0	88088	0	0
OBSL1	548994	487	35	746928	247464	0	192	337	0	0	337	247464	0	0
OR5K3	416592	885	-4	127120	35000	0	56	1	0	1	1	69608	0	0
OR5K4	414958	885	-14	125832	36120	0	60	0	0	2	3	112280	0	0
OR5R1	NaN	NaN	NaN	126056	37408	0	119	0	0	5	9	410536	0	0
ORAI1	720229	228	56	116592	37296	0	35	38	0	0	38	37296	0	0
PATE4	NaN	NaN	NaN	41888	9688	0	34	0	0	5	9	382816	0	0
PDIA6	691715	507	50	181440	49224	0	78	110	0	0	110	49224	0	0
PLA2G2C	608368	501	27	61992	15456	0	52	1	0	2	2	222376	0	0
PLEKHA2	487952	201	38	173880	48216	0	34	0	0	0	0	48216	0	0
PMF1	2280435	211	36	84056	22792	0	75	1	0	1	1	60984	0	0
RPL29	1045639	224	36	64512	18144	0	36	0	0	10	15	373800	0	0
RWDD3	172385	582	-13	111328	28952	0	112	0	0	1	1	114240	0	0
RXFP4	1880483	213	32	138936	50232	0	55	2	0	7	13	462392	0	0
RYBP	102513	607	32	88368	24024	0	100	0	0	4	0	367136	0	0
S100A7	1140114	279	38	43400	9688	0	56	0	0	2	0	56280	0	0
SERINC2	748895	262	28	183120	52752	0	63	75	0	0	75	52752	0	0
SLC37A4	1424132	180	57	179760	54264	0	34	0	0	0	0	54264	0	0
SLC38A3	846254	199	44	206136	58464	0	50	0	0	0	0	58464	0	0
SLC46A1	1410113	190	28	176120	58912	0	34	0	0	0	0	58912	0	0
SLFNL1	341851	171	29	158704	48944	0	69	1	0	5	3	408184	0	0
TMEM159	338008	549	39	64512	19152	0	46	0	0	7	13	408632	0	0
TMEM37	203559	497	35	73640	23632	0	52	2	0	2	13	132048	0	0
TNS1	500812	399	23	684264	209496	0	184	318	0	0	318	209496	0	0
TPD52	211901	353	43	105112	28112	0	20	0	0	7	0	346360	0	0
TUSC5	1447271	228	21	68768	22288	0	62	0	0	1	0	69048	0	0
VEGFC	145765	585	-14	172032	44184	0	39	1	0	1	1	113176	0	0
WDSUB1	386986	265	29	195384	51744	0	97	5	0	2	7	147168	0	0
ZAR1	310162	396	52	162456	53760	0	105	3	0	6	27	577024	0	0
ZG16	NaN	NaN	NaN	66920	20104	0	101	0	0	5	9	393232	0	0
ZNF117	216422	994	-9	198688	46592	0	69	0	0	3	1	216160	0	0
ZNF138	213856	1035	-19	152544	34440	0	63	1	0	5	4	348432	0	0
ZNF2	223452	616	24	172200	45696	0	56	0	0	3	1	169064	0	0
ZNF384	2816983	210	61	231896	65464	0	30	4	0	6	10	327936	0	0
ZNF708	170282	1121	-57	231056	55216	0	87	0	0	1	0	133672	0	0
AK5	484699	536	-8	232680	59808	0	52	79	0	0	79	59808	1.11022e-16	2.0941e-14
CNR2	923316	254	23	137928	44688	0	57	324	0	0	324	44688	1.11022e-16	2.0941e-14
FAM104B	214019	NaN	18	68824	15176	0	81	0	0	6	4	224616	1.11022e-16	2.0941e-14
IRF5	845100	361	49	204512	60424	0	45	0	0	4	2	264656	1.11022e-16	2.0941e-14
LGALS8	464894	556	5	148904	38752	0	190	184	0	0	184	38752	1.11022e-16	2.0941e-14
LRP1B	8988	1120	-11	1919288	459592	0	44	380	0	0	380	459592	1.11022e-16	2.0941e-14
OR2T4	104321	936	-39	136696	39200	0	145	33	0	0	33	39200	1.11022e-16	2.0941e-14
OR6K3	175690	966	2	123424	35504	0	84	1	0	1	3	73472	1.11022e-16	2.0941e-14
TIGD6	1070181	149	44	207592	56168	0	66	1	0	6	30	730688	1.11022e-16	2.0941e-14
TMEM216	1394229	286	57	60536	17920	0	33	34	0	0	34	17920	1.11022e-16	2.0941e-14
UBE2NL	5046	NaN	-19	60704	17248	0	26	0	0	2	6	78736	1.11022e-16	2.0941e-14
ANAPC1	NaN	NaN	NaN	795816	216048	0	64	164	0	0	164	216048	2.22045e-16	3.77316e-14
CFHR4	211450	853	-31	137088	33936	0	118	1	0	1	1	89600	2.22045e-16	3.77316e-14
CROCC	681579	247	45	785456	256144	0	227	251	0	0	251	256144	2.22045e-16	3.77316e-14
DDHD1	306643	448	20	365008	101360	0	38	101	0	0	101	101360	2.22045e-16	3.77316e-14
FAM71A	409070	224	26	229320	70560	0	138	3	0	3	15	272664	2.22045e-16	3.77316e-14
GREB1L	NaN	NaN	NaN	774704	216160	0	33	50	0	0	50	216160	2.22045e-16	3.77316e-14
INADL	274287	469	-3	733096	203336	0	262	274	0	0	274	203336	2.22045e-16	3.77316e-14
NRD1	707583	382	16	507808	128912	0	50	124	0	0	124	128912	2.22045e-16	3.77316e-14
OR7C2	961949	546	4	122360	38752	0	34	2	0	0	2	38752	2.22045e-16	3.77316e-14
PIKFYVE	256462	539	10	862008	224952	0	277	278	0	0	278	224952	2.22045e-16	3.77316e-14
SH3TC1	172983	242	51	519568	165704	0	102	376	0	0	376	165704	2.22045e-16	3.77316e-14
C1orf204	NaN	NaN	NaN	93968	28504	0	59	1	0	5	10	401632	3.33067e-16	5.27925e-14
COPZ2	1205950	255	20	88312	23072	0	107	0	0	2	13	134064	3.33067e-16	5.27925e-14
GC	17296	933	-6	195496	51968	0	104	2	0	4	2	221144	3.33067e-16	5.27925e-14
IGFBP2	582017	536	19	124880	41440	0	61	1	0	2	2	140840	3.33067e-16	5.27925e-14
KCNN3	1958370	559	34	291480	85512	0	72	97	0	1	112	103264	3.33067e-16	5.27925e-14
OR10J1	347588	699	-5	124264	38192	0	131	2	0	3	3	148568	3.33067e-16	5.27925e-14
OR2T27	141426	710	-10	122808	37296	0	200	184	0	0	184	37296	3.33067e-16	5.27925e-14
RFX8	NaN	NaN	NaN	195720	50568	0	101	1	0	5	10	423696	3.33067e-16	5.27925e-14
PGPEP1L	217299	248	-20	77896	24080	0	106	0	0	2	2	259392	4.44089e-16	6.75517e-14
RYR2	86856	1024	-24	2043888	529872	0	47	358	0	0	358	529872	4.44089e-16	6.75517e-14
SRGAP2	472089	300	6	401184	108528	0	79	227	0	0	227	108528	4.44089e-16	6.75517e-14
TRIM42	108667	896	10	292488	75096	0	136	1	0	3	2	275688	4.44089e-16	6.75517e-14
UNC93B1	1357582	356	31	236040	72240	0	34	28	0	0	28	72240	4.44089e-16	6.75517e-14
CELSR2	994135	287	31	1134672	361536	0	79	366	0	0	366	361536	5.55111e-16	7.99276e-14
GPATCH4	2049505	180	37	159376	38192	0	58	13	0	0	13	38192	5.55111e-16	7.99276e-14
HSPG2	481189	179	27	1740312	538104	0	300	533	0	0	533	538104	5.55111e-16	7.99276e-14
IFNA4	137739	498	1	75376	20720	0	31	0	0	8	3	505400	5.55111e-16	7.99276e-14
LONRF2	94009	703	5	298368	89544	0	134	201	0	0	201	89544	5.55111e-16	7.99276e-14
SERPINB10	133459	522	19	164024	40264	0	78	0	0	6	12	756112	5.55111e-16	7.99276e-14
TAF1B	909213	197	43	248360	58240	0	222	108	0	0	108	58240	5.55111e-16	7.99276e-14
ATP6V1B1	504483	623	25	208880	59248	0	58	70	0	0	70	59248	6.66134e-16	8.72543e-14
BAGE2	NaN	NaN	NaN	47544	13608	0	22	0	0	5	9	386736	6.66134e-16	8.72543e-14
C12orf10	1689542	166	53	149408	45304	0	132	0	0	7	5	451472	6.66134e-16	8.72543e-14
CACNA1S	522609	490	31	762440	210952	0	81	256	0	0	256	210952	6.66134e-16	8.72543e-14
CDK11A	NaN	NaN	NaN	330008	81760	0	189	284	0	0	284	81760	6.66134e-16	8.72543e-14
CTSA	725555	209	59	205072	56840	0	28	3	0	10	13	508536	6.66134e-16	8.72543e-14
DHRSX	NaN	NaN	NaN	132384	39144	0	76	0	0	5	9	412272	6.66134e-16	8.72543e-14
FAM131C	876105	197	40	113624	32032	0	198	260	0	0	260	32032	6.66134e-16	8.72543e-14
GPR62	1013177	370	39	129248	56728	0	102	4	0	3	5	195272	6.66134e-16	8.72543e-14
H2BFM	NaN	NaN	NaN	61488	18312	0	17	0	0	5	9	391440	6.66134e-16	8.72543e-14
OR6C1	667726	802	-14	122192	35392	0	113	0	0	4	1	224112	6.66134e-16	8.72543e-14
PCSK6	372683	406	-1	454440	127680	0	36	72	0	1	89	147168	6.66134e-16	8.72543e-14
TNR	177437	738	4	544376	154672	0	126	252	0	0	252	154672	6.66134e-16	8.72543e-14
C2orf27A	NaN	NaN	NaN	78960	25200	0	42	1	0	5	10	398328	7.77156e-16	9.83807e-14
CELA3B	448600	190	29	109872	31752	0	59	345	0	0	345	31752	7.77156e-16	9.83807e-14
F5	294416	415	11	899976	237552	0	234	285	0	0	285	237552	7.77156e-16	9.83807e-14
NPHP4	508577	370	13	565096	173600	0	71	121	0	0	121	173600	7.77156e-16	9.83807e-14
STK39	135182	980	-1	226744	59864	0	54	0	0	2	2	187320	7.77156e-16	9.83807e-14
COL6A3	423594	399	10	1255352	383152	0	167	232	0	0	232	383152	8.88178e-16	1.06706e-13
DNAH6	NaN	NaN	NaN	1700608	446600	0	103	285	0	0	285	446600	8.88178e-16	1.06706e-13
MAP2K3	415581	517	-43	144536	38248	0	221	316	0	0	316	38248	8.88178e-16	1.06706e-13
PLCD3	819156	170	30	312368	95032	0	35	46	0	0	46	95032	8.88178e-16	1.06706e-13
POU4F1	41876	1004	-1	158368	53984	0	34	2	0	1	3	93128	8.88178e-16	1.06706e-13
TAAR9	178165	618	22	136584	39312	0	33	4	0	2	5	117320	8.88178e-16	1.06706e-13
UGT2B10	99797	764	14	424872	111384	0	54	9	0	1	10	188832	8.88178e-16	1.06706e-13
WDR78	334231	692	-14	355768	93128	0	142	12	0	6	15	249368	8.88178e-16	1.06706e-13
CD5	805103	546	37	200368	56504	0	78	0	0	5	6	389872	9.99201e-16	1.1152e-13
CDKN2AIP	235218	163	16	225512	68656	0	34	0	0	3	4	253904	9.99201e-16	1.1152e-13
CYP20A1	417679	298	23	191520	49896	0	89	1	0	12	38	958552	9.99201e-16	1.1152e-13
FAM110C	123809	705	NaN	119840	43120	0	55	0	0	7	9	673176	9.99201e-16	1.1152e-13
MEGF9	551753	185	15	251776	75488	0	32	5	0	2	5	151536	9.99201e-16	1.1152e-13
NAV2	164305	496	9	982072	287000	0	74	411	0	0	411	287000	9.99201e-16	1.1152e-13
PIK3R6	423397	636	11	302456	90664	0	36	6	0	1	15	164584	9.99201e-16	1.1152e-13
SCAMP1	222123	434	39	139552	36512	0	35	13	0	0	13	36512	9.99201e-16	1.1152e-13
SCN9A	93566	908	-9	805728	208656	0	63	208	0	0	208	208656	9.99201e-16	1.1152e-13
SHISA4	736064	208	24	78624	23856	0	48	0	0	3	1	156912	9.99201e-16	1.1152e-13
TUBA3E	349797	593	22	178360	52304	0	205	220	0	0	220	52304	9.99201e-16	1.1152e-13
ZCCHC3	1010597	348	24	154728	49728	0	31	38	0	0	38	49728	9.99201e-16	1.1152e-13
FOXE1	468629	276	38	138208	50288	0	30	59	0	0	59	50288	1.11022e-15	1.18983e-13
GPR116	168285	392	0	545328	147000	0	85	248	0	0	248	147000	1.11022e-15	1.18983e-13
MAGEA10	191719	NaN	-20	145376	42112	0	64	0	0	5	5	233184	1.11022e-15	1.18983e-13
MXRA5	223878	NaN	-28	1097040	332808	0	166	226	0	0	226	332808	1.11022e-15	1.18983e-13
PRAMEF22	NaN	NaN	NaN	378056	110824	0	230	192	0	0	192	110824	1.11022e-15	1.18983e-13
RHBDL2	603263	318	27	124264	32984	0	49	0	0	2	1	239904	1.11022e-15	1.18983e-13
SUCLG2	66926	891	7	195608	53536	0	62	0	0	3	4	410984	1.11022e-15	1.18983e-13
C8orf59	99038	1463	13	42392	9856	0	33	0	0	10	50	594776	1.22124e-15	1.25191e-13
FCRL5	234921	764	25	385896	117768	0	196	15	0	3	23	253512	1.22124e-15	1.25191e-13
GUCA1C	90728	971	-15	87472	20720	0	82	0	0	4	28	429296	1.22124e-15	1.25191e-13
MUC2	1467711	466	43	1116416	335104	0	303	372	0	0	372	335104	1.22124e-15	1.25191e-13
OR2AK2	NaN	NaN	NaN	128968	40208	0	91	2	0	5	11	413336	1.22124e-15	1.25191e-13
SRRM3	851224	195	50	253344	85176	0	37	4	0	14	17	729960	1.22124e-15	1.25191e-13
TMEM52	1434423	233	27	80864	28000	0	79	4	0	2	4	72632	1.22124e-15	1.25191e-13
USP20	552898	184	42	374528	102760	0	37	164	0	0	164	102760	1.22124e-15	1.25191e-13
AIP	1392213	215	53	133168	37016	0	68	0	0	5	4	233016	1.33227e-15	1.32959e-13
CAP1	873408	387	23	194488	53480	0	294	3	0	2	5	220136	1.33227e-15	1.32959e-13
HADHB	642780	250	34	194712	54768	0	53	18	0	0	18	54768	1.33227e-15	1.32959e-13
NPRL3	1005761	238	36	228536	67312	0	35	1	0	1	3	105336	1.33227e-15	1.32959e-13
TCF7L1	973960	394	18	232232	72352	0	41	1	0	0	1	72352	1.33227e-15	1.32959e-13
ESPNL	428658	356	29	381640	130760	0	188	330	0	0	330	130760	1.44329e-15	1.40326e-13
GDF7	580167	278	28	166544	61768	0	42	46	0	0	46	61768	1.44329e-15	1.40326e-13
MT4	598942	187	24	28336	5432	0	74	0	0	8	176	738304	1.44329e-15	1.40326e-13
SFT2D3	NaN	NaN	NaN	75936	32928	0	49	0	0	5	9	406056	1.44329e-15	1.40326e-13
USP34	841742	471	34	1475544	365568	0	64	183	0	0	183	365568	1.44329e-15	1.40326e-13
CLDN24	NaN	NaN	NaN	84784	26264	0	55	0	0	5	9	399392	1.55431e-15	1.48068e-13
GPD2	116871	496	10	296576	81088	0	49	2	0	4	3	437080	1.55431e-15	1.48068e-13
OR2G2	204354	957	-25	121744	38360	0	158	1	0	1	1	51912	1.55431e-15	1.48068e-13
ZNF274	1390072	581	-58	263760	70392	0	52	5	0	5	12	385952	1.55431e-15	1.48068e-13
IFI44L	161560	636	-13	185920	47768	0	93	3	0	4	7	209664	1.66534e-15	1.56276e-13
RETNLB	129526	941	-3	45752	12376	0	42	0	0	4	2	264152	1.66534e-15	1.56276e-13
TMPRSS11B	170820	716	-19	172648	43568	0	128	1	0	3	7	490112	1.66534e-15	1.56276e-13
CD300LF	NaN	NaN	NaN	117488	33376	0	68	1	0	5	10	406504	1.77636e-15	1.65869e-13
KRTAP13-2	4608	1035	-69	67872	21168	0	26	2	0	12	15	218232	1.88738e-15	1.74509e-13
TNFRSF10A	633411	240	42	187376	55048	0	93	0	0	2	2	244160	1.88738e-15	1.74509e-13
PYY	920082	241	29	38584	12488	0	63	0	0	3	16	124880	1.9984e-15	1.8298e-13
RPL14	195734	546	20	89320	24416	0	52	0	0	0	0	24416	1.9984e-15	1.8298e-13
C2orf83	186199	353	25	73528	20552	0	95	0	0	3	3	202608	2.10942e-15	1.91288e-13
OR5AR1	NaN	NaN	NaN	121240	35168	0	37	0	0	5	9	408296	2.10942e-15	1.91288e-13
PRH1	NaN	NaN	NaN	66920	20608	0	39	0	0	5	9	393736	2.22045e-15	1.99438e-13
TSEN15	372562	761	8	73080	19320	0	66	1	0	2	1	70000	2.22045e-15	1.99438e-13
DACH1	30451	1135	-22	279160	84896	0	35	2	0	2	6	222600	2.33147e-15	2.06461e-13
OR5B12	190469	812	-10	123424	36008	0	52	0	0	5	1	348488	2.33147e-15	2.06461e-13
TNFRSF10B	694327	213	48	177408	50232	0	69	0	0	7	3	374080	2.33147e-15	2.06461e-13
EOMES	165387	429	1	267512	82096	0	37	1	0	2	1	185696	2.44249e-15	2.1428e-13
GBP2	337373	745	2	243320	61768	0	111	2	0	2	6	192024	2.44249e-15	2.1428e-13
MYO3B	324392	844	28	574224	146160	0	166	221	0	0	221	146160	2.77556e-15	2.42373e-13
IL23R	453952	581	-4	259560	64680	0	105	3	0	8	14	415240	2.9976e-15	2.60557e-13
C11orf40	190769	879	-1	87640	24080	0	48	1	0	1	1	62496	3.44169e-15	2.96426e-13
GSTA5	572117	455	9	93296	23128	0	33	0	0	3	4	486808	3.44169e-15	2.96426e-13
ZCCHC2	164923	286	44	460152	142800	0	31	104	0	0	104	142800	3.66374e-15	3.14115e-13
C18orf25	413073	142	58	159656	46648	0	32	1	0	0	1	46648	3.77476e-15	3.2217e-13
C1orf227	326908	445	13	41552	10024	0	52	0	0	2	5	96824	3.88578e-15	3.30151e-13
COQ3	259457	638	13	149240	41608	0	75	0	0	2	0	179088	4.10782e-15	3.47452e-13
PSORS1C1	3178076	283	21	61712	18088	0	52	0	0	1	0	340704	4.21885e-15	3.5525e-13
CDRT4	405431	452	-68	61320	16632	0	36	0	0	0	0	16632	4.44089e-15	3.69005e-13
HSBP1L1	NaN	NaN	NaN	31920	7896	0	31	0	0	5	9	381024	4.44089e-15	3.69005e-13
MAL2	247332	442	-1	69384	22344	0	34	8	0	0	8	22344	4.44089e-15	3.69005e-13
SUMO4	NaN	NaN	NaN	38640	10080	0	30	0	0	5	9	383208	4.55191e-15	3.76571e-13
ALLC	252769	496	5	161504	43456	0	45	0	0	1	0	67368	4.66294e-15	3.84071e-13
OR2J3	155147	738	1	119560	37520	0	87	0	0	1	0	72856	4.77396e-15	3.88131e-13
OR5AC2	200002	811	-15	120344	35560	0	60	3	0	1	5	71064	4.77396e-15	3.88131e-13
TMIE	298503	495	41	63000	18144	0	48	0	0	0	0	18144	4.77396e-15	3.88131e-13
MAD2L2	682357	264	32	88816	23408	0	54	0	0	2	0	98952	5.10703e-15	4.11661e-13
SMAD5	284497	449	34	189728	47992	0	35	0	0	1	0	66528	5.10703e-15	4.11661e-13
S100A7L2	1140114	279	38	48496	10472	0	53	0	0	2	0	56280	5.55112e-15	4.43666e-13
THAP6	461415	491	19	92736	22344	0	27	0	0	4	6	137424	5.55112e-15	4.43666e-13
PVRIG	1465817	204	59	124264	43232	0	47	0	0	3	0	212856	5.66214e-15	4.5063e-13
DALRD3	1799657	241	41	213080	69160	0	49	0	0	4	0	361256	5.77316e-15	4.57535e-13
BTLA	304354	636	35	117600	31248	0	96	0	0	0	0	31248	5.88418e-15	4.62448e-13
MMP20	530118	436	17	197680	52640	0	84	0	0	2	0	204904	5.88418e-15	4.62448e-13
MBIP	81955	627	-10	143416	36176	0	66	0	0	1	3	165816	5.9952e-15	4.69218e-13
RNASE7	937278	320	20	62496	17304	0	66	0	0	1	0	214312	6.10623e-15	4.75932e-13
UPK1B	222933	588	0	108920	27328	0	49	0	0	4	0	269472	6.32827e-15	4.91209e-13
SIX1	352813	482	5	110712	33600	0	33	0	0	1	0	128408	6.43929e-15	4.97778e-13
DZIP1L	175494	464	8	311528	86800	0	184	1	0	1	3	138768	6.77236e-15	5.19269e-13
ISCU	437636	399	40	59808	15624	0	88	0	0	1	5	69720	6.77236e-15	5.19269e-13
SPOCD1	1213493	183	35	473592	149856	0	110	0	0	1	0	202832	7.54952e-15	5.76514e-13
C6orf47	2517236	193	20	109984	38696	0	40	0	0	4	0	318472	7.88258e-15	5.97114e-13
RNF222	NaN	NaN	NaN	82768	29288	0	43	0	0	5	9	402416	7.88258e-15	5.97114e-13
CLDN5	770036	298	22	112728	41160	0	27	0	0	3	0	205408	8.54872e-15	6.44984e-13
TDRD12	NaN	NaN	NaN	167832	39816	0	66	1	0	5	10	412944	8.77076e-15	6.591e-13
HADH	230614	771	21	135520	37184	0	44	0	0	7	3	394632	9.32587e-15	6.98034e-13
OR5M10	NaN	NaN	NaN	122248	37016	0	50	0	0	5	9	410144	1.16573e-14	8.69094e-13
BANF2	594840	432	1	41328	10080	0	47	0	0	1	1	79576	1.22124e-14	9.06895e-13
OR52W1	466636	728	4	118384	43064	0	64	0	0	2	2	146216	1.24345e-14	9.19763e-13
C4orf48	NaN	NaN	NaN	49560	18144	0	45	0	0	5	9	391272	1.43219e-14	1.05523e-12
HDGFRP2	2094827	278	40	273392	76384	0	33	25	0	0	25	76384	1.68754e-14	1.23854e-12
POU4F2	38882	987	-10	158536	48776	0	51	10	0	0	10	48776	1.82077e-14	1.33114e-12
C6orf1	1074764	233	36	62664	19992	0	40	0	0	6	3	211624	1.9984e-14	1.45536e-12
HOXD9	242935	874	15	134400	44520	0	26	3	0	3	19	185416	2.10942e-14	1.53031e-12
TMEM87B	564343	466	36	234192	58128	0	34	0	0	0	0	58128	2.27596e-14	1.64479e-12
LRRC8C	300032	514	7	317800	88760	0	73	1	0	3	3	279664	2.64233e-14	1.90228e-12
CCDC85A	63834	739	-15	219128	63448	0	70	1	0	6	7	316008	2.81997e-14	2.01478e-12
ID3	1050775	159	32	46648	15176	0	52	1	0	2	3	77784	2.81997e-14	2.01478e-12
CCDC104	618209	382	27	145880	33376	0	63	0	0	3	8	266168	3.44169e-14	2.44971e-12
REC8	974559	220	41	222096	66360	0	37	29	0	0	29	66360	3.90798e-14	2.77114e-12
CCDC66	178940	477	24	396984	93744	0	196	109	0	0	109	93744	4.04121e-14	2.85488e-12
OR5M1	NaN	NaN	NaN	122640	36624	0	28	0	0	5	9	409752	4.91829e-14	3.46152e-12
DEFB127	215351	430	25	40376	10696	0	38	0	0	4	1	98840	6.21725e-14	4.35947e-12
C6orf201	181759	353	22	58184	14896	0	40	0	0	2	4	196000	6.42819e-14	4.49069e-12
OR4A47	99957	835	-45	120848	35056	0	51	1	0	4	5	243992	7.92699e-14	5.5173e-12
C12orf77	251399	819	7	58800	16800	0	33	0	0	2	0	189056	8.03802e-14	5.57401e-12
ZNF469	NaN	NaN	NaN	1476216	503160	0	318	311	0	0	311	503160	8.73745e-14	6.03684e-12
C1orf213	1032187	163	25	59808	18816	0	56	0	0	1	1	87976	8.89289e-14	6.12181e-12
ALK	202198	882	19	645624	190176	0	97	258	0	1	289	221592	9.15934e-14	6.28231e-12
ZMYM5	314256	363	44	287560	72800	0	89	0	0	3	1	171416	1.01252e-13	6.91964e-12
CYLC2	13384	1215	-31	145712	33208	0	42	4	0	1	4	59640	1.20681e-13	8.21765e-12
PSMD9	831519	195	45	91672	24584	0	54	0	0	3	4	177800	1.27676e-13	8.66266e-12
FAT4	15815	726	-10	1945272	576408	0	150	268	0	0	268	576408	1.29785e-13	8.77421e-12
CHIT1	507603	453	31	190400	52024	0	68	0	0	0	0	52024	1.47438e-13	9.93203e-12
OR52N4	139577	922	2	125384	37576	0	129	0	0	1	0	75880	1.68754e-13	1.13275e-11
TSPYL1	260958	593	22	169960	50792	0	62	1	0	1	4	203392	1.89404e-13	1.26686e-11
FAM185A	NaN	NaN	NaN	156688	46088	0	57	0	0	5	9	419216	2.05835e-13	1.3719e-11
ALG6	133567	477	2	210224	54544	0	61	0	0	2	0	133504	2.3348e-13	1.55067e-11
LTBP1	213347	605	2	711704	187600	0	70	190	0	0	190	187600	2.47469e-13	1.63281e-11
IMPACT	144714	390	16	136920	31584	0	42	0	0	14	16	841344	2.4758e-13	1.63281e-11
ABHD1	1214097	238	50	161336	49336	0	72	0	0	1	1	104496	2.60791e-13	1.71395e-11
NCKAP5	36731	826	18	757120	217616	0	126	203	0	0	203	217616	2.75224e-13	1.80253e-11
PHLDA1	604083	438	17	155568	48048	0	40	2	0	0	2	48048	2.89657e-13	1.89049e-11
C9orf169	NaN	NaN	NaN	57288	16464	0	34	0	0	5	9	389592	2.91989e-13	1.89913e-11
KCNN2	7106	987	0	230160	66864	0	31	66	0	0	66	66864	3.57048e-13	2.31431e-11
ZMYM1	767910	390	22	464912	117208	0	59	1	0	2	3	226296	3.91021e-13	2.52583e-11
HYAL2	843769	206	51	183848	57064	0	50	1	0	16	19	786240	4.20997e-13	2.71018e-11
OR2W3	87551	993	-35	119056	39368	0	256	5	0	0	5	39368	4.50528e-13	2.89043e-11
FBN3	914975	258	15	1148616	309624	0	228	217	0	0	217	309624	5.57221e-13	3.56281e-11
B3GNT6	368988	395	37	145152	49728	0	111	0	0	1	1	100800	6.77569e-13	4.31767e-11
IGSF10	36173	606	6	1029560	304360	0	59	233	0	0	233	304360	6.92002e-13	4.39479e-11
MAGI1	74202	843	-10	619248	171864	0	33	3	0	1	6	301504	7.51954e-13	4.75952e-11
SLC5A3	823351	574	88	279384	82992	0	63	1	0	10	15	801192	7.6239e-13	4.80943e-11
CCDC71	1855373	203	40	173600	62944	0	85	0	0	0	0	62944	7.80709e-13	4.90858e-11
OR14A16	164924	995	-27	120232	36008	0	110	90	0	1	202	73136	8.24452e-13	5.16638e-11
FAM151A	723136	415	20	228256	72464	0	68	3	0	3	5	208544	8.6875e-13	5.42595e-11
CCDC17	873800	161	27	241192	80864	0	103	1	0	0	1	80864	1.26521e-12	7.87604e-11
TCEAL6	132641	NaN	4	74872	18536	0	31	2	0	0	2	18536	1.27876e-12	7.93417e-11
AGAP3	616572	337	39	368088	114240	0	46	2	0	0	2	114240	1.42053e-12	8.78493e-11
TNFAIP6	216177	589	24	115696	28112	0	52	1	0	0	1	28112	1.50335e-12	9.26675e-11
RALY	873171	398	61	122752	37352	0	32	0	0	0	0	37352	1.61116e-12	9.8989e-11
RNASE8	937278	320	20	60536	17248	0	28	0	0	1	0	214256	1.63725e-12	1.00265e-10
EVC	101111	641	18	399224	114688	0	130	157	0	0	157	114688	1.67422e-12	1.02198e-10
ZNF501	433000	541	28	110320	26768	0	48	0	0	2	1	134624	1.77824e-12	1.08198e-10
CENPV	881521	169	4	107688	32928	0	21	0	0	2	0	88648	1.86406e-12	1.13055e-10
VGLL4	186722	488	35	130480	37352	0	54	1	0	5	15	376264	1.98475e-12	1.19988e-10
GGH	137738	789	-12	133168	32984	0	36	0	0	6	3	581280	2.28062e-12	1.37435e-10
TLE2	1106128	195	32	309680	90160	0	33	13	0	0	13	90160	2.37321e-12	1.42559e-10
MBD3L3	NaN	NaN	NaN	80640	25704	0	38	0	0	5	9	398832	2.44749e-12	1.46554e-10
DYNC2LI1	544941	480	35	163800	39984	0	66	0	0	1	1	117152	2.69962e-12	1.6114e-10
ZBTB33	588956	NaN	28	265944	73920	0	26	0	0	1	0	97720	3.04712e-12	1.81308e-10
P2RY13	67416	548	15	140448	39480	0	47	4	0	3	4	137256	3.08564e-12	1.83023e-10
C11orf83	2425755	248	51	36904	11480	0	33	0	0	9	20	533848	3.14648e-12	1.86047e-10
FSHR	59778	1096	-9	279832	77000	0	76	0	0	1	0	106848	3.4357e-12	2.02513e-10
MAFA	2154403	237	32	134344	44072	0	41	33	0	0	33	44072	3.68317e-12	2.16423e-10
DKK3	324993	243	11	141960	39984	0	32	1	0	5	1	442400	3.7319e-12	2.18606e-10
C2orf74	NaN	NaN	NaN	79632	20664	0	35	0	0	5	9	393792	3.88212e-12	2.26701e-10
HLA-B	2552688	347	28	145432	42560	0	557	307	0	0	307	42560	3.94107e-12	2.29434e-10
CREB3L1	801520	158	36	208712	60760	0	42	2	0	0	2	60760	4.303e-12	2.49733e-10
PRAMEF11	NaN	NaN	NaN	173208	48384	0	215	112	0	0	112	48384	4.51916e-12	2.61474e-10
FAM46A	121389	396	-18	175056	49560	0	29	2	0	1	2	77896	4.62841e-12	2.66238e-10
PLSCR4	119025	361	-10	136360	35336	0	59	0	0	1	0	92904	4.62974e-12	2.66238e-10
QPRT	NaN	NaN	NaN	113344	39200	0	43	0	0	5	9	412328	4.64517e-12	2.66314e-10
IER3	2199534	167	44	58912	21224	0	34	0	0	15	44	1183448	4.86255e-12	2.77932e-10
PKD2L2	946917	396	47	260344	62384	0	72	0	0	1	0	117208	4.94271e-12	2.8166e-10
RNF43	782135	399	22	304304	96208	0	83	2	0	3	3	289016	5.09204e-12	2.89295e-10
MYEF2	219744	588	-38	250824	62832	0	68	1	0	2	2	178584	5.2377e-12	2.96677e-10
TRIM69	673122	428	36	204512	52360	0	79	1	0	1	1	65576	5.45508e-12	3.08065e-10
TTN	172693	713	23	14585424	4137672	0	873	624	0	0	624	4137672	5.74729e-12	3.23598e-10
MMP2	129512	538	-28	271040	71008	0	22	130	0	0	130	71008	6.05671e-12	3.40005e-10
MRPL52	1165302	225	35	55608	10584	0	60	0	0	6	59	472472	6.15952e-12	3.4475e-10
KCTD18	542097	378	26	169008	50232	0	56	0	0	5	8	281512	6.30362e-12	3.51772e-10
ARPC5L	1125524	207	41	62048	17920	0	23	0	0	1	0	32928	6.59939e-12	3.67191e-10
LRRC17	749653	456	23	182280	45192	0	43	3	0	1	3	69328	7.47813e-12	4.1486e-10
ENPEP	81828	684	-3	392672	102928	0	80	4	0	3	5	301504	7.67797e-12	4.24698e-10
INSL5	335045	692	-16	54880	14672	0	56	0	0	3	27	186760	8.40161e-12	4.63366e-10
KISS1	557652	370	34	53312	18088	0	48	0	0	1	0	60648	9.0844e-12	4.99562e-10
MRPL35	773440	425	39	76048	22232	0	41	0	0	7	23	344904	9.64462e-12	5.28828e-10
RYK	538368	306	16	249144	68208	0	108	10	0	1	12	99008	1.00969e-11	5.52024e-10
NT5E	393239	321	13	230104	65072	0	41	0	0	5	0	341880	1.03336e-11	5.63332e-10
LRRC49	252612	404	11	283696	72632	0	26	0	0	1	1	146720	1.04764e-11	5.69469e-10
MUC13	364165	212	42	208656	56784	0	118	1	0	0	1	56784	1.14029e-11	6.18049e-10
FBXO2	682357	264	32	120120	33264	0	40	0	0	1	0	75544	1.18434e-11	6.40087e-10
FAM180B	NaN	NaN	NaN	71848	22568	0	33	0	0	5	9	395696	1.32301e-11	7.12988e-10
RAPGEF3	395089	320	14	374136	110040	0	59	0	0	5	0	341880	1.34153e-11	7.20908e-10
CPZ	92046	471	35	260176	76328	0	140	208	0	0	208	76328	1.38333e-11	7.41259e-10
DMRTA2	147973	639	-7	130312	49784	0	25	72	0	0	72	49784	1.69452e-11	9.05441e-10
TEX13A	9759	NaN	2	159432	48888	0	63	0	0	1	0	98168	1.77982e-11	9.48333e-10
FAM194B	NaN	NaN	NaN	289464	70560	0	72	3	0	5	12	443688	1.84702e-11	9.81367e-10
FAM166A	1724821	399	43	130032	34608	0	40	6	0	0	6	34608	1.95728e-11	1.03703e-09
OR5D14	4183	1091	-36	122192	36400	0	81	0	0	1	0	72016	1.98478e-11	1.04865e-09
C14orf39	325446	618	0	251720	56056	0	67	3	0	5	8	315504	2.13557e-11	1.12517e-09
TMEM213	352046	385	7	44240	12544	0	31	0	0	1	1	140728	2.42086e-11	1.27193e-09
CLEC2A	NaN	NaN	NaN	74424	16800	0	31	0	0	5	9	389928	2.47476e-11	1.29664e-09
STK11IP	548994	487	35	433888	136976	0	143	4	0	0	4	136976	2.51579e-11	1.31448e-09
TBPL2	729264	159	37	150248	43288	0	34	0	0	1	0	315000	2.75641e-11	1.43622e-09
SRPX	141319	NaN	17	187544	52864	0	16	1	0	4	1	391664	2.7819e-11	1.44551e-09
HORMAD1	1611525	178	42	168784	39704	0	37	0	0	6	1	271264	3.19853e-11	1.65744e-09
FOXJ3	541904	579	23	256144	65912	0	71	1	0	2	1	136416	3.32472e-11	1.71811e-09
APOC4	1003719	196	6	51912	14280	0	39	0	0	3	0	74592	3.59129e-11	1.85079e-09
SLC39A2	1005555	429	4	118608	39648	0	52	0	0	4	3	159488	3.72962e-11	1.91684e-09
YBX2	1782958	316	21	141176	48496	0	55	3	0	4	5	218288	3.86261e-11	1.9798e-09
GFRAL	28347	729	-14	166432	38360	0	51	1	0	4	5	268912	3.9523e-11	2.02028e-09
TINAG	58216	617	4	199248	47880	0	67	0	0	1	0	125384	4.13182e-11	2.10633e-09
MAGIX	724395	NaN	44	133056	46200	0	94	3	0	5	31	433944	4.21813e-11	2.14454e-09
ABCF1	2080582	271	32	352296	90552	0	33	1	0	0	1	90552	4.71653e-11	2.39148e-09
HLA-A	983517	596	36	147224	42280	0	544	260	0	0	260	42280	4.80038e-11	2.42748e-09
SYNGR1	932556	250	69	119672	34384	0	27	0	0	0	0	34384	5.14455e-11	2.59456e-09
LECT2	489402	443	19	61712	16912	0	32	0	0	3	0	134456	5.41692e-11	2.72464e-09
OR2T35	141426	710	-10	124096	39200	0	172	76	0	0	76	39200	5.51763e-11	2.76791e-09
THAP9	778608	268	42	362264	96040	0	123	3	0	2	4	173208	5.64044e-11	2.82202e-09
LRMP	250089	700	17	210224	53200	0	57	0	0	4	4	244440	6.12768e-11	3.05315e-09
AQPEP	372067	763	17	404264	107968	0	71	141	0	0	141	107968	6.13479e-11	3.05315e-09
HYAL3	843769	206	51	161504	51184	0	39	1	0	16	19	786240	6.61299e-11	3.28248e-09
RAET1L	402308	382	51	99008	27664	0	73	0	0	2	0	80976	7.28692e-11	3.6075e-09
UBR4	787493	414	33	2094848	588784	0	64	190	0	0	190	588784	7.31167e-11	3.61028e-09
RYR1	1481209	353	17	2029160	581056	0	19	390	0	1	449	656880	7.58991e-11	3.73788e-09
TSHB	605838	601	1	56616	14952	0	55	0	0	1	10	107576	7.87254e-11	3.86697e-09
OR2T29	116628	850	-20	120400	35840	0	182	4	0	1	5	71064	8.00403e-11	3.92135e-09
GNLY	1099615	181	41	60704	17080	0	33	0	0	5	4	174608	8.14748e-11	3.98129e-09
TPD52L3	355544	469	16	65352	19488	0	36	0	0	4	4	206360	8.28674e-11	4.03887e-09
INMT	463251	489	22	103712	31024	0	99	1	0	1	1	63728	8.36816e-11	4.06805e-09
DEFB107A	NaN	NaN	NaN	59696	14560	0	30	0	0	5	9	387688	8.77395e-11	4.25435e-09
TP53TG5	1037999	382	35	118440	31584	0	33	0	0	1	0	52472	9.44492e-11	4.56795e-09
BCL2A1	234803	702	28	79296	20160	0	50	0	0	6	5	210000	1.00921e-10	4.86845e-09
OR7C1	963401	546	14	122752	38696	0	94	0	0	0	0	38696	1.02866e-10	4.94964e-09
OR51A4	65798	1006	-15	120960	36960	0	117	0	0	0	0	36960	1.14472e-10	5.49409e-09
DCP1B	232517	618	29	245616	71568	0	58	11	0	7	35	244328	1.17166e-10	5.60912e-09
NEUROD1	210899	380	17	141120	39480	0	49	0	0	3	1	145320	1.30319e-10	6.223e-09
PPM1E	469298	448	11	301056	84000	0	28	1	0	0	1	84000	1.34589e-10	6.41067e-09
BMP3	10953	1083	4	185808	53928	0	52	1	0	2	1	152096	1.36522e-10	6.48633e-09
ZNF516	113406	813	18	448952	140560	0	44	15	0	0	15	140560	1.556e-10	7.3742e-09
AKAP3	277828	874	18	336840	95256	0	118	179	0	0	179	95256	1.63078e-10	7.70923e-09
C6orf141	NaN	NaN	NaN	91896	31584	0	39	0	0	5	9	404712	1.8967e-10	8.9439e-09
POM121L2	NaN	NaN	NaN	392616	129864	0	83	5	0	5	14	502992	1.94361e-10	9.14226e-09
RNF149	442031	259	20	158480	47656	0	88	0	0	0	0	47656	2.012e-10	9.44039e-09
PRSS48	203766	298	16	130200	37968	0	134	0	0	0	0	37968	2.0234e-10	9.47032e-09
OR4D6	430021	507	-1	121240	37352	0	89	0	0	3	4	151256	2.11974e-10	9.89669e-09
KLRC3	378365	334	0	113848	28112	0	186	119	0	0	119	28112	2.15282e-10	1.00263e-08
WDR81	1447501	189	32	750064	245168	0	58	208	0	1	250	294560	2.31847e-10	1.07712e-08
FAM177B	221712	236	-4	67200	15624	0	99	0	0	0	0	15624	2.32811e-10	1.07894e-08
DEFB107B	NaN	NaN	NaN	59696	14560	0	29	0	0	5	9	387688	2.65749e-10	1.22857e-08
VDR	387225	207	44	173824	47264	0	31	24	0	0	24	47264	2.71752e-10	1.25325e-08
MEOX2	25585	1039	-17	121240	33824	0	32	0	0	0	0	33824	2.7438e-10	1.26228e-08
ALDH3B2	1408104	424	60	155624	44296	0	172	4	0	2	8	131096	2.93828e-10	1.34847e-08
OR5H1	200002	811	-15	122416	35504	0	90	2	0	1	5	71064	2.9536e-10	1.3522e-08
FBXO30	77282	736	0	296184	81144	0	52	1	0	5	3	295568	2.9805e-10	1.36121e-08
ZDHHC12	1865107	197	38	104160	33936	0	39	1	0	2	1	174104	3.0689e-10	1.3982e-08
TSPAN16	1385739	197	31	98392	29624	0	18	1	0	7	10	349944	3.20117e-10	1.45495e-08
OR8A1	171574	746	-1	126560	38080	0	50	0	0	1	0	74536	3.49574e-10	1.58502e-08
ST7L	561127	355	19	241528	64400	0	33	1	0	6	4	450632	3.66272e-10	1.65674e-08
LOR	836876	556	24	115192	43232	0	121	68	0	0	68	43232	4.01063e-10	1.80977e-08
TIMD4	135146	1235	16	152320	44408	0	37	2	0	9	6	498344	4.03522e-10	1.81652e-08
LXN	196969	940	-12	93352	22400	0	39	0	0	2	1	144312	4.05517e-10	1.82116e-08
NCEH1	314731	235	20	176624	52360	0	50	2	0	3	5	269976	4.13042e-10	1.85054e-08
FAM47E	NaN	NaN	NaN	160496	43120	0	40	0	0	5	9	416248	4.30597e-10	1.92463e-08
ZNF714	164756	1079	-42	226800	54936	0	71	4	0	2	4	167048	4.73236e-10	2.11021e-08
SMYD2	465993	505	-11	182336	44128	0	56	0	0	2	1	114352	4.97882e-10	2.21487e-08
GTDC1	60793	692	12	189056	48328	0	39	0	0	1	0	244048	5.08312e-10	2.25595e-08
USP37	841802	168	42	406784	102592	0	56	2	0	1	2	342328	5.91506e-10	2.61901e-08
CCL15	779228	525	19	47208	12264	0	33	0	0	7	17	389088	5.95484e-10	2.63045e-08
ZNF654	123235	894	-3	235704	58296	0	48	0	0	4	1	233016	6.70109e-10	2.95318e-08
IFNK	NaN	NaN	NaN	86072	19600	0	35	0	0	5	9	392728	7.17934e-10	3.15657e-08
FOXD1	476449	473	34	169792	64568	0	64	4	0	0	4	64568	7.4819e-10	3.28194e-08
CLEC4A	142724	300	23	99624	23688	0	31	0	0	12	15	718984	7.64458e-10	3.34552e-08
LRRIQ3	58597	1188	-18	257376	61992	0	81	1	0	1	1	92680	8.30396e-10	3.62568e-08
ASPM	221779	614	-25	1404704	366352	0	156	338	0	0	338	366352	8.52565e-10	3.71387e-08
NKAPL	273319	502	35	160888	42560	0	54	3	0	3	4	234024	8.56579e-10	3.72276e-08
PANK2	712060	170	37	221816	70672	0	34	0	0	2	0	385672	8.82588e-10	3.82698e-08
CD207	596622	629	24	133448	36064	0	194	99	0	0	99	36064	9.05192e-10	3.91052e-08
SORBS3	757216	224	45	272608	79520	0	46	0	0	2	0	237104	9.06e-10	3.91052e-08
OR10C1	404210	854	21	116648	40936	0	53	3	0	11	27	797328	9.12117e-10	3.92794e-08
PPCDC	887844	262	43	83440	23240	0	35	0	0	3	1	151984	9.14683e-10	3.93001e-08
TCHH	527465	349	35	786184	194264	0	153	5	0	4	6	337680	1.00046e-09	4.28879e-08
ZFP62	NaN	NaN	NaN	365120	90160	0	63	1	0	5	10	463288	1.06371e-09	4.54961e-08
ASTN1	6547	940	-9	523320	144816	0	123	115	0	0	115	144816	1.06898e-09	4.5618e-08
SLC28A2	494393	471	23	267120	76440	0	65	1	0	2	3	153272	1.18631e-09	5.05106e-08
PLA2G7	141205	551	-1	184296	45864	0	52	0	0	1	0	97944	1.22113e-09	5.1876e-08
DEFB132	1010597	348	24	38920	10472	0	27	0	0	0	0	10472	1.27491e-09	5.4039e-08
DYNC2H1	134215	883	-19	1778280	456288	0	113	160	0	0	160	456288	1.31058e-09	5.54262e-08
WBSCR27	1099366	208	37	96152	31192	0	96	0	0	1	1	57904	1.42119e-09	5.99697e-08
ZNF648	126238	679	-1	221032	66416	0	43	1	0	5	7	427504	1.6286e-09	6.85685e-08
OR10R2	177013	929	7	129080	40096	0	91	9	0	2	12	88872	1.65078e-09	6.93477e-08
DLX6	99426	991	-15	117488	32032	0	16	0	0	2	0	147728	1.76256e-09	7.38788e-08
SH3BGR	294735	503	5	99848	25480	0	88	0	0	2	21	178304	1.78234e-09	7.45421e-08
CSMD1	10896	1290	-36	1424416	387296	0	53	234	0	0	234	387296	1.80576e-09	7.53544e-08
TSPAN8	233516	489	-31	98784	25872	0	45	2	0	2	2	119952	1.91991e-09	7.99412e-08
RECQL5	1912060	198	37	408464	118216	0	38	110	0	0	110	118216	2.16402e-09	8.9907e-08
DEFB128	215351	430	25	38248	9800	0	29	0	0	4	1	98840	2.23428e-09	9.26219e-08
POMZP3	846738	301	66	77728	21224	0	53	0	0	1	1	64624	2.35713e-09	9.74206e-08
KRT83	936407	213	42	197680	57008	0	72	190	0	0	190	57008	2.36036e-09	9.74206e-08
OBSCN	698626	316	9	3264184	1025360	0	900	877	0	0	877	1025360	2.60594e-09	1.07321e-07
ART5	537999	403	23	114856	35000	0	44	33	0	0	33	35000	2.64438e-09	1.08667e-07
LCE3D	285984	752	17	36736	10808	0	34	1	0	5	2	76160	2.69659e-09	1.10572e-07
KRTAP10-5	867542	461	28	106008	31752	0	29	0	0	2	2	558544	2.90295e-09	1.18775e-07
CACNA1H	1275017	294	21	919464	289800	0	103	274	0	0	274	289800	2.98992e-09	1.22069e-07
FBXW12	1401411	263	32	197064	50568	0	80	0	0	0	0	50568	3.04161e-09	1.23911e-07
ANP32E	1207965	197	39	114072	25536	0	29	38	0	0	38	25536	3.2204e-09	1.30912e-07
MMP17	364888	206	17	236320	74480	0	86	4	0	1	8	211176	3.33238e-09	1.3516e-07
MIIP	518052	207	39	153160	48944	0	87	1	0	1	10	132720	3.33923e-09	1.3516e-07
LTF	266701	565	34	289744	79688	0	126	80	0	1	109	116536	3.43225e-09	1.38628e-07
HFM1	263616	615	-10	602336	146944	0	106	211	0	0	211	146944	3.46215e-09	1.39536e-07
PGC	429684	341	47	196168	57176	0	26	0	0	0	0	57176	3.49246e-09	1.40458e-07
CSAG1	NaN	NaN	NaN	32592	9240	0	21	0	0	5	9	382368	3.66399e-09	1.47043e-07
FGL1	399891	253	-16	132440	30016	0	84	1	0	1	3	82432	3.73239e-09	1.4947e-07
SPINK6	63265	390	-8	34496	8344	0	35	0	0	2	0	48104	3.88105e-09	1.55094e-07
KRT37	1321356	424	-6	180040	51128	0	130	1	0	4	7	241696	3.90816e-09	1.55847e-07
TAS2R38	198115	856	-6	129752	39256	0	71	0	0	2	2	94136	3.94096e-09	1.56823e-07
NOC2L	1851188	467	3	304472	85960	0	76	156	0	0	156	85960	4.0993e-09	1.62781e-07
NUDCD1	134762	731	17	244720	61544	0	59	0	0	3	1	245728	4.30124e-09	1.70441e-07
SPRR1A	426723	748	28	36232	9800	0	86	0	0	0	0	9800	4.35172e-09	1.7208e-07
WDR13	817501	NaN	29	192192	58128	0	31	0	0	5	0	324240	4.37827e-09	1.72767e-07
FERD3L	103347	812	-15	65184	19656	0	12	0	0	7	29	419496	4.52433e-09	1.78158e-07
GPRIN3	108672	672	-1	299152	92456	0	55	2	0	13	25	895216	5.40595e-09	2.12431e-07
OR5D13	4183	1091	-36	122976	35616	0	49	0	0	1	0	72016	5.42361e-09	2.12682e-07
STK36	1033606	269	43	521248	159488	0	94	4	0	2	5	264656	5.54852e-09	2.17129e-07
ZNF502	433000	541	28	222936	53088	0	59	0	0	2	1	134624	5.57182e-09	2.17589e-07
OR52A1	109516	1024	-15	121856	35560	0	55	0	0	1	0	71512	5.88841e-09	2.29478e-07
ZC3H12D	434842	139	40	202776	66696	0	39	1	0	7	5	555016	6.05599e-09	2.35522e-07
ANXA13	492587	192	12	149184	38976	0	60	1	0	2	1	98784	6.0779e-09	2.35567e-07
ZBED3	NaN	NaN	NaN	87024	32088	0	31	0	0	5	9	405216	6.08212e-09	2.35567e-07
OAS2	605960	433	54	302680	80696	0	27	42	0	0	42	80696	6.40905e-09	2.4772e-07
ABCA6	240031	493	-39	670600	170408	0	107	0	0	0	0	170408	6.67345e-09	2.57189e-07
PLEC	2478735	247	25	1893752	605752	0	182	444	0	0	444	605752	6.68129e-09	2.57189e-07
C4orf32	167195	334	20	51968	15736	0	43	0	0	1	2	57344	7.12708e-09	2.7379e-07
SCRN3	385177	419	24	174832	44072	0	48	7	0	0	7	44072	7.2778e-09	2.78844e-07
GBP7	340715	745	0	261352	67424	0	54	3	0	4	6	229096	7.2882e-09	2.78844e-07
HCN2	1740226	218	1	343504	110096	0	27	148	0	0	148	110096	7.4451e-09	2.8427e-07
OR4C12	11630	1171	-38	121128	35784	0	28	0	0	3	4	447496	7.47279e-09	2.84751e-07
MAGEF1	1301642	485	36	119560	35672	0	124	0	0	0	0	35672	7.48878e-09	2.84785e-07
TMED8	551151	418	50	130592	36904	0	40	0	0	2	0	151480	7.56462e-09	2.8709e-07
GSG2	NaN	NaN	NaN	308560	94472	0	79	0	0	4	1	299712	7.72172e-09	2.92464e-07
MRPS7	1723762	171	31	97888	27272	0	32	0	0	2	0	145040	7.77779e-09	2.93997e-07
C19orf55	1151198	321	30	166768	54992	0	57	6	0	0	6	54992	8.1857e-09	3.08797e-07
IL17REL	895187	271	36	137256	40656	0	48	1	0	1	2	137088	9.3112e-09	3.50554e-07
C5orf58	97631	636	31	43344	10584	0	24	0	0	4	0	124824	9.70786e-09	3.6476e-07
CD200R1L	240755	616	6	109648	30800	0	46	31	0	0	31	30800	9.97543e-09	3.74069e-07
NEK3	397134	432	30	213864	51744	0	36	23	0	0	23	51744	1.00665e-08	3.76736e-07
PRKDC	902699	459	27	1691760	446544	0	58	2	0	2	2	501536	1.02117e-08	3.81412e-07
MRPL53	1069803	343	45	44296	14000	0	22	0	0	3	3	238784	1.16042e-08	4.32567e-07
CENPBD1	1056657	221	35	74312	20440	0	33	0	0	11	23	429688	1.18977e-08	4.42631e-07
PLA2G2D	567393	501	23	60928	15008	0	41	1	0	2	1	66584	1.24563e-08	4.62503e-07
C15orf57	892776	192	48	80024	20944	0	53	0	0	0	0	20944	1.25514e-08	4.65118e-07
ADH1C	332785	854	8	151536	43680	0	100	70	0	0	70	43680	1.36509e-08	5.0487e-07
SIPA1L2	94875	598	-14	686672	195160	0	59	180	0	0	180	195160	1.40906e-08	5.20112e-07
PPP1R3A	12173	914	-21	449400	118944	0	108	0	0	1	0	168224	1.44845e-08	5.33605e-07
P2RX5	504736	354	20	173768	47152	0	28	1	0	0	1	47152	1.45255e-08	5.34072e-07
CDX2	309835	614	47	120568	39032	0	32	1	0	7	4	303352	1.46631e-08	5.38084e-07
LTA	2517285	220	35	79800	26040	0	35	0	0	8	8	253064	1.50166e-08	5.49986e-07
DUSP27	287664	611	-1	459200	127624	0	135	3	0	1	3	162848	1.59098e-08	5.81571e-07
PEX2	66156	757	2	122248	32648	0	34	0	0	2	1	200872	1.73469e-08	6.32875e-07
TTLL3	953772	264	43	308280	89376	0	134	103	0	0	103	89376	1.76273e-08	6.41866e-07
NUMBL	918439	226	34	236712	76776	0	29	36	0	0	36	76776	1.80636e-08	6.56487e-07
BBS2	543900	285	20	292320	82320	0	45	2	0	5	5	403200	1.89935e-08	6.88952e-07
FCRL3	180228	829	21	294784	85064	0	47	1	0	5	5	372792	2.01851e-08	7.30772e-07
TARBP1	336295	173	15	651000	185976	0	53	240	0	0	240	185976	2.07744e-08	7.50665e-07
OR6B2	315906	569	21	119448	37968	0	75	0	0	0	0	37968	2.13215e-08	7.68959e-07
ZNF679	NaN	NaN	NaN	169904	40768	0	42	0	0	5	9	413896	2.27597e-08	8.19263e-07
OR5B17	475497	835	-29	122024	36400	0	60	0	0	1	1	71736	2.32301e-08	8.34602e-07
PDCD1LG2	307589	556	37	111496	30632	0	40	0	0	2	0	106344	2.33587e-08	8.37626e-07
THAP8	980636	320	19	104160	36456	0	42	0	0	2	1	134792	2.52977e-08	9.05435e-07
SFTPB	1158965	170	43	159824	46144	0	71	1	0	1	1	65016	2.54193e-08	9.08065e-07
GNL3	1217701	272	47	230944	57008	0	63	4	0	2	5	117880	2.75973e-08	9.84007e-07
C2orf76	193588	467	26	54544	13160	0	99	1	0	0	1	13160	2.96818e-08	1.05634e-06
MAP3K4	80018	860	-2	654752	173656	0	83	1	0	1	2	283920	3.11282e-08	1.10572e-06
CD86	557964	715	39	136808	33544	0	77	0	0	0	0	33544	3.25757e-08	1.15497e-06
FRMD4B	222480	432	12	424536	111888	0	123	109	0	0	109	111888	3.27226e-08	1.158e-06
OR6C65	667726	802	-14	122640	34776	0	32	0	0	4	1	224112	3.36048e-08	1.18699e-06
ARTN	877978	214	35	94192	37520	0	57	0	0	0	0	37520	3.49058e-08	1.23064e-06
SIX5	929036	203	43	269976	104328	0	74	3	0	1	3	179088	3.53438e-08	1.24376e-06
EVI5	488549	506	4	337288	83216	0	90	112	0	0	112	83216	3.76851e-08	1.32368e-06
ARL5C	NaN	NaN	NaN	74816	19096	0	46	0	0	5	9	392224	3.80661e-08	1.33458e-06
FZD1	64493	946	-2	247520	79072	0	27	0	0	0	0	79072	3.92261e-08	1.37269e-06
C2CD4B	NaN	NaN	NaN	131376	53256	0	39	0	0	5	9	426384	3.99173e-08	1.3943e-06
OR1L6	433740	487	10	120512	36400	0	194	1	0	0	1	36400	4.13726e-08	1.44246e-06
STON2	203328	364	-1	357560	101416	0	79	1	0	1	1	171584	4.21969e-08	1.46848e-06
IL13	717582	349	30	59024	17416	0	35	0	0	2	3	116312	4.56555e-08	1.58592e-06
OR4P4	1295	1091	-20	123984	33600	0	17	0	0	11	9	376992	4.67082e-08	1.6195e-06
DTL	452008	399	15	296576	81256	0	112	8	0	1	8	93632	4.7378e-08	1.63971e-06
GALNTL5	309129	476	12	182728	46424	0	52	0	0	4	5	218456	4.91718e-08	1.69868e-06
MYO15A	911350	192	29	1395240	426720	0	102	169	0	0	169	426720	5.40319e-08	1.86316e-06
SPAG8	847663	227	54	227696	67144	0	23	0	0	2	0	131880	5.4217e-08	1.86613e-06
OR10V1	431271	409	27	119448	36792	0	46	1	0	2	2	163520	5.70642e-08	1.96056e-06
GYPE	166879	959	-9	33264	8904	0	40	0	0	5	76	316736	5.90995e-08	2.02679e-06
DENND4B	2028800	222	34	579992	192640	0	29	31	0	0	31	192640	6.04036e-08	2.06775e-06
EMILIN1	1214097	238	50	383712	133560	0	59	2	0	2	3	238056	6.14597e-08	2.1001e-06
GCNT4	479847	634	32	181552	47264	0	38	0	0	4	0	120680	6.23235e-08	2.12576e-06
ACBD3	756400	214	24	213528	58128	0	50	0	0	3	1	156912	6.33642e-08	2.15736e-06
C22orf46	NaN	NaN	NaN	95312	28672	0	30	0	0	5	9	401800	6.4013e-08	2.17552e-06
ZYG11A	NaN	NaN	NaN	307440	84336	0	48	0	0	5	9	457464	6.55792e-08	2.22474e-06
NADK	1511678	243	30	181832	50848	0	79	39	0	0	39	50848	6.61224e-08	2.23914e-06
OR5K2	390532	796	2	123592	36008	0	9	0	0	3	1	428120	6.77228e-08	2.28923e-06
MYLK	284041	449	32	770392	215600	0	130	160	0	1	189	252448	6.965e-08	2.35016e-06
CDCP2	465615	313	26	174720	54096	0	134	65	0	0	65	54096	7.03631e-08	2.36998e-06
ZCCHC6	292716	429	7	617008	154448	0	30	29	0	0	29	154448	7.43556e-08	2.49999e-06
CEP170	180288	1024	0	640080	176568	0	70	1	0	0	1	176568	7.47193e-08	2.50775e-06
C3orf35	471302	442	16	83944	25760	0	20	0	0	2	0	92064	7.6887e-08	2.57592e-06
RGS16	597206	812	-3	82320	22680	0	55	0	0	1	9	103880	8.04351e-08	2.69001e-06
KLK12	490795	632	22	112224	27048	0	28	0	0	0	0	27048	8.40009e-08	2.80429e-06
FAM71C	100701	906	0	96264	26376	0	30	0	0	6	4	272328	8.68944e-08	2.89576e-06
NUDT22	1602391	278	57	117208	39704	0	71	0	0	0	0	39704	8.75293e-08	2.91178e-06
HIST1H1T	398813	636	53	80248	25256	0	51	0	0	1	0	52808	8.91912e-08	2.95908e-06
LSR	767246	472	7	255864	77952	0	34	36	0	1	60	120176	8.9265e-08	2.95908e-06
WDR1	223391	873	42	248024	67312	0	40	3	0	7	4	402080	9.13675e-08	3.02346e-06
FOXC1	145123	487	20	210560	68656	0	35	3	0	2	10	231616	9.51872e-08	3.14435e-06
ZNF586	680410	849	-50	162848	41608	0	25	0	0	0	0	41608	9.56734e-08	3.15488e-06
PTPN18	369510	593	29	186984	55104	0	21	1	0	1	5	90272	1.14867e-07	3.78118e-06
RAD18	302992	473	18	207760	50624	0	48	3	0	4	19	320768	1.22409e-07	4.02242e-06
ZNF24	306655	499	43	147840	40152	0	31	0	0	7	0	193928	1.25171e-07	4.10606e-06
BAAT	112947	898	-22	163912	49280	0	40	0	0	2	0	108864	1.28534e-07	4.20905e-06
SEC16B	103475	499	-10	430472	121072	0	163	135	0	0	135	121072	1.3009e-07	4.25263e-06
PTX3	NaN	NaN	NaN	148512	45360	0	38	2	0	5	11	418488	1.40265e-07	4.57728e-06
ANO10	106227	518	29	271152	70056	0	67	0	0	0	0	70056	1.42507e-07	4.64242e-06
KLRB1	264317	618	7	93912	23520	0	25	0	0	2	0	195776	1.42793e-07	4.64373e-06
KRTAP19-6	22916	1048	-79	23184	6888	0	26	26	0	0	26	6888	1.43893e-07	4.67144e-06
ATR	564756	403	24	1081360	282632	0	61	154	0	0	154	282632	1.46475e-07	4.7471e-06
LGALS9	186737	462	-5	145264	40880	0	52	0	0	2	3	142240	1.51743e-07	4.90938e-06
CCDC33	604483	222	45	339976	97328	0	64	3	0	1	3	205464	1.68116e-07	5.42979e-06
SI	13371	1355	-23	760928	191632	0	116	99	0	1	130	233968	1.68697e-07	5.43925e-06
CKAP2L	595832	214	47	300104	81592	0	98	4	0	2	16	223608	1.73867e-07	5.59637e-06
TMEM43	312564	463	27	162064	47432	0	52	3	0	8	24	483392	1.74863e-07	5.61883e-06
CWC15	305262	504	-10	96152	23632	0	34	0	0	2	0	112112	1.75674e-07	5.63531e-06
HLA-C	3244502	401	38	146776	43232	0	783	259	0	0	259	43232	1.78745e-07	5.72409e-06
SPINK8	1054170	263	37	42504	9576	0	23	0	0	7	24	367976	1.9617e-07	6.27144e-06
DPYD	64696	807	-6	421792	116984	0	89	4	0	0	4	116984	1.99389e-07	6.36358e-06
FOXD4L3	118303	887	1	157864	53144	0	49	1	0	1	2	94136	2.2908e-07	7.29884e-06
TEPP	856192	158	9	121016	34720	0	32	0	0	2	0	144872	2.40366e-07	7.6403e-06
SPATA3	NaN	NaN	NaN	75936	23352	0	96	3	0	0	3	23352	2.40607e-07	7.6403e-06
PIWIL3	399624	395	-4	362376	96096	0	71	4	0	4	5	251104	2.50451e-07	7.93951e-06
ELTD1	74049	903	-17	284312	73360	0	84	0	0	0	0	73360	2.61643e-07	8.28039e-06
SPRYD4	2793663	184	61	80864	24976	0	34	0	0	2	2	126840	2.66918e-07	8.43317e-06
MST1R	1289886	170	38	542584	176288	0	140	4	0	0	4	176288	2.70536e-07	8.53319e-06
MNX1	387871	369	24	158536	54992	0	19	6	0	3	36	225736	2.77304e-07	8.73207e-06
TMPRSS11E	108503	748	7	173880	46200	0	32	0	0	5	5	397208	2.85984e-07	8.99037e-06
PROM2	238302	558	8	333536	102760	0	64	4	0	5	12	344904	2.92819e-07	9.18993e-06
CCDC149	280003	621	34	216608	58576	0	24	3	0	1	3	77112	2.94948e-07	9.24139e-06
PCSK9	447775	230	13	270816	85848	0	140	114	0	0	114	85848	3.20801e-07	1.00347e-05
CWH43	246165	439	49	285264	77616	0	78	0	0	0	0	77616	3.72259e-07	1.16076e-05
B9D2	1193025	249	33	70168	20552	0	31	0	0	2	1	107072	3.72316e-07	1.16076e-05
MEF2A	197556	416	12	222992	61936	0	28	94	0	0	94	61936	3.84385e-07	1.19641e-05
CCT6B	268361	579	-14	216608	60088	0	58	1	0	1	1	101080	3.87884e-07	1.20514e-05
OPLAH	2720766	211	27	502824	164976	0	67	62	0	0	62	164976	3.88466e-07	1.20514e-05
BNIPL	1614665	165	40	143976	42504	0	36	1	0	3	1	147448	4.00235e-07	1.23961e-05
C17orf103	416965	517	-27	29120	9856	0	35	0	0	1	0	33208	4.00934e-07	1.23974e-05
ZNF778	1307930	254	38	291816	78792	0	107	139	0	0	139	78792	4.06376e-07	1.25451e-05
FAM83G	NaN	NaN	NaN	319144	98840	0	33	28	0	0	28	98840	4.09151e-07	1.26101e-05
PTPN22	326668	406	15	338856	85344	0	59	0	0	1	0	140448	4.25623e-07	1.30964e-05
GOSR2	618151	366	28	110824	28784	0	17	0	0	9	1	498288	4.2869e-07	1.31693e-05
ZNF720	NaN	NaN	NaN	54040	12656	0	27	8	0	0	8	12656	4.43313e-07	1.35964e-05
SPINT4	777303	359	16	42560	9856	0	18	0	0	5	6	217280	4.64987e-07	1.4238e-05
ACTL9	536422	487	-47	156408	54096	0	94	0	0	0	0	54096	4.68159e-07	1.43119e-05
ZNF716	NaN	NaN	NaN	202328	49672	0	42	0	0	5	9	422800	4.81611e-07	1.46993e-05
OR2AG2	424776	548	8	120456	39312	0	61	0	0	1	0	60536	4.85023e-07	1.47795e-05
TSTD2	506644	420	36	213024	53592	0	40	0	0	2	0	125608	4.88422e-07	1.48591e-05
GDF1	NaN	NaN	NaN	135520	53480	0	27	2	0	5	11	426608	4.9721e-07	1.51021e-05
MOGAT1	251851	308	19	136920	36456	0	21	0	0	3	0	281736	5.02062e-07	1.52249e-05
KRT4	1781225	288	27	236488	68768	0	60	16	0	2	53	192640	5.03654e-07	1.52487e-05
IMPG1	187724	674	-13	326928	86016	0	47	2	0	4	3	310128	5.17826e-07	1.56526e-05
OR52E8	203856	922	-5	122248	37688	0	25	0	0	0	0	37688	5.38254e-07	1.62441e-05
LRRC69	NaN	NaN	NaN	143080	37352	0	28	0	0	5	9	410480	5.5125e-07	1.66097e-05
FLG	433645	548	21	1579984	468608	0	903	326	0	0	326	468608	5.6544e-07	1.70101e-05
FAM90A1	172474	438	26	179592	57456	0	131	0	0	0	0	57456	5.67804e-07	1.7054e-05
TBC1D28	729405	435	-2	88256	22624	0	28	0	0	2	0	133784	6.07541e-07	1.82185e-05
CCDC159	1385739	197	31	127008	30576	0	32	0	0	3	1	182784	6.10069e-07	1.82653e-05
C22orf26	NaN	NaN	NaN	50848	20216	0	20	0	0	5	9	393344	6.15468e-07	1.83977e-05
SLC10A2	199120	713	24	138880	40376	0	41	4	0	4	7	242816	6.18503e-07	1.84592e-05
FLVCR1	326908	445	13	218288	67984	0	76	4	0	2	5	96824	6.34519e-07	1.89073e-05
C8orf4	10573	360	3	42616	11648	0	33	0	0	3	33	284200	6.48121e-07	1.92821e-05
MSX2	30602	599	14	102200	33880	0	33	0	0	1	0	107576	6.5285e-07	1.93922e-05
SDR39U1	898202	411	17	114016	37856	0	71	0	0	0	0	37856	6.59465e-07	1.95579e-05
TAS2R4	200522	844	14	115696	35504	0	78	0	0	1	0	51408	6.61169e-07	1.95751e-05
OR2C3	272980	927	-14	123704	38752	0	137	10	0	0	10	38752	6.62119e-07	1.95751e-05
TM4SF19	1164213	231	36	81704	26656	0	49	2	0	7	70	476448	6.67838e-07	1.97132e-05
SPAG11B	NaN	NaN	NaN	142912	36848	0	35	1	0	5	10	409976	6.78641e-07	2.00008e-05
TRIM48	981	1138	-38	94248	22680	0	24	0	0	3	4	434392	6.79728e-07	2.00016e-05
CX3CR1	159083	507	38	153160	43400	0	41	0	0	1	0	82544	7.00783e-07	2.05891e-05
UBXN11	1021101	217	22	211064	61264	0	177	179	0	0	179	61264	7.04463e-07	2.0665e-05
LACTB	451944	230	36	218512	61712	0	66	2	0	2	2	110880	7.15979e-07	2.09702e-05
ABCA4	512482	370	-2	921760	257264	0	60	209	0	0	209	257264	7.34658e-07	2.14666e-05
GSTZ1	554839	418	37	89992	24752	0	53	0	0	1	0	43232	7.35206e-07	2.14666e-05
SPHKAP	93607	615	-9	676536	188496	0	108	2	0	0	2	188496	7.42492e-07	2.16459e-05
EXOSC5	1148529	249	36	92960	29680	0	30	0	0	5	2	199752	7.65738e-07	2.22891e-05
HEYL	976856	358	33	126112	42728	0	61	1	0	1	1	54936	7.71027e-07	2.24085e-05
PLD4	855494	247	41	199976	61936	0	31	0	0	1	0	256424	8.09114e-07	2.34792e-05
MS4A15	744779	621	23	96096	29400	0	45	0	0	1	0	60480	8.25341e-07	2.39134e-05
C19orf33	NaN	NaN	NaN	45080	11536	0	7	0	0	5	9	384664	8.5025e-07	2.45973e-05
AMICA1	707709	293	56	163240	44408	0	71	2	0	3	12	201712	9.27243e-07	2.67835e-05
PHF2	421433	612	29	443128	123872	0	28	23	0	0	23	123872	9.37249e-07	2.70312e-05
SALL2	707507	470	26	383040	125664	0	54	1	0	3	2	251552	9.89483e-07	2.84941e-05
CLDN7	1782958	316	21	86016	22848	0	29	0	0	3	2	169792	1.03606e-06	2.97898e-05
C17orf102	222789	740	-3	64008	21672	0	42	0	0	1	13	148456	1.03973e-06	2.985e-05
AMOTL2	303429	189	21	303744	95928	0	42	1	0	5	8	488880	1.06384e-06	3.04957e-05
GART	896855	182	65	407624	117040	0	43	0	0	2	0	172200	1.0841e-06	3.10292e-05
FUCA1	903441	254	32	188496	51912	0	51	0	0	2	1	115752	1.09418e-06	3.12703e-05
ZDHHC23	441946	487	29	163016	46984	0	37	0	0	2	1	163184	1.15222e-06	3.28791e-05
C22orf43	604420	399	31	100464	22848	0	21	1	0	5	12	206304	1.15643e-06	3.29494e-05
ZIC5	323784	500	35	250040	85288	0	24	5	0	2	14	171416	1.22032e-06	3.47174e-05
CTAGE5	314800	300	16	340256	85792	0	33	0	0	4	0	333704	1.22463e-06	3.47876e-05
KRTAP12-2	874480	461	25	56896	17528	0	152	0	0	0	0	17528	1.22881e-06	3.48539e-05
OR8K1	10293	963	-36	124656	36288	0	77	0	0	0	0	36288	1.25614e-06	3.55754e-05
TAS2R10	408176	517	12	122192	33040	0	33	0	0	1	0	68656	1.31877e-06	3.72934e-05
STAU2	261922	447	16	253064	67312	0	39	1	0	3	4	297360	1.33728e-06	3.776e-05
CCDC34	336836	378	-21	165536	40432	0	29	0	0	2	0	197456	1.35919e-06	3.83214e-05
ZNF474	69953	707	2	142800	41160	0	29	0	0	2	1	209384	1.40457e-06	3.95419e-05
IGSF11	197243	714	3	177296	53704	0	64	1	0	1	1	73192	1.42948e-06	4.01831e-05
DARC	99569	785	14	129864	45528	0	69	1	0	0	1	45528	1.4318e-06	4.01885e-05
COL4A2	521715	478	32	675808	219128	0	54	322	0	0	322	219128	1.43665e-06	4.02647e-05
FAM26F	261319	541	34	122584	38360	0	54	0	0	1	0	56896	1.47322e-06	4.12282e-05
CYP39A1	113763	596	0	195160	49112	0	42	0	0	4	1	159936	1.47763e-06	4.12905e-05
ASB16	930750	175	41	206752	40040	0	85	3	0	4	5	199640	1.54185e-06	4.30213e-05
C3orf52	268780	440	28	135128	37576	0	51	1	0	2	4	93016	1.55762e-06	4.3397e-05
C17orf58	854444	293	-12	56168	15904	0	30	0	0	1	0	66864	1.56524e-06	4.3545e-05
PPP1R14C	346933	439	30	66248	19432	0	24	0	0	2	0	116816	1.57121e-06	4.36437e-05
C17orf107	NaN	NaN	NaN	72016	25592	0	8	0	0	5	9	398720	1.57341e-06	4.36437e-05
MOGS	1069803	343	45	316624	108416	0	51	2	0	3	3	238784	1.59851e-06	4.42747e-05
CABP2	1392213	215	53	89544	26208	0	32	1	0	5	4	233016	1.6055e-06	4.44032e-05
VCAN	253331	529	0	1334816	386680	0	97	177	0	0	177	386680	1.60905e-06	4.44362e-05
KRTAP2-4	NaN	NaN	NaN	49616	15736	0	14	0	0	5	9	388864	1.6173e-06	4.45986e-05
BHLHE22	9265	1050	-1	141624	50904	0	46	0	0	4	6	307776	1.63546e-06	4.50224e-05
AHNAK2	854493	205	30	2233896	691320	0	801	553	0	1	586	728672	1.63744e-06	4.50224e-05
OR2B11	272980	927	-14	120904	39200	0	182	24	0	0	24	39200	1.89867e-06	5.21291e-05
ZNF354C	718142	781	-4	228928	53480	0	63	0	0	1	0	76160	1.97523e-06	5.41523e-05
CLEC4F	596622	629	24	239512	62216	0	63	2	0	0	2	62216	2.00573e-06	5.49087e-05
WFDC10B	777303	359	16	64736	13048	0	27	0	0	5	6	217280	2.02363e-06	5.53185e-05
SP110	473233	643	31	309064	77000	0	240	14	0	2	14	114072	2.04577e-06	5.58428e-05
OR14I1	141426	710	-10	119728	37520	0	188	112	0	0	112	37520	2.07247e-06	5.64898e-05
OR51V1	109545	1056	-1	124992	37128	0	68	0	0	0	0	37128	2.11641e-06	5.76043e-05
AADAC	200470	526	2	160048	44576	0	46	2	0	3	6	143192	2.14556e-06	5.83134e-05
OVCH2	97859	823	0	232792	61208	0	153	2	0	2	2	75544	2.22824e-06	6.04735e-05
ZBTB8A	1429703	230	21	177856	46760	0	59	0	0	1	0	69048	2.34959e-06	6.36751e-05
C4orf26	461415	491	19	52584	14448	0	26	0	0	4	6	137424	2.48495e-06	6.72469e-05
PRR4	365490	676	5	68880	19824	0	60	0	0	0	0	19824	2.51249e-06	6.78948e-05
NAT14	NaN	NaN	NaN	75712	29960	0	21	1	0	5	10	403088	2.55417e-06	6.89224e-05
FAM63A	1621279	172	30	207592	60200	0	71	0	0	0	0	60200	2.58327e-06	6.96081e-05
EFNA1	1801444	194	32	84672	21840	0	39	0	0	3	6	117712	2.63583e-06	7.09229e-05
C1orf85	2266205	211	33	156744	52080	0	65	0	0	1	1	63560	2.64966e-06	7.11937e-05
SPZ1	316792	617	34	175336	41888	0	48	0	0	4	4	155624	2.67396e-06	7.17444e-05
NES	1851672	180	37	625184	194320	0	191	126	0	0	126	194320	2.69238e-06	7.21359e-05
C4orf6	57657	589	10	38696	10024	0	10	1	0	3	26	297024	2.78549e-06	7.45246e-05
ALDH1A2	187239	674	-1	212072	58240	0	36	0	0	1	0	128408	2.80151e-06	7.4847e-05
MEX3C	146631	570	45	249144	84168	0	24	58	0	0	58	84168	2.80926e-06	7.4948e-05
CILP	720558	183	57	466200	135744	0	131	0	0	0	0	135744	2.91089e-06	7.75497e-05
GCKR	1193266	306	39	255304	72632	0	55	0	0	1	0	101640	3.04071e-06	8.08941e-05
MLN	1565139	428	28	48496	12656	0	28	0	0	1	1	75656	3.13983e-06	8.34135e-05
EPCAM	806315	246	37	130368	33768	0	41	0	0	4	10	229656	3.25624e-06	8.63842e-05
SPINT3	NaN	NaN	NaN	37016	9352	0	28	1	0	1	2	71848	3.33987e-06	8.84786e-05
NIPSNAP3A	194451	718	-21	101304	27048	0	27	0	0	3	1	139496	3.39633e-06	8.98479e-05
HIBCH	499049	471	24	163464	40320	0	89	2	0	0	2	40320	3.41891e-06	9.03185e-05
PARP3	1013177	370	39	220808	59248	0	51	1	0	3	5	195272	3.44464e-06	9.0871e-05
KLRD1	406053	331	1	77504	17248	0	33	0	0	3	1	90104	3.53977e-06	9.32502e-05
PRKCSH	1255985	265	32	224672	56896	0	33	2	0	1	3	123928	3.57691e-06	9.40972e-05
ZFR	386475	357	27	431648	123256	0	58	2	0	2	3	243656	3.66274e-06	9.62208e-05
ZNF578	547660	989	-53	242648	57232	0	48	0	0	1	0	120008	3.87401e-06	0.000101629
DUSP11	1051432	404	37	156240	39984	0	48	0	0	1	0	77000	3.91624e-06	0.000102595
ARMC9	1157442	394	41	276808	72296	0	103	90	0	0	90	72296	3.92382e-06	0.000102651
MUC20	907437	365	47	203616	70728	0	349	198	0	0	198	70728	3.98865e-06	0.000104202
PIGP	353934	358	51	65184	16968	0	37	0	0	1	0	44072	4.23328e-06	0.00011044
TRIM45	331822	566	12	230216	65968	0	80	1	0	0	1	65968	4.34563e-06	0.000113214
SIGLEC1	942842	353	32	655368	219912	0	108	185	0	0	185	219912	4.35803e-06	0.000113381
PRAMEF15	NaN	NaN	NaN	378784	108080	0	48	1	0	5	10	481208	4.47438e-06	0.000116248
CEACAM21	1044508	451	31	118272	33936	0	97	0	0	0	0	33936	4.61565e-06	0.000119693
WDR17	133039	616	-8	543704	143248	0	99	1	0	0	1	143248	4.61968e-06	0.000119693
SLC17A1	293308	635	30	190008	53928	0	31	0	0	5	12	493248	4.67181e-06	0.000120877
SYNC	1452351	195	34	201040	55832	0	116	11	0	0	11	55832	4.92303e-06	0.000127203
EFCAB2	675692	505	10	74424	17640	0	239	39	0	0	39	17640	5.12254e-06	0.000132177
MACC1	220237	676	13	340704	91896	0	55	0	0	1	0	141288	5.30688e-06	0.000136616
SRPRB	513771	523	23	109256	31864	0	22	0	0	4	1	250824	5.30906e-06	0.000136616
C7orf31	254281	319	21	241808	62104	0	104	5	0	2	6	142632	5.66069e-06	0.000145466
DEFB104B	NaN	NaN	NaN	60928	15344	0	20	1	0	5	10	388472	5.68266e-06	0.000145832
ARL13A	414180	NaN	45	124040	32872	0	33	0	0	1	0	113120	5.69862e-06	0.000146043
MFN1	408187	600	11	306320	79072	0	47	0	0	2	4	265440	5.83498e-06	0.000149334
CBR4	174340	258	16	95480	27160	0	38	0	0	2	2	96824	5.86026e-06	0.000149778
NOTCH2	429750	510	14	998928	269136	0	197	62	0	0	62	269136	5.9303e-06	0.000151363
CSN1S1	9744	991	0	86576	17416	0	35	0	0	1	0	66696	5.96533e-06	0.000152051
GSDMA	1652518	216	28	179592	52584	0	85	0	0	0	0	52584	6.02708e-06	0.000153418
LY6D	427585	373	34	50792	15904	0	16	1	0	10	7	367472	6.04007e-06	0.000153541
KRT15	1445853	325	-22	181440	53592	0	74	0	0	0	0	53592	6.20007e-06	0.000157397
ZFHX3	122465	495	-11	1452584	420280	0	95	152	0	0	152	420280	6.28029e-06	0.000159219
SORD	724004	565	19	143248	42560	0	40	2	0	11	36	672784	6.73198e-06	0.000170441
C12orf66	472096	296	-17	177296	49168	0	67	0	0	0	0	49168	6.83224e-06	0.000172748
EMG1	2704950	211	47	98280	28392	0	68	0	0	0	0	28392	7.14181e-06	0.000180333
MAP3K6	884974	188	30	507808	160664	0	70	1	0	0	1	160664	7.58159e-06	0.000191182
FAM154B	382946	701	18	161056	41720	0	48	0	0	1	4	178416	7.6944e-06	0.000193767
LCA5	300263	564	0	283248	72576	0	73	0	0	1	0	94528	7.72187e-06	0.0001942
TCTEX1D1	335045	692	-16	74760	18648	0	54	0	0	1	0	33320	7.96598e-06	0.000200072
RIC8A	1463610	437	24	212128	65072	0	25	0	0	0	0	65072	8.05474e-06	0.000202033
C19orf71	2160126	269	39	83440	25088	0	24	0	0	2	0	154168	8.14486e-06	0.000204022
MAP4	1023686	249	35	633248	189280	0	57	2	0	1	2	318864	8.34473e-06	0.000208751
MTF2	611888	391	16	246736	62048	0	57	0	0	1	0	92960	8.6335e-06	0.000215689
OR6C68	802038	706	3	124544	35392	0	48	2	0	1	2	71008	9.00311e-06	0.000224625
FOXF2	114944	481	14	170240	54712	0	32	12	0	0	12	54712	9.13079e-06	0.00022751
PRDM2	68342	892	25	692272	190904	0	119	176	0	0	176	190904	9.40815e-06	0.000234111
ATF7IP2	199617	364	9	278656	72296	0	33	38	0	0	38	72296	9.59939e-06	0.000238556
NBPF14	NaN	NaN	NaN	384328	94808	0	141	128	0	0	128	94808	9.82703e-06	0.000243891
PAGE2	214019	NaN	18	47488	11984	0	31	2	0	3	4	81312	1.00063e-05	0.000247913
CALCA	344274	627	-9	78848	22624	0	33	0	0	1	1	82376	1.00154e-05	0.000247913
ACOXL	NaN	NaN	NaN	238504	65744	0	36	3	0	5	12	438872	1.00692e-05	0.00024892
C20orf201	NaN	NaN	NaN	89376	33096	0	24	0	0	5	9	406224	1.06598e-05	0.000263174
SIX6	325446	618	0	95088	30072	0	27	0	0	5	8	315504	1.10005e-05	0.000271231
WDR41	269224	518	36	189952	49952	0	52	4	0	0	4	49952	1.11203e-05	0.000273827
ETFDH	171388	429	1	251440	68096	0	38	0	0	2	1	185696	1.14479e-05	0.000281526
DCLK2	88181	409	-4	307720	89264	0	85	3	0	2	23	280728	1.15013e-05	0.000282472
CLYBL	308985	612	45	137536	40040	0	32	0	0	5	1	161336	1.15826e-05	0.000284097
GAGE12J	547555	NaN	25	50512	11984	0	20	0	0	3	5	181664	1.18064e-05	0.000289211
USP24	447636	230	9	1080520	285488	0	115	13	0	1	13	332976	1.18599e-05	0.000290144
KRTAP10-11	874480	461	25	116424	34608	0	64	0	0	0	0	34608	1.19244e-05	0.000291344
PPM1J	559669	325	27	197120	64288	0	76	1	0	0	1	64288	1.20189e-05	0.000293274
RBBP6	283287	204	25	726656	197176	0	31	27	0	0	27	197176	1.22594e-05	0.000298756
ASPN	NaN	NaN	NaN	157080	39648	0	30	34	0	0	34	39648	1.23014e-05	0.000299392
LUZP1	859705	169	25	421624	121856	0	166	109	0	0	109	121856	1.2392e-05	0.000301208
PROK1	403650	479	31	42672	12432	0	37	1	0	1	1	33432	1.24562e-05	0.000302381
PRDM12	505506	211	24	144872	43624	0	23	26	0	0	26	43624	1.27591e-05	0.000309335
LYPD2	427585	373	34	49336	16184	0	17	0	0	10	7	367472	1.27809e-05	0.000309465
NLE1	516190	504	23	195832	57512	0	67	0	0	0	0	57512	1.3046e-05	0.000315479
TM9SF1	974559	220	41	242368	73808	0	38	0	0	3	0	165760	1.31514e-05	0.00031762
MDN1	372470	603	34	2276232	612528	0	133	198	0	0	198	612528	1.33427e-05	0.000321828
TNFRSF14	339388	228	38	115528	32312	0	59	1	0	1	2	52136	1.34143e-05	0.000323142
EMR1	748613	383	27	365680	95144	0	237	1	0	0	1	95144	1.3964e-05	0.000335904
PPP1R15B	517418	230	28	279272	81256	0	70	4	0	1	4	119112	1.39797e-05	0.000335904
ST20	228288	702	18	32592	9408	0	28	0	0	3	3	48496	1.40085e-05	0.000336169
RMI1	458954	343	14	249312	66864	0	31	0	0	12	8	637280	1.41777e-05	0.000339796
CHPF	548994	487	35	289408	103712	0	54	202	0	0	202	103712	1.42192e-05	0.000340359
SARM1	1407654	189	19	279608	91168	0	137	1	0	0	1	91168	1.43634e-05	0.000343375
MTX1	1801444	194	32	180936	59136	0	61	6	0	3	6	117712	1.44771e-05	0.000345653
ITLN2	777836	441	19	134624	34720	0	56	2	0	1	4	69552	1.4718e-05	0.00035093
KIF17	632832	208	35	408072	120456	0	126	114	0	0	114	120456	1.47352e-05	0.00035093
DNAH9	42730	859	-75	1809136	498344	0	104	187	0	0	187	498344	1.50547e-05	0.000358086
PRSS38	672760	406	5	127904	39592	0	76	2	0	0	2	39592	1.52649e-05	0.000362628
GRIN2C	1027517	320	20	475104	154896	0	50	34	0	0	34	154896	1.54577e-05	0.000366746
SPAG17	192120	741	-7	921704	231448	0	88	133	0	0	133	231448	1.54907e-05	0.000367068
PKD1L1	239031	377	12	1144752	329280	0	145	148	0	0	148	329280	1.60075e-05	0.000378837
KDM4A	939679	209	34	436184	114688	0	56	1	0	2	2	215376	1.64929e-05	0.000389836
LRP1	2190357	238	60	1859480	490336	0	48	183	0	1	183	500024	1.66308e-05	0.000392603
GSDMB	1602321	292	18	171584	45976	0	73	0	0	1	0	63840	1.69805e-05	0.000400358
HAVCR2	166999	1198	18	121576	34664	0	37	0	0	3	4	148792	1.72158e-05	0.000405399
SPERT	813295	613	47	176008	51968	0	37	1	0	1	2	160608	1.74008e-05	0.000409244
DNAH8	229301	845	25	1850688	472584	0	106	177	0	0	177	472584	1.75737e-05	0.000412796
GPR101	252008	NaN	13	199640	56728	0	28	0	0	2	0	228144	1.76112e-05	0.000413163
MMP24	1290513	170	45	225904	63392	0	21	12	0	1	13	94024	1.80145e-05	0.000422099
CKAP4	168486	445	23	233576	71344	0	40	12	0	0	12	71344	1.82811e-05	0.000427813
KRTAP19-4	14979	1035	-68	32816	9856	0	22	0	0	12	15	218232	1.83616e-05	0.000429164
IL20RA	133090	449	24	221480	61768	0	50	0	0	1	3	130648	1.90853e-05	0.000445529
ZNF264	407201	924	-63	251944	66584	0	49	0	0	2	1	123424	1.953e-05	0.000455345
HEPN1	175852	743	14	34944	9912	0	33	0	0	4	87	478016	2.00111e-05	0.000465986
SENP8	1132082	352	26	86128	21896	0	33	0	0	3	6	163128	2.06683e-05	0.000480698
SCRN2	1071489	214	29	169792	51968	0	35	3	0	5	4	230944	2.07254e-05	0.000481431
TGIF2LX	8315	NaN	-35	95592	27384	0	33	0	0	1	0	76664	2.10095e-05	0.000487431
COL11A1	37620	742	-20	754096	227360	0	110	126	0	0	126	227360	2.18204e-05	0.000505622
PKNOX2	412479	731	16	192640	52472	0	11	0	0	3	0	212184	2.20335e-05	0.000509934
GOLGA8B	NaN	NaN	NaN	248976	65520	0	181	5	0	1	6	128016	2.21847e-05	0.000512805
PATL2	NaN	NaN	NaN	221928	62328	0	36	0	0	5	9	435456	2.22772e-05	0.000514311
CENPQ	64168	1198	-6	114016	26936	0	44	0	0	1	10	96432	2.2442e-05	0.000517483
LENG9	807048	535	-7	185472	67872	0	113	1	0	0	1	67872	2.26641e-05	0.000521966
SCGB1D2	3058870	450	42	37352	10192	0	19	0	0	4	1	75656	2.2953e-05	0.000527976
RBP5	2422791	224	38	56336	14560	0	34	0	0	6	71	559832	2.33229e-05	0.000535829
GPR88	348181	846	-6	139048	55664	0	39	2	0	1	3	120400	2.337e-05	0.00053626
MCF2L2	398145	606	24	463904	117880	0	79	0	0	0	0	117880	2.40422e-05	0.000550552
KRTAP5-7	586193	626	50	65744	18256	0	36	1	0	0	1	18256	2.40513e-05	0.000550552
PYDC2	101042	886	13	38528	10528	0	41	1	0	1	11	63336	2.41771e-05	0.000552761
HINT3	150315	177	15	74816	20104	0	24	0	0	1	3	150024	2.42116e-05	0.000552881
TMEM63C	549191	394	47	332696	88816	0	23	81	0	0	81	88816	2.43131e-05	0.000554526
CDCA5	3267059	207	46	99848	31024	0	27	1	0	4	8	257712	2.54883e-05	0.000580629
2009-09-01	673808	391	24	296072	85792	0	41	0	0	3	1	215880	2.55827e-05	0.000582077
ZNF573	623089	829	-44	290024	69328	0	52	1	0	1	1	134120	2.60318e-05	0.00059158
PDE11A	320610	618	18	403648	108416	0	112	94	0	0	94	108416	2.60732e-05	0.000591808
PNMA3	265470	NaN	16	178416	55440	0	29	1	0	5	7	435680	2.69277e-05	0.00061047
MTERF	512495	617	-7	160048	42896	0	52	0	0	0	0	42896	2.90855e-05	0.000658596
LIN37	1151198	321	30	103096	27440	0	66	0	0	0	0	27440	2.98648e-05	0.000674866
PRSS37	199781	856	-13	96488	25144	0	26	0	0	2	1	142856	2.98977e-05	0.000674866
NETO1	32720	916	-26	225344	56560	0	33	0	0	2	0	164192	2.99113e-05	0.000674866
SNAP47	595623	459	1	194600	59584	0	71	1	0	0	1	59584	3.02112e-05	0.000680816
SKIL	368934	202	23	277200	71400	0	45	0	0	1	0	118384	3.04778e-05	0.000686006
MORN2	NaN	NaN	NaN	33320	8008	0	11	0	0	5	9	381136	3.06391e-05	0.000688813
AK7	328475	560	14	301112	75544	0	51	3	0	5	4	217616	3.10391e-05	0.000696976
FUT3	1217326	294	35	140000	43120	0	82	0	0	0	0	43120	3.15902e-05	0.000708508
ZSWIM6	NaN	NaN	NaN	480144	141456	0	42	24	0	0	24	141456	3.25104e-05	0.000727994
ZNF480	526380	960	-32	219072	53760	0	45	29	0	0	29	53760	3.25363e-05	0.000727994
SRRM5	NaN	NaN	NaN	288176	78904	0	61	1	0	5	10	452032	3.30306e-05	0.000738179
TAB3	81645	NaN	13	282912	81144	0	55	0	0	1	0	96600	3.35367e-05	0.000748603
FAM157A	NaN	NaN	NaN	152040	45528	0	9	0	0	5	9	418656	3.48032e-05	0.000775954
PLXND1	754944	210	53	763392	231168	0	172	200	0	0	200	231168	3.50642e-05	0.000780851
SLC18A1	158991	511	-4	215208	59304	0	65	2	0	2	5	148400	3.51252e-05	0.000781287
POTEE	462125	NaN	11	440272	111776	0	112	108	0	2	208	207760	3.54195e-05	0.000786337
ATG10	156562	717	25	93184	22904	0	70	0	0	0	0	22904	3.54532e-05	0.000786337
RETSAT	975949	211	18	241864	72800	0	52	0	0	0	0	72800	3.54773e-05	0.000786337
PPIC	183387	519	12	85064	24976	0	17	0	0	2	0	208768	3.61899e-05	0.00080119
MS4A14	433906	899	24	271432	73976	0	92	0	0	0	0	73976	3.76836e-05	0.000832737
OR10T2	135429	902	5	120232	38192	0	128	8	0	1	13	78792	3.77032e-05	0.000832737
WWOX	51599	1260	-34	175672	48944	0	39	2	0	3	3	156184	3.81298e-05	0.000841174
KLF17	865527	167	38	153776	44800	0	119	30	0	0	30	44800	4.0012e-05	0.000881666
MORC1	88595	1029	-12	415128	99792	0	132	88	0	0	88	99792	4.06821e-05	0.000895387
OR5AN1	417582	672	-4	121912	35168	0	29	0	0	2	0	114576	4.13773e-05	0.000909626
TAS1R1	628180	259	38	339416	88648	0	85	3	0	0	3	88648	4.14942e-05	0.000911133
FUT9	76115	1328	-21	144816	37296	0	33	1	0	3	8	314328	4.20469e-05	0.000922195
ADAMTS3	70065	633	-15	494928	127344	0	46	0	0	2	1	244888	4.23614e-05	0.000928016
SLU7	197504	619	30	249144	56784	0	37	0	0	3	0	158088	4.29134e-05	0.000939018
CST9	189307	772	-47	64848	16464	0	25	0	0	4	17	254856	4.40827e-05	0.000963486
TNFSF13	1957426	194	24	101080	30296	0	38	0	0	1	1	74200	4.45858e-05	0.000973353
MATN2	616574	272	28	394576	99848	0	60	143	0	0	143	99848	4.48279e-05	0.000977508
SLC26A2	1070181	149	44	289240	85064	0	44	0	0	4	5	288736	4.49626e-05	0.000979312
DEFB104A	NaN	NaN	NaN	60928	15344	0	33	2	0	1	3	77840	4.50555e-05	0.000980204
DDX43	723493	232	21	268072	69776	0	49	1	0	1	1	128520	4.58548e-05	0.000996445
BMP8A	1026100	352	33	157304	49840	0	112	81	0	0	81	49840	4.72535e-05	0.00102566
C3orf20	540760	510	41	361760	103768	0	160	5	0	0	5	103768	4.87808e-05	0.00105553
HTATIP2	168576	547	-6	124600	36680	0	33	1	0	3	5	194712	4.87962e-05	0.00105553
CPA3	306125	544	-14	174328	43400	0	52	5	0	3	15	149408	4.87975e-05	0.00105553
SPTB	584151	204	38	948248	260008	0	62	165	0	1	200	336056	4.91666e-05	0.00106229
RHCE	667862	185	32	171696	45360	0	59	1	0	1	1	64848	4.92785e-05	0.00106349
CCDC107	1202125	248	37	111048	34944	0	42	1	0	4	12	197288	4.97896e-05	0.00107329
KCNG2	323907	509	-22	172256	63616	0	23	19	0	0	19	63616	5.17545e-05	0.00111437
GPR148	626077	372	11	130704	45024	0	56	0	0	0	0	45024	5.26431e-05	0.00113188
MRPL18	652619	453	26	72128	21112	0	67	0	0	0	0	21112	5.26875e-05	0.00113188
OTOR	76240	856	-21	53872	13496	0	15	0	0	5	8	226408	5.38152e-05	0.00115479
COL24A1	263693	863	-12	698768	205576	0	141	132	0	1	161	242424	5.48215e-05	0.00117505
C17orf96	NaN	NaN	NaN	138096	53424	0	30	1	0	5	10	426552	5.49704e-05	0.0011769
CIB3	761374	298	42	78904	19544	0	30	0	0	1	0	62104	5.54486e-05	0.00118579
ANGPTL5	416999	514	-21	162512	38920	0	33	1	0	1	1	87864	5.56985e-05	0.00118979
DCHS2	63258	1024	3	1436848	423752	0	310	297	0	0	297	423752	5.77685e-05	0.00123261
ARGFX	289448	613	18	126784	35168	0	22	0	0	1	2	150808	5.8767e-05	0.0012525
PADI4	457546	210	34	270424	74648	0	169	86	0	0	86	74648	5.94664e-05	0.00126492
POLR2J2	NaN	NaN	NaN	47880	13272	0	15	0	0	5	9	386400	5.94838e-05	0.00126492
CASC1	255116	633	18	323624	81256	0	53	1	0	3	3	182896	6.05389e-05	0.0012859
HTT	661693	464	41	1263976	364448	0	92	133	0	0	133	364448	6.1457e-05	0.00130394
NGEF	404109	215	33	304136	81928	0	52	146	0	0	146	81928	6.17707e-05	0.00130912
SYNE1	79159	579	3	3623312	923776	0	255	211	0	0	211	923776	6.39076e-05	0.00135289
DOCK8	193637	462	2	886760	237160	0	47	162	0	0	162	237160	6.46914e-05	0.00136795
RNF168	1173736	125	34	231616	60368	0	41	1	0	2	2	171584	6.47749e-05	0.00136818
CLEC1B	305376	565	19	96768	22848	0	92	0	0	0	0	22848	6.55499e-05	0.001383
MBD2	98718	437	6	188832	57960	0	12	4	0	4	11	356328	6.6695e-05	0.00140559
LCA5L	339359	346	25	274232	68992	0	24	2	0	2	5	356160	6.89819e-05	0.00145216
VTN	1405196	214	10	197624	48832	0	58	0	0	1	0	65464	6.94645e-05	0.00146069
CCDC11	211344	300	35	215824	48776	0	22	0	0	6	3	402976	7.02308e-05	0.00147516
OR10W1	604763	835	-19	116368	37856	0	21	1	0	3	2	143024	7.10381e-05	0.00149046
CISD3	NaN	NaN	NaN	51184	15680	0	17	0	0	5	9	388808	7.11742e-05	0.00149165
C18orf56	NaN	NaN	NaN	61208	18760	0	14	0	0	5	9	391888	7.14504e-05	0.00149578
MUTYH	1002765	249	29	228032	68320	0	34	1	0	5	4	270032	7.18468e-05	0.00150241
FAM58A	940418	NaN	24	98952	29064	0	64	0	0	0	0	29064	7.53315e-05	0.00157354
AKAP9	674222	611	16	1613640	388920	0	122	150	0	0	150	388920	7.65013e-05	0.0015962
PHF1	1441897	236	31	239568	56112	0	35	0	0	2	0	167608	7.70054e-05	0.00160494
MIA3	225124	392	-1	777672	202440	0	104	171	0	0	171	202440	8.1145e-05	0.00168936
PPP1R9B	1277832	210	26	317184	100800	0	66	27	0	1	61	296016	8.16771e-05	0.00169856
FRAS1	244829	726	0	1641752	442456	0	253	346	0	0	346	442456	8.18797e-05	0.0017009
MYH15	257473	874	3	807016	202160	0	106	7	0	0	7	202160	8.30597e-05	0.00172351
RNASE3	1070609	561	16	62776	19040	0	31	0	0	1	0	53144	8.41316e-05	0.00174384
SFRP1	248918	632	-4	126504	33600	0	19	0	0	0	0	33600	8.67285e-05	0.00179569
PRAMEF13	NaN	NaN	NaN	187992	53424	0	131	84	0	0	84	53424	8.73075e-05	0.0018057
FNBP4	979103	158	19	407456	116368	0	32	1	0	0	1	116368	8.77611e-05	0.00181309
CPT2	527317	391	27	259224	75600	0	68	2	0	0	2	75600	9.0762e-05	0.00187303
SLAIN1	131557	900	38	141064	39368	0	67	1	0	0	1	39368	9.2191e-05	0.00190044
C1orf173	101813	1070	-14	613648	167384	0	163	37	0	0	37	167384	9.46784e-05	0.00194959
ARL2	3151458	209	52	74648	21616	0	27	0	0	3	1	94920	9.92089e-05	0.00204065
EML4	251363	292	17	402640	107072	0	137	9	0	1	12	139776	9.99792e-05	0.00205426
LRP8	563155	310	23	391496	106456	0	111	114	0	1	178	150864	0.000100463	0.00206195
IQCF1	1013177	370	39	82880	23632	0	23	0	0	3	5	195272	0.000103111	0.002114
FYCO1	224232	519	54	591696	164472	0	163	137	0	0	137	164472	0.000103934	0.00212855
C4orf36	268001	603	36	48888	13272	0	64	0	0	0	0	13272	0.000106179	0.00217217
SPESP1	373553	452	33	139440	38136	0	32	1	0	1	3	144928	0.000107011	0.00218683
NIPSNAP3B	194451	718	-21	101920	26768	0	25	0	0	3	1	139496	0.000108338	0.00221154
DHFRL1	85529	1378	-18	75600	19824	0	34	0	0	1	0	48944	0.00010908	0.00222428
KHK	1214097	238	50	146776	42224	0	31	0	0	2	1	146720	0.000109387	0.00222814
SLC25A45	4112809	242	50	114408	35280	0	34	0	0	1	0	77056	0.000113538	0.00231019
OR5M11	NaN	NaN	NaN	118216	35840	0	47	4	0	1	5	98336	0.00011384	0.00231385
AGBL1	5624	980	-56	435680	117544	0	54	204	0	0	204	117544	0.000117384	0.0023813
C17orf74	1906324	206	33	194936	60088	0	40	1	0	3	2	161448	0.000117411	0.0023813
PRRT3	950574	170	54	362208	134736	0	114	4	0	0	4	134736	0.000125527	0.00254316
PRAMEF20	NaN	NaN	NaN	375536	109648	0	41	1	0	5	10	482776	0.000126656	0.0025633
MESP2	934542	212	37	149464	51800	0	31	39	0	0	39	51800	0.000127729	0.00258224
SPATA8	93099	986	-46	42672	12096	0	7	0	0	2	0	142296	0.000128031	0.00258558
PODN	491749	391	14	256648	84056	0	105	123	0	0	123	84056	0.00013263	0.00267559
REXO1	2226995	214	26	473648	152656	0	117	4	0	1	4	197288	0.000135653	0.00273363
GBP6	441714	820	-2	259336	66920	0	247	15	0	0	15	66920	0.000139806	0.00281433
VWA3A	577505	269	45	493304	126448	0	80	1	0	5	11	424592	0.000140285	0.00282096
HEXB	356374	567	28	228144	61656	0	55	0	0	1	1	98560	0.000141915	0.00285069
TIGD4	209186	413	41	202328	56224	0	33	1	0	4	2	197960	0.000143246	0.00287437
TMEM225	89099	736	-8	92568	23352	0	70	0	0	0	0	23352	0.000149243	0.00299055
MYOM2	104051	570	-26	603456	159600	0	78	148	0	0	148	159600	0.000149353	0.00299055
GABRA4	104768	839	15	222432	62664	0	31	0	0	3	0	175112	0.000149878	0.00299788
EPN2	658567	227	6	249984	78960	0	37	0	0	1	0	140784	0.000150668	0.00301049
PI3	842540	324	25	47264	13720	0	13	0	0	4	7	357896	0.000152682	0.0030475
NCF1	895858	125	49	160608	43512	0	35	0	0	2	1	170408	0.000154218	0.0030749
TNRC18	1893797	256	14	1137360	377832	0	127	175	0	0	175	377832	0.000155292	0.00309304
GRXCR2	394778	568	-4	100744	26096	0	32	0	0	3	8	192584	0.000161854	0.00322035
RGS7BP	78559	688	-3	105112	28280	0	34	0	0	1	4	131208	0.000165711	0.00329361
FMR1NB	96935	NaN	-13	105952	26768	0	15	0	0	6	6	494592	0.000169021	0.00335586
KRTAP2-2	NaN	NaN	NaN	47488	15008	0	11	1	0	5	10	388136	0.000170803	0.00338768
C2orf54	1187158	297	30	174440	56392	0	77	197	0	0	197	56392	0.000172881	0.0034253
HOMEZ	1171456	330	20	214144	64232	0	63	12	0	0	12	64232	0.000173493	0.00343225
C14orf159	240206	471	35	248472	73080	0	29	34	0	0	34	73080	0.000173596	0.00343225
PTK2B	326685	491	30	418376	110824	0	25	217	0	0	217	110824	0.000175779	0.00347178
MRPL10	1071489	214	29	103040	32032	0	21	0	0	5	4	230944	0.000177034	0.0034929
WNT9B	526881	366	16	138600	44184	0	33	2	0	2	4	174104	0.00017862	0.00352052
TAS2R9	408176	517	12	123312	35112	0	30	0	0	2	0	103768	0.000180026	0.00354453
KYNU	48515	369	20	197344	50960	0	25	0	0	3	0	206920	0.00018031	0.0035464
LRRK2	31336	994	12	1042272	265440	0	87	129	0	0	129	265440	0.00018125	0.00356119
TRIM64B	NaN	NaN	NaN	183064	47096	0	50	3	0	1	4	109592	0.0001857	0.00364483
HSPB9	2171374	206	37	61152	19824	0	14	0	0	9	17	732816	0.000189688	0.00371922
TAF7L	404269	NaN	29	196392	45360	0	46	1	0	2	2	119448	0.000191493	0.00375073
CLEC2D	251092	648	8	94136	20104	0	25	0	0	3	4	167328	0.000192808	0.00377255
ST3GAL6	338260	516	10	138600	34776	0	20	0	0	6	6	371112	0.000197196	0.00385442
FAM120AOS	422600	547	26	114520	33152	0	35	1	0	3	13	235256	0.000197616	0.00385863
PRAMEF5	NaN	NaN	NaN	377440	107408	0	282	151	0	0	151	107408	0.000200654	0.0039139
C2orf88	450974	478	21	38976	9408	0	22	0	0	4	74	390040	0.000201069	0.00391794
FAM69C	162468	969	7	164080	49952	0	57	0	0	0	0	49952	0.000204628	0.00398166
AKAP5	670466	221	54	169680	46032	0	42	0	0	1	2	93016	0.000204761	0.00398166
PPL	702265	206	19	703192	196784	0	104	152	0	0	152	196784	0.000207012	0.00402129
ODF4	772200	257	20	103152	28224	0	70	4	0	5	95	423360	0.000207494	0.0040265
NIPAL2	612198	462	32	151032	42336	0	22	18	0	0	18	42336	0.000208504	0.00404193
PLK4	230666	331	9	396200	103264	0	86	7	0	1	8	161616	0.000209046	0.00404829
F9	69360	NaN	0	190008	47880	0	16	0	0	5	2	607768	0.000210021	0.00406299
ALMS1	777501	590	22	1642704	472752	0	403	138	0	0	138	472752	0.00021287	0.00411388
MAK16	91648	507	12	128856	29568	0	33	0	0	1	0	91336	0.000214754	0.00414605
MCEE	355097	470	40	70112	21112	0	55	1	0	0	1	21112	0.000222646	0.00429402
PUS3	611330	414	14	193648	51296	0	92	0	0	0	0	51296	0.000227929	0.00439143
ARL13B	85478	1310	-13	178416	44520	0	17	0	0	8	21	1046248	0.000231434	0.0044544
KRT10	836683	269	-10	230384	70168	0	107	2	0	0	2	70168	0.000234221	0.00450345
ECEL1	271362	191	32	310856	91504	0	63	1	0	0	1	91504	0.000236881	0.00454996
CREG2	475096	278	19	114184	34832	0	18	0	0	1	0	217560	0.000240243	0.00460984
FAM159B	NaN	NaN	NaN	65352	17136	0	16	1	0	5	10	390264	0.000252583	0.00484169
C12orf56	475083	294	-12	253456	68600	0	29	65	0	1	93	105280	0.000254056	0.00486273
SDR42E1	207928	635	13	153608	46312	0	10	0	0	5	7	391160	0.000254387	0.00486273
WFDC1	585154	396	8	88648	26768	0	18	0	0	3	13	559384	0.000254454	0.00486273
FER1L6	453048	561	15	763448	199864	0	46	181	0	0	181	199864	0.000262249	0.00500661
OR14C36	104321	936	-39	120456	36960	0	111	92	0	0	92	36960	0.000272989	0.00520638
IQCF6	NaN	NaN	NaN	42672	12432	0	25	1	0	1	2	74928	0.000273404	0.00520904
CDC20B	222731	430	2	211568	57904	0	76	5	0	1	5	81368	0.000275056	0.00523521
HYAL4	87602	443	-10	192416	52528	0	17	0	0	4	3	350280	0.000276761	0.00526236
CREB3L2	227556	553	20	208656	61320	0	48	1	0	0	1	61320	0.000279418	0.00530754
LCE1F	64902	818	18	46480	13328	0	33	1	0	0	1	13328	0.000287761	0.00546052
GUF1	62787	1009	2	273448	74984	0	37	2	0	2	3	243208	0.00028948	0.00548761
DNAJB11	592490	436	40	147784	39200	0	21	1	0	2	1	237104	0.000299242	0.00566697
FMN1	238197	520	5	480480	133560	0	101	136	0	0	136	133560	0.000300465	0.00568443
MTHFD1	640692	221	45	381752	108136	0	52	0	0	1	2	166992	0.000303266	0.00573167
PRAMEF1	141239	571	18	187824	53928	0	349	200	0	0	200	53928	0.000304687	0.00575275
CD33	352763	629	1	146216	43960	0	55	2	0	1	2	66528	0.000311467	0.00587489
SH3RF2	396248	406	-7	283696	89600	0	96	1	0	0	1	89600	0.000312753	0.00589142
SRRD	163136	553	-46	137760	38304	0	63	1	0	0	1	38304	0.000312968	0.00589142
ZACN	1611239	218	22	163688	50176	0	44	0	0	0	0	50176	0.000319047	0.00599986
ANKRD18A	NaN	NaN	NaN	411656	99232	0	60	3	0	5	12	472360	0.000320427	0.00601981
NEB	248944	641	13	3585176	851200	0	401	198	0	0	198	851200	0.000321654	0.00603686
TUFT1	1379189	176	30	163912	41552	0	17	0	0	5	1	366016	0.000322765	0.00605169
TMEM182	63440	913	-3	93520	25088	0	55	1	0	1	22	128240	0.000325364	0.00609436
ZNF787	565708	480	-66	148064	46816	0	63	1	0	0	1	46816	0.000330982	0.00619343
DPP10	7721	1178	-22	358512	88704	0	111	16	0	0	16	88704	0.000335473	0.00627126
ZNF530	532349	849	-37	241080	62664	0	46	0	0	1	0	105280	0.000338349	0.00631875
TSPAN18	174144	622	15	100632	29568	0	17	0	0	7	7	422072	0.000350934	0.0065473
OR52L1	432250	877	-13	125888	41104	0	151	3	0	0	3	41104	0.000352492	0.00656988
PLBD2	442841	251	37	235312	69776	0	36	0	0	1	0	143752	0.000353485	0.00658187
EDA2R	28261	NaN	-6	121240	32648	0	57	0	0	0	0	32648	0.000354285	0.00659025
AURKA	254679	672	-43	164416	44576	0	39	0	0	2	2	117768	0.000355217	0.00659564
ZFR2	2201226	204	37	389368	124040	0	114	2	0	2	3	221480	0.000355274	0.00659564
AGA	44980	837	-8	141848	38416	0	46	1	0	1	1	68264	0.000367291	0.00681205
NLRX1	1258103	195	57	393288	132216	0	50	1	0	1	2	208992	0.000371027	0.00686974
NBPF1	675669	259	40	474992	116200	0	677	685	0	0	685	116200	0.000371131	0.00686974
RUNDC1	1507064	201	26	237552	75264	0	35	0	0	1	0	141848	0.0003777	0.00698449
NOL9	636407	203	41	279328	82712	0	168	14	0	0	14	82712	0.000380969	0.00703803
KRTAP4-3	996799	468	-7	79520	19264	0	21	0	0	0	0	19264	0.000381705	0.00704474
POLE4	642459	577	26	47264	14560	0	39	1	0	1	1	29568	0.000384544	0.0070902
SLC5A10	661956	198	16	242032	76664	0	22	32	0	0	32	76664	0.000402639	0.00741658
C12orf45	514255	204	37	76720	19712	0	17	0	0	4	1	170632	0.000404203	0.00743813
LAG3	2816186	232	48	202888	67256	0	36	0	0	1	0	105840	0.00040462	0.00743854
SPRY2	44501	729	60	123312	36624	0	20	0	0	3	0	166152	0.000413183	0.00758856
SLC22A25	1852481	572	32	217616	63952	0	75	3	0	1	3	116928	0.000418355	0.00767609
TTLL8	895187	271	36	332976	96432	0	70	1	0	1	2	137088	0.00043008	0.00788354
ZNF404	464802	286	11	225904	51968	0	62	0	0	0	0	51968	0.000437524	0.00801221
EPB41L5	218487	406	27	331968	84840	0	58	0	0	0	0	84840	0.000439467	0.00803998
KRT34	1321356	424	-6	175448	49168	0	36	3	0	4	7	241696	0.000450247	0.00822923
CPN2	344707	269	34	208152	67704	0	125	112	0	1	232	138768	0.000463174	0.00845537
ZBBX	69051	928	-23	336056	79744	0	141	105	0	0	105	79744	0.000463517	0.00845537
HLA-DQB1	1292851	535	17	104776	30296	0	309	275	0	0	275	30296	0.000467736	0.0085194
ITGAV	266463	373	7	437976	118440	0	52	0	0	1	0	129472	0.00046793	0.0085194
PEMT	958193	236	12	94864	28952	0	49	3	0	1	21	141008	0.000471827	0.00858206
CIDEA	428253	350	20	105224	32536	0	20	0	0	10	18	647304	0.00047498	0.00863109
ANXA2	431518	299	14	151424	38080	0	10	0	0	12	0	670936	0.000486258	0.00882752
MYOT	946917	396	47	202048	54824	0	35	0	0	1	0	117208	0.000487836	0.00884765
RNF217	120614	269	-24	115640	27664	0	34	0	0	1	0	68320	0.000489955	0.0088771
OR2M7	18846	936	-35	121800	35784	0	203	14	0	0	14	35784	0.0004904	0.0088771
CNST	416573	346	4	296464	78344	0	57	0	0	0	0	78344	0.000496315	0.00897554
G6PC2	173915	724	7	144312	38136	0	44	0	0	1	0	59808	0.000506868	0.00915761
TRMT5	216411	578	-1	204960	55104	0	33	0	0	1	0	125272	0.000514604	0.00928847
MACF1	767679	401	25	3023776	813344	0	162	200	0	0	200	813344	0.000521808	0.00940951
CCL11	40425	871	-32	39592	11144	0	13	0	0	4	3	111328	0.000532457	0.00959236
KCNK15	890596	168	46	123480	44352	0	77	0	0	0	0	44352	0.000545619	0.0098201
ZNF273	217076	1017	-15	231560	58072	0	31	1	0	5	2	210840	0.000546396	0.0098247
ZNF517	1454261	384	20	192080	59080	0	42	0	0	1	0	87584	0.000549625	0.00986617
ZPLD1	68082	621	-10	176568	48216	0	36	1	0	3	4	287224	0.000549748	0.00986617
SIGLEC9	355132	632	1	180768	57456	0	61	1	0	0	1	57456	0.00055268	0.00990936
DNALI1	445473	274	30	113400	31920	0	26	0	0	1	2	109984	0.000555026	0.00994197
SPINK4	856503	167	38	36848	9688	0	17	0	0	2	1	72296	0.000557647	0.00997944
FBXW10	752804	391	-6	426216	113064	0	119	1	0	0	1	113064	0.00056593	0.0101181
EFCAB4A	1799017	232	51	116872	36512	0	101	1	0	0	1	36512	0.000574918	0.0102691
C11orf68	3779084	287	42	111608	37576	0	33	0	0	1	0	64232	0.000576119	0.0102807
GAB4	156217	639	-95	230104	65744	0	35	59	0	0	59	65744	0.000593682	0.0105842
RPF1	238252	685	-2	144536	37576	0	52	0	0	1	0	45864	0.000594437	0.0105876
NEK11	312654	797	12	277872	61152	0	50	4	0	3	5	167104	0.000596973	0.0106227
TPO	56524	599	-23	369600	111720	0	209	104	0	0	104	111720	0.000598441	0.0106388
MYOZ3	1107515	211	54	100856	30016	0	36	2	0	1	2	77056	0.000603211	0.0107063
PRRG3	125659	NaN	4	91504	27440	0	29	2	0	4	6	156632	0.000603371	0.0107063
PSORS1C2	3364017	401	19	52472	17248	0	46	0	0	0	0	17248	0.00061151	0.0108405
FABP6	198270	448	38	76160	18256	0	24	0	0	2	31	379848	0.000614405	0.0108816
APC	247811	399	28	1129128	314328	0	54	177	0	1	192	356608	0.000615655	0.0108873
EIF2AK3	118199	366	9	450744	122976	0	182	28	0	0	28	122976	0.000615882	0.0108873
C17orf72	NaN	NaN	NaN	76328	23128	0	16	0	0	5	9	396256	0.00063486	0.0112123
BCL2L15	335231	545	13	66808	17864	0	55	0	0	0	0	17864	0.000639184	0.0112781
C3orf17	279709	639	18	232008	59976	0	54	2	0	1	2	92736	0.000655605	0.011557
ZNF830	268361	579	-14	147672	40992	0	36	0	0	1	1	101080	0.000688442	0.0121245
ZNF92	300914	894	18	241696	56168	0	24	0	0	2	2	195552	0.000694905	0.012227
KRTAP4-5	996799	468	-7	73248	18816	0	67	1	0	0	1	18816	0.00069817	0.012273
TMPRSS12	594068	250	43	139104	39816	0	65	1	0	0	1	39816	0.000703185	0.0123496
FOXRED2	1191841	195	30	268800	81648	0	65	7	0	2	11	212128	0.000703957	0.0123517
CCL24	1013258	255	46	48272	13216	0	20	0	0	1	0	62440	0.000708077	0.0124124
AKAP7	165730	682	15	154000	36008	0	23	0	0	1	3	165928	0.000710788	0.0124484
C14orf178	429207	388	37	51464	14056	0	19	0	0	1	0	71904	0.000732548	0.0128176
MAGEB10	10745	NaN	16	136976	39088	0	36	2	0	1	2	88368	0.00073886	0.012916
CENPN	231500	284	4	172144	42056	0	60	0	0	0	0	42056	0.000743954	0.012993
GLIS3	170537	983	-1	364280	111664	0	66	1	0	0	1	111664	0.000751195	0.0131074
MT1M	653985	187	28	26768	5824	0	32	0	0	2	0	17136	0.000754565	0.013154
C8orf31	821065	470	4	54936	15456	0	30	0	0	1	0	35504	0.000758337	0.0132075
C11orf24	833157	233	52	170408	57736	0	41	0	0	1	1	90552	0.000770218	0.0134018
ITPR3	1401905	205	38	1087968	297024	0	37	176	0	0	176	297024	0.00077091	0.0134018
IFNAR2	861800	317	87	232680	60312	0	23	0	0	11	14	836416	0.000775048	0.0134613
SMC6	135213	1245	1	459144	108696	0	43	2	0	3	3	234528	0.000783192	0.0135902
PRB3	311837	673	-1	118048	41216	0	104	8	0	0	8	41216	0.00079123	0.0137171
SERPINA1	201688	843	9	166936	46928	0	39	1	0	2	2	110432	0.000803151	0.013911
IL10RB	861800	317	87	134680	33992	0	17	0	0	11	14	836416	0.000808732	0.0139948
ZNF879	NaN	NaN	NaN	230104	56840	0	31	0	0	5	9	429968	0.00082091	0.0141925
CENPO	299133	374	39	121912	34496	0	18	0	0	3	0	179592	0.000834725	0.0144181
CST9L	189307	772	-47	60368	15568	0	22	1	0	4	17	254856	0.000862047	0.0148764
SLFN5	753178	505	16	354480	97776	0	33	4	0	8	17	578144	0.000870005	0.015
CENPF	457503	186	-7	1270024	312704	0	241	107	0	0	107	312704	0.000922565	0.0158917
PXT1	968861	146	41	57120	12936	0	18	0	0	22	105	1630272	0.00092729	0.0159585
C21orf91	113501	686	26	123424	29456	0	28	0	0	1	0	93072	0.000930429	0.015998
CAPN8	NaN	NaN	NaN	246400	64736	0	155	63	0	0	63	64736	0.000947144	0.0162705
C9orf131	782447	350	42	417928	130088	0	38	0	0	1	0	207032	0.000949287	0.0162925
EXPH5	369515	500	13	791112	215208	0	107	4	0	1	4	288400	0.000950206	0.0162934
C1orf116	451418	155	25	230720	74704	0	58	2	0	0	2	74704	0.000953987	0.0163434
RIPK4	302894	182	30	303912	96768	0	44	168	0	0	168	96768	0.000959147	0.0164169
CUTA	1441897	236	31	84280	27608	0	15	0	0	2	0	167608	0.000982435	0.0168003
MOV10L1	934225	242	31	505288	134624	0	104	143	0	0	143	134624	0.000987843	0.0168774
ETAA1	36002	401	-3	374640	95928	0	171	30	0	0	30	95928	0.000994796	0.0169809
ZFP37	492947	575	-4	258216	62160	0	28	1	0	11	14	581056	0.00100191	0.0170868
SMR3A	264684	915	25	50904	18480	0	104	10	0	0	10	18480	0.00101398	0.017277
GLCE	367968	218	35	247072	66416	0	33	1	0	1	1	150472	0.00102106	0.0173819
TJP3	2144458	206	34	377552	115696	0	39	158	0	0	158	115696	0.00102902	0.0175017
BRI3BP	1000229	229	37	95984	32368	0	16	1	0	0	1	32368	0.00103142	0.0175268
ZNF441	904926	521	-1	284816	66976	0	31	4	0	2	6	211736	0.00104071	0.0176682
PRDM15	279380	366	35	615496	165368	0	78	127	0	1	156	202216	0.00104197	0.0176682
KCNJ13	325071	328	33	145208	38080	0	29	1	0	2	1	107408	0.00104256	0.0176682
HSD17B4	302141	472	27	304192	82712	0	59	1	0	0	1	82712	0.00107544	0.0182091
WBP2NL	1328069	323	66	121240	38696	0	49	0	0	0	0	38696	0.00108961	0.0184325
MTIF2	964970	349	25	297136	78848	0	109	18	0	1	19	95200	0.00109246	0.0184642
TMEM132C	NaN	NaN	NaN	431424	132888	0	94	155	0	0	155	132888	0.00116089	0.0196032
SCUBE2	623689	357	31	422632	111104	0	72	0	0	0	0	111104	0.0011702	0.0197427
DNAH5	148607	674	-17	1887872	495880	0	219	248	0	0	248	495880	0.00117801	0.0198566
GLIS1	598664	391	27	240744	77616	0	73	7	0	1	7	110992	0.00118376	0.0199358
GPR19	791330	136	44	163856	46480	0	33	4	0	3	4	134960	0.0011919	0.020055
ST5	519265	369	26	452648	133672	0	49	3	0	11	15	621936	0.00120867	0.0203189
ASCL1	21203	964	3	91728	28392	0	18	4	0	0	4	28392	0.00121813	0.0204598
MBD3L4	NaN	NaN	NaN	80584	25760	0	15	0	0	5	9	398888	0.00124205	0.020843
N4BP2	540527	260	45	719208	183456	0	70	9	0	1	9	225736	0.00127002	0.0212934
ZDHHC13	194027	625	11	258608	66136	0	34	1	0	5	4	261352	0.00127498	0.0213575
GREB1	219132	360	21	792176	228928	0	150	123	0	0	123	228928	0.00128185	0.0214536
MTUS2	267724	784	-5	553952	160048	0	43	1	0	1	1	261800	0.00129547	0.0216624
ATPAF1	612038	266	23	133392	37800	0	53	0	0	0	0	37800	0.00133353	0.022279
PGM1	135416	330	3	267568	73976	0	66	1	0	0	1	73976	0.00136499	0.0227844
C6orf10	1754032	479	27	199472	49840	0	153	0	0	0	0	49840	0.00137333	0.0229034
FHAD1	NaN	NaN	NaN	587608	144704	0	144	103	0	0	103	144704	0.0013794	0.0229843
EPPK1	2376841	247	22	909272	311248	0	175	190	0	0	190	311248	0.00142049	0.0236481
OR13C5	147494	920	-31	124152	36288	0	174	1	0	0	1	36288	0.00142393	0.0236845
FAM198A	NaN	NaN	NaN	222152	70840	0	99	134	0	0	134	70840	0.00142594	0.0236878
OR5H15	200002	811	-15	122528	35392	0	137	42	0	0	42	35392	0.00142664	0.0236878
PRDM9	15618	1069	-19	363160	94640	0	54	5	0	6	7	278208	0.00147048	0.0243942
OTOL1	236814	792	-13	187656	54936	0	34	0	0	2	0	101808	0.00149465	0.0247733
OR8H2	9992	1007	-32	121072	36344	0	159	7	0	0	7	36344	0.0015069	0.0249545
RAI2	61797	NaN	26	205912	62384	0	32	1	0	2	1	143024	0.0015165	0.0250913
RHD	642678	270	36	167048	50008	0	44	0	0	1	0	62048	0.00151881	0.0251075
CCDC92	903375	539	36	131992	38024	0	21	3	0	5	3	240016	0.00152474	0.0251836
NOTCH2NL	NaN	NaN	NaN	97160	24976	0	73	7	0	0	7	24976	0.00154008	0.0254147
2001-12-01	117692	604	-17	30856	7616	0	26	0	0	1	0	23240	0.00158279	0.0260967
USPL1	373046	369	63	436800	119448	0	54	0	0	0	0	119448	0.00159744	0.0263152
ATOH8	1105419	181	46	120120	43512	0	43	0	0	0	0	43512	0.00160294	0.0263722
KRTAP11-1	31443	1030	-60	62272	20720	0	20	0	0	1	0	70000	0.0016037	0.0263722
KIF9	816399	242	46	326536	85568	0	45	7	0	1	11	239176	0.00160593	0.0263859
PRH2	NaN	NaN	NaN	66024	20664	0	12	0	0	5	9	393792	0.00160877	0.0264031
TRIM58	87551	993	-35	191184	57960	0	87	118	0	0	118	57960	0.00160978	0.0264031
TMEM121	689089	298	41	118832	42448	0	18	2	0	0	2	42448	0.00161947	0.026539
DMKN	954618	367	35	235984	67760	0	100	10	0	1	27	251440	0.00162449	0.0265981
UBQLN4	2005405	213	39	238560	71904	0	49	6	0	5	24	343000	0.00164521	0.026914
KCNU1	7048	474	-36	470120	127288	0	39	1	0	4	1	258832	0.00165415	0.0270369
ZCCHC4	233874	611	49	215208	52248	0	45	0	0	2	6	158480	0.00165806	0.0270773
VARS2	2223866	223	25	438480	133392	0	96	151	0	0	151	133392	0.00166288	0.0271326
ENO3	1416161	231	30	177296	49672	0	55	0	0	0	0	49672	0.00168203	0.0274213
C1D	210519	537	2	60032	14224	0	17	0	0	3	6	161336	0.00168886	0.027509
C21orf58	940047	624	53	125608	41888	0	28	2	0	2	2	116872	0.00169235	0.0275419
HSPA4L	222085	352	31	350280	85176	0	46	0	0	1	0	117208	0.0017546	0.0285304
NAPEPLD	594757	579	34	160944	40992	0	41	0	0	1	2	81424	0.00177058	0.0287655
C6orf57	119480	618	15	44184	12432	0	10	0	0	5	4	285152	0.0017978	0.0291825
PIGB	243817	487	11	229040	58408	0	32	2	0	3	6	304528	0.00181256	0.0293968
DPAGT1	1390854	195	58	163016	48496	0	24	0	0	2	1	158536	0.00181595	0.0294264
ZNF493	166321	1140	-56	324408	78456	0	43	0	0	1	0	133672	0.00181889	0.0294489
UNC93A	254009	704	1	180488	55048	0	72	0	0	0	0	55048	0.00182873	0.0295828
NFU1	488690	285	23	106400	27496	0	31	0	0	1	0	64008	0.00183691	0.0296718
PLA2G4A	265620	592	-18	312704	76720	0	58	1	0	0	1	76720	0.00183738	0.0296718
ZNRF2	626711	388	42	94976	30184	0	9	1	0	1	1	180152	0.00184887	0.0298318
LYPLAL1	82669	735	-6	97944	25032	0	56	0	0	0	0	25032	0.0018633	0.0300389
ADCY10	534611	238	13	670152	163296	0	62	123	0	0	123	163296	0.00186773	0.0300847
MUC7	264556	861	26	140168	51688	0	49	0	0	0	0	51688	0.00187722	0.0302118
ASAH1	366238	474	20	185920	48104	0	77	0	0	0	0	48104	0.00189237	0.0304213
DPEP2	863919	158	54	192304	59864	0	35	0	0	2	5	197344	0.00189347	0.0304213
SIRPB2	397239	386	42	135520	40040	0	31	0	0	1	0	81032	0.00189771	0.0304635
DSC3	204823	521	-25	366744	100968	0	71	19	0	0	19	100968	0.00190578	0.030567
ZMAT1	262044	NaN	16	263648	62104	0	36	2	0	2	5	252448	0.001918	0.0307368
LYRM4	128806	502	24	73808	20608	0	19	0	0	6	31	586992	0.00192547	0.0308304
DAOA	13092	1235	-28	82936	16352	0	19	0	0	2	1	108752	0.00195007	0.0311978
TAS2R16	54952	972	-23	115360	32480	0	32	2	0	1	2	44912	0.00195464	0.0312268
RSPH4A	247712	479	10	293104	71624	0	47	1	0	1	2	129696	0.00195519	0.0312268
RNF175	143076	685	18	136584	34608	0	88	1	0	0	1	34608	0.00196435	0.0313465
CDC27	955548	395	18	341376	89544	0	20	13	0	0	13	89544	0.001982	0.0316015
GPSM2	817825	236	19	280616	73360	0	27	1	0	0	1	73360	0.00198463	0.0316166
TLR8	208025	NaN	64	413168	113008	0	15	93	0	0	93	113008	0.00201138	0.0319964
MTCH2	989876	214	28	126896	34384	0	19	0	0	4	1	192192	0.00201186	0.0319964
SSPO	455147	615	28	2055256	611072	0	24	0	0	0	0	611072	0.00201889	0.0320611
ATXN3	356163	415	27	155624	33880	0	74	24	0	0	24	33880	0.00201933	0.0320611
ELMO3	1109491	150	46	311080	92120	0	37	0	0	3	6	387016	0.00208577	0.0330882
ANO9	2206786	344	58	320712	89040	0	110	1	0	0	1	89040	0.00210001	0.0332734
C1orf158	141239	571	18	79016	21280	0	53	0	0	0	0	21280	0.00210097	0.0332734
FADS6	1027517	320	20	137704	42896	0	26	33	0	0	33	42896	0.00210957	0.0333815
KLRC1	382960	334	1	97496	24472	0	33	0	0	2	1	65744	0.00212369	0.0335767
TAOK3	635780	823	26	375984	89880	0	26	0	0	2	1	296800	0.00212768	0.0336116
LARP1B	232013	314	13	395192	99904	0	81	116	0	0	116	99904	0.00213051	0.0336281
ZNF548	451095	869	-24	223888	53312	0	42	1	0	1	1	92120	0.00216052	0.0340734
FARSB	267637	308	18	243432	65016	0	50	0	0	0	0	65016	0.00219345	0.0345637
LRRC6	188389	902	-4	197344	45752	0	23	0	0	4	3	233016	0.00221729	0.0349103
H2BFWT	439642	NaN	30	68264	22120	0	22	0	0	3	4	151424	0.00222929	0.03507
DPCR1	2483101	261	36	534296	169624	0	34	0	0	0	0	169624	0.00224368	0.0352669
AXL	1180169	214	15	358512	105336	0	35	0	0	1	0	171248	0.00224862	0.0353152
MT1A	653985	187	28	27496	5432	0	39	0	0	1	0	11312	0.00225913	0.0354507
ARL11	425192	296	62	75880	24080	0	29	2	0	2	5	88648	0.00226267	0.0354767
NCOR2	1239461	472	37	998144	304360	0	88	146	0	3	246	493080	0.00226813	0.0355328
ZNF519	134820	933	-24	222376	51632	0	72	2	0	1	3	82376	0.00227444	0.0356021
RAB6C	342211	671	4	99400	29120	0	47	0	0	0	0	29120	0.00232363	0.0363419
PDE6B	639827	489	12	354032	91336	0	53	4	0	3	5	196112	0.00234477	0.0366421
VWA3B	361135	716	28	530488	140336	0	174	23	0	0	23	140336	0.00249475	0.0389536
NFKBIL1	2517285	220	35	148512	46032	0	36	5	0	7	8	206808	0.00251927	0.0393039
THNSL2	180956	612	6	193872	55944	0	56	7	0	2	23	166600	0.00252538	0.0393667
CD3EAP	1259254	191	39	197344	61880	0	63	0	0	0	0	61880	0.00254599	0.0396552
SLFN12	763419	456	18	234584	59248	0	59	0	0	0	0	59248	0.00255998	0.0398082
LY6G5B	2517236	193	20	79576	23576	0	9	0	0	4	0	303352	0.00256003	0.0398082
CST5	159399	889	-45	58576	15176	0	23	0	0	2	1	64232	0.00258454	0.0401562
MFSD6	651647	371	30	312088	91112	0	34	3	0	2	3	241752	0.00259791	0.0403307
CDC42EP1	991778	176	51	146888	51352	0	22	25	0	0	25	51352	0.00267598	0.0415085
GLI2	183735	374	12	613200	195048	0	108	106	0	0	106	195048	0.00269179	0.0417194
OR8G1	154391	921	-14	135072	39480	0	19	14	0	0	14	39480	0.0027304	0.0422831
CREB3L4	2028800	222	34	158704	46928	0	23	0	0	1	0	134960	0.00273357	0.0422975
GUCA2A	418399	579	24	46816	13328	0	50	0	0	0	0	13328	0.0028045	0.0433593
OR1L4	409923	553	12	120904	36344	0	35	0	0	0	0	36344	0.00283953	0.0438651
PMFBP1	443927	479	0	429912	101640	0	48	1	0	6	5	308672	0.0028571	0.0441004
TGIF1	444864	153	17	162792	54264	0	33	9	0	0	9	54264	0.00287115	0.0442809
DLAT	403342	179	27	256144	79184	0	50	1	0	2	4	203168	0.00288698	0.0444888
DYSF	324429	533	10	885136	243152	0	26	194	0	0	194	243152	0.00294184	0.0452972
WFDC9	736165	438	18	38640	8736	0	18	0	0	3	1	55608	0.00296934	0.0456833
C5orf46	137041	470	2	37016	9688	0	37	4	0	2	6	29848	0.00297714	0.0457659
CABLES1	270708	198	72	255080	79576	0	17	2	0	0	2	79576	0.0029978	0.046046
GOLGA4	409750	283	20	937720	218288	0	76	1	0	0	1	218288	0.00305357	0.0468631
GPN2	1025094	188	34	122864	36568	0	49	0	0	0	0	36568	0.00305597	0.0468631
GAL3ST2	598219	487	29	152656	50456	0	46	0	0	0	0	50456	0.00308712	0.0473024
ACTRT2	308009	634	19	146048	44800	0	48	46	0	0	46	44800	0.00319907	0.0489393
HOXD4	245316	874	13	98784	30912	0	32	1	0	1	2	73136	0.0031995	0.0489393
OR1J2	373314	646	3	120904	37184	0	11	0	0	2	1	113624	0.00320173	0.0489393
SPAG16	38908	1199	-3	264376	66920	0	57	0	0	0	0	66920	0.00320536	0.0489551
FTSJ3	1353057	346	20	347200	93632	0	56	0	0	0	0	93632	0.00324508	0.0495217
HMHA1	2387949	206	26	451752	136080	0	83	118	0	1	349	411208	0.003315	0.0505477
BBX	224591	699	2	386512	98336	0	15	1	0	2	4	210840	0.00333872	0.0508332
OR2T11	116628	850	-20	121800	37968	0	140	14	0	0	14	37968	0.00333911	0.0508332
OR2D2	403341	827	6	117096	38472	0	78	2	0	0	2	38472	0.00337501	0.0513383
SASS6	292450	530	4	273392	68992	0	39	3	0	1	9	126672	0.0034029	0.0517209
TGM3	555761	399	27	280616	77560	0	69	1	0	0	1	77560	0.00343938	0.0522332
BCAS4	421783	191	36	95592	27216	0	18	1	0	2	1	154280	0.00350283	0.0531539
ATF4	721040	467	72	140168	38920	0	19	0	0	7	13	516152	0.00354739	0.0537869
METTL12	2425755	248	51	91280	30856	0	16	1	0	9	20	533848	0.00357623	0.0541806
IL9	489402	443	19	60368	15736	0	10	0	0	3	0	134456	0.00358642	0.0542914
DENND2C	626568	394	8	357728	92512	0	62	9	0	5	34	347256	0.003625	0.0548313
OR5B2	475497	835	-29	121576	35336	0	34	1	0	1	1	71736	0.00367423	0.0555315
MIB2	1666776	248	31	420000	133224	0	110	19	0	0	19	133224	0.00377478	0.0570054
NPNT	262174	361	7	249480	68208	0	67	3	0	1	3	79240	0.00380542	0.0574223
GPR15	390532	796	2	140000	41608	0	10	0	0	3	1	428120	0.00384887	0.0580316
ZNF543	432083	869	-17	242536	62384	0	118	1	0	0	1	62384	0.00393642	0.0593041
FBXO36	352105	601	28	76888	20720	0	20	0	0	1	0	81984	0.00398332	0.0599628
ERO1LB	498153	632	9	197568	48384	0	83	9	0	1	9	65408	0.00401024	0.0603199
SPEG	581956	335	35	1249528	426104	0	105	192	0	0	192	426104	0.00401972	0.0604143
HTR3C	1423268	375	38	180656	50848	0	59	1	0	0	1	50848	0.00402493	0.060417
SYDE2	367677	468	1	473704	132944	0	163	59	0	2	111	255416	0.00402683	0.060417
CYP3A7	1430454	438	42	207088	55160	0	32	0	0	1	0	109368	0.00402951	0.060417
C17orf77	698491	504	10	95200	28448	0	51	0	0	0	0	28448	0.00407441	0.0610418
PRDM13	225399	799	2	267792	91056	0	12	3	0	3	7	274288	0.00409838	0.0613521
SLC26A8	876298	407	33	393512	108640	0	49	1	0	2	2	199080	0.00412245	0.0616151
UNC5C	25813	910	-12	372904	106904	0	37	168	0	0	168	106904	0.00412248	0.0616151
CASP5	45234	626	-20	185024	47152	0	57	0	0	0	0	47152	0.00412597	0.0616184
RNASEL	597206	812	-3	296128	81200	0	73	9	0	1	9	103880	0.00414622	0.0618718
ICAM1	1729517	200	31	204680	67984	0	37	1	0	2	2	132440	0.00420815	0.0627269
HMGXB3	NaN	NaN	NaN	511784	152656	0	50	8	0	5	17	525784	0.00421073	0.0627269
GPX8	222731	430	2	84056	23464	0	35	0	0	1	5	81368	0.0042135	0.0627269
OR4M1	275024	858	-57	121296	36792	0	45	0	0	0	0	36792	0.00423558	0.062959
C17orf50	675201	196	3	69048	20832	0	16	0	0	3	4	188440	0.00423576	0.062959
ACD	1065785	147	41	213808	71120	0	24	2	0	2	4	299488	0.00424599	0.0630524
SBK2	1094560	399	4	131488	45584	0	64	3	0	0	3	45584	0.00424874	0.0630524
IL27	1133167	269	63	94696	31304	0	26	1	0	2	2	93520	0.00425751	0.0631037
GUCY2F	131317	NaN	29	447832	123704	0	40	1	0	2	1	184296	0.00425888	0.0631037
C11orf42	466636	728	4	127120	43232	0	29	0	0	1	2	103152	0.00426725	0.0631781
DSCR4	78525	448	1	47544	13776	0	13	1	0	8	25	411936	0.00429266	0.0635045
DNAJC28	884788	182	63	158200	38528	0	13	0	0	1	0	55160	0.0043118	0.0637375
SYPL2	1056159	272	37	110152	30800	0	13	0	0	3	1	208824	0.00432003	0.0638092
MARVELD2	490595	314	41	223776	61992	0	28	0	0	3	0	131768	0.00432586	0.0638454
NR1D2	395355	211	2	238056	58968	0	51	4	0	2	15	210112	0.00435739	0.0642604
PARS2	578299	343	23	183848	56728	0	48	0	0	0	0	56728	0.00437222	0.0644288
KRTAP2-1	NaN	NaN	NaN	49672	15680	0	21	2	0	1	3	78176	0.00441323	0.0649823
PCMT1	424800	234	40	116424	32760	0	24	0	0	2	0	88200	0.00443709	0.0652826
MYH13	83322	731	-47	802872	200928	0	61	126	0	0	126	200928	0.00447011	0.0657172
CLCNKA	886121	197	43	276192	83328	0	143	14	0	0	14	83328	0.00448547	0.0658916
CCL23	779228	525	19	56616	15288	0	33	5	0	4	9	62888	0.00451188	0.0662281
PARD3B	51582	973	-1	483784	138824	0	83	125	0	0	125	138824	0.0045468	0.0666888
SIX4	352813	482	5	301000	94808	0	38	0	0	1	0	128408	0.00457367	0.0669817
NPAT	411907	695	26	572544	158928	0	49	1	0	2	4	282912	0.00457387	0.0669817
BFAR	519767	367	45	183568	48440	0	25	0	0	3	3	208824	0.00459402	0.0672245
MOCS1	45558	966	22	170576	51016	0	16	2	0	7	4	436912	0.00490656	0.0717423
LY75	325669	405	36	719320	172256	0	170	89	0	0	89	172256	0.00491412	0.0717972
CTU2	802673	189	41	209216	60928	0	84	73	0	1	110	85680	0.00502602	0.0733752
VBP1	371405	NaN	-13	83720	19768	0	31	0	0	1	0	44128	0.0050713	0.0739791
ARHGEF16	248448	483	21	284368	82880	0	69	176	0	0	176	82880	0.00521513	0.0760184
RNF183	426351	312	26	74312	23632	0	38	0	0	1	0	32872	0.00526245	0.0766489
POLI	98827	436	44	301168	78680	0	58	1	0	0	1	78680	0.00531017	0.0772843
KPNA1	413070	404	34	221816	58576	0	48	0	0	0	0	58576	0.00540178	0.0785569
MGP	341752	426	8	43904	10696	0	21	0	0	4	15	167776	0.00541644	0.0787095
ZNF804A	18097	1171	4	484456	127400	0	266	74	0	0	74	127400	0.00542755	0.0788103
MAN2B1	1975767	409	1	405608	120232	0	65	1	0	3	4	256704	0.0055315	0.0802578
MICB	2514366	220	34	153104	43792	0	101	3	0	0	3	43792	0.00558072	0.0809097
LCE2D	169158	818	24	44184	12432	0	23	2	0	5	21	135800	0.00566751	0.0821049
GLDN	317532	443	10	220640	63616	0	23	1	0	5	6	369040	0.00568539	0.0823007
VCX2	30870	NaN	-19	55328	16240	0	67	8	0	1	25	70112	0.00584137	0.0844938
NRG1	28018	952	-32	480592	137648	0	48	0	0	1	1	205912	0.00587426	0.0849044
CYP4B1	658240	475	8	209496	56784	0	56	0	0	1	0	88312	0.00592485	0.08557
MOGAT2	528291	418	45	133504	38528	0	23	0	0	2	3	179368	0.00596255	0.0860145
FOXA1	67481	487	-58	182336	56728	0	34	3	0	2	3	131488	0.00596474	0.0860145
STH	365925	469	18	50568	15120	0	13	0	0	1	4	151816	0.00597801	0.08614
PYGL	388112	431	28	348432	91728	0	21	23	0	1	141	466816	0.00598991	0.0862455
WDR66	814234	162	38	476728	126560	0	84	22	0	0	22	126560	0.00613357	0.0882467
USH2A	82180	967	-25	2089920	581448	0	369	237	0	0	237	581448	0.00623908	0.0896963
IL19	466144	357	34	89544	23016	0	52	0	0	0	0	23016	0.00626887	0.0900559
JDP2	758517	239	44	69272	20944	0	29	0	0	1	0	40040	0.00632857	0.0908444
NUCB2	522189	387	19	182056	38024	0	68	1	0	0	1	38024	0.0063627	0.0912648
A1BG	1621097	406	-25	192528	62496	0	33	1	0	3	6	215768	0.00640662	0.091825
VWA5B1	NaN	NaN	NaN	482888	144088	0	120	9	0	1	10	206584	0.00643996	0.0922328
PAX4	411207	619	-7	134680	44072	0	30	3	0	2	3	121408	0.00648405	0.0927937
ZBTB40	440712	555	28	500976	135408	0	119	33	0	0	33	135408	0.00651721	0.0931976
SYT14	223343	547	-5	254240	64624	0	20	17	0	0	17	64624	0.00657782	0.093993
TAS1R2	636814	532	25	329896	96992	0	152	99	0	1	144	151312	0.00658336	0.0940009
RBM23	1177534	225	34	179032	51464	0	46	50	0	0	50	51464	0.00661935	0.0944003
MAML3	351118	591	8	447832	127568	0	89	103	0	0	103	127568	0.00662133	0.0944003
PLIN5	2111443	278	43	180712	57848	0	51	4	0	1	4	102872	0.00663597	0.0945376
IRX3	99177	509	-42	189448	65576	0	58	2	0	1	5	98728	0.00673482	0.0958734
LTBP4	869282	226	37	682920	206304	0	121	33	0	0	33	206304	0.00674263	0.0959122
GNB1L	690032	204	10	128576	40768	0	18	1	0	2	1	209104	0.00681671	0.0968928
DCAF15	930314	231	32	240968	70336	0	19	15	0	0	15	70336	0.00692034	0.0982918
VPS37C	914160	531	42	136640	45472	0	41	0	0	0	0	45472	0.00696328	0.0988273
NID2	234008	432	20	548352	159264	0	150	127	0	0	127	159264	0.00697191	0.0988753
TMEM229A	NaN	NaN	NaN	143192	48832	0	12	5	0	1	6	111328	0.00699377	0.0991109
SPAG11A	69060	693	-5	44016	12936	0	35	1	0	4	93	342160	0.0069992	0.0991133
MS4A12	333232	899	13	107968	31136	0	21	23	0	0	23	31136	0.00701599	0.0992765
C2orf73	659505	429	8	117432	30744	0	110	15	0	0	15	30744	0.0070355	0.0994549
TMEM116	816439	317	43	101024	27664	0	12	0	0	4	4	281232	0.00703914	0.0994549
NBPF16	NaN	NaN	NaN	560504	136024	0	203	28	0	0	28	136024	0.00706292	0.0996687
TMPRSS11A	212678	809	4	173936	44800	0	56	94	0	0	94	44800	0.00706484	0.0996687
RTP1	425258	445	28	104888	29176	0	35	0	0	2	3	76160	0.00710019	0.100093
PRDM6	NaN	NaN	NaN	233464	71624	0	29	20	0	0	20	71624	0.00714451	0.100642
MAP3K15	222229	NaN	38	535248	145824	0	34	0	0	4	2	360248	0.0071831	0.10111
PGBD1	273319	502	35	328216	84728	0	46	1	0	3	4	234024	0.00722415	0.101612
OAS1	621550	527	22	188944	49280	0	101	1	0	0	1	49280	0.00723937	0.10175
LCE1D	64902	818	18	46088	12880	0	53	0	0	0	0	12880	0.00725258	0.10186
RAET1E	423805	245	34	107296	28448	0	132	14	0	2	32	93240	0.00737349	0.103481
APOA1BP	2049505	180	37	114464	34888	0	56	165	0	0	165	34888	0.00741553	0.103994
SEZ6L2	NaN	NaN	NaN	361144	115976	0	34	1	0	5	10	489104	0.00745573	0.104429
KIAA2018	453036	419	24	878136	257208	0	131	29	0	0	29	257208	0.00745765	0.104429
MRPL23	827096	481	53	63168	17472	0	45	3	0	2	12	76776	0.00755486	0.105712
OR5A2	417582	672	-4	126056	37408	0	19	0	0	2	0	114576	0.00772459	0.108007
ATG12	384075	759	1	56504	16576	0	5	0	0	6	6	630840	0.00773375	0.108055
RYR3	140241	806	-13	1996512	528024	0	99	149	0	0	149	528024	0.00777506	0.108552
CD180	36320	392	14	262920	72072	0	52	0	0	0	0	72072	0.00778752	0.108645
GOLGB1	300562	591	28	1330560	326592	0	92	112	0	0	112	326592	0.00779766	0.108706
OR5H6	391500	849	-2	127960	36344	0	268	57	0	0	57	36344	0.00783011	0.109078
CAPN11	1176811	216	49	310800	77280	0	41	0	0	1	0	107072	0.00784915	0.109262
SELPLG	448698	280	40	150696	53760	0	21	1	0	0	1	53760	0.00786456	0.109396
TGFB1	1193025	249	33	154000	47096	0	34	1	0	2	1	107072	0.00800763	0.111164
FNIP1	346839	637	27	476560	123032	0	68	2	0	0	2	123032	0.00800928	0.111164
IL17RC	950574	170	54	313376	98224	0	107	106	0	1	142	126672	0.00800951	0.111164
PRG3	923815	191	-3	93464	24136	0	68	2	0	0	2	24136	0.00801524	0.111164
C17orf82	292199	414	-9	91728	35280	0	35	0	0	0	0	35280	0.00804506	0.111449
ATP13A5	141358	851	1	500864	132664	0	168	87	0	0	87	132664	0.00804761	0.111449
NUDT17	NaN	NaN	NaN	129360	42168	0	7	2	0	5	11	415296	0.00808465	0.11188
CYB5RL	465615	313	26	128072	35224	0	56	1	0	0	1	35224	0.00810147	0.112031
KLRC2	378365	334	0	96600	24024	0	77	1	0	0	1	24024	0.00813506	0.112413
FAM189A1	NaN	NaN	NaN	210560	68320	0	67	134	0	0	134	68320	0.00815348	0.112585
OR1Q1	407749	646	9	122696	35728	0	73	2	0	0	2	35728	0.00823802	0.113669
RNASE9	637784	493	22	87080	21448	0	64	1	0	0	1	21448	0.00826087	0.113901
TMEM176B	734961	689	14	107968	33152	0	48	0	0	0	0	33152	0.00830305	0.114399
H1FNT	809696	412	16	96712	32312	0	50	0	0	0	0	32312	0.00843832	0.116178
BCAS1	163555	415	2	235312	66920	0	38	0	0	1	0	102424	0.00844623	0.116202
ASPRV1	844060	221	37	131600	41776	0	42	0	0	0	0	41776	0.00847126	0.116461
ZNF497	1621097	406	-25	192864	59304	0	28	0	0	2	2	177352	0.00848039	0.116502
SPATA7	140042	800	-13	247128	63000	0	43	0	0	0	0	63000	0.00849748	0.116652
COL10A1	NaN	NaN	NaN	252448	92120	0	27	4	0	5	13	465248	0.00861571	0.118189
UQCRH	690472	205	31	39648	9072	0	9	0	0	12	34	656040	0.00866555	0.118786
ADH4	166160	760	1	154000	43736	0	77	101	0	0	101	43736	0.00873603	0.119665
FABP1	180956	612	6	54208	12992	0	26	0	0	2	23	166600	0.00875898	0.119892
COQ4	1813435	201	46	103880	34216	0	33	4	0	3	17	213864	0.00879636	0.120317
CCDC116	521773	194	37	239288	72856	0	47	0	0	2	0	115864	0.00880375	0.120331
FANCD2	885389	170	41	622552	161504	0	67	62	0	0	62	161504	0.00884244	0.120772
ART3	507519	322	41	164528	39424	0	18	0	0	2	0	94920	0.00895374	0.122123
AAGAB	312039	320	45	131432	33880	0	20	0	0	4	2	164248	0.00895433	0.122123
TTC21B	100856	599	-2	545776	136808	0	99	74	0	0	74	136808	0.00914706	0.124662
ZNF268	334913	834	6	81368	17584	0	55	4	0	1	22	75264	0.00921502	0.125497
FAM154A	500270	450	-18	189728	51688	0	63	1	0	0	1	51688	0.00943386	0.128385
OR5H2	414958	885	-14	123704	35056	0	30	0	0	2	3	112280	0.00944401	0.12843
CAST	394245	345	33	348712	92120	0	43	18	0	0	18	92120	0.0096289	0.13085
TBXAS1	485631	679	36	236320	65912	0	38	1	0	1	1	112560	0.0096776	0.131417
MRPS21	1213150	197	38	36680	9016	0	20	0	0	4	19	141568	0.00969144	0.131511
LGALS14	1243326	439	23	71344	18704	0	60	1	0	0	1	18704	0.0097902	0.132755
ZNF169	219475	445	31	239848	67256	0	33	3	0	1	3	163240	0.00989636	0.134099
SEPP1	343552	626	-12	166432	44576	0	14	0	0	5	0	232008	0.00994971	0.134725
GPR174	14321	NaN	62	131544	37128	0	25	0	0	1	0	86408	0.0100769	0.136349
MED15	474817	286	44	321048	88368	0	14	2	0	1	2	134792	0.0101084	0.136677
HSF5	818916	384	23	233800	70448	0	46	0	0	0	0	70448	0.0101184	0.136714
NIPAL1	225089	474	38	163128	47712	0	16	0	0	1	0	193536	0.0101713	0.137331
FAM127B	304745	NaN	42	52248	15960	0	23	0	0	2	0	42672	0.010225	0.137957
KCTD20	994811	148	35	171864	44520	0	12	0	0	8	4	556752	0.0102594	0.138322
OLFML2A	1076828	207	26	256984	76832	0	27	1	0	2	1	191184	0.0102818	0.138525
PPIG	345417	404	38	317128	71456	0	72	2	0	0	2	71456	0.0104485	0.140671
TMEM183A	NaN	NaN	NaN	152824	42560	0	17	1	0	5	10	415688	0.0106067	0.142699
ZNF683	1021101	217	22	197064	61656	0	92	10	0	0	10	61656	0.0106664	0.143399
PSMB1	425191	598	-16	98056	27776	0	25	0	0	1	0	66304	0.0107344	0.144211
THAP11	1039476	143	49	120568	38192	0	5	0	0	5	3	307888	0.0107536	0.144366
GHRL	742508	333	57	58856	16072	0	16	0	0	2	0	71680	0.0108618	0.145715
KCNMB1	55692	614	41	76328	22456	0	13	1	0	4	5	223776	0.0111182	0.149046
FAT1	351973	513	-13	1812944	517384	0	311	196	0	0	196	517384	0.0111259	0.149046
PTPRN2	248205	792	-33	404376	122472	0	77	131	0	0	131	122472	0.0111619	0.149422
DSCC1	294228	677	12	163408	40544	0	30	0	0	2	3	141064	0.0112131	0.150002
TIGD5	2183482	235	37	239344	84728	0	35	3	0	1	3	184520	0.0112414	0.150273
VPS11	1390854	195	58	382424	102592	0	58	65	0	0	65	102592	0.0112525	0.150314
FBXO47	1256859	143	31	188496	46536	0	34	0	0	1	1	100856	0.0112604	0.150314
C4orf47	NaN	NaN	NaN	128688	32592	0	12	0	0	5	9	405720	0.0113367	0.151226
TCL1B	256627	582	30	52416	14952	0	24	0	0	4	31	228424	0.0115383	0.153806
ARHGEF11	958228	350	36	630952	183680	0	83	17	0	3	36	449456	0.0115622	0.154016
PRIM2	177580	847	-16	215656	51464	0	305	38	0	1	235	384720	0.0116493	0.155066
AGRN	1971475	239	15	796656	258384	0	23	242	0	0	242	258384	0.0117559	0.156305
PANX1	367552	774	-16	170240	47656	0	35	0	0	1	2	102200	0.011759	0.156305
PPP4R1	454636	202	51	389480	102592	0	19	1	0	6	2	475104	0.0117793	0.156456
HRCT1	853975	298	55	43568	15232	0	77	1	0	0	1	15232	0.0117869	0.156456
TULP1	683460	280	36	220248	63168	0	81	2	0	0	2	63168	0.0118376	0.157018
FAM167A	483148	520	43	83384	25648	0	47	0	0	0	0	25648	0.0118724	0.15737
MRPL9	1062482	255	29	109984	33320	0	70	4	0	0	4	33320	0.0119748	0.158616
INS-IGF2	837088	579	38	77840	26152	0	22	0	0	1	0	55104	0.0122424	0.162046
CDH9	39282	1140	-26	321552	84000	0	47	2	0	2	7	201320	0.0123111	0.162842
UGT2A1	19584	1065	-8	213080	56728	0	104	9	0	0	9	56728	0.0123383	0.163087
SCARF2	606391	351	4	337008	108696	0	206	86	0	0	86	108696	0.0125416	0.165623
FSTL4	599945	623	42	337624	97328	0	25	2	0	2	2	291760	0.0125478	0.165623
COL9A2	627703	373	18	277088	91840	0	50	4	0	1	4	112224	0.0125624	0.165701
OR52D1	99343	946	-2	121688	39760	0	35	130	0	0	130	39760	0.0126379	0.16658
C8orf44	372262	213	38	64568	17416	0	12	0	0	10	28	701456	0.0131107	0.172617
OR2T2	112460	903	-20	124488	39312	0	91	21	0	0	21	39312	0.0131142	0.172617
OR52I2	212267	935	-3	135856	41720	0	28	0	0	1	2	82768	0.0131596	0.173076
COL28A1	220971	682	6	458640	132048	0	83	4	0	1	4	172816	0.0131674	0.173076
FOXD4L6	NaN	NaN	NaN	157584	53088	0	19	2	0	5	11	426216	0.0132172	0.173583
DCDC2B	1460758	218	29	138544	43232	0	10	3	0	8	19	529312	0.0132244	0.173583
HPS4	163136	553	-46	284312	85120	0	148	4	0	0	4	85120	0.0132734	0.174104
APOL4	1233084	331	28	149240	36568	0	185	117	0	0	117	36568	0.0132982	0.174195
ZNF45	464210	419	-38	278208	68712	0	99	113	0	0	113	68712	0.0132987	0.174195
FSIP1	516737	433	0	242480	58240	0	40	0	0	1	1	127736	0.0133556	0.174818
GPA33	287664	611	-1	130088	35224	0	20	0	0	1	3	162848	0.013737	0.179686
LCE5A	325831	700	20	47208	13440	0	47	0	0	0	0	13440	0.0137523	0.179761
TMED5	608924	412	10	102760	24080	0	48	0	0	0	0	24080	0.0140171	0.183096
SPATA21	813996	191	40	190176	54096	0	83	14	0	0	14	54096	0.0142673	0.186235
STEAP4	155853	454	-6	180712	53816	0	41	0	0	0	0	53816	0.0142814	0.18629
OR2A14	221024	812	-11	119560	37016	0	79	2	0	0	2	37016	0.0144404	0.188234
FAM196B	NaN	NaN	NaN	210168	61320	0	24	3	0	5	12	434448	0.014473	0.188479
COG6	73269	761	11	274008	74088	0	50	0	0	0	0	74088	0.0144791	0.188479
CCDC91	96900	922	-5	185640	44856	0	48	0	0	0	0	44856	0.0145003	0.188624
MYOM3	817104	171	22	584416	164528	0	278	185	0	0	185	164528	0.0145534	0.189093
GPR157	890298	264	31	126616	45080	0	24	3	0	5	12	305984	0.0145564	0.189093
TBC1D26	730837	431	-16	105840	27216	0	70	0	0	0	0	27216	0.0146644	0.190365
FAM72D	NaN	NaN	NaN	62216	15400	0	9	1	0	5	10	388528	0.0146976	0.190665
CEACAM7	1249321	499	27	106624	30464	0	25	0	0	1	0	61152	0.0147139	0.190745
IQCC	1460758	218	29	216664	62048	0	21	0	0	8	19	529312	0.0148019	0.19168
ADCY3	284877	296	37	459312	131544	0	43	155	0	0	155	131544	0.0148064	0.19168
OR51B5	100115	1056	1	119952	37800	0	74	5	0	0	5	37800	0.0148587	0.192226
OSMR	193286	381	-10	407288	104104	0	25	0	0	1	0	203952	0.0149371	0.193107
RFPL4B	96263	432	0	103824	29232	0	14	0	0	15	36	837536	0.0150925	0.194982
PDZD3	1258103	195	57	198128	63952	0	26	0	0	1	1	140728	0.0151484	0.195571
PRMT3	162124	694	-1	225400	52808	0	33	3	0	1	4	144536	0.0153357	0.197853
UGT2B15	106841	NaN	-2	432544	110432	0	68	3	0	0	3	110432	0.0155409	0.200365
MAP7D3	314502	NaN	20	364840	92288	0	42	1	0	2	3	189672	0.0156668	0.201849
CC2D1B	815523	448	26	346080	102312	0	11	1	0	5	2	422464	0.0157375	0.202622
MTMR4	855696	384	23	481376	133504	0	58	2	0	2	5	220136	0.0157889	0.203145
DENND5B	300830	361	17	517608	138432	0	28	3	0	7	9	627816	0.0159269	0.20478
CTU1	NaN	NaN	NaN	127568	49672	0	19	1	0	5	10	422800	0.016024	0.205889
CDKN1B	791330	136	44	79744	21896	0	19	0	0	3	4	134960	0.0161221	0.207008
SLC16A1	601487	276	16	196784	58408	0	44	0	0	0	0	58408	0.016306	0.209227
CCDC125	434060	261	49	215768	49336	0	25	0	0	1	0	79632	0.0163408	0.209531
OR1J1	373314	646	3	124320	38304	0	22	1	0	2	1	113624	0.0165257	0.211758
DDX3X	627364	NaN	54	274848	70056	0	15	1	0	0	1	70056	0.016686	0.213667
CD27	2702142	198	50	105952	28952	0	46	0	0	0	0	28952	0.0167517	0.214362
DIO2	47674	533	-44	122360	36232	0	20	0	0	1	0	100520	0.0167778	0.214551
KRT1	1441383	464	29	254688	76104	0	50	62	0	0	62	76104	0.0168243	0.215
TMEM106B	114769	532	-9	113792	29512	0	21	0	0	1	0	87080	0.0168546	0.215242
EXOSC7	479578	326	41	119168	33376	0	47	0	0	0	0	33376	0.0169302	0.216061
ATXN1L	NaN	NaN	NaN	260680	87080	0	16	0	0	4	1	292320	0.0170008	0.216814
ZMAT4	42867	678	-14	95256	24696	0	16	0	0	6	13	377160	0.0170473	0.217261
SLC1A7	509533	391	21	220136	69328	0	60	135	0	0	135	69328	0.0170863	0.21761
TMEM155	326547	440	18	52752	15288	0	42	0	0	0	0	15288	0.0173094	0.220206
COL16A1	1126016	197	37	651672	204288	0	63	184	0	0	184	204288	0.0173134	0.220206
GJB7	222729	596	22	89880	23688	0	63	3	0	0	3	23688	0.0178216	0.226516
CEACAM4	1249321	499	27	96824	30688	0	25	0	0	1	0	61152	0.017889	0.22721
CCDC70	353099	349	69	96376	22232	0	16	0	0	2	0	107464	0.0179002	0.22721
SHPK	504736	354	20	186872	58744	0	48	0	0	0	0	58744	0.018051	0.228969
MYLIP	159273	596	27	180152	48664	0	24	3	0	4	4	215712	0.0182663	0.231545
CELA1	504747	239	33	105280	30296	0	44	4	0	1	11	100408	0.0183979	0.233057
PXMP4	714390	161	56	84560	24808	0	23	0	0	1	1	80360	0.0184458	0.233507
MAGEB16	3857	NaN	-24	128296	36176	0	126	0	0	0	0	36176	0.0186316	0.2357
IQCG	612221	410	33	186928	43568	0	24	3	0	6	3	162904	0.0189588	0.239678
ESYT3	201756	408	19	356496	105336	0	36	0	0	1	0	127120	0.019004	0.240003
MSH3	319054	752	36	464688	124656	0	133	8	0	0	8	124656	0.0190099	0.240003
AKR7A3	810462	448	40	133112	38584	0	138	19	0	0	19	38584	0.0190557	0.240421
SCRIB	2182434	229	28	643496	215656	0	78	142	0	0	142	215656	0.0193627	0.24413
ATP1A4	841605	386	29	415464	117768	0	72	166	0	0	166	117768	0.0193816	0.244206
TDRD3	69594	808	16	303576	80976	0	12	1	0	1	1	120512	0.0194109	0.244412
PPAP2C	233160	578	-13	128632	40544	0	19	1	0	4	2	188496	0.0199942	0.251483
OR52K1	190769	879	-1	121016	38416	0	29	0	0	1	1	62496	0.0199992	0.251483
KLHL23	342296	393	35	225736	58016	0	85	67	0	0	67	58016	0.0200918	0.252372
CSMD2	137660	907	16	1409016	395640	0	119	109	0	0	109	395640	0.0201067	0.252372
GRP	280782	512	53	61208	15568	0	30	1	0	1	1	36792	0.02011	0.252372
GABPB2	1614665	165	40	178584	52752	0	21	0	0	3	1	147448	0.0202416	0.253742
RUNX3	566264	443	27	169512	52920	0	45	0	0	0	0	52920	0.0202461	0.253742
OR4K2	431654	854	-49	123088	35672	0	24	0	0	1	0	73808	0.0204776	0.256473
ZNF100	144970	1235	-65	222656	53704	0	30	3	0	1	3	131880	0.0206215	0.258104
IL3	365169	484	35	62664	17472	0	12	0	0	4	13	277536	0.0209229	0.261538
IGFL4	997099	261	31	52080	13272	0	9	0	0	2	0	88480	0.0209236	0.261538
GRSF1	263233	553	29	193592	55216	0	44	0	0	0	0	55216	0.0209388	0.261555
MS4A13	337606	859	15	63280	17192	0	67	5	0	0	5	17192	0.0209839	0.261945
SPTA1	177547	940	1	1001784	252168	0	212	303	0	0	303	252168	0.0210023	0.262001
SLC16A6	764688	237	11	206976	60480	0	50	0	0	0	0	60480	0.0210416	0.262318
CARD16	NaN	NaN	NaN	84784	21392	0	11	0	0	5	9	394520	0.0211345	0.263301
ABI3	816202	346	24	142744	46928	0	38	0	0	0	0	46928	0.0211559	0.263394
OR6N1	103627	985	1	120064	37520	0	234	54	0	0	54	37520	0.0211937	0.263691
TMPRSS13	527704	576	45	226968	67704	0	44	46	0	0	46	67704	0.0219237	0.272594
KIF4B	516166	461	38	490168	132272	0	65	1	0	0	1	132272	0.0221647	0.275409
LIFR	159760	271	-2	450016	116144	0	24	0	0	2	0	210616	0.022189	0.275529
FBXO16	295355	204	47	122416	30632	0	28	1	0	1	1	70392	0.0222982	0.276704
BRCA2	221300	462	44	1386784	353864	0	68	115	0	0	115	353864	0.0224367	0.278239
GPR128	342000	509	12	323456	88816	0	45	0	0	0	0	88816	0.0229707	0.284674
GPRC6A	232554	730	-15	371840	99400	0	70	121	0	0	121	99400	0.023159	0.286818
IL1F10	672307	479	25	62776	17024	0	79	7	0	0	7	17024	0.0233013	0.288392
ZNF286B	NaN	NaN	NaN	212576	53032	0	40	4	0	1	5	115528	0.0233327	0.288592
OGG1	954590	264	39	235200	61992	0	23	0	0	2	1	185024	0.0233862	0.289063
PLXNA2	258618	627	10	755496	220416	0	84	108	0	0	108	220416	0.0235262	0.290603
TARM1	NaN	NaN	NaN	107464	32984	0	11	0	0	5	9	406112	0.0238548	0.294469
UPK3BL	NaN	NaN	NaN	103544	33208	0	14	2	0	5	11	406336	0.0240519	0.296708
PTCRA	1086050	203	41	106176	38304	0	27	0	0	4	10	175672	0.0241806	0.298101
ZNF408	965022	176	48	281680	89768	0	16	1	0	0	1	89768	0.0247291	0.304664
ABCG5	544941	480	35	259504	77168	0	35	1	0	1	1	117152	0.0251094	0.309148
HNMT	82611	496	-3	150192	36792	0	13	0	0	2	1	207088	0.0251995	0.310054
NOP14	680459	336	49	353024	91840	0	54	1	0	0	1	91840	0.0253729	0.311984
SH2D2A	1649536	208	53	158984	48328	0	50	2	0	0	2	48328	0.0255898	0.314446
HJURP	301500	439	13	299208	84000	0	169	12	0	0	12	84000	0.0258001	0.316824
E2F4	1109491	150	46	166488	48552	0	5	0	0	3	6	387016	0.0258406	0.317114
NCF2	618153	407	31	219632	56056	0	54	5	0	3	18	179256	0.0258801	0.317393
CTSC	148974	526	-10	205072	54488	0	34	2	0	1	3	133504	0.02599	0.318534
BHLHE41	151502	396	15	185080	61040	0	26	5	0	8	14	495600	0.0260208	0.318704
RPRML	618151	366	28	44688	16296	0	4	0	0	9	1	498288	0.0261445	0.320011
SLC4A1AP	1116452	205	37	324296	86128	0	46	3	0	2	4	144032	0.0262893	0.321517
SUV420H1	1059031	161	51	360360	93912	0	35	1	0	3	2	198800	0.0263016	0.321517
HERPUD2	189678	636	4	165648	44184	0	17	0	0	6	5	264320	0.0263359	0.321727
TOPBP1	406166	396	37	621992	163744	0	97	79	0	0	79	163744	0.0264143	0.322323
SHQ1	140728	510	21	235704	62328	0	20	0	0	5	7	333088	0.0264188	0.322323
C17orf99	NaN	NaN	NaN	106680	30408	0	29	3	0	1	4	92904	0.0270291	0.329556
GMPPB	1551582	271	48	154168	46088	0	54	2	0	0	2	46088	0.0271908	0.331313
FCRLA	598281	504	20	150864	45528	0	59	10	0	0	10	45528	0.0275359	0.335195
MPPE1	323758	148	39	161448	44688	0	18	0	0	1	0	127960	0.0275449	0.335195
SATL1	82752	NaN	-16	257432	64288	0	25	1	0	4	6	308112	0.0275885	0.335509
VSIG10L	NaN	NaN	NaN	327040	116480	0	108	39	0	0	39	116480	0.0276159	0.335626
OR4C6	1295	1091	-20	120400	35504	0	15	0	0	11	9	376992	0.0276484	0.335804
LAIR2	819283	601	-4	61488	18312	0	21	0	0	0	0	18312	0.0276841	0.335852
SURF6	1846659	416	36	141736	43736	0	42	0	0	1	5	137984	0.0276879	0.335852
TMEM184A	595899	243	38	164360	49336	0	63	1	0	0	1	49336	0.0278383	0.337459
ZNF721	553434	644	19	374528	92512	0	17	2	0	6	5	478744	0.028323	0.343114
ADAM21	423685	706	22	286832	77560	0	51	195	0	0	195	77560	0.0284885	0.344898
GYG2	197004	NaN	17	202776	56952	0	57	1	0	0	1	56952	0.0286948	0.347172
IFT88	399247	434	27	353024	84784	0	45	0	0	0	0	84784	0.0287456	0.347564
BAG1	856503	167	38	138488	40264	0	33	1	0	2	1	72296	0.0288774	0.348933
RLN3	1013197	231	32	55496	17584	0	7	0	0	12	26	1018248	0.0289331	0.349383
TMEM201	491496	268	31	260064	86016	0	58	6	0	2	6	123088	0.0289821	0.349751
OR2V2	978482	478	29	122976	36120	0	30	1	0	1	1	64400	0.0293562	0.354039
KLK14	490795	632	22	105896	32536	0	40	0	0	0	0	32536	0.0294143	0.354513
KCNE1	381338	502	16	51016	15176	0	23	0	0	1	9	96880	0.0297638	0.358496
ADH6	167884	786	-3	152880	42672	0	43	0	0	0	0	42672	0.0300688	0.361755
CTSS	1818753	188	35	136696	35168	0	45	2	0	0	2	35168	0.0300727	0.361755
SYNJ1	355341	345	65	657608	182560	0	45	9	0	0	9	182560	0.0302075	0.363145
SNAPC2	952640	320	27	126616	45248	0	30	0	0	1	0	56112	0.0303958	0.365176
ZFYVE19	1023960	172	48	189448	55160	0	50	1	0	0	1	55160	0.0308057	0.369865
DHDDS	1046693	181	33	136584	37632	0	23	1	0	3	3	129640	0.0308933	0.370681
CPXCR1	1148	NaN	-19	121016	31864	0	41	0	0	0	0	31864	0.0317776	0.381049
FCGR3A	693228	503	23	117768	31584	0	76	5	0	0	5	31584	0.0318107	0.381203
ATIC	530312	531	12	241976	66976	0	34	5	0	2	5	161784	0.0319459	0.38258
TTC29	34493	970	-9	198688	48608	0	51	6	0	1	6	78456	0.0320034	0.383026
OR52B4	363779	797	-8	123312	36120	0	18	11	0	0	11	36120	0.032577	0.389644
RTN3	1291649	168	46	420728	117712	0	40	1	0	2	4	244384	0.0327718	0.391482
TTC37	314679	431	26	648592	166880	0	27	0	0	3	0	339304	0.0327722	0.391482
ABHD12B	411016	431	41	122584	31976	0	26	2	0	1	4	103096	0.0329731	0.393632
RHBG	2199280	201	27	180656	57232	0	128	46	0	0	46	57232	0.0330601	0.394421
SORL1	199734	650	21	912184	236096	0	74	117	0	0	117	236096	0.0332918	0.396935
GDF5	1521661	167	53	191408	62272	0	20	2	0	2	15	398944	0.0334775	0.398883
GNRH2	835590	288	54	47880	15456	0	13	0	0	4	3	91056	0.0334975	0.398883
HSPA1L	2509866	183	32	249536	74704	0	53	6	0	1	6	95312	0.0335778	0.399587
FOLH1B	116674	1062	-16	184464	46872	0	11	0	0	1	0	62496	0.0336564	0.400269
C15orf27	374349	405	22	213248	61600	0	31	0	0	2	1	124880	0.0337713	0.401278
ZNF589	1083690	193	38	146216	40096	0	43	0	0	0	0	40096	0.0337838	0.401278
GRM6	434745	839	2	338016	110544	0	42	162	0	0	162	110544	0.0338466	0.401763
TMEM79	2266205	211	33	150080	51016	0	25	0	0	2	1	114576	0.0338816	0.401763
ZNF382	635596	889	-38	225008	54712	0	42	0	0	0	0	54712	0.0338991	0.401763
KIAA1211	460708	489	17	484176	143136	0	188	110	0	0	110	143136	0.0339098	0.401763
MREG	925953	501	19	88256	22792	0	47	0	0	0	0	22792	0.0340674	0.403376
TXNDC8	210246	302	7	51296	11200	0	8	0	0	11	22	600936	0.0342005	0.404581
DHX36	94558	921	-11	419272	105728	0	34	0	0	2	1	172144	0.034212	0.404581
DNAH12	455990	454	29	1279432	325640	0	254	98	0	0	98	325640	0.0346968	0.410056
PRM3	632841	308	37	40824	11088	0	45	0	0	0	0	11088	0.0351559	0.415222
AADACL2	91028	611	-5	161336	43960	0	42	1	0	1	12	131880	0.0352665	0.416268
SMEK2	597106	382	25	349832	89320	0	57	4	0	2	10	183400	0.0353016	0.416422
LIPG	243067	352	56	204680	53872	0	16	0	0	5	4	311752	0.0353719	0.41699
LEFTY1	924499	239	8	141344	45976	0	44	0	0	0	0	45976	0.0355274	0.418562
PRG4	265627	419	-24	541800	174720	0	142	61	0	0	61	174720	0.0358044	0.421562
ANKRD32	54375	399	20	438648	108192	0	16	0	0	3	0	349496	0.0359394	0.422888
C12orf29	152325	507	-27	135912	32424	0	31	0	0	1	2	77728	0.0361529	0.425135
LUZP2	1913	1282	-32	145992	36288	0	23	0	0	3	4	152824	0.0366412	0.430523
AGBL2	984490	155	23	373128	93744	0	42	0	0	1	1	115696	0.0366568	0.430523
NUP210	359039	285	48	748216	229880	0	243	189	0	0	189	229880	0.0367193	0.430989
SLC3A2	2342595	181	71	262472	79744	0	18	14	0	2	42	183344	0.0369723	0.433689
TMEM70	258047	417	25	103096	31472	0	36	0	0	2	0	61320	0.0374841	0.439406
CPA6	232126	890	15	180992	46480	0	33	1	0	1	2	93688	0.0375063	0.439406
NSFL1C	397239	386	42	151368	40992	0	25	0	0	1	0	81032	0.0375502	0.439581
CCDC77	409007	372	27	203616	50232	0	17	1	0	5	5	367248	0.0375678	0.439581
OR6C76	802038	706	3	120680	36904	0	19	25	0	0	25	36904	0.0381242	0.445815
LAMA3	317706	216	60	1380624	379176	0	63	125	0	0	125	379176	0.0383154	0.447455
PRSS45	298503	495	41	92064	25368	0	41	0	0	0	0	25368	0.0383505	0.447455
NIF3L1	635570	201	31	154952	39592	0	19	0	0	2	0	111552	0.0383563	0.447455
TYW3	104029	1055	-14	108976	26096	0	13	2	0	3	5	252504	0.0383594	0.447455
LRIT3	212757	462	28	247072	74312	0	113	21	0	0	21	74312	0.0384053	0.447714
EGFLAM	159917	497	-12	410424	114744	0	39	1	0	1	2	200032	0.0388807	0.452975
IL9R	NaN	NaN	NaN	208320	60144	0	18	3	0	5	12	433272	0.0389732	0.453354
MYOM1	593610	424	50	689864	184744	0	81	126	0	0	126	184744	0.0389734	0.453354
MTHFS	221773	711	9	82152	22344	0	8	0	0	4	0	204232	0.0389853	0.453354
DNAH7	105357	518	-3	1645728	426216	0	172	119	0	0	119	426216	0.0399105	0.463828
RERGL	21334	1070	-35	85176	21672	0	10	0	0	4	0	153216	0.0399823	0.464376
OTC	125559	NaN	36	145992	38976	0	10	0	0	4	0	254408	0.0401257	0.465755
TNRC6B	502506	484	34	749616	210168	0	19	0	0	3	1	363160	0.0404358	0.469065
GPR150	307041	359	32	157080	62160	0	16	0	0	5	5	285096	0.0408394	0.473456
FYTTD1	517022	210	47	133616	37072	0	42	0	0	0	0	37072	0.0410755	0.4759
BCO2	389593	362	2	236656	63056	0	72	3	0	0	3	63056	0.0411153	0.476069
RGPD3	NaN	NaN	NaN	712992	188664	0	218	125	0	0	125	188664	0.0417075	0.48263
RHBDF2	1202221	197	29	344064	99288	0	61	3	0	1	4	130480	0.0417704	0.483061
ZNF571	279768	914	-61	250320	59136	0	57	0	0	0	0	59136	0.0421608	0.487277
NLRP13	802494	561	-68	421680	111216	0	33	194	0	0	194	111216	0.042299	0.488575
OR51B2	100115	1056	1	122192	36232	0	113	96	0	0	96	36232	0.042391	0.489339
CPS1	158852	465	-1	615552	169848	0	74	97	0	0	97	169848	0.0425753	0.490918
PIP	321366	568	-9	60424	16352	0	8	0	0	6	5	277760	0.0425799	0.490918
RERE	916698	436	27	617120	186760	0	22	225	0	0	225	186760	0.0426806	0.491779
FILIP1L	267848	573	10	459760	119672	0	29	1	0	1	1	148736	0.0433545	0.499238
HRASLS5	887496	459	31	115024	29456	0	35	4	0	2	5	85344	0.0440044	0.506413
TBX18	28205	623	-12	237776	73360	0	25	2	0	3	21	538384	0.0449593	0.517087
ACOT2	606300	169	39	184464	60816	0	52	2	0	0	2	60816	0.0450284	0.517566
CDC42BPA	290976	481	-2	710136	180264	0	85	99	0	0	99	180264	0.0450948	0.518013
HMGXB4	359646	425	-49	243040	67088	0	26	0	0	1	0	122192	0.0451598	0.518384
MRPS35	348119	376	4	132608	35728	0	10	0	0	1	0	196336	0.0451821	0.518384
NPW	1747301	183	46	59808	24528	0	35	0	0	0	0	24528	0.0454619	0.521278
KRTAP5-6	NaN	NaN	NaN	51408	14448	0	6	0	0	5	9	387576	0.0458434	0.525034
ACSBG2	1332100	417	40	274624	70952	0	40	3	0	3	4	163800	0.0458452	0.525034
ACAA1	302137	411	32	169400	52192	0	20	1	0	3	3	185640	0.0460262	0.526788
TMEM14E	194580	402	35	49168	14672	0	14	0	0	6	56	535808	0.0461483	0.527865
C7orf63	134871	1140	2	392728	96824	0	98	13	0	0	13	96824	0.0467865	0.53484
FAM162B	244987	581	14	63840	20328	0	14	1	0	3	6	169176	0.0468225	0.534928
OR4S2	1295	1091	-20	122416	34832	0	13	0	0	11	9	376992	0.0470929	0.537692
AMACR	270768	793	4	208936	42224	0	121	1	0	0	1	42224	0.0471711	0.538258
SNX31	1141276	196	50	185864	45136	0	50	0	0	0	0	45136	0.0475328	0.542058
DHRS12	252271	384	33	135184	35504	0	20	0	0	2	9	195720	0.048307	0.550554
EGLN1	362960	518	3	168056	49840	0	11	0	0	2	0	232176	0.0483754	0.551001
SLC34A2	218417	631	35	276136	80192	0	45	7	0	3	7	171640	0.0484614	0.551647
MACROD2	37709	920	-12	194936	42784	0	18	0	0	2	18	458696	0.0485319	0.552116
TTLL5	415501	540	40	524552	142408	0	46	5	0	2	7	279832	0.0488569	0.555479
KCNMB3	412428	641	14	138936	36960	0	47	3	0	0	3	36960	0.0489078	0.555722
FAM193B	1120311	347	41	309960	93408	0	37	0	0	0	0	93408	0.0491017	0.557589
ZNF846	938482	600	-49	218176	54320	0	24	0	0	2	3	170800	0.0496313	0.563264
IQSEC1	516922	406	48	452032	138320	0	24	1	0	1	1	285208	0.0497764	0.564572
HLA-DMB	1276842	431	40	105728	30688	0	43	0	0	0	0	30688	0.049933	0.566007
CCDC60	151508	727	1	227864	58576	0	27	2	0	3	2	166936	0.0500117	0.566559
PRR14	2255010	158	60	225960	77112	0	17	0	0	5	5	410256	0.0507335	0.574391
ITPKB	508274	407	19	367752	113568	0	150	30	0	0	30	113568	0.0507968	0.574762
ATN1	2704950	211	47	449736	155904	0	20	28	0	1	28	170912	0.051213	0.579124
OR11H12	141957	747	-11	127232	37240	0	62	3	0	1	11	93240	0.0513046	0.579481
SLIT3	401911	706	20	620200	171416	0	73	104	0	0	104	171416	0.051306	0.579481
C4orf22	46363	1141	-4	96040	25592	0	44	2	0	0	2	25592	0.051594	0.582203
LYAR	146135	584	35	160608	36288	0	48	0	0	0	0	36288	0.0516087	0.582203
PCK1	181790	562	-4	252224	67816	0	54	129	0	0	129	67816	0.0516623	0.582459
CPPED1	75434	797	-3	126560	34216	0	43	0	0	0	0	34216	0.052481	0.591337
GPR50	215822	NaN	-7	239232	73248	0	45	0	0	0	0	73248	0.0527536	0.594053
CLDN8	10231	994	-69	88200	25704	0	13	0	0	2	0	102648	0.0529652	0.59608
KRT24	953708	269	13	208712	61432	0	57	3	0	1	3	92232	0.0530808	0.597025
HS3ST4	36636	1012	-35	174776	56224	0	38	0	0	0	0	56224	0.053191	0.597907
RAB40A	458015	NaN	22	108080	32704	0	12	0	0	2	1	158704	0.0532748	0.598492
IL17F	313097	427	23	65296	19040	0	9	1	0	3	4	218960	0.0534948	0.600606
RASSF1	843769	206	51	155400	46872	0	13	0	0	16	19	786240	0.0536387	0.601864
ZNF799	1754294	593	0	263648	62944	0	43	0	0	0	0	62944	0.0536966	0.602156
LNPEP	393651	469	46	417984	110544	0	22	2	0	5	3	354312	0.0539179	0.604278
NEIL3	53396	746	-20	247240	64232	0	134	98	0	0	98	64232	0.0543059	0.608264
APOL2	1237332	331	42	132888	39480	0	37	0	0	0	0	39480	0.0548706	0.614225
MMEL1	323457	335	30	322896	86016	0	42	166	0	0	166	86016	0.0549953	0.615256
ENTPD3	195830	611	18	215432	58408	0	32	0	0	0	0	58408	0.0552275	0.617487
TCP11L2	204762	396	18	211624	56504	0	32	0	0	1	0	71680	0.0554716	0.619849
MYO9B	945446	330	36	866208	249648	0	50	144	0	0	144	249648	0.0558135	0.6233
PTPN12	306142	489	24	322784	82600	0	42	0	0	0	0	82600	0.0560323	0.625373
PRPS1L1	89480	675	-1	125104	36344	0	24	3	0	1	5	115864	0.0561001	0.62576
SEMA6A	184843	1024	4	414736	116984	0	40	0	0	0	0	116984	0.0562581	0.627152
LRRC34	404285	689	13	193200	51576	0	44	0	0	0	0	51576	0.0563236	0.62722
KRTAP4-2	996799	468	-7	55160	14224	0	41	0	0	0	0	14224	0.0563307	0.62722
ADAMTS17	143599	755	-36	439824	127008	0	70	120	0	0	120	127008	0.0565479	0.629266
A2M	348389	364	17	599032	167888	0	61	8	0	2	11	315000	0.0566717	0.630272
NCOA3	266824	287	49	584248	153104	0	28	19	0	0	19	153104	0.0569664	0.633155
FKBP3	234268	565	11	94416	23352	0	3	0	0	9	10	494256	0.056998	0.633155
C1orf63	613835	460	36	112952	36400	0	29	0	0	1	1	61152	0.0572083	0.635117
PDZK1	NaN	NaN	NaN	209496	57960	0	14	0	0	5	9	431088	0.0573723	0.636342
SLC22A1	653494	449	3	225120	61320	0	121	12	0	1	47	156184	0.0573862	0.636342
UBE3B	430972	428	37	435232	121016	0	30	0	0	1	0	178864	0.0574766	0.636971
NEXN	367341	256	1	284088	64680	0	25	1	0	2	5	175336	0.0576656	0.63869
ASNSD1	418427	511	16	254912	71680	0	51	7	0	0	7	71680	0.0578589	0.640454
IL34	884849	184	33	97328	28504	0	25	1	0	1	8	121968	0.0579259	0.64082
TMEM214	1257014	290	34	276640	81872	0	28	0	0	1	5	190624	0.0581167	0.642554
SMAP1	169371	764	11	190344	52248	0	8	0	0	2	0	190624	0.058615	0.647683
FAM109A	473383	479	42	98504	35392	0	11	0	0	0	0	35392	0.0588812	0.650244
COMMD5	1454261	384	20	85568	28504	0	15	0	0	2	3	119784	0.0596745	0.65862
AMOT	25417	NaN	10	424144	129416	0	8	1	0	4	4	322952	0.0599822	0.661255
VPS8	1340797	626	37	600600	150528	0	63	162	0	0	162	150528	0.0599835	0.661255
DMRTB1	552240	385	25	131208	44016	0	18	6	0	0	6	44016	0.0605985	0.667645
TNFRSF10D	640871	237	45	154728	46032	0	38	0	0	0	0	46032	0.0606916	0.668281
OR13G1	191710	995	-32	119896	35336	0	120	27	0	1	51	73080	0.0610082	0.671375
CARD10	985853	176	51	406000	127736	0	31	28	0	0	28	127736	0.0612438	0.673575
HYLS1	NaN	NaN	NaN	117712	34160	0	12	0	0	5	9	407288	0.0613652	0.674423
SLC30A8	496501	456	8	151144	41384	0	16	0	0	2	0	103376	0.0613925	0.674423
BCORL1	389645	NaN	38	685496	223384	0	41	1	0	1	1	231112	0.0615094	0.67513
OR4F16	NaN	NaN	NaN	264656	81088	0	17	1	0	5	10	454216	0.0615284	0.67513
SLCO2B1	752269	449	48	280560	86016	0	39	2	0	1	3	136080	0.0619802	0.679692
C12orf54	904892	390	11	56896	12992	0	60	27	0	0	27	12992	0.0620618	0.680191
EDARADD	482656	589	11	95256	22848	0	83	26	0	0	26	22848	0.06226	0.681811
SPANXC	23523	NaN	-15	40320	10416	0	14	0	0	6	56	465864	0.0622818	0.681811
LRFN4	NaN	NaN	NaN	232904	88312	0	21	2	0	5	11	461440	0.0625663	0.684303
IQCF2	849777	453	39	67088	18088	0	5	0	0	6	0	293832	0.0625821	0.684303
SPON2	789524	319	29	129976	40712	0	131	11	0	0	11	40712	0.0627965	0.68625
AVEN	409752	499	0	143360	43288	0	10	0	0	4	4	194544	0.0631591	0.689813
SSH2	724760	390	21	569688	157752	0	33	0	0	0	0	157752	0.0634843	0.692616
OR2T5	112460	903	-20	122696	36568	0	59	3	0	0	3	36568	0.0634892	0.692616
CLIC1	2513551	176	26	97496	27832	0	2	0	0	7	7	815360	0.0635305	0.692666
GAS2L2	675201	196	3	337736	109984	0	35	4	0	3	4	188440	0.0643802	0.701525
WNT16	97501	535	-14	155680	42392	0	40	0	0	0	0	42392	0.0644752	0.702155
OR5AP2	NaN	NaN	NaN	124320	35448	0	11	1	0	5	10	408576	0.0648322	0.705634
PPT2	2119974	392	28	125720	35560	0	42	0	0	0	0	35560	0.0650066	0.707125
FBF1	1667990	194	22	455280	135072	0	52	6	0	2	7	249312	0.0651705	0.708499
ZNF90	NaN	NaN	NaN	245672	59752	0	18	1	0	5	10	432880	0.0667908	0.725458
MYO19	416822	556	23	401072	113512	0	27	3	0	6	10	462840	0.0668073	0.725458
LDLRAD2	502881	181	28	105392	35224	0	50	11	0	1	46	169792	0.0669776	0.726888
GDF11	1814311	384	26	157864	49448	0	28	0	0	2	1	90272	0.067067	0.72744
LRRC24	1755818	291	7	191688	70392	0	25	1	0	1	1	131096	0.0673254	0.729822
ACOX1	1667990	194	22	291816	78456	0	32	1	0	2	7	249312	0.0677829	0.73436
GNGT1	228127	480	-12	31752	7728	0	7	0	0	3	1	72408	0.068342	0.739992
TSSC4	833749	589	47	124880	42112	0	38	0	0	0	0	42112	0.0684791	0.741051
UGT2B7	21319	782	12	215320	55496	0	52	105	0	0	105	55496	0.068844	0.744573
LSAMP	121424	967	-6	134568	40320	0	8	7	0	2	20	203952	0.0696148	0.752478
CCR8	159083	507	38	140952	39144	0	21	0	0	1	0	82544	0.0698259	0.754328
HPSE	335397	224	27	219856	63056	0	42	4	0	2	9	157192	0.0699163	0.754871
C18orf21	399000	585	15	90160	23912	0	10	0	0	2	8	356048	0.0700333	0.755703
UCHL1	224086	190	39	93800	24808	0	14	0	0	7	34	606760	0.0707528	0.763029
AHRR	808969	399	34	287896	89936	0	46	5	0	2	18	288512	0.0708181	0.763298
EFHC1	396934	431	34	262248	68880	0	22	0	0	2	1	173488	0.0709431	0.764209
GAA	663665	237	27	377496	115584	0	90	129	0	1	261	241248	0.0710521	0.764946
GOLGA5	360146	405	41	298592	78400	0	35	2	0	1	2	140224	0.0714621	0.768921
SETD8	1167786	177	45	143640	39312	0	49	1	0	0	1	39312	0.0715858	0.769812
DAZL	140687	470	24	123312	32592	0	15	0	0	2	3	163688	0.0724269	0.778414
NEK10	107333	515	-15	300608	74200	0	24	168	0	0	168	74200	0.0726016	0.779847
CABYR	233052	360	52	272328	81480	0	32	0	0	1	0	96880	0.0727313	0.78046
OPRM1	44509	878	0	289240	80024	0	7	0	0	5	0	683592	0.0727414	0.78046
HMHB1	142005	404	33	17472	4368	0	7	0	0	10	149	805616	0.0732763	0.785652
WWTR1	558006	263	18	160720	45416	0	19	0	0	0	0	45416	0.0733086	0.785652
CRTC2	2028800	222	34	270816	88032	0	23	0	0	1	0	134960	0.074322	0.79606
SPATA6	27215	691	-19	202440	52080	0	43	1	0	0	1	52080	0.0746245	0.798846
OR14J1	176114	872	4	123256	38864	0	35	0	0	0	0	38864	0.0754248	0.806769
FAM120C	610328	NaN	28	433664	133000	0	42	1	0	0	1	133000	0.0754684	0.806769
TYW1B	NaN	NaN	NaN	294224	72184	0	45	5	0	1	6	134680	0.0754929	0.806769
H6PD	954202	297	33	307944	93912	0	70	131	0	0	131	93912	0.0756908	0.808425
PARK2	8197	1243	-30	192584	49672	0	16	0	0	2	1	192080	0.0760942	0.812274
E2F2	1050775	159	32	171808	52976	0	38	2	0	2	3	77784	0.0762307	0.813272
OR10S1	107524	830	-5	126672	40656	0	45	0	0	0	0	40656	0.0763205	0.813769
HEG1	367509	177	50	538272	169344	0	214	236	0	0	236	169344	0.076475	0.814955
MAMLD1	311047	NaN	16	447944	134512	0	17	0	0	2	0	290360	0.0768344	0.818324
PLAUR	441738	209	6	148624	40544	0	22	2	0	3	3	132888	0.0770738	0.82041
SLC26A10	1329939	344	52	220080	73248	0	56	4	0	0	4	73248	0.077436	0.8238
TTBK2	611976	453	31	494928	141960	0	17	0	0	1	0	354816	0.0775017	0.824035
RIF1	228411	589	19	1003968	265944	0	181	34	0	0	34	265944	0.0778389	0.827153
DSEL	18159	527	-33	487032	129360	0	32	1	0	2	1	190232	0.0792952	0.842155
GBE1	54244	720	0	290920	73472	0	93	9	0	0	9	73472	0.0795565	0.844454
OR2T12	18846	936	-35	123648	37968	0	251	56	0	1	107	74480	0.0797525	0.846058
DLEU7	136985	649	31	59976	22008	0	14	0	0	3	1	106232	0.0802674	0.851042
C19orf73	2011861	267	47	46928	18592	0	33	1	0	0	1	18592	0.0803877	0.851808
ARID3A	2292363	206	44	231112	72968	0	37	169	0	0	169	72968	0.0804704	0.851808
RFPL1	723458	203	35	124992	35952	0	60	2	0	0	2	35952	0.0804751	0.851808
PRSS3	912856	220	33	126280	37856	0	43	1	0	0	1	37856	0.0807012	0.853344
TGFBR1	201435	211	30	203672	56056	0	9	0	0	1	2	154000	0.0807183	0.853344
CES1	317734	581	-28	230496	65016	0	29	3	0	3	8	199528	0.0807559	0.853344
NOTCH3	630378	381	11	911512	280616	0	39	141	0	0	141	280616	0.0811968	0.857522
PCDHA8	896676	606	-12	370216	119336	0	81	3	0	0	3	119336	0.0814769	0.859735
PRDX5	1613996	257	65	84168	27552	0	33	0	0	0	0	27552	0.0814975	0.859735
PGP	2179404	224	39	121128	42168	0	8	0	0	3	1	293272	0.0816384	0.860739
OR2F2	368507	732	-11	121016	39088	0	50	1	0	0	1	39088	0.0820718	0.864826
OR2Y1	831824	515	18	118720	38528	0	36	0	0	0	0	38528	0.082155	0.86522
PTPRF	996816	182	33	757344	225792	0	8	408	0	0	408	225792	0.0822259	0.865482
ZBED4	700457	276	-4	457240	133448	0	31	152	0	0	152	133448	0.0825617	0.868532
SLC39A4	2043455	200	36	263760	90216	0	123	6	0	0	6	90216	0.0827778	0.87032
C1GALT1C1	388105	NaN	7	130200	31920	0	11	0	0	2	0	159712	0.084406	0.886944
C4orf19	124686	814	32	125664	34440	0	17	1	0	3	2	118384	0.0851944	0.894731
ZNF544	1471648	581	-53	289744	73808	0	32	1	0	3	9	269472	0.0853087	0.895432
OR3A1	506514	628	0	119784	39480	0	30	0	0	0	0	39480	0.085438	0.896292
OR4Q3	275024	858	-57	121800	36120	0	44	4	0	2	14	109312	0.0858096	0.899689
MYCT1	188249	600	-9	91784	28168	0	17	0	0	1	0	46480	0.0858777	0.899903
NEFH	723458	203	35	400064	116872	0	60	68	0	0	68	116872	0.0859589	0.900253
ASPDH	762018	517	35	115640	37576	0	30	1	0	1	2	62720	0.086072	0.900938
THADA	428893	408	38	797272	212408	0	112	84	0	0	84	212408	0.0863377	0.903218
MCPH1	128440	702	9	341320	90104	0	157	88	0	0	88	90104	0.0865252	0.904678
GCAT	1385064	203	66	175840	55328	0	26	0	0	1	0	92568	0.0873017	0.912291
INHBC	1347802	194	32	135128	43456	0	16	0	0	1	3	134008	0.0875137	0.913751
ACTR3C	NaN	NaN	NaN	87752	23296	0	8	0	0	5	9	396424	0.0875384	0.913751
LETMD1	564607	155	40	146048	41608	0	21	0	0	1	2	105728	0.0880049	0.918113
CACNA1A	1604988	497	12	1021552	292040	0	60	97	0	0	97	292040	0.0880983	0.91858
DHX58	2171374	206	37	272496	77616	0	19	1	0	9	17	732816	0.0885378	0.922652
WWC2	244213	295	-3	483672	132384	0	43	4	0	1	4	186480	0.0886276	0.923078
ANKRD34B	321394	545	38	202552	57680	0	36	0	0	0	0	57680	0.0893673	0.930268
ANKIB1	708388	452	30	446040	116088	0	27	2	0	4	4	337904	0.0894444	0.930558
CT45A1	NaN	NaN	NaN	78568	19880	0	4	0	0	5	9	393008	0.08953	0.930934
TM4SF20	248187	164	18	92568	25704	0	34	1	0	0	1	25704	0.0907406	0.943002
SPRR2G	822908	602	28	29960	8008	0	1	0	0	9	1	452592	0.0909477	0.94443
TLR5	361954	297	-8	338800	94808	0	119	17	0	0	17	94808	0.0909781	0.94443
PRMT6	75609	921	-16	143528	46312	0	18	2	0	2	3	139440	0.0917023	0.951245
ZNF454	95669	845	10	214704	50904	0	49	1	0	0	1	50904	0.0917355	0.951245
FPGS	1194942	179	58	233128	72968	0	30	1	0	1	1	113904	0.0918017	0.951409
DEFB105B	NaN	NaN	NaN	66640	15344	0	6	0	0	5	9	388472	0.091935	0.952267
AKAP10	545359	348	-11	272664	70896	0	36	0	0	0	0	70896	0.0922054	0.954544
MSTO1	2230401	185	32	227528	69328	0	30	2	0	1	3	130312	0.0926766	0.958896
C14orf28	228479	577	-32	127512	31752	0	4	0	0	2	0	210168	0.0929072	0.960754
DDX28	863919	158	54	200760	72240	0	35	5	0	1	5	132104	0.0935365	0.966471
DNAJC13	210456	538	14	928816	239120	0	58	10	0	3	11	417704	0.0935625	0.966471
PCDH12	696239	321	48	454944	144312	0	74	159	0	1	185	174384	0.0938206	0.968606
THTPA	1250373	553	35	89376	28392	0	9	0	0	3	3	218848	0.0941452	0.971426
CGN	1385164	176	31	478576	141680	0	31	0	0	1	0	183232	0.0942498	0.971974
BOLA1	798975	560	17	51520	18704	0	9	0	0	6	15	292096	0.0948223	0.977343
FBLN2	375523	199	36	323960	87976	0	65	155	0	0	155	87976	0.0960908	0.989876
BHMT	164477	578	36	165480	44352	0	19	2	0	1	2	112336	0.0965868	0.994443
TFRC	959125	170	52	312144	83496	0	35	6	0	1	6	138824	0.0966439	0.994488
ACOT12	114956	831	16	228704	61264	0	15	1	0	4	2	247296	0.0970857	0.998032
CAND2	508965	269	39	477176	156016	0	285	24	0	1	27	170968	0.0970941	0.998032
RTTN	64673	504	37	904960	250040	0	111	12	0	1	22	403872	0.0977364	1
OR9G1	NaN	NaN	NaN	117992	35896	0	242	198	0	0	198	35896	0.0981334	1
R3HDM1	561193	558	20	449120	121408	0	22	0	0	4	2	313656	0.099095	1
C2orf44	243145	226	33	282968	82936	0	19	0	0	2	2	161504	0.0994964	1
LAMC3	815585	293	36	628992	183792	0	171	160	0	0	160	183792	0.0995041	1
TTC39B	237773	710	-17	286048	74816	0	36	0	0	1	0	86632	0.0996239	1
ODF3L1	569836	231	44	109256	31360	0	17	0	0	1	0	85288	0.0999142	1
IGFBP7	544216	314	32	110040	35616	0	20	0	0	1	5	104944	0.100038	1
MCAT	624112	241	48	153104	46312	0	28	0	0	2	1	80976	0.100732	1
RPS6KL1	884998	232	41	212912	66976	0	39	1	0	0	1	66976	0.101022	1
CRELD1	950574	170	54	199976	52192	0	51	2	0	0	2	52192	0.101612	1
TBC1D29	488195	329	28	60816	18312	0	4	0	0	4	68	604464	0.102138	1
GIN1	205281	565	14	213920	54376	0	16	1	0	1	1	120680	0.102145	1
HSPBP1	1035412	209	5	141680	44464	0	14	4	0	0	4	44464	0.103836	1
OR2T1	104321	936	-39	143640	42672	0	47	2	0	0	2	42672	0.103938	1
SEPN1	746382	372	24	236656	69608	0	116	59	0	0	59	69608	0.105005	1
C12orf42	568754	897	2	143752	41552	0	38	0	0	0	0	41552	0.10579	1
ARSA	1073094	203	43	194656	66752	0	38	6	0	2	11	197120	0.106151	1
HOXD8	242935	874	15	113960	33376	0	8	4	0	3	20	174272	0.106214	1
DYX1C1	298473	405	1	191688	42840	0	43	0	0	0	0	42840	0.106718	1
ZC3H3	2168942	235	34	364616	121408	0	145	8	0	0	8	121408	0.106897	1
FOXD4L1	528113	595	15	152824	53312	0	48	5	0	1	5	76160	0.107173	1
ZBTB22	1456953	262	30	238504	82208	0	30	0	0	0	0	82208	0.10787	1
MEGF6	250204	251	15	630504	170856	0	216	86	0	0	86	170856	0.10823	1
CENPW	142596	704	-1	35728	10472	0	9	0	0	14	132	1335376	0.10859	1
TMEM135	159214	587	-7	190792	49952	0	29	0	0	0	0	49952	0.10908	1
CLSPN	1224684	303	25	555744	136080	0	45	0	0	0	0	136080	0.109471	1
IRAK2	744536	224	49	252112	71792	0	84	10	0	0	10	71792	0.110329	1
ZNF527	228816	939	-63	252056	58072	0	22	0	0	0	0	58072	0.110413	1
SKAP1	1097775	588	4	154112	35392	0	30	6	0	3	30	253288	0.110751	1
TSPY2	0	0	0	125160	34272	0	5	0	0	20	16	1419936	0.111041	1
PGLYRP2	524410	481	33	218792	75040	0	74	1	0	0	1	75040	0.112039	1
GINS1	611174	335	-5	82376	20944	0	25	0	0	1	0	37800	0.112133	1
SLC39A11	276039	538	-34	136136	42784	0	39	1	0	0	1	42784	0.115225	1
NTSR2	219483	336	21	155736	53760	0	56	8	0	1	10	95368	0.115299	1
POU2F3	323392	198	36	178416	50232	0	36	0	0	0	0	50232	0.11548	1
RRP15	75487	488	-20	117656	28000	0	6	1	0	7	8	455336	0.116157	1
KNCN	608423	266	25	40152	12600	0	7	0	0	2	1	93184	0.116348	1
RGPD8	NaN	NaN	NaN	714392	190792	0	91	118	0	0	118	190792	0.116417	1
LRRC2	283343	528	42	154896	37968	0	50	0	0	0	0	37968	0.116577	1
CYS1	863812	214	44	59976	21504	0	9	0	0	1	3	167160	0.116692	1
RAD17	467846	314	46	283416	72912	0	21	0	0	1	0	151368	0.116756	1
TAS2R5	200522	844	14	116984	34216	0	26	0	0	1	0	50120	0.117691	1
OR56B4	465433	806	-1	122808	38136	0	21	2	0	1	2	77840	0.117797	1
CRIPAK	1018381	507	41	169120	56168	0	314	85	0	0	85	56168	0.118337	1
TANC1	311739	405	27	742504	213584	0	125	181	0	0	181	213584	0.119494	1
VN1R1	451095	869	-24	139608	38808	0	34	0	0	0	0	38808	0.119687	1
RBM47	247828	341	64	231672	70392	0	44	137	0	0	137	70392	0.119814	1
CST2	159399	889	-45	57288	15960	0	13	0	0	2	1	64232	0.120904	1
NBPF10	NaN	NaN	NaN	1478568	368424	0	564	187	0	0	187	368424	0.121198	1
SIRT6	2256881	244	42	139384	45080	0	33	0	0	0	0	45080	0.121333	1
SCN7A	68529	918	-11	689472	174888	0	121	20	0	2	21	220248	0.12181	1
TRIM52	1034999	415	35	121576	29288	0	17	16	0	0	16	29288	0.12213	1
ZNF75A	1397628	303	32	123144	28560	0	13	0	0	2	2	160832	0.122541	1
ANKLE2	779125	601	32	372904	108752	0	65	4	0	1	5	135744	0.122704	1
GSTA2	539666	498	11	93240	23184	0	39	0	0	0	0	23184	0.122775	1
KIF7	804572	319	27	525224	164248	0	107	97	0	0	97	164248	0.123229	1
IGFL1	1150094	196	22	46760	11536	0	4	0	0	2	0	163520	0.123251	1
INCA1	1407967	231	28	96656	26824	0	8	0	0	4	6	327656	0.123561	1
TSPO	624112	241	48	85736	15400	0	36	1	0	3	26	153664	0.124439	1
PINX1	116190	574	16	136360	34160	0	13	1	0	3	2	182896	0.12487	1
PRAMEF2	118495	792	12	187712	53704	0	309	98	0	0	98	53704	0.124911	1
RNMTL1	662733	483	10	165312	49224	0	27	1	0	1	1	80752	0.125012	1
RUNX2	54989	416	8	209048	61768	0	12	4	0	1	6	169848	0.125617	1
TRAF3IP2	320530	201	32	225960	64680	0	39	0	0	0	0	64680	0.126072	1
LY6G6D	2517236	193	20	52808	16072	0	4	0	0	10	6	459984	0.12706	1
PATE3	NaN	NaN	NaN	41888	9688	0	4	0	0	5	9	382816	0.128708	1
AGFG2	1651125	242	60	190288	60032	0	17	0	0	1	1	134064	0.128822	1
MPP4	466105	534	28	269528	66136	0	57	6	0	1	13	95480	0.129731	1
ABHD14B	1045639	224	36	81480	26880	0	3	0	0	5	3	199808	0.129845	1
VNN1	127166	569	2	206304	57120	0	36	0	0	0	0	57120	0.130094	1
CDH17	474043	543	18	338800	92456	0	94	88	0	0	88	92456	0.130516	1
ZBTB4	1906324	206	33	377272	135128	0	22	3	0	4	5	296576	0.131826	1
TBC1D25	772147	NaN	16	265272	85344	0	26	1	0	6	9	321552	0.132408	1
DNAJC10	332624	421	7	333592	80696	0	86	79	0	0	79	80696	0.133102	1
ZBP1	181790	562	-4	182224	51800	0	64	5	0	0	5	51800	0.133661	1
FCGR3B	645754	503	22	95088	25536	0	98	10	0	0	10	25536	0.134118	1
MUC6	1429028	466	43	942928	308672	0	440	209	0	0	209	308672	0.135274	1
HAUS3	836839	332	29	246288	60144	0	5	1	0	9	5	596680	0.135876	1
NPPA	519155	207	43	60032	18256	0	16	1	0	0	1	18256	0.135949	1
CSPG5	888051	200	35	209104	65744	0	49	3	0	0	3	65744	0.136613	1
C2orf57	994385	202	43	151368	48552	0	65	8	0	0	8	48552	0.136838	1
SLC45A4	277190	239	57	311024	96376	0	45	137	0	0	137	96376	0.136984	1
SMPD1	424837	471	17	248696	79912	0	63	9	0	0	9	79912	0.138317	1
IFI16	97615	866	7	297528	77112	0	185	22	0	0	22	77112	0.13845	1
KIAA0232	500642	179	50	559216	149072	0	13	1	0	5	2	437584	0.138601	1
IER2	1948449	221	41	84168	28728	0	9	1	0	6	9	318416	0.140065	1
WDR16	79661	336	-24	253456	68600	0	29	2	0	1	2	109256	0.140179	1
TAS2R40	379894	399	14	126168	36960	0	6	0	0	5	0	273504	0.140292	1
CWC22	35642	927	7	378896	91336	0	74	98	0	0	98	91336	0.14099	1
VMO1	1272092	222	28	84504	25872	0	34	0	0	0	0	25872	0.141053	1
PHACTR4	778726	182	29	289520	81592	0	35	8	0	3	9	171304	0.141233	1
MYH7B	968413	236	40	800072	228760	0	57	119	0	0	119	228760	0.14159	1
P2RY4	161347	NaN	27	137872	46592	0	16	0	0	2	0	143024	0.141681	1
PRKACG	168122	498	36	138768	38976	0	16	0	0	1	0	106960	0.142368	1
MARK3	937868	161	36	308784	82656	0	35	1	0	2	4	172704	0.145256	1
ECT2L	336688	610	20	373744	95312	0	23	1	0	3	4	270088	0.146113	1
C15orf32	288049	578	-30	72520	19040	0	21	0	0	1	5	61880	0.146258	1
DNAH14	NaN	NaN	NaN	1866928	471968	0	507	112	0	0	112	471968	0.146718	1
MRPL40	650407	300	16	83608	23072	0	13	0	0	2	0	73808	0.147007	1
ROBO2	22183	1224	-17	566944	144872	0	69	107	0	0	107	144872	0.148283	1
PGLYRP3	836876	556	24	138096	38976	0	38	1	0	0	1	38976	0.148388	1
OR6C3	667726	802	-14	121520	35560	0	7	0	0	4	1	224112	0.148827	1
LCE2B	169158	818	24	43960	12656	0	11	0	0	6	21	187992	0.149235	1
CFC1	NaN	NaN	NaN	178864	54320	0	10	0	0	5	9	427448	0.149377	1
TNN	169074	612	14	521640	145656	0	231	161	0	0	161	145656	0.149586	1
HRH4	144714	390	16	155120	43624	0	8	0	0	14	16	841344	0.150195	1
TBC1D3B	739634	565	19	223440	62328	0	44	6	0	9	35	498736	0.150234	1
PKD2	435445	367	21	389536	108584	0	33	6	0	5	8	289520	0.150517	1
PRAMEF6	NaN	NaN	NaN	377104	107744	0	182	81	0	0	81	107744	0.150585	1
C9orf66	219110	462	-10	109144	40040	0	106	7	0	0	7	40040	0.151933	1
EMCN	231787	807	-5	109480	29960	0	11	0	0	0	0	29960	0.152764	1
ANKRD36	NaN	NaN	NaN	830928	198240	0	702	233	0	0	233	198240	0.152835	1
OR4C13	11675	1171	-40	121744	35168	0	34	9	0	0	9	35168	0.153819	1
C2orf48	881918	220	41	64344	18312	0	7	0	0	1	3	169176	0.154276	1
GEN1	135007	1245	10	373352	93520	0	184	48	0	0	48	93520	0.154985	1
OR4D11	430021	507	-1	119112	38136	0	16	0	0	3	4	151256	0.156339	1
CLEC4C	206421	467	15	90552	20664	0	17	0	0	1	0	53480	0.158233	1
F13B	220645	802	-30	274344	67032	0	54	91	0	0	91	67032	0.159952	1
RPL22	627248	240	31	54712	12656	0	5	0	0	2	16	121632	0.160371	1
OR6C4	1393447	546	-13	120064	35840	0	33	0	0	0	0	35840	0.161503	1
CETN1	483873	521	28	69664	17864	0	9	0	0	4	6	223608	0.161818	1
UPP2	115042	838	-4	153160	41552	0	7	0	0	3	0	212744	0.161898	1
CYP7B1	8894	1018	22	204344	54544	0	6	0	0	6	1	355600	0.162119	1
PPIL3	635570	201	31	83720	20440	0	9	0	0	2	0	111552	0.16358	1
ST13	894425	269	44	156296	37576	0	8	0	0	4	1	271824	0.165187	1
REXO2	98814	612	-12	99344	24640	0	3	0	0	6	3	620312	0.166534	1
C7	211302	644	5	347144	89656	0	60	3	0	0	3	89656	0.16727	1
KLK5	581408	606	29	118608	33600	0	34	0	0	0	0	33600	0.167438	1
ORM1	206775	425	4	83832	21336	0	24	1	0	1	1	42672	0.167547	1
FAM91A1	483934	269	10	347032	91616	0	34	4	0	2	4	151424	0.167558	1
LGR6	674939	297	37	395752	127904	0	59	143	0	0	143	127904	0.16774	1
IRAK3	239871	696	4	245896	62720	0	34	2	0	3	3	120232	0.169277	1
OR4C46	68	1239	-43	121240	34664	0	113	10	0	0	10	34664	0.170135	1
TAPBP	1456953	262	30	195216	65688	0	34	2	0	1	5	115080	0.170882	1
CCNH	125767	837	8	134960	33712	0	11	1	0	2	1	170744	0.173761	1
GPR113	644558	346	30	452704	143696	0	116	44	0	0	44	143696	0.174312	1
ZNF695	385851	535	-5	212688	49392	0	115	55	0	0	55	49392	0.174811	1
FAM46D	102816	NaN	-24	156576	40656	0	23	0	0	1	2	94696	0.17483	1
SH2D7	434458	271	63	177968	53200	0	22	0	0	1	1	93184	0.175013	1
GKN2	340835	327	14	76552	20048	0	11	0	0	1	0	71456	0.176642	1
ZNF155	498673	419	-36	220864	53480	0	68	100	0	0	100	53480	0.176666	1
ULBP3	402308	382	51	99120	26208	0	13	0	0	2	0	80976	0.176905	1
FFAR1	767113	472	9	109816	42560	0	33	0	0	0	0	42560	0.177509	1
USE1	865138	212	38	105952	30464	0	35	0	0	0	0	30464	0.177529	1
BCAN	1851672	180	37	365288	115192	0	34	4	0	2	4	170520	0.178088	1
FAM151B	320158	516	35	114856	28112	0	35	5	0	3	34	238448	0.178105	1
CD200	260383	621	20	118496	34216	0	65	7	0	0	7	34216	0.178908	1
KIF15	434707	426	26	581000	141904	0	59	4	0	0	4	141904	0.179819	1
RBM11	99517	964	-30	115528	29624	0	39	0	0	0	0	29624	0.179834	1
ZNF749	451095	869	-24	316736	77224	0	42	3	0	1	3	116032	0.18027	1
ZNF233	618477	671	-31	276080	64792	0	39	0	0	0	0	64792	0.181166	1
ZNF185	235275	NaN	23	314272	88928	0	18	0	0	2	0	188104	0.181863	1
OR11G2	371813	563	-29	133112	40936	0	99	33	0	1	58	80640	0.182089	1
RASSF6	351984	573	28	156632	36904	0	22	1	0	2	5	139608	0.182306	1
IL7R	139461	511	5	187712	49168	0	88	8	0	0	8	49168	0.184273	1
NGF	537568	558	6	94024	28616	0	36	1	0	0	1	28616	0.184374	1
DNPEP	604261	335	38	196728	57624	0	59	5	0	0	5	57624	0.184596	1
C1orf177	521961	249	25	179816	49000	0	102	20	0	0	20	49000	0.18513	1
ATP5SL	1104034	376	38	115248	25200	0	45	0	0	0	0	25200	0.185668	1
HEATR1	461836	603	0	876736	233912	0	333	462	0	0	462	233912	0.187004	1
UPK1A	1162794	390	27	104552	30016	0	36	0	0	0	0	30016	0.187633	1
OR2T34	116628	850	-20	123480	37296	0	159	29	0	0	29	37296	0.187866	1
TNFAIP2	952836	211	40	255808	81032	0	31	1	0	1	1	111664	0.188567	1
[truncated: 16,863 more rows]

## Sheet: Non-hypermutated
gene	expr	reptime	hic	N_nonsilent	N_silent	N_noncoding	n_nonsilent	n_silent	n_noncoding	nnei	x	X	p	q
APC	247811	399	28	947661	263811	0	44	2	0	25	8	1391200	0	0
TP53	2069567	213	34	145183	40091	0	24	0	0	50	14	2435775	1.33227e-15	1.25646e-11
KRAS	259193	512	16	80558	19411	0	20	0	0	50	22	2709080	1.01585e-13	6.38701e-10
FRG1	49764	1059	-15	93248	21103	0	20	0	0	50	34	3449471	5.89745e-11	2.78094e-07
SOX9	159643	606	-41	167696	49162	0	8	0	0	50	33	2986897	9.14711e-07	0.00345066
GAPT	125347	446	5	52452	14382	0	3	0	0	50	9	2184278	0.000334487	1
FBXW7	117295	501	51	286888	76892	0	7	0	0	50	20	3169633	0.000456425	1
VWC2L	52906	1018	-1	77268	18753	0	4	0	0	50	27	2987508	0.000992326	1
VAMP4	415434	718	3	52452	11562	0	3	0	0	50	22	2580159	0.00126965	1
LY86	133091	314	29	56823	14664	0	2	0	0	50	14	2833724	0.00228251	1
LRIT3	212757	462	28	207364	62369	0	7	3	0	45	22	2106963	0.00297726	1
TPTE	30271	1268	-81	195755	49585	0	10	2	0	50	32	1753100	0.00356434	1
SCRN3	385177	419	24	146734	36989	0	4	0	0	50	12	3408111	0.0054627	1
B2M	673122	428	36	41642	11092	0	3	0	0	50	17	2645536	0.00647895	1
SHISA3	197282	646	24	76986	24675	0	4	0	0	50	13	2574989	0.00660106	1
SAA2	601955	371	17	44932	12173	0	3	0	0	50	13	2818120	0.00855314	1
PTGER1	954144	204	43	122200	49679	0	3	1	0	50	22	2942717	0.0103826	1
UBE2D4	872910	239	44	53016	13254	0	2	0	0	50	17	2987367	0.0109058	1
SLC38A2	755445	311	14	175780	47141	0	3	1	0	50	24	3257899	0.0116373	1
ZNF717	NaN	NaN	NaN	313396	75764	0	10	0	0	16	5	925383	0.0130019	1
GYPB	146672	990	-12	32477	8977	0	3	0	0	50	22	2572874	0.0145784	1
HRG	508316	436	45	178318	47846	0	7	0	0	50	23	3693495	0.0148641	1
SPATA4	134663	504	-4	104152	28106	0	2	0	0	50	14	3053919	0.015199	1
MESDC2	265620	516	-2	78772	22043	0	3	0	0	50	28	2534475	0.0164498	1
NNMT	162422	499	-4	88266	25239	0	2	0	0	50	16	2831938	0.0167384	1
CD28	320806	477	19	74683	20492	0	2	0	0	50	21	3064212	0.0171012	1
NOTCH2NL	NaN	NaN	NaN	81545	20962	0	3	1	0	26	14	1549402	0.0187249	1
KRTAP12-2	874480	461	25	47752	14711	0	8	0	0	50	28	2988777	0.0196542	1
IL1F7	590466	420	46	84506	20680	0	7	0	0	50	26	3205447	0.0209074	1
RNF149	442031	259	20	133010	39997	0	3	0	0	50	12	2542888	0.0209203	1
XKR6	125681	704	26	207223	65753	0	2	0	0	50	20	5985967	0.0220103	1
PLUNC	478384	482	27	85023	28200	0	2	0	0	50	31	3370511	0.0234635	1
C2orf73	659505	429	8	98559	25803	0	5	0	0	50	21	2619686	0.0244324	1
ARF4	703082	422	29	62651	16732	0	2	0	0	50	26	2839223	0.0247402	1
GYPA	131210	1033	-8	52969	14288	0	4	0	0	50	25	2664571	0.0251924	1
ZBBX	69051	928	-23	282047	66928	0	9	1	0	50	18	2685909	0.0252441	1
TWSG1	499362	387	43	78114	18894	0	2	0	0	50	16	2698881	0.0256002	1
NCOA7	184468	179	18	323501	83848	0	3	0	0	42	9	2172058	0.0270282	1
SPRR2B	687290	704	30	25803	6627	0	1	0	0	50	12	2829118	0.0280469	1
OSGEP	464497	395	17	114022	33746	0	2	0	0	50	20	2823384	0.028451	1
C5orf43	202017	385	13	25615	6674	0	1	0	0	50	12	2792834	0.0285882	1
C6orf191	72955	603	26	45637	11750	0	2	0	0	50	14	3193180	0.0286413	1
ACTA1	243405	361	29	127699	35579	0	3	0	0	50	17	2663349	0.0290969	1
ITIH4	1193949	272	49	316827	90240	0	5	2	0	50	9	2972139	0.0291795	1
CSNK1A1L	156140	631	31	113317	29657	0	2	0	0	50	8	2936654	0.0303878	1
C11orf40	190769	879	-1	73555	20210	0	4	0	0	50	18	2616302	0.0304191	1
INVS	246802	735	19	359973	99969	0	5	2	0	50	25	3011196	0.030767	1
TMEM141	1898901	190	39	39057	9588	0	1	0	0	50	16	3285864	0.0312441	1
DCT	123751	906	0	188188	50807	0	4	0	0	50	9	2408562	0.0317389	1
PI3	842540	324	25	39668	11515	0	4	0	0	50	20	3011807	0.0319571	1
GNG2	204232	471	27	25145	6439	0	1	0	0	50	25	2447243	0.0320551	1
SFTA2	2223866	223	25	26696	8131	0	1	0	0	50	34	3058760	0.0322491	1
CCT6A	738325	642	4	181843	50525	0	3	0	0	50	21	3203144	0.0323002	1
NAAA	483325	429	44	122764	36143	0	7	0	0	50	18	3185425	0.0323422	1
VEGFB	1613996	257	65	69372	22278	0	2	0	0	50	36	2815300	0.0324945	1
KCNN1	1328847	217	35	178788	56400	0	3	0	0	50	16	2698129	0.0343105	1
LEMD1	662921	249	41	37788	10011	0	2	0	0	50	27	3060123	0.0353665	1
TIPIN	505508	307	46	105421	26273	0	2	0	0	50	19	2887821	0.0356015	1
TGIF2LX	8315	NaN	-35	80229	22983	0	5	0	0	50	39	3183310	0.0362407	1
MLF1	196830	940	-10	95410	22325	0	3	0	0	50	24	2635290	0.0364916	1
ZFP36L2	227876	208	47	155946	54003	0	4	2	0	31	10	1447412	0.0366391	1
TSPAN3	319089	441	40	86668	24158	0	2	1	0	28	10	1640864	0.0368982	1
OR52M1	190769	879	-1	100674	33699	0	3	1	0	50	18	2616302	0.0371154	1
M6PR	299430	416	11	94987	25850	0	2	0	0	50	21	2956629	0.0380199	1
CDC42SE1	1614665	165	40	28529	7003	0	1	0	0	50	14	2689293	0.0382072	1
DCDC1	84163	938	-25	121589	32524	0	4	0	0	50	27	3087430	0.0382183	1
CRISP3	67784	1246	-2	87232	20774	0	2	0	0	40	8	1986596	0.038433	1
OR52A1	109516	1024	-15	102272	29845	0	2	0	0	50	17	2468252	0.0391355	1
ORC4L	90907	937	4	155194	36989	0	3	0	0	50	9	2968708	0.0394262	1
ELF3	751933	168	31	128263	33605	0	2	1	0	50	25	2664101	0.0396601	1
TMSB15B	439642	NaN	30	17014	3572	0	1	0	0	25	16	1253255	0.0397727	1
PPP4R2	128046	483	17	145794	35814	0	2	0	0	29	4	1501650	0.0407184	1
LRRC46	1071489	214	29	108664	31490	0	2	1	0	50	14	2488603	0.0408452	1
PSPH	749444	642	7	76939	21479	0	3	0	0	50	31	2980552	0.0408476	1
IRF2	207866	400	55	121542	31020	0	2	0	0	50	18	2716083	0.0411868	1
SPANXN1	2363	NaN	-22	25803	5640	0	1	0	0	50	49	3286757	0.0413024	1
PLA2G4C	983603	431	26	195379	52358	0	7	1	0	50	28	3379347	0.0419655	1
AKAP7	165730	682	15	129250	30221	0	5	0	0	50	20	2204582	0.0420519	1
LTA4H	364666	436	16	212769	56541	0	3	0	0	50	17	2552476	0.0428907	1
NBPF1	675669	259	40	398654	97525	0	14	3	0	44	17	2958603	0.0429106	1
SNRPE	527029	280	26	34263	7614	0	1	0	0	50	15	1989745	0.0432955	1
RBM46	73501	1021	-18	179963	48175	0	4	0	0	18	6	1357078	0.0433084	1
SNRPD1	301496	165	46	40796	11656	0	1	0	0	50	14	2268455	0.0438512	1
DDX6	1493911	154	36	167555	43945	0	2	0	0	50	24	3396549	0.0443361	1
ALPPL2	307666	204	37	176626	54755	0	4	0	0	50	15	2158945	0.0452283	1
KLK5	581408	606	29	99546	28200	0	2	0	0	50	17	2418808	0.0456621	1
SP4	105280	643	26	256338	78537	0	2	0	0	50	10	2910992	0.0461985	1
OR5AC2	200002	811	-15	101003	29845	0	2	0	0	50	30	2784139	0.0462858	1
NDRG1	234084	322	0	138086	37459	0	3	0	0	50	37	3777390	0.0471484	1
NEGR1	23816	1136	-23	120038	33793	0	3	1	0	50	35	2806417	0.0471522	1
NMI	215149	617	17	108288	25944	0	3	1	0	50	28	2387647	0.0479001	1
CARHSP1	401329	247	5	48316	15980	0	1	0	0	50	9	3038785	0.0482512	1
MYO16	108921	641	-19	630082	175451	0	9	3	0	50	29	3567112	0.0484747	1
C20orf7	125337	703	-6	123657	31443	0	2	0	0	50	19	3079487	0.0485238	1
ATOX1	584468	406	46	24910	6251	0	1	0	0	30	15	1978089	0.0485299	1
TAAR5	125852	605	19	109980	33558	0	3	0	0	50	15	2636747	0.0486486	1
OR8H2	9992	1007	-32	101614	30503	0	8	0	0	50	31	2975053	0.049431	1
TSPAN16	1385739	197	31	82579	24863	0	2	1	0	50	31	2934915	0.0502014	1
PPP3R1	204289	594	23	61476	13677	0	1	0	0	50	14	2838377	0.0505949	1
DEFB112	65301	1242	-3	39104	9541	0	1	0	0	50	12	2452742	0.0506492	1
MTHFS	221773	711	9	68949	18753	0	2	0	0	50	17	2864556	0.0510194	1
MUCL1	590746	746	-4	30644	9823	0	1	0	0	50	20	2784186	0.0514448	1
PILRB	1430637	204	54	87890	10810	0	2	0	0	50	14	2401042	0.0515858	1
RPL36AL	563227	409	-4	36613	9494	0	1	0	0	50	30	2666075	0.0522723	1
ADAM28	55817	565	5	281718	66834	0	3	1	0	50	21	3417464	0.0539673	1
C15orf57	892776	192	48	67163	17578	0	2	0	0	50	17	3207139	0.0540195	1
EHD3	102236	884	15	179211	50337	0	4	0	0	50	13	2695873	0.0542189	1
SGK2	345777	303	4	146029	41219	0	2	1	0	50	14	2809190	0.0542576	1
SPHK1	1622536	209	24	155946	52311	0	4	0	0	50	14	3165168	0.0547774	1
PAK6	829569	167	31	222216	70782	0	2	0	0	40	9	2444799	0.0552653	1
ATG10	156562	717	25	78208	19223	0	1	0	0	50	18	6065303	0.0553593	1
OR4M2	156689	855	-31	102836	30550	0	5	0	0	50	22	2741275	0.0554357	1
FAM19A2	136152	930	-44	46154	11797	0	1	0	0	50	17	2237670	0.0554437	1
ZNF684	693560	457	26	131976	30597	0	2	0	0	50	25	2763835	0.0554727	1
RAD52	473725	289	44	144478	38963	0	3	0	0	50	23	2831280	0.0554883	1
RNF43	782135	399	22	255398	80746	0	5	0	0	17	11	1937246	0.0558216	1
CLECL1	251092	648	8	57199	14429	0	1	0	0	50	20	2956441	0.0561146	1
RFC5	639801	584	-3	119051	31960	0	2	1	0	41	19	2712793	0.0562472	1
RRH	212757	462	28	115714	30926	0	2	0	0	50	22	2389245	0.0564896	1
SIX3	133317	566	23	106408	35015	0	2	0	0	50	9	2699633	0.0569134	1
PCBP1	686152	156	52	114868	36143	0	3	0	0	50	25	2108467	0.0571451	1
TMEM80	1781290	193	53	55601	18424	0	2	0	0	50	21	2382665	0.0571711	1
HHLA3	296134	396	5	55601	10810	0	1	0	0	50	17	2691455	0.0576793	1
HMSD	114875	671	26	48504	12408	0	1	0	0	50	11	2595387	0.0579667	1
GRN	1062294	172	38	202805	55225	0	2	1	0	50	14	3138895	0.0581057	1
OR10T2	135429	902	5	100909	32054	0	4	1	0	50	17	2178779	0.0590712	1
RBMXL1	316278	598	5	125678	39715	0	3	0	0	50	14	2647933	0.0592815	1
CD300LF	NaN	NaN	NaN	98606	28012	0	4	0	0	50	51	5262120	0.0594973	1
WFDC12	865186	324	46	38587	10199	0	1	0	0	50	27	3637565	0.0597909	1
BCAT1	252342	905	2	138462	38070	0	2	0	0	50	34	3355659	0.0599983	1
FAM127A	304745	NaN	42	37271	11233	0	1	0	0	50	27	2713498	0.0602481	1
STOML3	181679	1010	-2	101285	29986	0	2	0	0	27	13	1500992	0.0604149	1
TPSAB1	1275017	294	21	91509	27777	0	6	1	0	50	36	2894871	0.0611289	1
AURKA	254679	672	-43	137992	37412	0	5	0	0	50	34	3563540	0.0611548	1
RPS25	1457410	180	55	44932	11750	0	1	0	0	50	12	2472388	0.0611988	1
SPINK7	72574	418	-9	30738	7614	0	1	0	0	50	26	2873956	0.0617648	1
SOX17	240943	554	-8	133245	42864	0	3	0	0	50	17	2875131	0.0624485	1
CCL26	1012112	255	51	33182	8695	0	1	0	0	50	17	2242088	0.0629966	1
ZNF385B	65074	927	-3	162056	45919	0	2	0	0	50	10	2890030	0.0632064	1
CDKL3	910029	148	49	207270	50619	0	3	0	0	50	17	3008282	0.0632188	1
KCND2	49438	962	7	208586	61147	0	2	0	0	31	3	2436856	0.0636195	1
ARHGAP11B	220858	693	10	91791	24957	0	2	0	0	50	19	2649390	0.0638322	1
MGAT4C	15683	881	-41	163043	41548	0	4	0	0	50	15	2154245	0.0638611	1
TP53TG5	1037999	382	35	99405	26508	0	2	0	0	50	12	2300885	0.0639775	1
C5orf53	812666	260	50	18424	4418	0	1	0	0	50	17	2765715	0.064112	1
RBBP5	655446	431	37	185979	49350	0	2	0	0	46	10	2508860	0.0641934	1
ARHGAP15	57425	639	11	167555	41125	0	2	0	0	50	32	2900464	0.0646258	1
TXNDC5	748889	288	10	146029	42488	0	3	0	0	50	38	3631455	0.0652715	1
CCT6B	268361	579	-14	181796	50431	0	4	0	0	50	27	2457254	0.0653254	1
SH2D6	1067736	180	39	57622	19082	0	1	0	0	50	12	3121270	0.0662665	1
TNFAIP6	216177	589	24	97102	23594	0	2	0	0	50	21	3040242	0.0674052	1
ABCC4	200377	596	30	457686	126759	0	5	1	0	50	12	2685063	0.0677428	1
RFPL1	723458	203	35	104904	30174	0	5	0	0	50	22	2931202	0.0681617	1
PLAC8	361292	169	58	40937	10387	0	1	0	0	50	19	2800824	0.0682814	1
COX19	765060	346	34	33182	6721	0	1	0	0	50	26	2754106	0.0685622	1
PHTF1	298251	398	10	262965	69372	0	4	1	0	50	18	3082918	0.068814	1
LLPH	243040	696	5	46060	10058	0	1	0	0	50	18	2799602	0.0703746	1
LEPROT	239577	511	-3	44744	12784	0	1	0	0	50	31	2650800	0.0707636	1
MAMSTR	1635420	190	44	134890	46154	0	2	0	0	50	25	2782024	0.0710961	1
MTM1	287123	NaN	16	209761	53627	0	2	0	0	50	19	3479410	0.0715282	1
C11orf82	307255	371	0	336379	88454	0	5	1	0	40	19	2312494	0.0719532	1
DDC	180088	561	11	165675	45684	0	3	1	0	50	28	2709174	0.0721948	1
TFEC	236823	538	-14	119521	31631	0	2	0	0	50	18	2403016	0.0726762	1
EPB42	834640	330	43	242097	70359	0	3	0	0	50	11	2983325	0.0730153	1
SLC27A6	39183	962	-10	210325	57011	0	6	2	0	50	43	3492241	0.0733952	1
OR2T3	112460	903	-20	103776	31161	0	2	0	0	43	28	2694181	0.0739406	1
FAM26F	261319	541	34	102883	32195	0	2	0	0	50	24	2592520	0.0742885	1
NTF4	2070141	200	35	65706	24111	0	1	0	0	50	12	2395261	0.0743975	1
SLC6A14	82720	NaN	4	221840	57481	0	2	0	0	50	36	3527444	0.0744805	1
DMRT2	71695	845	4	191196	56541	0	2	0	0	50	13	2855062	0.0746336	1
NCCRP1	1652029	286	26	89817	30033	0	2	0	0	50	30	2783481	0.0753752	1
GUCA2B	418399	579	24	37600	11609	0	2	0	0	50	18	2456079	0.0753937	1
LCN6	1898901	190	39	56212	16262	0	1	0	0	50	16	3285864	0.0758836	1
BPI	562486	350	45	168730	45872	0	2	0	0	50	17	2722710	0.0760971	1
GRIK2	10349	1062	-25	328859	89065	0	3	1	0	22	13	1903876	0.076194	1
KRTDAP	827597	367	29	35908	9776	0	1	0	0	50	22	2543264	0.076446	1
MRPS36	423022	261	47	36378	9588	0	1	0	0	50	24	2580112	0.0766602	1
MUC7	264556	861	26	117641	43381	0	3	0	0	50	27	3046775	0.0767946	1
HIST1H3B	408919	685	43	43710	14523	0	1	0	0	50	11	2228740	0.0770518	1
CLEC5A	198115	856	-6	67821	15510	0	1	0	0	50	21	2773423	0.0774841	1
RTP2	88374	374	24	75811	20351	0	3	0	0	50	14	2710302	0.0780819	1
MRPL55	702621	391	5	55413	17343	0	2	0	0	50	22	2246271	0.0788372	1
LCN8	1898901	190	39	53392	14711	0	2	0	0	50	16	3285864	0.07889	1
ZNF429	164342	1162	-59	230535	56682	0	4	0	0	50	22	2075943	0.0791643	1
NUDT2	478815	302	38	50384	13348	0	1	0	0	50	13	2292895	0.0795145	1
OR4D5	107524	830	-5	102272	32665	0	3	1	0	50	25	2595011	0.080452	1
PBX3	491989	545	36	148379	40138	0	2	0	0	50	17	2836027	0.0806348	1
ABCG2	432576	209	-7	224707	61241	0	2	0	0	50	13	2829306	0.0812525	1
STAM2	394536	218	24	182924	46906	0	2	0	0	50	20	2669835	0.0813988	1
C6orf130	145501	611	37	54144	13395	0	1	0	0	50	15	2669600	0.0821916	1
C2orf84	320978	385	35	72333	18048	0	2	0	0	50	17	2495794	0.0827544	1
FGFBP2	175145	435	33	73649	21667	0	3	1	0	12	3	649775	0.0828749	1
OR7E24	398878	582	-50	111108	32712	0	3	0	0	50	60	4106625	0.0835656	1
C4orf43	75022	1136	-3	73320	16356	0	5	0	0	50	19	2757631	0.0844247	1
SRRM4	116468	835	2	204450	61194	0	4	0	0	36	6	1925214	0.0845261	1
FOXH1	1899637	200	22	116043	39903	0	2	0	0	50	23	3227396	0.0845523	1
C17orf102	222789	740	-3	53721	18189	0	3	0	0	50	40	2932659	0.0848269	1
MRP63	447305	240	43	34216	9917	0	1	0	0	50	20	2500917	0.0849677	1
RUNDC2A	570118	441	51	129532	33746	0	3	0	0	50	36	3352228	0.085475	1
PPP2R5C	1400431	346	28	227480	57058	0	3	1	0	50	20	2618370	0.0858944	1
GNLY	1099615	181	41	50948	14335	0	1	0	0	50	15	2547353	0.0862149	1
SPOCK3	7931	1043	-11	155382	35391	0	3	1	0	50	43	3105666	0.0866009	1
TBPL1	102500	359	6	65142	17343	0	1	0	0	50	11	2437702	0.0871412	1
AQP2	1033911	220	48	86339	30691	0	3	0	0	50	30	2774457	0.0876436	1
OR5H1	200002	811	-15	102742	29798	0	4	0	0	50	30	2784139	0.0881235	1
POU6F2	180662	897	4	227527	70829	0	3	2	0	50	18	2474644	0.0884738	1
ZC3H8	591586	348	29	105374	22654	0	1	0	0	50	6	2780614	0.0887062	1
YIPF7	62950	1034	-6	96021	26226	0	2	1	0	50	24	2671339	0.089124	1
OR6Q1	NaN	NaN	NaN	102272	32101	0	5	1	0	28	16	1752677	0.0892718	1
MAP2K7	952640	320	27	143585	39997	0	2	0	0	50	27	2763506	0.0894186	1
ATP5J2	1327454	288	60	37506	8460	0	1	0	0	50	21	2273813	0.0895905	1
CHURC1	515337	275	41	40984	9212	0	1	0	0	50	21	2360716	0.0898678	1
DDA1	842088	211	43	36519	9306	0	1	0	0	50	26	2856942	0.089976	1
PPIAL4G	119504	375	34	55413	14664	0	2	0	0	50	16	2683136	0.090156	1
PRDM15	279380	366	35	516577	138791	0	7	2	0	31	8	1413807	0.091434	1
GC	17296	933	-6	164077	43616	0	3	1	0	50	17	2786912	0.0916731	1
RGS7	134467	834	-27	174934	41078	0	2	0	0	36	19	2062266	0.0917302	1
CD52	1021101	217	22	21432	5640	0	2	0	0	50	21	2449640	0.0918348	1
OR10G2	658946	624	20	98606	32806	0	4	0	0	50	39	3124701	0.0918407	1
AVEN	409752	499	0	120320	36331	0	2	0	0	50	32	2920862	0.0920334	1
HNRPDL	684394	387	46	142598	39433	0	2	0	0	50	33	2905916	0.0922174	1
ADM2	1075525	207	42	46718	16873	0	1	0	0	50	18	2827661	0.0922506	1
TRPA1	19123	936	29	391933	96491	0	5	1	0	50	18	2769052	0.0929009	1
C8orf31	821065	470	4	46107	12972	0	2	0	0	50	17	2226343	0.093066	1
C2orf83	186199	353	25	61711	17249	0	1	0	0	50	17	2758289	0.0937021	1
NKAIN4	1005137	285	50	71440	20633	0	3	0	0	50	10	2633880	0.0940165	1
HIST1H2AD	NaN	NaN	NaN	41548	14147	0	1	0	0	50	51	5248255	0.0941452	1
SMEK2	597106	382	25	293609	74965	0	2	0	0	29	2	1723208	0.0942653	1
MFRP	1054477	263	40	195520	56588	0	3	0	0	50	12	3099039	0.0943135	1
ACTBL2	160055	456	3	123234	36519	0	2	0	0	50	20	2413027	0.09445	1
RNF175	143076	685	18	114633	29046	0	2	0	0	50	20	2486441	0.0948074	1
COASY	1884163	177	38	195285	61617	0	4	1	0	50	16	3145663	0.0950909	1
FAM19A5	11714	952	-88	54755	16309	0	2	0	0	50	27	2101699	0.095506	1
KRT32	1445853	325	-22	150306	43287	0	4	2	0	43	12	1784590	0.0956526	1
CDIPT	NaN	NaN	NaN	72004	21338	0	1	0	0	50	51	5255446	0.0961526	1
C11orf74	96246	531	-26	79007	18001	0	1	0	0	50	27	3023557	0.0963175	1
IFRD1	166238	412	-4	156463	40937	0	2	0	0	50	23	2618652	0.0967627	1
MAN2A1	181420	913	10	394095	102084	0	4	2	0	50	21	2933082	0.0967893	1
PODXL2	679358	336	45	199656	60912	0	3	0	0	50	27	2779251	0.0968934	1
IL27	1133167	269	63	79477	26273	0	2	0	0	50	26	2760028	0.0973365	1
EXO1	173100	325	-16	287969	77644	0	6	0	0	50	18	2977497	0.0977408	1
OR10G3	707623	533	22	99593	33088	0	3	0	0	50	18	3137250	0.0977634	1
RELL1	137374	764	41	92214	26508	0	2	0	0	50	21	2593272	0.0979124	1
IL17REL	895187	271	36	115197	34122	0	3	0	0	50	26	3591317	0.0979833	1
TAS1R2	636814	532	25	276877	81404	0	4	1	0	50	13	2902344	0.0980398	1
TRMT2A	545126	218	57	207505	64061	0	4	2	0	50	29	2765762	0.0982531	1
KRTAP10-6	874480	461	25	120038	35062	0	2	0	0	31	19	2024243	0.0983208	1
SPATA21	813996	191	40	159612	45402	0	5	0	0	50	10	2272121	0.0987085	1
GNPNAT1	307859	213	26	64296	16779	0	1	0	0	50	20	3150880	0.0987503	1
OR2T27	141426	710	-10	103071	31302	0	1	0	0	50	24	3961442	0.0996219	1
ORC6L	443420	253	-10	86950	23735	0	1	0	0	50	19	2825781	0.0999403	1
C4orf6	57657	589	10	32477	8413	0	1	0	0	50	20	3378031	0.100162	1
CLCA4	279475	692	-14	312080	84694	0	3	0	0	50	19	2554826	0.100507	1
PRSS16	161388	645	24	169153	55178	0	2	0	0	50	17	2735259	0.100703	1
SYCE2	1886809	335	40	79336	19787	0	1	0	0	50	17	2401512	0.100976	1
FAM150B	304765	624	-18	51418	16121	0	1	0	0	50	25	2342198	0.101386	1
NMS	226558	642	9	57105	13677	0	3	0	0	50	22	3063789	0.101449	1
RBM24	249340	560	-6	81169	25709	0	1	0	0	50	18	2713498	0.101722	1
BMP10	404215	470	27	141611	38728	0	3	1	0	50	31	3330749	0.101931	1
DRAM1	340236	238	17	81733	22748	0	1	0	0	50	13	3093587	0.102186	1
KLF3	294258	364	39	116701	32477	0	2	0	0	20	5	867949	0.103083	1
BBX	224591	699	2	324394	82532	0	3	0	0	30	12	1793050	0.104083	1
MAD2L2	682357	264	32	74542	19646	0	3	0	0	50	24	2840257	0.104099	1
SPATA5	100687	528	11	301035	85869	0	2	0	0	42	15	2825875	0.104216	1
PYHIN1	97254	914	6	171268	45872	0	2	0	0	50	11	2318604	0.104331	1
PTN	189251	879	-26	59314	14288	0	1	0	0	50	33	2668754	0.1044	1
LCE1F	64902	818	18	39010	11186	0	3	1	0	12	12	591495	0.104617	1
C2orf81	NaN	NaN	NaN	187624	63215	0	3	0	0	50	51	5297323	0.105116	1
CCND2	305146	860	35	97196	27730	0	2	0	0	50	20	2493491	0.107249	1
MOBKL1A	265400	638	25	76516	18095	0	2	0	0	50	16	2745411	0.108127	1
SLC10A2	199120	713	24	116560	33887	0	2	0	0	50	23	6161230	0.108705	1
SYCP3	344663	338	12	91274	18283	0	1	0	0	50	13	3006731	0.108782	1
CD5	805103	546	37	168166	47423	0	3	0	0	50	12	2423273	0.108935	1
HIST1H4K	267617	634	32	32853	11421	0	1	0	0	50	24	2047132	0.109574	1
OAZ1	1603571	240	27	76986	22560	0	1	0	0	50	22	2895576	0.110359	1
PPAPDC1B	763369	277	42	99875	27871	0	1	0	0	50	18	2945960	0.110839	1
TNFRSF12A	1443513	234	49	42817	14147	0	1	0	0	50	23	2502280	0.111021	1
TPT1	680643	296	78	62275	14006	0	1	0	0	50	35	2837390	0.11127	1
CSRP3	132848	504	16	67821	17484	0	2	0	0	50	24	2453823	0.111401	1
SPINT4	777303	359	16	35720	8272	0	2	0	0	50	21	2605586	0.111419	1
ZNF320	557083	1008	-39	174605	42817	0	2	0	0	50	34	2915598	0.112314	1
OR2L3	20939	1015	-27	101661	30738	0	3	1	0	32	8	1590104	0.112382	1
PIGB	243817	487	11	192230	49021	0	2	1	0	50	20	2567046	0.112528	1
FGFR1OP	169081	639	35	139261	36989	0	4	0	0	50	12	2457724	0.113605	1
ITGB1BP1	624421	340	37	70359	18048	0	1	0	0	50	33	3004146	0.114229	1
RPE65	201619	477	-16	185697	47799	0	2	1	0	35	11	1521390	0.114584	1
RAB33A	339869	NaN	58	79101	22137	0	1	0	0	50	17	2286691	0.114869	1
C9orf46	373599	629	18	53110	11750	0	1	0	0	50	26	2790343	0.114988	1
C6orf118	31222	466	-31	160082	43522	0	2	0	0	50	19	2732674	0.115411	1
C5orf58	97631	636	31	36378	8883	0	1	0	0	50	16	3159716	0.115698	1
CFHR5	217857	853	-24	196648	49538	0	2	0	0	19	4	896431	0.115881	1
C6orf195	467575	342	25	41595	12549	0	2	0	0	50	11	2584906	0.116134	1
PHOSPHO2	345692	393	35	82485	20727	0	1	0	0	50	15	2792881	0.116289	1
VN1R2	427680	921	-46	129720	38352	0	3	2	0	50	22	2287866	0.116412	1
HMHB1	142005	404	33	14664	3666	0	1	0	0	18	5	920072	0.116464	1
SECISBP2L	372654	382	9	360631	95504	0	3	0	0	39	19	2677026	0.116841	1
MYL7	1151124	282	56	62980	15416	0	1	0	0	50	22	3069053	0.116865	1
APOL1	1237332	331	42	139731	39198	0	3	0	0	50	16	3299682	0.116977	1
CA3	100997	1460	-18	90052	24017	0	1	0	0	50	19	2649719	0.117282	1
DEFB131	176573	885	12	25051	5405	0	1	0	0	50	25	2727410	0.117391	1
FAM38B	90278	610	30	948601	244682	0	11	4	0	50	13	2887210	0.117395	1
SFRP1	248918	632	-4	106173	28200	0	2	0	0	50	24	3120048	0.118077	1
CWH43	246165	439	49	239418	65142	0	4	0	0	50	24	3400967	0.118393	1
L2HGDH	666223	337	28	156322	45308	0	3	1	0	50	16	2581804	0.11868	1
CENPV	881521	169	4	90381	27636	0	2	0	0	50	17	2195182	0.118867	1
CHMP4B	761783	146	53	77832	19599	0	1	0	0	50	24	2724449	0.119316	1
SYT8	916434	481	33	131318	43522	0	2	1	0	50	40	2811211	0.119546	1
OSTC	160719	574	14	51324	14100	0	1	0	0	50	29	2664853	0.119807	1
PAQR3	170032	699	18	106126	28670	0	2	0	0	50	17	2309016	0.119957	1
SLMO2	948552	126	25	67257	18048	0	1	0	0	50	22	2890124	0.120553	1
TRIM6	NaN	NaN	NaN	173665	48974	0	2	1	0	50	52	5283082	0.120575	1
RETNLB	129526	941	-3	38399	10387	0	1	0	0	50	13	2728162	0.120702	1
NACA2	323585	358	-8	70876	21056	0	1	0	0	50	29	2614657	0.120917	1
ZNF568	265140	1008	-41	223156	51935	0	4	2	0	13	3	627262	0.12094	1
WDTC1	854040	162	27	231240	63591	0	2	0	0	35	7	1874360	0.121459	1
UGT1A8	320853	284	24	177284	49867	0	4	0	0	50	17	3534494	0.121774	1
OR52D1	99343	946	-2	102131	33370	0	1	0	0	50	11	2858681	0.122151	1
RASA1	154501	726	24	360067	98183	0	2	0	0	50	18	6298470	0.122207	1
FSD1L	NaN	NaN	NaN	197306	47752	0	2	0	0	50	51	5281860	0.122378	1
NTRK3	124519	730	-57	316827	85305	0	4	1	0	23	11	1783274	0.122791	1
CR1L	386490	361	13	195097	52499	0	4	1	0	50	15	3132033	0.122929	1
PRR24	NaN	NaN	NaN	43334	17437	0	2	0	0	50	51	5251545	0.12305	1
ZNF391	143920	645	19	122153	30409	0	2	0	0	50	18	2598489	0.123619	1
CABP7	848649	195	37	74213	19693	0	2	0	0	50	23	2528271	0.123637	1
CLEC2A	NaN	NaN	NaN	62463	14100	0	2	0	0	50	51	5248208	0.123904	1
IQCF3	849777	453	39	53345	14194	0	2	0	0	50	19	2402687	0.124138	1
RHBDL2	603263	318	27	104293	27683	0	2	0	0	50	20	2503032	0.124415	1
PIGP	353934	358	51	54708	14241	0	1	0	0	50	28	2583590	0.124429	1
ZCRB1	174511	545	18	78537	17625	0	1	0	0	50	15	2585752	0.124871	1
ACER3	279729	351	36	95363	23641	0	1	1	0	50	18	2431592	0.125303	1
C11orf70	420989	358	-16	79900	20210	0	1	0	0	50	30	2815347	0.1255	1
NPC2	749329	384	31	52875	13677	0	1	0	0	50	29	2908454	0.1257	1
COX4NB	381135	298	28	72004	19505	0	1	0	0	50	35	3229746	0.125703	1
C7orf46	378677	441	19	103118	27025	0	1	0	0	50	23	3067408	0.125739	1
AGGF1	261159	333	30	247549	62228	0	2	1	0	50	17	2263191	0.126724	1
CALCOCO2	757963	239	29	160787	35062	0	2	0	0	50	13	3069852	0.126742	1
OR4A47	99957	835	-45	101426	29422	0	4	1	0	31	20	1259365	0.126873	1
CCL19	731413	298	51	33558	10011	0	1	0	0	50	12	2146866	0.126906	1
RPL17	236267	352	55	65612	16309	0	1	0	0	50	17	2237905	0.126937	1
COL9A2	627703	373	18	232556	77080	0	5	0	0	50	14	2838048	0.127165	1
SLMAP	788284	196	35	284726	70030	0	3	0	0	50	18	2157676	0.128269	1
MEOX2	25585	1039	-17	101755	28388	0	2	0	0	50	30	3002219	0.128285	1
CCL23	779228	525	19	47517	12831	0	2	0	0	50	31	2819765	0.128359	1
LCE1D	64902	818	18	38681	10810	0	3	0	0	50	21	2729478	0.128426	1
PSMB8	1253457	401	26	107207	32383	0	2	0	0	50	37	2517273	0.128666	1
C9orf30	245284	516	0	94423	23453	0	2	0	0	50	20	2528083	0.128675	1
MUDENG	167619	944	19	166239	45402	0	3	0	0	50	15	2747902	0.12873	1
HORMAD1	1611525	178	42	141658	33323	0	2	0	0	50	17	2738690	0.128809	1
RPL22	627248	240	31	45919	10622	0	1	0	0	50	28	2430464	0.128843	1
POLR2G	2405109	248	44	61100	16027	0	1	0	0	44	31	2284811	0.129237	1
TMEM45B	632501	231	-2	94235	25333	0	1	0	0	50	21	2728444	0.129314	1
PSTPIP2	386983	300	54	122858	27025	0	3	1	0	50	24	2565683	0.129815	1
DEFB132	1010597	348	24	32665	8789	0	1	0	0	50	26	2881758	0.130048	1
PLD2	1465720	208	27	316169	92308	0	6	1	0	50	8	2524135	0.130177	1
EBLN2	NaN	NaN	NaN	90710	24769	0	4	1	0	26	14	1553209	0.130231	1
BEX5	119562	NaN	22	38211	9729	0	1	0	0	50	11	2409502	0.130645	1
TCEB2	1717244	210	42	56353	15557	0	3	0	0	50	26	3182464	0.130909	1
C12orf65	1014179	201	29	56024	15745	0	1	0	0	50	27	2810412	0.131066	1
UBA6	154681	604	33	370313	93436	0	2	0	0	44	6	2474691	0.131613	1
TDRD12	NaN	NaN	NaN	140859	33417	0	3	0	0	50	51	5267525	0.132262	1
SAR1B	887915	177	46	69607	17954	0	1	0	0	50	21	2680645	0.133319	1
ATP8A2	331788	648	20	412190	111061	0	5	3	0	50	39	3203144	0.134397	1
LIPC	441540	310	27	169717	46859	0	2	1	0	49	23	2328427	0.134441	1
RAP1A	348519	394	29	65847	16356	0	1	0	0	50	31	3378924	0.135763	1
C4orf40	181352	975	12	70876	24440	0	1	0	0	50	17	2373359	0.135991	1
LIFR	159760	271	-2	377692	97478	0	4	0	0	25	2	1259130	0.136287	1
GOLGA7	284397	522	28	50102	11797	0	1	0	0	50	31	2789732	0.136318	1
FAM63A	1621279	172	30	174229	50525	0	3	0	0	50	18	2559338	0.136438	1
NDFIP2	154294	370	50	113928	32853	0	1	0	0	50	11	2312118	0.136462	1
OR10G7	158396	830	-10	99264	32712	0	7	0	0	50	26	3148530	0.136471	1
SKA3	447305	240	43	147392	38446	0	4	1	0	50	20	2500917	0.136681	1
RAB23	314024	348	23	83613	20445	0	1	0	0	50	20	2978437	0.1368	1
SULT6B1	545763	253	35	94329	21855	0	2	1	0	43	28	2416693	0.13713	1
SLC39A13	1022438	245	47	123328	39668	0	2	0	0	50	25	3153183	0.137647	1
INS-IGF2	837088	579	38	65330	21949	0	1	0	0	44	15	2230573	0.138226	1
STRADB	468064	491	26	144807	38634	0	2	1	0	50	27	3338598	0.138579	1
DNMT3L	1128093	219	76	134044	36566	0	3	0	0	50	23	2706918	0.139265	1
KIF6	77217	940	26	285854	71581	0	2	1	0	50	21	2791706	0.139326	1
GNRH1	178665	515	21	31960	8930	0	1	0	0	50	9	2745646	0.139346	1
HSD11B1	219540	222	15	100627	26978	0	2	0	0	50	11	2252428	0.13963	1
DBNL	1096873	226	52	152891	40279	0	2	1	0	50	31	3009081	0.139787	1
SESTD1	66477	684	11	243413	61006	0	2	0	0	47	23	3142420	0.139902	1
LASS6	192358	937	21	132963	34968	0	1	0	0	50	14	2756738	0.13999	1
RAB32	56448	901	-33	76046	20680	0	1	0	0	50	24	2318181	0.140177	1
CWC15	305262	504	-10	80699	19834	0	1	0	0	50	23	3208972	0.140506	1
FAM167A	483148	520	43	69983	21526	0	2	0	0	50	19	2834006	0.140543	1
AGT	422372	568	6	157591	50243	0	2	0	0	50	24	2944550	0.140613	1
CA5B	170565	NaN	42	109040	29422	0	2	0	0	50	22	2903660	0.141344	1
C5orf60	NaN	NaN	NaN	92214	28482	0	3	1	0	28	16	1749058	0.141832	1
ALG10	23464	1025	-29	158343	43287	0	2	0	0	50	28	3090532	0.142187	1
KERA	21995	523	-17	118346	32101	0	2	0	0	50	29	2809378	0.142377	1
PRR11	834161	507	4	122482	35297	0	2	0	0	50	19	2233064	0.14245	1
RERGL	21334	1070	-35	71487	18189	0	1	0	0	50	43	2949015	0.142835	1
YEATS4	675242	361	13	80699	19129	0	1	0	0	50	15	2335759	0.143378	1
SPRR1A	426723	748	28	30409	8225	0	2	0	0	50	31	2674770	0.143425	1
PLN	133888	1029	1	18048	4935	0	1	0	0	50	21	2618558	0.143693	1
LAP3	271232	912	35	177519	49209	0	3	0	0	50	16	2407246	0.143922	1
TMBIM4	243040	696	5	81216	23547	0	2	0	0	50	18	2799602	0.143957	1
CHRNE	1416161	231	30	165863	50149	0	3	0	0	50	14	2466325	0.144027	1
UBLCP1	126518	284	33	113364	27213	0	1	0	0	50	10	2542371	0.145059	1
CES7	348857	581	-30	212863	60959	0	2	1	0	50	31	3047762	0.145097	1
RPUSD1	1187310	273	39	102648	32571	0	1	0	0	50	13	3076291	0.145397	1
NRN1	49114	693	17	48175	13442	0	1	0	0	50	28	2583120	0.145538	1
HGF	57326	604	17	256808	63403	0	4	1	0	50	27	3097441	0.145992	1
GLT1D1	34971	1008	-16	91556	25615	0	2	0	0	50	21	2672608	0.146801	1
SAMSN1	157937	898	56	130660	31772	0	2	0	0	50	11	2195793	0.146804	1
CTNNA1	1432876	380	39	309213	84036	0	5	1	0	50	25	2683700	0.146917	1
STK3	332778	550	25	173336	40420	0	3	0	0	50	24	3394763	0.146987	1
MCEE	355097	470	40	58844	17719	0	2	0	0	50	19	2619827	0.147095	1
MT4	598942	187	24	23782	4559	0	1	0	0	43	17	2587397	0.14719	1
ZNF479	13773	995	-29	180433	43898	0	4	0	0	50	28	3158729	0.147459	1
C3orf14	213716	935	-3	45402	11421	0	1	0	0	50	45	2839270	0.147544	1
PLD3	1006719	289	35	164829	49068	0	2	1	0	50	16	2896469	0.147588	1
ZDHHC11	843639	408	28	142504	38963	0	3	1	0	40	18	1971697	0.14768	1
DHRS11	468055	548	23	87796	25991	0	2	0	0	50	22	2482493	0.148183	1
MRVI1	755456	391	21	304513	88877	0	4	0	0	24	12	1712774	0.148294	1
BPGM	388879	392	23	87608	23500	0	1	0	0	50	16	2683700	0.148456	1
RPF2	343624	410	29	108758	26743	0	2	1	0	11	5	596618	0.148464	1
CD1D	120333	711	8	112565	32383	0	3	0	0	50	23	3564527	0.148511	1
STRBP	341358	431	29	230300	63403	0	3	0	0	37	24	2513466	0.149404	1
TAS2R31	365490	676	-2	102037	29657	0	6	1	0	20	9	692216	0.149758	1
TRIM65	1727802	178	35	168260	53956	0	4	2	0	44	28	2681444	0.150151	1
TIMD4	135146	1235	16	127840	37271	0	2	0	0	50	11	2396436	0.150259	1
SOX13	560073	314	31	212534	58186	0	2	0	0	50	23	2873392	0.150264	1
TCAP	1284992	226	38	54896	17014	0	2	0	0	50	27	2772953	0.150406	1
OTOR	76240	856	-21	45214	11327	0	1	0	0	50	41	2794996	0.15054	1
C6orf57	119480	618	15	37083	10434	0	2	0	0	50	29	2898678	0.151058	1
TFAP2B	17044	1081	-14	152045	46342	0	3	0	0	50	47	3602127	0.151126	1
A2BP1	2474	1138	-47	160458	42441	0	2	0	0	37	25	2384404	0.151392	1
LCE3D	285984	752	17	30832	9071	0	1	0	0	50	29	2983231	0.151435	1
OR13J1	847663	227	54	98888	33370	0	3	1	0	50	17	2726846	0.151488	1
RAB19	359405	521	24	73931	20257	0	2	0	0	50	28	3663086	0.151537	1
FASTK	622098	373	41	177190	60818	0	3	0	0	50	15	3319140	0.152027	1
ME2	212718	332	61	202194	53721	0	3	0	0	50	18	2556283	0.152363	1
PPA2	217228	603	29	119004	29187	0	1	0	0	50	12	2662127	0.152782	1
LRRC2	283343	528	42	130002	31866	0	4	0	0	50	19	2491047	0.153131	1
FGF3	783792	561	37	76469	26179	0	1	0	0	50	12	2444235	0.153298	1
SUPT7L	1192074	306	43	139731	38634	0	1	0	0	50	14	3804180	0.153303	1
TMEM121	689089	298	41	99734	35626	0	2	0	0	50	20	2786442	0.153626	1
HMOX1	364892	241	2	96068	28717	0	1	0	0	50	15	3034461	0.153695	1
LGI2	293829	582	26	185462	49726	0	3	1	0	50	26	3632113	0.153954	1
MCAM	1087523	214	48	219443	62980	0	2	1	0	50	28	2902767	0.154274	1
SLC35B4	286704	493	14	114915	30597	0	2	0	0	50	10	2357614	0.154317	1
S100A2	1454773	186	26	34169	8413	0	1	0	0	50	19	2558163	0.154403	1
VPREB1	433352	612	35	48927	13677	0	2	1	0	6	1	268041	0.154415	1
IL29	1838894	286	29	65800	21761	0	2	0	0	50	28	3044754	0.154656	1
BMP2	44205	385	-10	131083	37976	0	2	0	0	50	31	3053402	0.154771	1
PDYN	461602	543	28	84365	24628	0	2	0	0	50	24	2591251	0.15512	1
EBNA1BP2	1068006	294	30	126430	32336	0	2	1	0	50	25	2679987	0.155825	1
HIST1H1D	390169	544	57	71299	23171	0	2	0	0	50	22	1830180	0.156052	1
FAM18A	258562	356	36	74589	19599	0	1	0	0	50	18	2379986	0.156113	1
TMEM213	352046	385	7	37130	10528	0	2	0	0	50	17	2456408	0.156186	1
H2BFM	NaN	NaN	NaN	51606	15369	0	3	1	0	20	14	1118694	0.156219	1
SPIN2B	145137	NaN	18	86762	23782	0	1	0	0	50	11	1935413	0.156602	1
GNGT2	868792	346	21	25051	5687	0	1	0	0	50	28	2604881	0.156775	1
C4BPB	434877	155	24	89958	20727	0	1	0	0	50	25	3496283	0.157042	1
NME7	270055	491	12	132164	33793	0	1	0	0	50	17	2700808	0.157245	1
CCDC37	295496	600	35	213474	54426	0	2	0	0	50	17	2572639	0.157362	1
EFHA2	191406	621	-37	183065	49444	0	3	0	0	50	32	3181712	0.157462	1
SERINC4	784327	286	37	94940	26461	0	1	0	0	50	21	3150363	0.157769	1
RPS14	1087686	188	71	51230	15604	0	1	0	0	50	26	2335148	0.157853	1
NFATC4	897133	265	40	315370	107771	0	5	2	0	50	24	3409427	0.157872	1
DNAJC22	2137968	175	37	110215	35015	0	1	0	0	50	15	3066280	0.157955	1
C22orf33	724899	379	44	96632	25333	0	4	0	0	50	27	3591928	0.158016	1
CAPN11	1176811	216	49	260850	64860	0	2	0	0	35	9	2385438	0.158097	1
C16orf87	469144	217	12	54191	13348	0	1	0	0	50	18	3221474	0.158102	1
C5orf55	787542	399	37	38070	12690	0	2	0	0	50	21	3044284	0.158333	1
THAP2	259684	393	-11	77785	20210	0	1	0	0	50	21	2666686	0.15856	1
WFDC5	865186	324	46	42958	11468	0	2	0	0	50	27	3637565	0.158658	1
OTOP1	178901	584	34	200314	62087	0	3	1	0	50	14	2716882	0.158691	1
HYAL3	843769	206	51	135548	42958	0	2	0	0	50	15	2702876	0.159231	1
GIMAP2	682986	689	20	114445	29657	0	1	0	0	50	12	2588948	0.159501	1
HTRA3	170889	242	52	149413	47141	0	2	0	0	50	17	2281709	0.159971	1
HOXC13	1257445	274	23	106690	33887	0	2	0	0	50	31	2958180	0.160506	1
MSGN1	135007	1245	10	62181	19740	0	1	0	0	50	10	2983513	0.160733	1
OR6B2	315906	569	21	100251	31866	0	3	0	0	50	31	3219782	0.160998	1
TMED7-TICAM2	359255	611	45	79289	22795	0	1	0	0	50	21	2493961	0.161006	1
SYPL1	327117	336	29	88172	25192	0	1	0	0	50	20	2929745	0.161433	1
MED29	1748498	252	32	73884	21996	0	1	0	0	50	26	3090767	0.161584	1
CDK20	207783	628	5	127370	28858	0	2	0	0	50	28	2827097	0.16192	1
CD93	199022	554	-50	209432	67351	0	3	0	0	50	26	2718245	0.161927	1
OR1B1	407749	646	9	101097	33699	0	3	1	0	39	36	2034113	0.162006	1
ATP6V1C1	470948	438	47	135924	32853	0	1	0	0	50	24	3224905	0.162207	1
CNPY1	267612	599	-5	33746	7285	0	1	0	0	50	20	2624433	0.162208	1
C6orf106	920583	132	31	101567	27166	0	1	0	0	50	12	2428396	0.162796	1
PITPNA	1362942	220	31	98183	22654	0	1	0	0	50	14	2593413	0.163208	1
HRCT1	853975	298	55	36566	12784	0	2	0	0	50	13	2268831	0.163423	1
DCLK1	82515	1033	-14	247878	70500	0	5	3	0	9	6	510655	0.164011	1
ATP6V0E1	489007	309	40	29140	7520	0	1	0	0	50	20	2288430	0.164059	1
UBD	403531	798	18	55131	15651	0	2	0	0	50	10	2285046	0.164171	1
MSTN	508463	478	28	126430	33746	0	2	0	0	50	28	3305933	0.164395	1
NUDT6	126682	414	19	105609	31020	0	2	0	0	50	12	2787288	0.16465	1
C4orf47	NaN	NaN	NaN	108006	27354	0	2	0	0	50	51	5261462	0.164656	1
YES1	398625	360	44	187013	49303	0	2	1	0	50	26	2849187	0.164747	1
CXCL5	230379	408	2	38587	11750	0	1	0	0	50	19	3125077	0.165472	1
FAM26E	261450	479	19	103259	28717	0	1	0	0	50	19	3080098	0.165499	1
MAF1	2720766	211	27	90475	22184	0	1	0	0	50	25	3480867	0.165511	1
SLC35E4	723012	330	56	107442	41595	0	2	1	0	50	23	2024102	0.165546	1
RABL3	307936	475	10	82720	21761	0	1	0	0	50	22	2825734	0.16557	1
CRYBB3	247839	525	-31	73320	19176	0	1	0	0	50	23	2798192	0.165673	1
C12orf50	152672	507	-36	147768	33981	0	4	0	0	50	20	2731170	0.16582	1
FOXN2	254318	752	23	146405	39151	0	2	2	0	13	4	696211	0.166016	1
CYP27B1	1160849	344	39	164735	55084	0	2	0	0	50	17	2663631	0.166304	1
CTSO	44515	745	-2	111249	29187	0	1	0	0	50	19	3447638	0.166355	1
SERTAD4	178673	440	-8	120085	32618	0	1	0	0	50	21	2644737	0.166605	1
ZNF720	NaN	NaN	NaN	45355	10622	0	1	0	0	50	51	5244730	0.167214	1
SAMD10	1152034	208	48	67398	20727	0	1	0	0	50	26	3174756	0.16727	1
TRDN	23697	1090	-16	274245	57387	0	6	1	0	50	31	2839975	0.1673	1
GSTM2	927739	201	22	80276	18706	0	1	0	0	50	21	1898518	0.167337	1
STK33	314196	551	13	180433	43616	0	4	1	0	50	19	2956206	0.167574	1
HYAL4	87602	443	-10	161492	44086	0	2	0	0	50	32	3090955	0.167685	1
ZNF676	58109	1305	-63	202946	47329	0	5	1	0	50	48	3060734	0.167698	1
C3orf35	471302	442	16	70453	21620	0	1	0	0	50	22	2328333	0.167879	1
C6orf134	2097865	171	37	112800	34404	0	1	0	0	50	12	3013452	0.168034	1
ACVR1	81110	935	2	174746	46060	0	1	0	0	50	7	3038926	0.168277	1
FCGR3A	693228	503	23	98841	26508	0	3	0	0	50	22	2825029	0.168566	1
KCNK15	890596	168	46	103635	37224	0	5	0	0	50	21	2776243	0.168747	1
BCAM	920101	196	-3	208680	65847	0	4	0	0	50	13	2337263	0.168774	1
C12orf29	152325	507	-27	114069	27213	0	1	0	0	50	18	3199102	0.168846	1
FGF7	273513	370	-7	67069	16544	0	1	0	0	50	29	2654748	0.168995	1
GPX1	1661046	201	34	69607	23594	0	1	0	0	50	19	2723321	0.169175	1
CLNS1A	603969	401	30	83378	20962	0	1	0	0	50	20	2607936	0.169368	1
DPY19L1	112453	935	0	236269	61523	0	3	0	0	50	19	3013781	0.169428	1
SPP2	288133	558	9	76093	17813	0	1	0	0	50	26	2961705	0.169794	1
TRAT1	107009	961	-15	66505	15416	0	1	0	0	50	33	2985393	0.169873	1
IL24	467839	385	39	75670	15416	0	2	0	0	50	20	2991362	0.170026	1
EBPL	425192	296	62	68902	20633	0	1	0	0	50	20	2430934	0.170326	1
PRAMEF4	118495	792	12	159283	45026	0	7	1	0	50	24	2408656	0.170379	1
LRCH1	284604	798	49	274339	75482	0	2	2	0	50	14	2127220	0.170758	1
MRPS15	581032	347	31	89253	24111	0	1	0	0	50	22	3347152	0.171171	1
APOA1	421374	323	39	90193	25145	0	1	0	0	50	21	2442919	0.171262	1
UBQLNL	99343	946	-2	157027	44321	0	2	0	0	50	11	2858681	0.171305	1
C4orf22	46363	1141	-4	80605	21479	0	1	0	0	50	24	2792317	0.171468	1
IGFBP1	146330	623	8	86104	25568	0	2	0	0	50	30	2700573	0.171542	1
ACTN2	427180	682	-10	310905	78960	0	4	1	0	50	18	1966292	0.171726	1
TIPRL	475438	391	16	98042	24064	0	1	0	0	50	17	2711101	0.172055	1
ALLC	252769	496	5	135548	36472	0	1	0	0	50	23	3257711	0.172099	1
MLKL	586358	173	30	167837	41830	0	2	1	0	35	13	1740222	0.172215	1
KRTAP21-2	30244	1055	-70	27683	7567	0	1	0	0	50	26	1905239	0.172583	1
LGR4	345497	337	-18	322937	89347	0	3	1	0	29	12	1629772	0.173248	1
SH3BGRL3	1021101	217	22	31866	9024	0	1	0	0	50	21	2449640	0.173437	1
GALNTL1	909703	431	38	191619	53298	0	2	1	0	50	24	2494008	0.173466	1
TDG	1190703	281	40	143397	35532	0	1	0	0	50	15	3517433	0.173473	1
RGMB	141802	729	11	157168	47705	0	2	0	0	50	24	3297238	0.173705	1
DYX1C1	298473	405	1	160881	35955	0	3	0	0	50	18	2682854	0.173983	1
GBP3	316278	598	5	204732	53016	0	3	0	0	50	14	2647933	0.174137	1
UBFD1	528849	628	48	105327	29187	0	2	0	0	50	26	2250924	0.174149	1
FAM126A	1063802	413	26	178177	48269	0	2	1	0	50	22	3433538	0.174258	1
CSN3	201562	928	3	61006	18659	0	2	1	0	36	28	1996513	0.174568	1
SHCBP1	422519	419	-38	232603	59126	0	2	0	0	50	20	2595340	0.174684	1
C2orf28	1238919	230	39	95222	28717	0	3	0	0	50	24	2410254	0.174735	1
ZFYVE28	845507	271	40	316780	96068	0	5	1	0	50	21	3768225	0.175553	1
BHLHE23	821863	447	61	70265	25615	0	2	0	0	50	19	2577245	0.17597	1
KLHL5	497247	209	46	255962	69466	0	5	1	0	50	16	2292237	0.176034	1
C12orf24	922262	206	43	95175	24111	0	1	0	0	50	20	2948122	0.176068	1
ZFAND2B	773232	177	36	89112	24534	0	1	0	0	50	18	2635713	0.176173	1
KRTAP17-1	1149433	468	-14	35438	9682	0	2	0	0	50	21	2222536	0.176452	1
MS4A6E	433906	899	24	49632	14946	0	3	0	0	50	17	2417257	0.176743	1
C14orf166B	357783	370	41	170093	44086	0	2	1	0	50	20	2926784	0.176856	1
ARL13B	85478	1310	-13	149742	37365	0	3	0	0	50	30	3200653	0.176909	1
TNNI3	1036976	266	-1	72004	20774	0	1	0	0	50	15	1946176	0.177792	1
HBE1	109545	1056	-1	49679	14053	0	1	0	0	50	16	2375897	0.177794	1
STMN4	360513	561	6	76845	18330	0	1	0	0	50	26	3022006	0.177965	1
FAM179A	471053	404	28	336285	105327	0	12	2	0	15	11	1106521	0.17865	1
C2orf77	345692	393	35	195520	43193	0	3	0	0	50	15	2792881	0.178975	1
PIP5KL1	1278941	201	51	131365	41078	0	1	0	0	50	16	2945396	0.179185	1
FAM171B	264318	538	-9	275702	78067	0	2	1	0	50	18	2808391	0.179616	1
CIR1	385177	419	24	160458	35673	0	1	0	0	50	12	3408111	0.179713	1
AGPAT1	2119974	392	28	94094	29422	0	2	0	0	50	19	3138707	0.179824	1
SCUBE2	623689	357	31	354709	93248	0	2	0	0	25	5	1863597	0.179884	1
DLEU7	136985	649	31	50337	18471	0	2	0	0	50	10	2807686	0.180362	1
PTH	264102	625	-6	39715	10481	0	1	0	0	17	5	1135896	0.180471	1
FETUB	508316	436	45	127981	37694	0	2	0	0	50	23	3693495	0.180531	1
SPRYD5	4214	1074	-46	156510	38493	0	4	0	0	14	11	855588	0.180627	1
TYRP1	77286	530	-31	181279	50243	0	2	0	0	50	21	2507215	0.180941	1
AK5	484699	536	-8	195285	50196	0	3	0	0	50	13	2064992	0.181137	1
RAB27B	105818	372	-13	76140	19317	0	1	0	0	50	32	3033615	0.181441	1
YWHAZ	1074893	213	50	85681	21197	0	1	0	0	50	20	2504583	0.181639	1
GRXCR1	32225	966	18	97572	27213	0	1	0	0	50	17	2705555	0.181769	1
ZNF124	374414	704	-12	101097	23265	0	1	0	0	50	18	2608876	0.181876	1
B3GALNT1	340975	583	-20	112001	28999	0	1	0	0	50	36	3031030	0.18218	1
MXD4	836839	332	29	70829	21103	0	2	0	0	50	17	2534992	0.182218	1
EFNB3	2066943	232	27	108852	37647	0	1	0	0	50	18	3096313	0.182377	1
LCE4A	169158	818	24	33793	9071	0	1	0	0	50	17	2664759	0.182384	1
COPE	1390116	198	20	106079	29986	0	2	1	0	50	20	2514735	0.182833	1
ANXA3	243621	351	21	115103	28717	0	1	0	0	50	15	2742356	0.183245	1
VCX3B	28829	NaN	-28	73837	19082	0	1	0	0	50	31	3304006	0.183284	1
C3orf27	1046071	282	53	47470	15980	0	1	0	0	50	10	2484420	0.184077	1
ZSWIM2	278175	629	-5	218503	54473	0	2	0	0	50	24	3161220	0.184081	1
C17orf77	698491	504	10	79900	23876	0	1	0	0	50	24	2614986	0.184327	1
SOX14	85683	880	-2	77973	24534	0	2	1	0	50	22	2912543	0.184524	1
BCAS2	652485	394	6	79806	19458	0	1	0	0	50	25	2652539	0.184612	1
MGP	341752	426	8	36848	8977	0	1	0	0	50	19	2541666	0.184872	1
DIMT1L	176808	575	33	109651	29375	0	1	0	0	50	17	2829776	0.185127	1
KRTAP19-5	14979	1035	-68	23641	7097	0	1	0	0	50	26	1870553	0.185219	1
NPM2	576057	222	41	76751	18706	0	1	0	0	50	38	2480378	0.185237	1
B9D2	1193025	249	33	58891	17249	0	1	0	0	50	22	2180236	0.185328	1
C17orf62	2583801	179	20	65001	17907	0	1	0	0	50	40	3517950	0.185341	1
LCORL	271221	1064	26	223720	60536	0	2	1	0	50	23	2896187	0.185376	1
OR7D4	398878	582	-50	100533	31866	0	3	0	0	50	60	4106625	0.18543	1
LSP1	871765	481	43	118675	30785	0	3	1	0	19	7	1002463	0.18549	1
SIGLEC6	328446	627	-26	155570	45073	0	2	0	0	50	32	2912825	0.185565	1
OR10P1	1678592	523	-8	98324	34357	0	3	0	0	45	18	2889701	0.185728	1
RPS9	717623	458	-6	65001	20022	0	1	1	0	50	20	2380127	0.185799	1
C5orf22	235664	649	4	152092	39809	0	3	0	0	50	24	2817885	0.185927	1
C15orf23	872646	184	42	115432	28952	0	1	0	0	50	17	2687084	0.185978	1
ACVR2A	90992	951	-2	177707	45355	0	4	2	0	6	3	406785	0.186191	1
CNBP	1130979	189	50	63262	15134	0	2	0	0	50	18	2675945	0.186794	1
RPP40	119393	391	24	126430	32054	0	1	1	0	50	14	2810412	0.18694	1
CALML4	375804	365	28	67962	17625	0	2	0	0	50	28	2566435	0.187068	1
TXNDC8	210246	302	7	43052	9400	0	1	0	0	50	10	2549844	0.187507	1
APOC4	1003719	196	6	43569	11985	0	2	0	0	50	20	2259713	0.187873	1
KRT83	936407	213	42	165910	47846	0	3	1	0	50	16	3129307	0.188101	1
POLR2C	760307	159	42	96491	25051	0	1	0	0	50	18	2868551	0.188634	1
CD82	211161	551	20	93154	24722	0	1	0	0	50	15	2426234	0.188639	1
ESRRB	243524	616	39	170516	49303	0	2	0	0	50	14	2086095	0.188769	1
OR51G1	65798	1006	-15	103306	32618	0	4	1	0	47	18	2423978	0.189513	1
KIR3DL1	987531	620	-23	150682	42347	0	10	3	0	21	20	1133499	0.189705	1
STAT1	529053	318	42	267101	63685	0	2	0	0	50	18	2474738	0.190052	1
OR3A1	506514	628	0	100533	33135	0	1	0	0	50	22	3030184	0.190561	1
C6orf186	183030	586	22	122341	35156	0	3	0	0	50	20	2763694	0.190643	1
ZNF518B	218121	1074	15	355696	99029	0	3	0	0	29	5	1251375	0.191016	1
SLC9A10	268687	508	22	412002	102084	0	2	2	0	50	15	3202157	0.191139	1
DFFB	249345	412	26	115197	31584	0	1	0	0	50	14	2736434	0.19116	1
IKBKB	514464	361	44	263811	68244	0	3	0	0	50	14	2466936	0.191222	1
AURKB	870950	218	18	117077	33370	0	1	0	0	50	19	2455045	0.191445	1
KIR3DL2	987531	620	-23	153032	44650	0	3	1	0	36	33	2142824	0.191707	1
C22orf43	604420	399	31	84318	19176	0	1	0	0	50	21	2467265	0.191904	1
OR52A4	109516	1024	-15	99405	30174	0	1	0	0	50	17	2468252	0.192385	1
C18orf26	152164	427	5	70171	20492	0	2	0	0	50	14	2426281	0.19252	1
ZBED3	NaN	NaN	NaN	73038	26931	0	1	0	0	50	51	5261039	0.19265	1
KLF17	865527	167	38	129062	37600	0	2	0	0	50	11	2678248	0.192792	1
OR10A6	105341	679	6	102413	30691	0	2	0	0	50	25	3287133	0.192799	1
CAMKK2	981640	258	42	203980	55319	0	2	1	0	50	12	3139412	0.192893	1
KRTAP11-1	31443	1030	-60	52264	17390	0	2	0	0	50	31	2185124	0.193191	1
CTSH	421272	488	45	119098	29516	0	4	0	0	50	21	3019092	0.193224	1
FAM13B	992763	396	39	331914	80793	0	2	0	0	33	1	1391153	0.193512	1
OR13C5	147494	920	-31	104199	30456	0	8	0	0	50	28	2642716	0.193578	1
AZI2	68916	925	9	147298	35156	0	1	0	0	50	14	3100261	0.19365	1
CALM1	323571	599	21	54191	12079	0	1	0	0	50	20	2732533	0.193884	1
OR5R1	NaN	NaN	NaN	105797	31396	0	4	0	0	50	51	5265504	0.193938	1
MACROD2	37709	920	-12	163607	35908	0	4	0	0	50	54	3346071	0.194268	1
MLN	1565139	428	28	40702	10622	0	2	0	0	50	30	2461719	0.194274	1
PKHD1L1	134643	732	6	1444686	393954	0	16	5	0	50	18	3285159	0.194362	1
DBH	765804	481	31	207552	60348	0	3	1	0	30	22	2071431	0.194547	1
CDA	631461	208	35	50337	13536	0	1	0	0	50	18	2886834	0.194843	1
C14orf2	694566	320	33	27777	6063	0	1	0	0	22	11	1748635	0.194901	1
CENPM	1335011	323	67	65706	19599	0	1	0	0	50	21	2112274	0.194918	1
SGCZ	3398	1175	-34	106173	30174	0	1	0	0	50	30	2601356	0.195033	1
COLQ	507200	256	40	164453	48457	0	2	1	0	50	16	2265259	0.195569	1
FANCG	782447	350	42	206283	64578	0	2	0	0	50	14	3281540	0.195699	1
HEYL	976856	358	33	105844	35861	0	3	0	0	50	24	2690233	0.195849	1
SYP	724395	NaN	44	105656	30832	0	1	0	0	50	27	2784280	0.195865	1
RAET1E	423805	245	34	90052	23876	0	5	0	0	50	23	2645113	0.19624	1
PRSS54	742919	385	13	133480	36848	0	1	0	0	50	20	2578514	0.196527	1
GIF	366560	494	8	142034	39574	0	3	0	0	50	14	2581663	0.197001	1
RBP2	232582	754	21	47987	11092	0	1	0	0	50	25	2901639	0.197352	1
PCNA	497537	385	25	90052	23594	0	1	0	0	50	18	2423649	0.197968	1
UGT2B17	107080	748	-5	181937	46060	0	2	1	0	50	35	3473770	0.198449	1
NUCB2	522189	387	19	152797	31913	0	3	0	0	50	12	2912496	0.198548	1
PDX1	321222	612	38	90710	29986	0	2	0	0	50	25	2190294	0.198867	1
FKBP3	234268	565	11	79242	19599	0	1	0	0	50	28	2776666	0.19887	1
C17orf99	NaN	NaN	NaN	89535	25521	0	2	0	0	50	51	5259629	0.198874	1
FAM89A	376655	616	12	58844	20257	0	1	0	0	50	34	2698082	0.198895	1
SPATA13	255006	569	36	424880	121918	0	4	3	0	50	21	2626407	0.198984	1
TLE3	300053	417	28	263999	73696	0	3	0	0	22	10	1490746	0.199647	1
SAP25	NaN	NaN	NaN	65236	21902	0	1	1	0	26	14	1550342	0.199892	1
BCAT2	1700740	181	39	132869	39292	0	2	0	0	50	20	2911133	0.20011	1
ADAD2	582429	364	12	216012	71346	0	5	1	0	50	24	3128085	0.200257	1
MAPKAPK5	755663	242	42	166380	41454	0	1	0	0	50	23	3446369	0.200277	1
PRR16	8721	1054	-19	91274	29140	0	3	1	0	46	29	2420218	0.200625	1
THAP1	594393	454	34	75858	15792	0	1	0	0	50	40	3361675	0.20071	1
VCX3A	41698	NaN	2	62557	17108	0	2	0	0	50	41	3433021	0.200944	1
GGT1	451217	194	36	189692	58609	0	6	3	0	11	5	645968	0.20096	1
FAM71E2	NaN	NaN	NaN	299249	96820	0	3	1	0	50	52	5330928	0.201069	1
CCDC50	100733	768	12	169529	40984	0	2	0	0	44	19	2628898	0.201108	1
CACNG3	360425	348	8	105327	30033	0	1	0	0	50	19	2761720	0.201163	1
NKX3-2	134006	592	24	105562	36566	0	1	1	0	50	14	2682290	0.201391	1
SESN2	766835	170	29	160928	47611	0	1	0	0	45	14	2813984	0.201721	1
C9orf4	338668	272	18	112330	35861	0	2	0	0	50	16	3342969	0.201774	1
GSTT2	699286	202	63	163748	48880	0	3	0	0	50	19	2238516	0.201887	1
HCRTR2	27686	676	-13	149413	42206	0	2	1	0	37	23	2581992	0.202044	1
CRTC3	1079582	204	41	206800	63356	0	3	0	0	44	13	2066637	0.202197	1
OR51A4	65798	1006	-15	101520	31020	0	4	0	0	50	18	2786301	0.202296	1
TLR5	361954	297	-8	284350	79571	0	2	0	0	50	20	3084563	0.202547	1
MIOX	1075525	207	42	100204	25850	0	1	0	0	50	18	2827661	0.202572	1
TXNL1	82448	867	15	101661	24957	0	1	1	0	35	10	1603593	0.202898	1
KLHL33	NaN	NaN	NaN	169482	58374	0	4	1	0	50	52	5292482	0.20323	1
ETFA	307633	186	35	115009	32759	0	1	0	0	50	11	2101887	0.203439	1
TSPAN18	174144	622	15	84459	24816	0	1	0	0	50	18	2360387	0.203502	1
C13orf26	362646	555	39	101708	24628	0	1	0	0	50	20	2655312	0.203516	1
LASP1	1255539	159	41	92308	21902	0	1	0	0	50	27	2990422	0.203716	1
TP53AIP1	195815	580	-2	35579	11092	0	2	0	0	50	35	2538846	0.204264	1
NEK7	114791	402	-13	106737	26508	0	1	0	0	50	24	2985299	0.204396	1
MBD3L3	NaN	NaN	NaN	67680	21573	0	3	0	0	50	51	5255681	0.204591	1
ARL4A	120492	469	-11	67163	18847	0	1	0	0	50	26	3502487	0.204626	1
RRAS	1733181	195	36	73226	22513	0	1	0	0	50	27	2998647	0.204731	1
RIT2	4853	1195	-57	75764	18706	0	1	0	0	50	39	2842043	0.204901	1
HCRTR1	1061386	197	37	139684	43898	0	2	0	0	33	11	1637057	0.205275	1
PRMT10	71970	263	20	288016	76046	0	2	0	0	50	8	2590452	0.205655	1
GPR172B	1399774	343	26	139167	52452	0	2	0	0	50	22	2774504	0.205967	1
TINAG	58216	617	4	167226	40185	0	4	0	0	50	23	3656224	0.206101	1
HNRNPA1	753625	205	59	129814	33605	0	1	1	0	50	23	2637029	0.206628	1
RFPL4B	96263	432	0	87138	24534	0	2	0	0	50	11	2932753	0.206631	1
DMRTA2	147973	639	-7	109369	41783	0	1	0	0	50	29	3360923	0.20698	1
CHST10	226558	642	9	122012	31819	0	1	0	0	50	22	3063789	0.207039	1
PDCD1	559742	487	29	94705	30080	0	1	1	0	19	7	1420998	0.207069	1
GPR133	218974	468	0	299061	84600	0	2	1	0	50	35	2974583	0.207358	1
TMEM225	89099	736	-8	77691	19599	0	2	0	0	50	39	3393823	0.207855	1
HMGN5	141842	NaN	-22	101285	21244	0	1	0	0	50	31	2918324	0.208146	1
MAGEA10	191719	NaN	-20	122012	35344	0	2	0	0	50	33	3030090	0.20832	1
SEC14L1	777991	192	20	247032	66834	0	2	1	0	50	24	2964901	0.208546	1
BPIL3	515931	491	46	155147	44650	0	2	0	0	50	20	2913483	0.208849	1
VN1R4	427680	921	-46	98512	29093	0	3	0	0	50	22	2287866	0.208897	1
GPR61	1056159	272	37	142927	48269	0	1	0	0	50	9	2373359	0.209048	1
LZTFL1	252915	426	42	106126	25850	0	2	0	0	50	28	3005979	0.209054	1
POLR1D	350423	583	50	85211	21526	0	2	0	0	50	16	2045393	0.209124	1
C13orf30	175913	538	37	47423	13489	0	1	0	0	50	20	2366685	0.209174	1
FBXO27	1653595	282	32	93107	29845	0	2	0	0	39	24	1906978	0.209201	1
SEC22A	338654	421	48	105280	28388	0	1	0	0	50	25	3169774	0.209247	1
RNPC3	NaN	NaN	NaN	48974	14335	0	1	0	0	50	51	5248443	0.209351	1
KLHDC7B	1075525	207	42	184522	67163	0	3	2	0	30	6	1401963	0.209753	1
ANGPT1	50022	671	-19	174135	41454	0	2	0	0	50	37	3135699	0.209812	1
NR1I2	422482	474	24	161304	43992	0	1	0	0	50	27	3914865	0.210058	1
TAS2R38	198115	856	-6	108899	32947	0	4	0	0	50	21	2773423	0.210109	1
OR4K1	420010	827	-51	103400	29140	0	6	1	0	50	31	2201339	0.21034	1
HNRNPC	730651	357	37	106126	27683	0	1	0	0	50	22	3109802	0.210526	1
FAM71C	100701	906	0	80793	22137	0	2	0	0	50	10	2619357	0.210618	1
SMAD4	156084	422	41	188658	50901	0	5	0	0	13	4	576549	0.210678	1
SLC28A1	355337	291	25	227480	66787	0	4	0	0	50	22	3561519	0.210722	1
LRRC56	1970020	236	42	176250	59643	0	4	0	0	50	11	2674676	0.210744	1
GATA4	474662	360	27	142598	47611	0	2	0	0	36	11	1992847	0.211031	1
SCGB1C1	1003496	437	11	33135	9165	0	2	0	0	50	27	1981943	0.211181	1
OR2W3	87551	993	-35	99922	33041	0	2	0	0	50	41	3200136	0.211195	1
KNG1	463823	395	37	229595	60019	0	3	0	0	50	25	3167706	0.211385	1
EMCN	231787	807	-5	91885	25145	0	1	0	0	50	23	2533911	0.211598	1
C9	168073	424	-8	193593	49209	0	2	0	0	50	19	2653056	0.2116	1
KRTAP9-3	996799	468	-7	54097	13865	0	2	0	0	50	18	2263050	0.211621	1
CA8	206353	885	-14	100815	26790	0	1	0	0	22	12	1365350	0.211797	1
GARS	504898	433	42	252954	69090	0	2	0	0	50	15	3284501	0.212136	1
POLE4	642459	577	26	39668	12220	0	2	0	0	50	28	2961799	0.212199	1
KRTAP4-9	NaN	NaN	NaN	70923	18330	0	4	1	0	20	14	1121655	0.212292	1
PPP3CC	701231	142	41	178177	46154	0	1	0	0	50	16	2841103	0.212561	1
CCL11	40425	871	-32	33229	9353	0	1	0	0	50	21	2636136	0.212745	1
C2orf51	120457	497	2	61805	16450	0	1	0	0	50	9	2234756	0.213134	1
RAB12	241286	451	11	83895	22560	0	1	0	0	50	25	2857318	0.213169	1
GPR109B	1004283	227	40	126994	37130	0	2	1	0	32	5	1746050	0.213301	1
BIN1	324544	324	17	210231	58092	0	2	0	0	50	15	3472031	0.213353	1
PRSS48	203766	298	16	109275	31866	0	1	0	0	50	12	2016441	0.213381	1
DNASE2B	235919	769	-13	124503	32007	0	2	0	0	50	27	2411711	0.213684	1
OR5AR1	NaN	NaN	NaN	101755	29516	0	1	0	0	50	51	5263624	0.213689	1
POLR2E	2387949	206	26	73602	19881	0	1	0	0	50	46	4277282	0.213938	1
C9orf43	390186	297	36	162338	40420	0	2	0	0	50	22	2560137	0.213955	1
B3GALTL	183118	606	27	175028	43945	0	1	0	0	50	9	2761767	0.214089	1
C16orf54	NaN	NaN	NaN	70359	25098	0	2	0	0	50	51	5259206	0.214401	1
MRPS24	872910	239	44	56118	16920	0	2	0	0	50	17	2987367	0.21451	1
PDGFRL	462541	220	4	126101	36049	0	1	0	0	50	16	2943469	0.214529	1
CA7	868790	142	24	90710	24769	0	2	0	0	50	16	2568033	0.214772	1
ACSL6	331471	484	25	258077	70735	0	2	0	0	50	12	3154969	0.214897	1
C2orf88	450974	478	21	32712	7896	0	1	0	0	50	24	2864415	0.215205	1
TRIM42	108667	896	10	245481	63027	0	5	0	0	50	16	2995169	0.215436	1
DDIT4L	193061	795	-8	64860	18330	0	3	1	0	12	3	599579	0.215532	1
PARK2	8197	1243	-30	161633	41689	0	2	0	0	50	30	2905164	0.215626	1
C1orf85	2266205	211	33	131553	43710	0	4	0	0	50	21	2923776	0.21567	1
PRKAA2	39631	514	-5	188517	50196	0	1	0	0	50	17	3043955	0.215708	1
ATP1B4	484939	NaN	23	125020	30644	0	1	0	0	50	18	2164397	0.216276	1
SIGLEC8	393294	583	17	163466	51700	0	2	0	0	50	19	3092694	0.216395	1
SLCO4C1	36388	870	-5	244400	69043	0	3	1	0	50	22	2837813	0.216406	1
SLC19A3	164044	353	-10	166004	47047	0	1	0	0	50	22	3037187	0.216689	1
MLH3	897430	222	50	493594	128216	0	3	0	0	50	9	2974019	0.216737	1
SYT12	1643265	152	47	141094	41360	0	2	0	0	50	25	2714626	0.216873	1
OR13C3	146816	930	-33	113411	33793	0	1	0	0	50	28	2370586	0.217026	1
WFDC8	902945	438	27	86527	19505	0	2	0	0	50	30	2959872	0.217085	1
PELI2	315208	818	10	141094	39809	0	2	1	0	50	26	2461766	0.217172	1
OR5M10	NaN	NaN	NaN	102601	31067	0	1	0	0	50	51	5265175	0.217191	1
STMN1	801428	221	31	68996	17719	0	1	0	0	50	42	2901310	0.217538	1
C4orf51	221010	1168	26	70453	18236	0	2	0	0	50	15	2715425	0.218068	1
FAM124B	310772	460	12	159142	47423	0	1	0	0	41	11	2029366	0.218208	1
CRTC1	1398467	222	29	215448	68103	0	2	0	0	50	26	2668848	0.218382	1
ZACN	1611239	218	22	137381	42112	0	1	0	0	50	15	3178892	0.218482	1
ST13	894425	269	44	131177	31537	0	1	0	0	50	18	3124889	0.218564	1
TWIST1	103347	812	-15	65753	20680	0	1	0	0	50	32	3089263	0.218808	1
UTS2	375594	415	23	58139	14899	0	1	0	0	50	13	3518796	0.218814	1
TM4SF18	529009	254	8	69419	19129	0	2	0	0	50	26	3603584	0.219267	1
ZNF193	237664	486	34	134420	34357	0	1	0	0	50	15	2809378	0.219362	1
OLFM4	207557	842	2	170281	48128	0	2	1	0	50	26	2742826	0.219694	1
RBPJL	1005559	233	36	173712	52170	0	4	2	0	20	9	953113	0.220025	1
NIPAL3	604127	325	29	139214	38587	0	1	0	0	50	12	2683700	0.220165	1
OPN5	173532	829	-4	119521	34310	0	2	0	0	50	19	2483856	0.220338	1
WDR76	792287	375	34	213944	58045	0	2	0	0	50	21	3171184	0.220451	1
TFPI	50680	404	-4	122999	28576	0	1	0	0	50	17	2446820	0.220487	1
KIAA1644	218812	280	16	68009	18988	0	2	1	0	25	7	964299	0.220532	1
PREPL	433205	522	29	253189	62792	0	2	0	0	50	25	2585047	0.220589	1
KIAA1328	99312	893	-1	197729	52123	0	2	0	0	50	17	2956300	0.220677	1
DNAJC15	56984	249	51	52217	14476	0	1	0	0	50	16	2567140	0.220773	1
TCP1	648197	420	22	188799	53016	0	1	0	0	50	21	3292820	0.220836	1
CCRL2	243983	625	36	117688	33887	0	3	0	0	50	14	2279641	0.221105	1
GPR45	184828	497	0	118722	39057	0	3	0	0	50	16	2697283	0.221299	1
C1orf111	363646	391	1	88313	23923	0	1	0	0	50	24	2586269	0.221345	1
TGIF1	444864	153	17	136629	45543	0	1	0	0	50	27	3263821	0.221645	1
LAIR2	819283	601	-4	51606	15369	0	3	0	0	50	32	2963867	0.22166	1
ADRA2B	792336	366	41	142222	47282	0	2	0	0	50	12	3424091	0.221962	1
MAP1LC3C	172086	419	-12	51230	13348	0	1	0	0	50	22	3114267	0.221969	1
KRT27	836683	269	-10	154348	44462	0	8	1	0	38	13	1612335	0.222132	1
FRZB	330424	450	6	109651	31067	0	3	0	0	50	14	2330119	0.22219	1
IPCEF1	100494	765	9	156745	37835	0	1	0	0	50	18	3577734	0.22225	1
DAZL	140687	470	24	103494	27354	0	2	0	0	50	18	2552288	0.222493	1
BRDT	311662	242	9	331068	80088	0	2	0	0	50	7	2618229	0.222696	1
KIAA0040	NaN	NaN	NaN	33699	8601	0	1	0	0	50	51	5242709	0.222811	1
ADH7	332944	854	12	140671	39104	0	3	1	0	50	25	2265729	0.223011	1
CPXCR1	1148	NaN	-19	101567	26743	0	2	0	0	50	25	2926925	0.223111	1
PSMC2	355264	620	17	150823	39245	0	1	0	0	50	21	2745035	0.223119	1
C5orf23	477035	487	-15	40373	11233	0	1	0	0	50	21	2998882	0.223167	1
KCTD18	542097	378	26	141846	42159	0	3	0	0	50	9	2395355	0.223242	1
C1orf112	212980	614	8	295959	77973	0	5	0	0	20	7	1382881	0.223689	1
ATF4	721040	467	72	117641	32665	0	1	0	0	50	20	2671198	0.223754	1
TBCEL	308922	724	25	144948	38775	0	1	0	0	50	18	3315286	0.223772	1
PYGO1	306625	405	-9	139449	39339	0	1	0	0	50	27	2799320	0.223792	1
ISG20L2	1851672	180	37	116983	33887	0	1	0	0	50	21	3099274	0.224144	1
C20orf12	414892	436	2	259017	70782	0	3	2	0	22	7	1075595	0.224251	1
TMEM52	1434423	233	27	67868	23500	0	2	0	0	50	13	2653009	0.224252	1
ARL2BP	717872	149	48	58139	14053	0	1	0	0	50	17	2359729	0.224531	1
TAS2R3	200522	844	14	103635	31020	0	1	0	0	50	19	2335148	0.224664	1
TTYH2	321651	535	3	180715	53204	0	5	0	0	50	32	3222884	0.224996	1
CLNK	214087	1111	17	155476	36143	0	2	0	0	50	16	2453353	0.225558	1
ZNF727	NaN	NaN	NaN	172443	40467	0	1	0	0	50	51	5274575	0.225682	1
CHRM2	72122	1001	-25	153972	44133	0	2	0	0	50	32	3369101	0.225813	1
IRAK1BP1	198307	832	-13	87044	25051	0	1	0	0	50	31	3223495	0.225882	1
BST1	174344	327	66	109369	30080	0	2	1	0	50	35	2803456	0.226182	1
C1orf182	2199280	201	27	42864	11844	0	1	0	0	50	34	3252635	0.226548	1
TAS2R1	349235	840	-18	98136	28764	0	1	0	0	50	27	2592708	0.226676	1
NPBWR2	1032302	312	51	104434	36707	0	2	0	0	50	16	2751850	0.226729	1
TPO	56524	599	-23	310200	93765	0	4	3	0	50	26	2311084	0.227551	1
MAT2B	225938	681	11	118581	31020	0	2	0	0	50	22	2585705	0.228078	1
OR6N1	103627	985	1	100768	31490	0	3	0	0	50	28	2750769	0.228484	1
CLGN	134135	752	4	216200	50149	0	2	0	0	50	17	2607325	0.228509	1
VSTM2B	NaN	NaN	NaN	91791	31443	0	1	1	0	28	16	1752019	0.22852	1
C17orf42	594135	209	20	121589	33088	0	1	0	0	29	6	1501603	0.228906	1
TMEM56	228305	452	-8	91462	23594	0	2	0	0	50	22	2693147	0.229089	1
ACAT1	417904	695	19	146076	41454	0	2	0	0	50	54	3913643	0.229139	1
ADIPOR2	259057	403	29	132164	35485	0	1	0	0	50	23	3541591	0.229176	1
C2orf42	677043	143	42	193076	54661	0	2	1	0	50	23	2769851	0.229356	1
LCE2D	169158	818	24	37083	10434	0	1	0	0	50	17	2664759	0.229494	1
C1D	210519	537	2	50384	11938	0	1	0	0	50	27	2860749	0.229868	1
IL9	489402	443	19	50666	13207	0	2	0	0	50	21	2154715	0.230159	1
MAD2L1	106139	1069	-5	70265	19129	0	1	1	0	18	10	1138152	0.230205	1
CRIP1	689089	298	41	29187	6627	0	1	0	0	50	20	2786442	0.23024	1
DNTTIP1	742720	180	48	115338	31584	0	1	0	0	50	18	2033737	0.230371	1
PDP2	942986	142	34	173618	51136	0	2	0	0	50	20	2844017	0.230623	1
IQCK	289773	639	13	100627	25709	0	2	0	0	50	37	3628071	0.230642	1
SPAG11A	69060	693	-5	36942	10857	0	1	0	0	50	15	2803550	0.231304	1
TATDN1	456351	544	44	108523	24581	0	1	0	0	50	23	2725201	0.231498	1
HEPN1	175852	743	14	29328	8319	0	1	0	0	50	30	3113092	0.232098	1
C20orf96	1010597	348	24	128545	31067	0	2	1	0	35	16	1913840	0.232101	1
IL13	717582	349	30	49538	14617	0	1	0	0	50	20	2588102	0.23216	1
LHX9	98527	448	-18	136018	39104	0	1	1	0	50	12	2392629	0.232166	1
IQCG	612221	410	33	156886	36566	0	1	0	0	50	21	2625655	0.232378	1
PAX8	633218	385	36	148802	30550	0	1	0	0	50	21	2901921	0.23246	1
ELOVL2	270200	422	22	103682	25897	0	1	0	0	50	22	2671574	0.232621	1
LHFPL3	324628	895	5	78349	23030	0	1	0	0	50	30	2916350	0.232796	1
C16orf88	320648	639	18	155523	40890	0	2	0	0	50	31	3445993	0.232807	1
LBR	660503	319	0	210889	57011	0	2	1	0	50	28	2821786	0.232876	1
PIP	321366	568	-9	50713	13724	0	1	0	0	50	19	2270758	0.233186	1
ALX3	571576	400	29	111061	36425	0	1	0	0	26	4	1321687	0.234442	1
WBP2	1727802	178	35	90757	24017	0	1	0	0	50	28	3013969	0.234589	1
C9orf129	439538	426	41	65659	19928	0	2	0	0	50	20	3429167	0.234602	1
KISS1	557652	370	34	44744	15181	0	2	0	0	50	29	2908689	0.234638	1
NKX6-1	95574	895	-5	117171	40185	0	1	0	0	50	17	2757302	0.234774	1
FGF10	107231	886	-39	70782	18753	0	1	0	0	50	12	2194806	0.234883	1
BIN3	761528	224	49	90240	21996	0	1	1	0	50	23	2618464	0.235103	1
OR11H6	371813	563	-29	106549	33323	0	8	1	0	23	14	1054257	0.235235	1
ACTR8	128709	552	39	213944	57481	0	3	0	0	50	14	2252569	0.235511	1
TSPYL6	619188	448	9	134091	39762	0	2	0	0	50	15	2822021	0.235631	1
NHEDC1	357993	363	26	201630	53298	0	2	1	0	50	26	3162818	0.235643	1
BIK	624112	241	48	54191	16168	0	1	0	0	50	26	2975476	0.235755	1
RBM44	570382	407	24	363404	90475	0	2	0	0	35	15	2265870	0.235806	1
PISD	538801	268	47	125490	36942	0	1	0	0	50	23	2671433	0.236186	1
C2orf70	931476	428	35	68009	19411	0	2	1	0	50	24	2216332	0.236474	1
OR8K5	10101	1007	-38	101050	29093	0	2	0	0	16	16	1251469	0.236474	1
DNALI1	445473	274	30	95175	26790	0	2	0	0	50	41	2771872	0.236547	1
IFNA13	232155	466	-14	64061	17296	0	1	0	0	50	14	2427362	0.236604	1
IQCB1	371177	520	32	207317	53392	0	3	0	0	35	20	2188508	0.236801	1
LCMT1	273088	418	23	117406	29939	0	1	0	0	50	15	2373406	0.236876	1
STX17	244386	519	14	104340	27777	0	2	0	0	50	21	2740852	0.237192	1
HLA-G	514408	685	38	113881	32900	0	1	0	0	50	17	2483574	0.237407	1
D2HGDH	960711	380	30	170516	55366	0	4	0	0	23	7	1071788	0.237606	1
EPHX4	260329	242	1	123845	33088	0	1	0	0	50	22	2870713	0.237696	1
THOC6	1443513	234	49	117970	34028	0	2	0	0	50	23	2502280	0.237772	1
PYGL	388112	431	28	292434	76986	0	2	1	0	50	23	3030654	0.237801	1
SRL	825667	154	32	159612	43992	0	1	1	0	50	13	3079816	0.237852	1
CPEB2	105433	624	23	340092	105186	0	3	2	0	50	10	2874990	0.237901	1
ERBB4	20702	1173	-5	450965	118252	0	5	1	0	38	15	2005772	0.238081	1
EPS15	568927	251	11	324253	82532	0	3	0	0	23	13	2076084	0.238309	1
SLC35F4	175308	918	27	174511	50243	0	2	0	0	50	11	2674159	0.238696	1
RANBP3L	213853	402	5	172725	42864	0	2	0	0	36	15	1805082	0.23876	1
PTPMT1	1001413	219	34	81733	20210	0	1	0	0	50	21	2390373	0.23884	1
PABPC5	8224	NaN	-28	125819	36190	0	2	0	0	50	30	3328023	0.239778	1
EVPLL	NaN	NaN	NaN	104434	28952	0	1	0	0	50	51	5263060	0.239788	1
C6orf145	336205	311	17	78772	21620	0	1	0	0	50	12	3293337	0.239989	1
MC4R	44259	929	3	109651	31490	0	1	0	0	50	9	2908595	0.240174	1
SNX15	3209258	207	49	114351	34968	0	2	2	0	18	3	738887	0.24022	1
GLYATL2	285727	673	-11	103870	23735	0	1	0	0	50	19	2845850	0.240284	1
SPIC	305133	649	-1	85540	21197	0	1	0	0	50	31	2646241	0.240334	1
TMEM71	166227	872	-6	104058	26226	0	1	0	0	50	26	2834476	0.24043	1
FOXD4	230380	398	-4	138039	48081	0	3	0	0	50	29	2767548	0.240502	1
SAFB2	873075	295	17	326321	88501	0	3	1	0	50	25	2834617	0.240701	1
CCNH	125767	837	8	113270	28294	0	2	0	0	50	21	2871418	0.240772	1
C6orf201	181759	353	22	48833	12502	0	1	0	0	50	14	2740429	0.240959	1
TEAD2	2183690	309	30	151293	44415	0	1	0	0	50	12	2852101	0.241131	1
PRSS50	298503	495	41	127887	38493	0	3	2	0	29	13	1289586	0.241409	1
MTAP	223932	357	-28	97525	26555	0	2	0	0	50	28	3184532	0.241704	1
CMA1	898202	411	17	82814	24910	0	1	0	0	50	26	2344971	0.241815	1
CD300LG	1025836	241	19	123187	37835	0	2	0	0	50	18	2870384	0.241862	1
OR5H2	414958	885	-14	103823	29422	0	4	0	0	50	23	2447760	0.242015	1
LIPT1	504421	770	21	125725	33182	0	1	0	0	50	18	2485078	0.242357	1
KIAA0319	417813	373	19	365613	103776	0	3	2	0	50	22	2846743	0.242741	1
DPAGT1	1390854	195	58	136817	40702	0	1	0	0	50	13	2270147	0.242981	1
STARD3NL	161770	578	11	82438	21479	0	1	0	0	50	32	2614328	0.243019	1
C8orf46	285889	151	36	69748	21056	0	1	0	0	50	12	2443859	0.243232	1
RGS6	101461	823	26	169012	40091	0	1	1	0	44	9	2243357	0.243265	1
SKAP2	1041630	540	14	130425	28623	0	1	0	0	50	32	2622647	0.243277	1
FGF12	34070	937	0	84788	22795	0	1	0	0	50	12	2905164	0.243291	1
CLDN16	163494	373	9	101990	29704	0	3	0	0	18	5	1068545	0.243471	1
C20orf197	73705	930	-58	42629	11656	0	1	0	0	50	32	2427033	0.243527	1
OR14C36	104321	936	-39	101097	31020	0	1	0	0	50	25	2407951	0.24365	1
CST2	159399	889	-45	48081	13395	0	1	0	0	50	17	2221549	0.243787	1
SLC7A7	1153069	351	36	170281	51371	0	2	2	0	50	16	2338908	0.243873	1
FAM98B	97405	643	-15	156651	44697	0	2	0	0	50	32	3254797	0.244272	1
CD99L2	287647	NaN	12	92355	24534	0	1	0	0	50	29	2600275	0.244585	1
ACSF3	1277584	239	40	190115	59032	0	2	0	0	50	22	2978719	0.244679	1
PATE1	607531	493	3	46107	10152	0	1	0	0	50	17	2602202	0.244823	1
OR4E2	658946	624	20	101708	30832	0	3	0	0	50	39	3124701	0.245095	1
ZNF396	306655	499	43	114257	29281	0	1	0	0	50	21	2615597	0.2451	1
GHRHR	390101	631	4	149131	42911	0	1	1	0	44	20	2511774	0.245216	1
ARHGAP40	NaN	NaN	NaN	226352	67351	0	2	0	0	16	5	916970	0.245762	1
CXCL13	405364	627	10	38775	10011	0	1	0	0	50	45	2795278	0.245828	1
KLHDC1	627751	342	18	145089	34122	0	1	0	0	50	17	2610239	0.24583	1
GPR171	NaN	NaN	NaN	106690	29234	0	2	0	0	50	51	5263342	0.245954	1
AACS	894670	306	13	233120	61147	0	2	1	0	50	21	2593930	0.246074	1
GABRB2	11638	1049	7	174746	47329	0	1	0	0	50	18	3423668	0.246213	1
DHFRL1	85529	1378	-18	63450	16638	0	2	0	0	50	21	2659260	0.24629	1
TMPRSS11BNL	NaN	NaN	NaN	37459	9071	0	1	0	0	50	51	5243179	0.246343	1
USF1	689033	250	23	107207	29986	0	1	0	0	50	23	2517743	0.246725	1
MTMR8	56100	NaN	0	242708	63121	0	3	0	0	50	33	2912825	0.246745	1
ZFAND5	314501	333	18	75106	18659	0	1	1	0	10	6	704013	0.247074	1
NMB	341389	197	42	51653	15745	0	2	0	0	50	20	2626642	0.247085	1
PLAG1	343641	552	19	166239	46248	0	2	0	0	8	3	767275	0.247107	1
SDF2	1651143	225	31	70359	20727	0	1	0	0	50	15	2852947	0.247156	1
GIMAP4	563029	671	24	111061	29657	0	2	0	0	50	19	2391219	0.247234	1
NPW	1747301	183	46	50196	20586	0	2	0	0	50	22	2526579	0.247317	1
SLC39A2	1005555	429	4	99546	33276	0	4	0	0	50	27	2341117	0.247462	1
A2M	348389	364	17	502759	140906	0	3	1	0	50	18	3462866	0.247536	1
SLC22A18AS	552601	256	34	82156	26978	0	1	0	0	50	37	2826674	0.247605	1
OR9G1	NaN	NaN	NaN	99029	30127	0	2	0	0	50	51	5264235	0.247688	1
ZNF586	680410	849	-50	136676	34921	0	3	0	0	50	28	2379187	0.247846	1
HOXD8	242935	874	15	95645	28012	0	1	0	0	50	20	2571793	0.248103	1
ELF1	291800	476	39	206424	59784	0	3	1	0	50	17	2557646	0.248157	1
DNAJC24	83554	879	-19	53345	12361	0	1	0	0	50	33	2791659	0.248202	1
PON2	137217	333	-1	121072	33605	0	2	1	0	17	2	980890	0.248419	1
GPRC5D	710389	169	14	113505	33699	0	1	0	0	50	23	2904459	0.248429	1
OR8K1	10293	963	-36	104622	30456	0	2	0	0	50	34	3257852	0.248432	1
LRRC69	NaN	NaN	NaN	120085	31349	0	1	0	0	50	51	5265457	0.248503	1
PLCD4	986502	179	45	262448	68761	0	2	1	0	50	20	3018293	0.249015	1
ENTPD5	443041	158	51	148943	39856	0	1	1	0	50	16	2531185	0.249074	1
SEMG1	842540	324	25	157262	39997	0	3	0	0	50	20	3011807	0.249341	1
FAM163A	458564	479	-8	54990	17202	0	1	0	0	50	21	2968473	0.249393	1
MNDA	97345	985	2	139637	36331	0	2	0	0	50	25	2482681	0.249434	1
HIST1H1C	408919	685	43	68526	22560	0	1	0	0	50	11	2228740	0.24983	1
CDCA3	2822601	232	32	89018	27589	0	1	0	0	50	29	2727880	0.249847	1
IWS1	471209	229	30	286465	67727	0	2	0	0	50	23	2439629	0.250014	1
ZNF737	NaN	NaN	NaN	183629	45214	0	5	2	0	26	15	1573654	0.250047	1
ELOF1	1152381	272	31	29845	7379	0	1	0	0	50	24	2586833	0.250065	1
ANXA5	311234	440	9	112471	30080	0	1	0	0	50	22	2638815	0.250231	1
RHOA	1623187	201	33	66693	17625	0	1	0	0	50	13	2589136	0.250287	1
C12orf74	208773	509	-1	62980	20210	0	1	0	0	50	23	2857271	0.250299	1
HOMER1	177305	593	37	122905	31772	0	1	0	0	50	16	2321659	0.250315	1
TULP2	1846623	211	38	177801	49491	0	4	0	0	31	7	2023538	0.250457	1
OR4P4	1295	1091	-20	104058	28200	0	2	0	0	50	32	2529916	0.250789	1
BRMS1	1963418	182	55	103353	26226	0	1	0	0	50	23	2770462	0.250792	1
ICOS	122253	693	5	70124	17014	0	1	0	0	50	25	3134148	0.250852	1
MRPS18B	2080582	271	32	87420	25521	0	1	0	0	50	12	2856002	0.250988	1
ATXN7	156786	683	8	320070	96162	0	5	2	0	50	33	3654391	0.251469	1
ATXN1	109777	623	30	261555	84177	0	4	0	0	50	13	3019139	0.251708	1
GNPAT	380550	569	8	234953	61570	0	5	0	0	50	26	2701231	0.251845	1
C13orf33	369916	547	59	102366	28482	0	1	0	0	50	16	1886204	0.251906	1
ADAMTS6	275284	480	5	388361	97525	0	4	1	0	50	24	2929745	0.252273	1
LAMP3	296133	596	24	136676	42535	0	1	0	0	50	25	3662945	0.252313	1
PCBP2	1712232	191	56	127934	35203	0	1	0	0	50	24	2975006	0.252359	1
LHX4	463883	254	13	132258	35955	0	1	0	0	50	19	3095796	0.252572	1
OR2C1	1361831	303	29	100486	32477	0	1	0	0	50	26	2843688	0.252648	1
CXorf41	229024	NaN	26	76093	18236	0	1	0	0	50	25	2787805	0.253181	1
EFNB1	141847	NaN	19	114915	34122	0	1	0	0	50	13	2186487	0.253471	1
ZFYVE19	1023960	172	48	159001	46295	0	1	0	0	50	10	2578984	0.253603	1
RRM2B	504282	507	33	151669	39245	0	2	0	0	50	39	3243141	0.253738	1
INSL6	351963	629	20	72239	19411	0	2	0	0	50	22	2667673	0.253861	1
HS3ST5	217498	675	-8	115103	32524	0	1	1	0	32	19	2504724	0.254048	1
CRISP1	70111	1258	-4	88830	20868	0	1	0	0	16	4	733529	0.254173	1
XG	202643	NaN	23	71863	17108	0	1	0	0	50	19	2947323	0.254329	1
DCAF4L2	26672	994	-27	127981	39809	0	2	0	0	50	29	3374271	0.254444	1
LYG1	386109	630	24	66928	18377	0	1	0	0	50	21	3076009	0.254598	1
PTK7	1273888	301	39	360067	103682	0	3	1	0	50	16	3472266	0.25463	1
SPATA8	93099	986	-46	35814	10152	0	1	0	0	50	39	2329132	0.254976	1
RFPL4A	NaN	NaN	NaN	96115	26555	0	3	1	0	26	14	1554995	0.255003	1
MCTP1	148501	629	22	346578	97149	0	3	0	0	50	14	2913201	0.255088	1
OSM	548674	211	43	82626	25803	0	2	0	0	50	24	2630026	0.255143	1
ZRANB2	107389	955	-15	120038	30973	0	2	0	0	50	33	3047574	0.255581	1
GABRA4	104768	839	15	186684	52593	0	2	0	0	50	17	2514594	0.256093	1
CMTM1	777342	214	9	94658	28717	0	1	0	0	50	26	2835698	0.256366	1
TIMM17A	751933	168	31	59079	16779	0	2	0	0	50	25	2664101	0.256422	1
DYNC1LI1	434251	568	35	178976	49726	0	1	0	0	50	22	2936513	0.256676	1
CLDN22	NaN	NaN	NaN	71017	22466	0	1	0	0	50	51	5256574	0.256749	1
ECE1	744763	196	27	280637	76657	0	2	1	0	50	16	3334744	0.25676	1
IGF2BP1	820571	174	28	198058	54332	0	2	0	0	12	2	865411	0.256834	1
OR6S1	709113	577	11	105562	34874	0	3	0	0	50	40	3251601	0.257074	1
C4orf26	461415	491	19	44133	12126	0	2	0	0	50	34	2699586	0.25732	1
P2RY4	161347	NaN	27	115714	39104	0	3	1	0	18	5	1102573	0.257332	1
CDC23	1127160	314	50	207458	54238	0	1	0	0	50	14	2628945	0.257388	1
COL6A5	202934	533	11	860288	230629	0	6	4	0	50	31	3120424	0.258006	1
SLC27A5	2673870	276	11	223062	74307	0	4	0	0	50	25	3197175	0.258039	1
WFDC9	736165	438	18	32430	7332	0	1	0	0	50	27	2722757	0.258613	1
CLEC4A	142724	300	23	83613	19881	0	1	0	0	50	7	2711853	0.25866	1
ANXA6	926280	300	41	238102	61100	0	2	0	0	50	19	3131939	0.258855	1
TMEM156	435367	152	49	102977	26038	0	2	0	0	50	14	2399726	0.259057	1
GTSF1	642618	190	38	61993	13583	0	1	0	0	50	27	2803926	0.259201	1
HTR3E	1453689	334	42	158202	45402	0	2	0	0	50	28	3418827	0.259418	1
PRKCSH	1255985	265	32	188564	47752	0	2	0	0	50	18	2444000	0.259663	1
TSSC4	833749	589	47	104810	35344	0	1	0	0	50	26	3087618	0.259668	1
DBI	203559	497	35	65612	17014	0	2	0	0	50	18	2746680	0.259818	1
UBL7	640438	204	54	128357	38446	0	2	0	0	7	6	606488	0.260235	1
GBX2	134179	453	6	112612	35861	0	1	1	0	50	15	2245707	0.26036	1
CUTA	1441897	236	31	70735	23171	0	2	0	0	50	15	2622318	0.260528	1
ZNF28	557083	1008	-39	227621	54661	0	3	1	0	50	34	2915598	0.260728	1
MAGEB10	10745	NaN	16	114962	32806	0	6	1	0	39	19	1947163	0.260848	1
AK1	1278941	201	51	66787	19082	0	1	0	0	50	16	2945396	0.260892	1
CANX	1624288	256	44	208210	50525	0	1	0	0	50	24	3324263	0.26097	1
RALGPS1	419512	353	41	194204	51982	0	1	0	0	50	18	2868081	0.261179	1
RIC3	244487	555	19	125302	33887	0	1	0	0	50	19	2595857	0.261264	1
TTC29	34493	970	-9	166756	40796	0	3	0	0	50	36	3247324	0.261318	1
ACOX1	1667990	194	22	244917	65847	0	2	0	0	50	19	3592821	0.261821	1
TMEM90B	178967	927	-37	86574	24675	0	1	0	0	50	20	2063347	0.261939	1
CLVS1	491040	596	1	119756	32665	0	1	0	0	50	27	3253152	0.262004	1
CHIT1	507603	453	31	159800	43663	0	4	0	0	50	32	3027740	0.26262	1
T	141864	323	-23	146264	42112	0	3	1	0	41	18	2280393	0.262672	1
PMM2	401569	247	-2	87373	21338	0	1	0	0	50	19	3341371	0.262789	1
FLJ37543	166738	437	-1	45026	12079	0	1	0	0	50	20	3064071	0.26297	1
ZNF330	71072	671	-4	115526	25333	0	1	0	0	50	26	2900840	0.263107	1
CABP5	993450	433	26	60959	15463	0	1	0	0	50	28	3272469	0.263255	1
SLC38A8	494952	460	3	143491	46013	0	2	1	0	50	23	2360434	0.263297	1
RTN4RL2	923775	197	9	131741	47329	0	1	0	0	50	13	2437420	0.263318	1
TIGD2	147602	529	24	176250	46248	0	1	1	0	32	8	1623897	0.263368	1
IGHMBP2	575839	253	48	327872	100768	0	4	3	0	50	20	2740758	0.263774	1
AMELX	NaN	NaN	NaN	70923	19599	0	1	0	0	50	51	5253707	0.263851	1
CCDC144NL	463169	398	-24	75153	20445	0	3	0	0	5	2	390852	0.263897	1
SHISA2	96652	584	12	95974	30080	0	2	0	0	50	23	3093493	0.264465	1
FAM72B	398623	NaN	14	52405	12737	0	1	0	0	50	15	2587679	0.265271	1
FBXO44	682357	264	32	98982	16638	0	1	0	0	50	24	2840257	0.265349	1
TYW1B	NaN	NaN	NaN	246938	60583	0	4	1	0	50	52	5294691	0.26559	1
WDR55	774470	356	31	128404	37412	0	1	0	0	43	18	2408045	0.265675	1
TRIM40	1932849	486	48	78255	21291	0	3	0	0	50	18	2677308	0.265766	1
KLHDC3	1200368	259	40	131553	36096	0	1	0	0	50	19	2997801	0.265845	1
MAPK10	77738	549	-4	164970	39762	0	1	0	0	50	17	3053919	0.266115	1
CTLA4	148748	632	18	76845	19599	0	2	0	0	50	13	2241524	0.26612	1
ADAM2	12694	576	-2	261085	61805	0	2	0	0	47	26	3542813	0.26619	1
CD164L2	847257	188	26	59408	16732	0	1	0	0	50	19	2445927	0.266429	1
PRSS45	298503	495	41	77268	21291	0	3	0	0	50	17	2504818	0.266485	1
LCE1C	64902	818	18	39715	11186	0	1	0	0	50	21	2729478	0.266919	1
MYL6	2878044	171	40	58280	14053	0	1	0	0	50	25	2736246	0.266964	1
AP2A1	1686482	172	42	328436	98230	0	3	0	0	29	5	1560494	0.267197	1
TMEM150B	1028808	209	19	78537	23829	0	1	0	0	50	11	2402264	0.267228	1
MOAP1	325787	222	35	115432	33464	0	2	0	0	50	17	2362784	0.267703	1
THBS4	354204	746	36	330692	88078	0	2	3	0	50	19	2431639	0.26777	1
STAU1	877789	147	49	197917	55883	0	1	0	0	50	22	3152149	0.267829	1
OR2M5	19998	935	-32	101849	30409	0	1	0	0	50	25	2490248	0.268499	1
BTC	110870	606	3	61570	16826	0	3	0	0	50	27	2913154	0.268654	1
ZG16B	1717244	210	42	69372	21009	0	1	0	0	50	26	3182464	0.269055	1
IFI16	97615	866	7	249711	64719	0	4	1	0	50	9	2630355	0.2691	1
PRSS41	NaN	NaN	NaN	104058	32994	0	1	0	0	50	51	5267102	0.269104	1
APIP	650532	399	1	86903	21667	0	3	1	0	50	24	2396953	0.269701	1
ZNF627	1065261	394	15	157309	39809	0	2	1	0	30	24	1177538	0.269738	1
CYP11B2	447193	438	36	168401	49585	0	4	1	0	50	25	2756033	0.269743	1
TMEM41B	669286	170	20	100157	28717	0	1	0	0	50	18	3312795	0.269746	1
ZNF708	170282	1121	-57	193922	46342	0	4	0	0	50	22	2406964	0.269783	1
MBD2	98718	437	6	158484	48645	0	1	0	0	50	10	2210504	0.270227	1
IL31	NaN	NaN	NaN	55225	15980	0	1	0	0	50	51	5250088	0.270371	1
LEFTY2	923085	239	20	118440	38493	0	1	0	0	50	17	2372184	0.270491	1
TIMP3	259538	398	-69	73038	18894	0	1	1	0	50	65	3695845	0.270544	1
HPCA	1019374	232	15	67069	16685	0	1	0	0	50	17	2787993	0.270599	1
HIST1H4E	390169	544	57	32759	11515	0	1	0	0	50	22	1830180	0.270714	1
TMEM44	370452	255	34	167602	44180	0	3	0	0	50	21	2501669	0.271006	1
C21orf2	1153513	308	65	84506	27589	0	1	0	0	50	25	2511962	0.271136	1
C19orf36	1853815	239	37	83472	20445	0	1	0	0	50	16	3117463	0.271224	1
GBP6	441714	820	-2	217657	56165	0	3	1	0	50	27	2619780	0.271416	1
OXER1	343875	378	28	132634	47000	0	1	0	0	50	25	3137297	0.271502	1
UTP3	262444	609	19	158766	44274	0	1	0	0	50	25	2798944	0.271518	1
SH2D3A	736129	272	27	185791	63356	0	2	1	0	50	21	3237830	0.271679	1
PINX1	116190	574	16	114445	28670	0	1	0	0	50	26	2645818	0.271693	1
SLC25A3	487754	218	21	136065	39198	0	1	0	0	18	1	898593	0.271768	1
GPRC5C	491117	504	7	158860	49961	0	1	0	0	50	18	2404050	0.271776	1
DBX1	175444	453	-5	122529	41172	0	3	0	0	50	17	2548669	0.2718	1
OR11H1	69794	916	-70	106737	31302	0	2	0	0	50	33	2472482	0.271823	1
TMEM126A	325720	554	-19	66599	18847	0	1	0	0	50	25	3264385	0.271866	1
GRINA	2580629	247	28	123469	37271	0	2	0	0	44	24	3110507	0.272473	1
ZNF626	222609	1011	-67	187671	45543	0	4	1	0	50	21	2066684	0.272536	1
S100Z	246938	418	21	35579	8413	0	1	0	0	50	23	2694604	0.272584	1
KIR2DL1	NaN	NaN	NaN	118440	33417	0	5	1	0	28	16	1753993	0.272677	1
RBMXL2	354782	922	-11	123140	43099	0	3	1	0	41	18	2104942	0.272748	1
BRAF	305191	616	25	260756	73555	0	3	0	0	50	18	3131046	0.272758	1
IDH2	851518	192	38	155241	42300	0	1	0	0	50	19	2418479	0.272788	1
CTSS	1818753	188	35	114727	29516	0	2	0	0	50	19	3086161	0.272844	1
TCTE1	1037256	312	54	163795	51089	0	3	0	0	43	10	2171259	0.272867	1
WDR73	341520	263	32	127276	37271	0	2	1	0	50	28	2763694	0.272902	1
SMR3A	264684	915	25	42723	15510	0	1	1	0	31	8	1280045	0.272984	1
NKAPL	273319	502	35	135031	35720	0	2	0	0	50	12	2338109	0.273016	1
NFIA	113571	399	-8	194533	55742	0	1	0	0	50	19	2912261	0.273185	1
CFHR2	217857	853	-24	93342	23829	0	1	0	0	50	34	2623117	0.273324	1
ZG16	NaN	NaN	NaN	56165	16873	0	1	0	0	50	51	5250981	0.273418	1
CCL24	1013258	255	46	40514	11092	0	1	0	0	50	27	3249016	0.273729	1
C11orf17	548433	243	21	71252	20821	0	2	0	0	50	19	2738408	0.273833	1
EEF1A1	716887	139	38	155476	44321	0	2	0	0	50	16	2785267	0.273843	1
ZDHHC3	472994	290	36	141658	36425	0	2	0	0	50	20	2602484	0.273902	1
TMEM54	1019374	232	15	72944	24205	0	2	0	0	50	17	2787993	0.273971	1
KIAA0776	105478	1376	-1	275514	71205	0	2	2	0	50	15	2617383	0.274046	1
F11R	777836	441	19	102742	29234	0	2	0	0	11	3	475875	0.274558	1
DRAM2	376648	708	13	91744	25145	0	1	0	0	50	39	2930779	0.2748	1
NPY2R	49938	944	-5	124832	37318	0	2	0	0	50	21	2644314	0.275526	1
HIST3H3	626588	351	7	43569	14664	0	1	0	0	50	33	3782513	0.27564	1
MEAF6	446254	357	25	72051	17625	0	1	0	0	50	12	2191986	0.2757	1
TMEM161B	96521	1090	3	166991	45637	0	1	1	0	40	10	1890904	0.275873	1
FPGT	NaN	NaN	NaN	200220	54003	0	1	1	0	50	52	5288111	0.275877	1
SUCLG2	66926	891	7	164171	44932	0	4	0	0	50	15	2816569	0.275973	1
TMEM126B	325720	554	-19	69043	18236	0	1	0	0	50	25	3264385	0.276091	1
KRTAP12-3	874480	461	25	32195	9400	0	1	0	0	50	28	2988777	0.276195	1
ABI2	415048	298	23	160646	45778	0	1	0	0	50	14	2672890	0.276215	1
RAB40B	855855	243	21	92449	28388	0	1	1	0	50	21	2358836	0.276316	1
CCR3	212198	634	46	123610	36989	0	1	2	0	34	10	1499582	0.276366	1
ELMOD2	125708	752	7	105797	23077	0	1	0	0	50	17	3163617	0.27649	1
C8orf79	111627	643	-11	153925	40091	0	3	0	0	50	21	3283655	0.276512	1
NAPEPLD	594757	579	34	135078	34404	0	1	0	0	50	24	3092130	0.276524	1
GABRA3	237855	NaN	-32	166897	46718	0	2	0	0	7	6	726949	0.276524	1
SRPRB	513771	523	23	91697	26743	0	2	0	0	50	20	2025277	0.276616	1
MAP1LC3B2	292439	337	1	42300	11421	0	1	0	0	50	35	3211886	0.276974	1
COQ2	344601	218	40	137616	44274	0	1	0	0	50	14	2498520	0.277366	1
HIBCH	499049	471	24	137193	33840	0	1	0	0	50	18	2207731	0.277445	1
PLCG1	383568	362	13	446453	117547	0	3	0	0	29	12	2108420	0.277549	1
KLK12	490795	632	22	94188	22701	0	1	0	0	50	20	2209940	0.277713	1
C6orf1	1074764	233	36	52593	16779	0	1	0	0	50	20	2224087	0.277718	1
C19orf71	2160126	269	39	70030	21056	0	1	0	0	50	41	2877951	0.278003	1
MAML2	272830	409	6	383238	108429	0	3	2	0	50	16	2678436	0.278179	1
CARD8	1052191	391	32	185462	48598	0	2	0	0	50	12	2094226	0.27852	1
EXTL2	193606	859	-3	112706	29563	0	2	0	0	50	22	2749077	0.27855	1
TMEM81	655446	431	37	83190	25098	0	1	0	0	50	12	2610474	0.27857	1
IQCF1	1013177	370	39	69560	19834	0	1	0	0	50	15	2609064	0.278819	1
DGKI	196508	861	-7	368621	101050	0	3	1	0	50	21	3104585	0.279094	1
EPHA3	27204	NaN	-18	338306	90334	0	4	2	0	31	8	1905850	0.279511	1
TOLLIP	1373249	311	46	92590	26555	0	3	0	0	50	31	3906264	0.279678	1
PGK2	67972	1246	2	136629	40185	0	1	0	0	50	10	2609863	0.280003	1
GALNTL4	715278	720	16	206377	56447	0	1	0	0	50	10	2493021	0.28017	1
OR6C75	667726	802	-14	101943	30315	0	1	0	0	50	30	2567657	0.280345	1
PLCXD1	NaN	NaN	NaN	108241	32195	0	1	0	0	50	51	5266303	0.280391	1
ASAH1	366238	474	20	156040	40373	0	1	0	0	50	19	3082072	0.28048	1
RGS18	96080	925	-20	82438	19646	0	1	0	0	50	21	2724825	0.280845	1
MSH3	319054	752	36	390006	104622	0	10	2	0	50	20	2699727	0.281276	1
SLC25A27	141781	596	1	110732	30832	0	1	0	0	50	31	2731311	0.281328	1
SLC17A2	392745	685	34	147157	43334	0	1	1	0	50	18	2423038	0.281384	1
SESN3	349302	468	13	169435	44180	0	1	0	0	50	12	2486300	0.281558	1
SIGLEC15	384767	380	42	106502	35485	0	1	1	0	50	21	2857083	0.281579	1
C9orf102	260804	471	25	244212	64719	0	3	0	0	50	9	2616161	0.281608	1
C13orf39	195502	521	34	89488	24581	0	1	0	0	50	15	2665229	0.2817	1
SLC16A8	1478013	200	76	157356	58515	0	5	2	0	50	18	2414343	0.281718	1
GRID2	4518	1143	-17	339528	95175	0	6	1	0	49	18	2466936	0.281783	1
FBXO25	173778	838	-19	133527	27777	0	2	0	0	50	35	2772436	0.282066	1
HSF4	1101399	150	46	169952	47329	0	1	0	0	50	12	2445880	0.282083	1
MRPL18	652619	453	26	60536	17719	0	2	0	0	50	23	2825546	0.282253	1
NFIB	135826	563	-17	143303	39292	0	1	0	0	50	40	3302502	0.28238	1
DDRGK1	909603	255	55	106502	31537	0	3	0	0	50	20	2260324	0.28252	1
MRPS23	873797	222	6	65236	18095	0	1	0	0	50	19	2555625	0.282568	1
PGRMC1	613514	NaN	19	64860	19176	0	1	0	0	50	14	2373077	0.282689	1
C16orf73	1685537	214	37	165487	41501	0	1	0	0	35	12	2053712	0.282763	1
MRPL39	533414	822	75	128780	33370	0	1	0	0	50	24	2965042	0.28328	1
SMAP2	718633	438	37	148285	38963	0	1	0	0	11	0	770048	0.283315	1
CARD11	635400	558	24	393813	107724	0	6	2	0	50	13	2808485	0.283538	1
C6orf58	169285	807	-9	114304	28811	0	1	0	0	50	30	2783904	0.283603	1
RBM3	817501	NaN	29	55319	14899	0	1	0	0	50	21	2743625	0.283882	1
SLC1A1	228047	813	19	176955	51324	0	1	0	0	50	13	2739207	0.284028	1
EIF4G2	793205	266	21	315370	80558	0	5	0	0	13	4	813429	0.284395	1
OR2T33	18846	936	-35	103917	31725	0	2	0	0	50	36	2641776	0.284602	1
LYVE1	755456	391	25	108617	30832	0	1	0	0	50	19	3626567	0.285011	1
SYPL2	1056159	272	37	92449	25850	0	1	0	0	50	9	2373359	0.285072	1
TM4SF20	248187	164	18	77691	21573	0	2	0	0	50	21	2555954	0.285102	1
C15orf32	288049	578	-30	60865	15980	0	2	0	0	50	38	3326237	0.28569	1
SNRNP27	844060	221	37	54426	14664	0	1	0	0	50	17	2311366	0.28572	1
RPL29	1045639	224	36	54144	15228	0	1	0	0	50	19	2350141	0.285841	1
FAM173A	1207790	194	33	75012	27636	0	1	1	0	50	37	2971669	0.285992	1
SLC2A5	865627	264	31	184663	56729	0	1	1	0	50	17	2576023	0.286122	1
FAM175A	275241	378	29	143350	34874	0	2	0	0	50	13	3010867	0.286141	1
HSD17B13	474615	417	8	102178	28811	0	1	0	0	50	43	3624170	0.286197	1
SH3GL1	2100413	216	32	126759	34404	0	1	0	0	50	15	2424307	0.286515	1
DUSP19	350474	524	20	74260	19646	0	1	0	0	50	28	3012418	0.286914	1
LYRM4	128806	502	24	61946	17296	0	1	0	0	50	11	2809613	0.287082	1
SLITRK5	20779	1253	-27	311704	94517	0	5	2	0	50	26	2688118	0.287159	1
MFAP1	788307	250	36	153079	37553	0	1	0	0	50	17	3038221	0.287239	1
GABRP	216977	618	19	151575	40044	0	2	1	0	50	21	2133659	0.287369	1
CAMK2A	978175	220	47	171973	45449	0	4	0	0	50	17	2714015	0.287523	1
CREBZF	325720	554	-19	112189	37976	0	1	0	0	50	25	3264385	0.287556	1
CNTD2	1005838	400	30	97807	35015	0	2	0	0	50	18	2378905	0.287565	1
C15orf27	374349	405	22	178976	51700	0	1	0	0	50	16	2891769	0.287595	1
TMEM132B	492460	860	-17	359268	101943	0	2	2	0	50	20	2251065	0.288035	1
CHMP6	1660463	211	27	71440	18236	0	1	0	0	50	21	2961141	0.288094	1
ACAA2	290591	530	35	134749	38681	0	1	0	0	50	20	2556471	0.28825	1
UNC50	260302	696	39	88454	24346	0	1	0	0	50	15	2819812	0.28832	1
C15orf33	239848	385	-11	182454	41313	0	1	1	0	50	16	2610756	0.288621	1
IQCC	1460758	218	29	181843	52076	0	1	0	0	50	16	2862864	0.288973	1
PRH1	NaN	NaN	NaN	56165	17296	0	1	0	0	50	51	5251404	0.289145	1
AMPD3	777397	378	27	267806	71863	0	2	1	0	47	21	3344661	0.289424	1
CD200R1	245141	639	11	125725	32195	0	4	1	0	50	18	3134900	0.289555	1
APOL2	1237332	331	42	111531	33135	0	2	0	0	50	16	3299682	0.289641	1
ZBTB1	666489	188	45	249006	59079	0	2	2	0	50	29	2852571	0.289774	1
PIP5K1C	2156221	206	32	227245	65612	0	2	1	0	50	22	3448954	0.289849	1
CDH18	4731	1195	-17	269216	71017	0	2	1	0	50	30	3281446	0.289884	1
C22orf29	NaN	NaN	NaN	116466	37929	0	3	0	0	50	51	5272037	0.290191	1
CSTL1	188567	750	-16	50384	12784	0	1	0	0	50	29	2913013	0.290294	1
PRAME	190814	641	23	168777	49773	0	2	1	0	50	13	2606526	0.290354	1
MS4A8B	559288	756	16	83942	25474	0	1	0	0	50	15	2319638	0.290652	1
CADM2	8467	1155	-19	155805	43428	0	2	0	0	50	29	2733755	0.290656	1
KRTAP4-3	996799	468	-7	66740	16168	0	2	0	0	50	18	2263050	0.290981	1
TRIM16L	752804	391	-6	119004	30879	0	3	1	0	50	35	2275035	0.291318	1
HSPD1	681973	428	29	193687	55319	0	1	2	0	46	18	2323727	0.292031	1
SNX7	42534	903	-21	156698	39292	0	1	0	0	50	25	2467500	0.292031	1
PIGH	483892	311	46	63497	18424	0	1	0	0	50	19	2686050	0.292039	1
PAPL	1652812	254	29	149601	42300	0	2	2	0	23	13	1179700	0.292133	1
LILRA1	978578	625	-1	162902	49444	0	2	1	0	41	23	2034489	0.292148	1
KHDRBS2	1561	1153	-32	119333	33229	0	1	0	0	50	42	2723415	0.292432	1
SST	124494	431	13	37976	12079	0	1	0	0	50	22	2930544	0.292463	1
TREML4	249047	607	38	68338	19505	0	1	0	0	50	21	2223194	0.292488	1
DDX17	1313632	177	31	246092	70453	0	2	0	0	24	7	1379168	0.292683	1
IGLON5	368509	610	-9	110685	35814	0	2	0	0	50	18	1890763	0.292685	1
IFNA14	193208	498	-3	64531	16121	0	1	0	0	50	23	2422239	0.29269	1
HARS	774470	356	31	173054	49726	0	1	0	0	43	18	2408045	0.292823	1
C20orf106	264053	455	-17	58656	15792	0	1	0	0	50	13	2765104	0.292951	1
HHIPL2	227631	467	-6	242003	69466	0	3	0	0	50	19	2337169	0.292976	1
PRLR	247066	854	17	211265	56776	0	2	0	0	48	20	2455844	0.29348	1
CYP2S1	1098360	209	13	163278	55131	0	1	1	0	50	10	2402828	0.293679	1
IFNA4	137739	498	1	63262	17390	0	1	0	0	50	12	2339472	0.293729	1
NR2F1	263987	505	-1	138603	41877	0	1	0	0	50	23	2540491	0.293855	1
DOLPP1	1428394	206	30	81592	23735	0	1	0	0	50	16	2741792	0.293875	1
TMEM209	414437	266	34	194627	50995	0	1	0	0	50	19	2488274	0.294083	1
C5orf28	497364	369	1	71581	20915	0	1	0	0	50	28	2863898	0.294306	1
CCDC27	249153	341	24	225177	59220	0	4	1	0	50	12	2821504	0.294796	1
CACNB1	1426821	212	31	229595	68056	0	3	0	0	50	19	2595293	0.295028	1
SIX1	352813	482	5	92919	28200	0	1	0	0	50	26	2550737	0.295429	1
KRBA1	471461	615	29	334452	109980	0	5	0	0	11	5	1154978	0.295695	1
RBBP6	283287	204	25	609872	165487	0	3	2	0	50	15	2742215	0.295795	1
C15orf56	NaN	NaN	NaN	50196	19176	0	3	0	0	50	51	5253284	0.295805	1
SERPINB10	133459	522	19	137663	33793	0	2	0	0	50	9	2702124	0.295942	1
OLFML1	108110	869	11	134091	37506	0	2	0	0	50	19	2834429	0.295964	1
ZIC4	20725	1070	-30	139402	40373	0	2	1	0	50	37	3325203	0.296172	1
OR4K15	420010	827	-51	111907	35438	0	7	2	0	27	12	1181016	0.296185	1
DRD5	207324	923	30	154912	47282	0	2	0	0	50	14	2375521	0.296621	1
PLEKHF2	385365	347	60	83801	22513	0	1	0	0	50	18	2481318	0.296798	1
KIF5C	87934	682	0	327120	81216	0	2	1	0	50	14	2717305	0.296855	1
SERINC2	748895	262	28	153690	44274	0	1	1	0	50	17	3003253	0.297083	1
FBXO40	289905	613	25	237491	64531	0	3	0	0	50	22	3410931	0.297127	1
C21orf91	113501	686	26	103588	24722	0	1	0	0	50	22	6098391	0.297199	1
IFT74	116568	447	-12	224660	49726	0	3	0	0	17	6	1122407	0.297306	1
FAM83B	25624	495	-15	338353	92261	0	5	3	0	16	8	906207	0.297544	1
OR5H15	200002	811	-15	102836	29704	0	4	1	0	25	16	1545548	0.297591	1
C14orf178	429207	388	37	43193	11797	0	1	0	0	50	25	3086396	0.297676	1
HINT3	150315	177	15	62792	16873	0	1	0	0	50	9	2237106	0.2978	1
GSTA2	539666	498	11	78255	19458	0	2	0	0	50	24	2849234	0.298399	1
NEK3	397134	432	30	179493	43428	0	2	0	0	36	16	2463129	0.298792	1
CTSD	NaN	NaN	NaN	137146	42065	0	1	1	0	50	52	5276173	0.299221	1
KDM4D	304973	513	-12	170939	50713	0	1	0	0	47	18	2715331	0.29926	1
CYBRD1	486534	352	34	104293	18800	0	1	0	0	50	23	2318745	0.299486	1
TGFB1	1193025	249	33	129250	39527	0	3	0	0	50	22	2180236	0.299565	1
C3orf55	147326	810	-11	66787	12737	0	1	0	0	50	32	2872264	0.299755	1
SECTM1	2856070	193	24	82203	25380	0	3	0	0	50	20	2621190	0.299799	1
GLYATL3	NaN	NaN	NaN	97055	28012	0	5	1	0	28	16	1748588	0.299924	1
EIF3E	187290	965	6	158014	37694	0	2	0	0	50	22	2754294	0.299953	1
NTSR2	219483	336	21	130707	45120	0	2	0	0	50	17	2695920	0.300011	1
LANCL1	159584	453	3	137710	36566	0	1	0	0	50	18	2354794	0.300145	1
ZNF410	502038	155	50	163372	44885	0	1	0	0	50	16	2615550	0.300506	1
RFWD2	66809	929	-3	254928	65424	0	1	0	0	50	10	2841009	0.30053	1
OR52N4	139577	922	2	105233	31537	0	3	0	0	50	20	2259384	0.30124	1
RPP14	596733	221	40	43851	11844	0	1	0	0	50	43	2902438	0.301251	1
OR10G9	107524	830	-5	99781	31913	0	2	2	0	23	8	915748	0.301269	1
ARL13A	414180	NaN	45	104105	27589	0	3	0	0	50	28	2126421	0.301302	1
CLEC4D	321790	564	13	76516	17672	0	1	0	0	50	21	2865402	0.301509	1
PDCD6IP	293448	409	9	297604	81686	0	4	0	0	33	10	1925731	0.301665	1
CTSF	1343990	194	62	164688	47517	0	1	0	0	50	13	2640742	0.302227	1
IL28A	1838894	286	29	67163	21244	0	2	0	0	50	28	3044754	0.302276	1
HIST1H2BH	390169	544	57	41219	12784	0	1	0	0	50	22	1830180	0.302476	1
TLR10	304012	437	42	272036	72004	0	2	1	0	50	21	3060781	0.302685	1
GPR22	500763	753	12	143068	41078	0	1	0	0	50	28	2888150	0.303135	1
OR4X2	400891	509	-27	98794	29798	0	1	0	0	27	11	1190745	0.303373	1
TFAP2E	1049488	388	34	141611	49162	0	2	0	0	50	10	1872292	0.303387	1
RAB15	521616	387	35	72756	19317	0	1	0	0	50	17	2791753	0.303699	1
DIRAS1	1354357	291	25	65847	18894	0	1	1	0	28	20	1468844	0.303795	1
OLFML3	365516	596	7	132258	41031	0	1	0	0	50	21	2811540	0.303913	1
TCEAL3	490345	NaN	31	68291	17296	0	1	0	0	50	28	2919593	0.303962	1
SH3RF3	266032	464	13	248489	82720	0	4	0	0	50	15	2220703	0.304183	1
GP9	1155221	379	52	55742	20116	0	1	0	0	50	26	2609957	0.304278	1
AFP	331900	594	3	213004	53204	0	2	0	0	34	12	2074251	0.304695	1
TCERG1	377370	463	14	375107	101896	0	3	1	0	50	11	2445504	0.304696	1
C20orf108	254679	672	-43	61758	21291	0	2	0	0	50	34	3563540	0.304746	1
C7orf60	157620	814	-14	137428	36566	0	1	0	0	32	14	2076225	0.304831	1
ASMT	NaN	NaN	NaN	127840	35720	0	1	0	0	50	51	5269828	0.30507	1
GRB14	71885	630	-5	187483	48692	0	2	2	0	38	17	1937340	0.305379	1
TMEM159	338008	549	39	54144	16074	0	1	0	0	50	18	2742074	0.305611	1
GLO1	280153	845	28	65471	15604	0	2	0	0	50	35	3345178	0.30564	1
RP9	376764	459	15	77973	19035	0	1	0	0	50	11	2281474	0.30594	1
TSKU	287129	214	42	109698	40608	0	2	0	0	50	18	2402828	0.306158	1
AADACL2	91028	611	-5	135407	36895	0	2	0	0	50	22	3007718	0.30619	1
TNFSF13B	66992	899	1	96115	27965	0	1	0	0	50	16	2591909	0.306233	1
KPNA2	779255	283	1	178882	50948	0	1	0	0	50	26	2737327	0.306424	1
NOC4L	608356	528	26	174699	52452	0	1	0	0	50	17	2982244	0.306536	1
TSPAN19	22140	974	-27	88830	21009	0	1	0	0	50	28	3106277	0.306791	1
BAI1	296361	567	25	524332	162479	0	3	4	0	31	15	2173797	0.306832	1
PRM3	632841	308	37	34263	9306	0	1	0	0	50	27	2896281	0.306889	1
UPK1B	222933	588	0	91415	22936	0	1	0	0	50	39	2704239	0.306916	1
TSNAXIP1	1039476	143	49	229172	57763	0	1	1	0	50	15	2673313	0.306988	1
FTSJD2	498007	434	43	291165	75435	0	1	0	0	50	14	3288167	0.307225	1
AMY2B	31276	974	-19	177284	45214	0	2	0	0	28	12	1519322	0.307248	1
DNAJB11	592490	436	40	124033	32900	0	1	0	0	50	19	3875667	0.307553	1
NTN4	461515	237	7	215119	56024	0	3	0	0	50	16	3338927	0.308217	1
CCDC152	NaN	NaN	NaN	93577	19082	0	1	0	0	50	51	5253190	0.308241	1
C8orf41	91648	507	12	167414	51841	0	1	0	0	50	25	3255690	0.308401	1
RHOQ	595763	213	36	70359	19035	0	1	0	0	50	29	3190971	0.30859	1
TMEM178	155474	624	-7	97525	30503	0	2	0	0	50	34	3515600	0.308701	1
MMP3	468929	506	-21	163748	43804	0	2	1	0	12	7	799705	0.30892	1
ZNF443	1754294	593	0	230535	55413	0	4	0	0	38	20	2708892	0.309114	1
FAM86C	726153	465	35	66082	18659	0	2	0	0	50	26	3058525	0.309142	1
ATP9A	171625	419	0	357670	100862	0	3	1	0	50	20	2976463	0.309149	1
ZMAT5	848649	195	37	59455	15698	0	1	0	0	50	23	2528271	0.30916	1
GTF3C6	320358	372	33	76093	17531	0	1	0	0	50	11	2632799	0.309296	1
OR10A4	427462	681	8	102178	32054	0	1	0	0	50	30	2406494	0.309371	1
GCKR	1193266	306	39	214273	60959	0	2	0	0	50	13	3029432	0.309445	1
FLT3LG	2173457	290	44	78631	25709	0	1	0	0	50	37	2620720	0.309467	1
MRPL1	159162	508	15	114210	28200	0	2	1	0	50	26	2737092	0.309562	1
GPR56	727305	168	41	233261	69748	0	3	2	0	50	18	2566811	0.309628	1
MRPL47	397411	520	10	87279	22560	0	1	0	0	50	17	2513748	0.309745	1
SDC1	532338	320	37	101050	32759	0	1	1	0	50	30	2728961	0.310371	1
GMPR	117199	561	26	117641	33229	0	1	0	0	50	8	2658696	0.310391	1
C4orf46	154316	534	-11	36942	11844	0	1	0	0	50	28	3259732	0.310613	1
SPATA17	87153	966	-21	128075	30973	0	2	0	0	50	29	3439930	0.310671	1
ARHGAP31	265987	585	23	475076	142363	0	3	2	0	39	21	2622835	0.311258	1
NECAB1	108662	842	-13	126289	29375	0	1	0	0	50	44	4148079	0.311282	1
SFRS3	889664	178	40	55977	16638	0	1	0	0	50	22	2773000	0.311645	1
TGDS	149137	803	14	124785	29892	0	1	0	0	50	26	2300603	0.312034	1
STYK1	408572	432	0	143491	40514	0	1	0	0	50	25	2743155	0.312035	1
MCOLN3	425053	623	4	194063	47047	0	1	0	0	50	16	2618699	0.312228	1
OR4N2	275024	858	-57	99593	30550	0	1	0	0	19	9	988081	0.312307	1
NPM1	300840	347	30	107301	24675	0	1	0	0	50	15	2652163	0.312566	1
JUNB	1937827	226	32	108664	38540	0	1	0	0	50	28	2784609	0.312635	1
NETO1	32720	916	-26	189128	47470	0	4	0	0	50	18	2773188	0.312783	1
CALCRL	61297	453	1	162573	39621	0	1	0	0	50	5	2313810	0.31279	1
CSRNP3	104412	947	2	196883	53251	0	2	0	0	50	15	3093352	0.313142	1
OR52A5	109516	1024	-15	103494	30456	0	1	0	0	50	17	2468252	0.313152	1
CNOT8	523671	378	41	102225	25098	0	1	0	0	50	13	2374299	0.313226	1
NAIF1	1898149	195	32	104951	34357	0	1	0	0	50	36	2903989	0.313453	1
FGF4	465152	561	38	66176	22513	0	1	0	0	50	13	2665511	0.313465	1
C9orf139	1951939	202	40	60536	20821	0	1	0	0	50	13	2824277	0.313771	1
LIN28B	108630	702	-4	84459	23406	0	1	0	0	50	24	2743672	0.313992	1
LENG1	735613	439	-53	87514	27119	0	1	0	0	50	60	3880884	0.314175	1
F9	69360	NaN	0	159471	40185	0	3	0	0	50	37	2941401	0.314386	1
TP53INP2	1047752	147	47	71675	23500	0	1	0	0	50	17	3078641	0.314395	1
C19orf46	984653	303	21	131976	43569	0	1	0	0	31	16	1905192	0.314725	1
CDCA7L	687019	581	-1	156745	40796	0	1	0	0	40	14	2474973	0.314772	1
TAS2R42	311688	617	7	103823	29422	0	1	0	0	50	19	2766702	0.314927	1
UGCG	598588	172	14	136394	35203	0	1	1	0	50	22	2531937	0.315022	1
CLPTM1L	612621	541	30	186684	50619	0	1	1	0	50	16	3249862	0.315365	1
CYLC1	19326	NaN	-45	224660	53956	0	2	0	0	30	14	1702810	0.315503	1
HIST1H4L	228884	634	40	32994	11421	0	1	0	0	50	11	1954495	0.315507	1
FMR1NB	96935	NaN	-13	88924	22466	0	2	0	0	50	34	2820940	0.315583	1
RSAD1	1332860	200	23	144478	47705	0	2	1	0	50	29	3192099	0.31563	1
C1orf194	989913	215	18	54896	14476	0	1	0	0	50	13	2275364	0.315668	1
SLC1A3	376343	436	11	183018	53862	0	1	0	0	26	11	1763158	0.315798	1
FLVCR1	326908	445	13	183206	57058	0	4	0	0	50	13	2427644	0.31599	1
ZNF354C	718142	781	-4	192136	44885	0	1	0	0	50	32	3106136	0.316103	1
TUBE1	152199	296	5	165440	42394	0	1	0	0	50	14	2281850	0.31621	1
NPL	651460	626	22	112283	29704	0	1	0	0	50	26	2306760	0.316329	1
SEL1L2	116952	820	-29	243554	59173	0	4	1	0	50	21	2717446	0.316597	1
SSBP4	1384225	259	42	134420	38446	0	2	0	0	30	28	2007370	0.316723	1
FBXO5	164387	538	-5	151105	40655	0	2	0	0	50	18	3039866	0.316755	1
NUS1	190019	639	3	98606	28012	0	1	0	0	50	30	2749077	0.316927	1
ATP6V0B	875223	214	39	70218	20868	0	1	0	0	50	24	2627018	0.317375	1
CA2	100997	1460	-18	90052	23735	0	1	0	0	50	19	2649719	0.31739	1
AIFM3	577297	192	58	209996	59596	0	2	0	0	50	29	2773094	0.318258	1
CACNG4	293409	491	-23	108523	32195	0	2	0	0	50	15	3873599	0.318355	1
CD96	186134	406	-16	203322	52452	0	1	1	0	50	14	2699492	0.318552	1
CCDC77	409007	372	27	170892	42159	0	2	1	0	50	27	2625091	0.318666	1
SNTN	155962	905	-12	51136	13442	0	1	0	0	50	50	3308847	0.318698	1
VMAC	1166723	392	36	53674	19082	0	1	0	0	50	22	2371808	0.318741	1
SNX31	1141276	196	50	155993	37882	0	1	0	0	50	24	2827802	0.318948	1
AFAP1L1	386336	380	25	262918	72521	0	2	0	0	35	10	2026170	0.318966	1
POTED	42480	1066	-58	204920	48739	0	4	1	0	50	24	1880047	0.319002	1
PSIP1	200332	583	6	191901	44697	0	1	0	0	50	26	2741369	0.319187	1
RWDD4A	150717	254	-3	67539	15792	0	1	0	0	50	15	2857506	0.319289	1
LGALS14	1243326	439	23	59878	15698	0	3	0	0	50	41	2348449	0.319442	1
OR4S2	1295	1091	-20	102742	29234	0	3	0	0	50	32	2529916	0.319553	1
TRIM64	NaN	NaN	NaN	153925	39245	0	1	0	0	50	51	5273353	0.31989	1
LRRK2	31336	994	12	874764	222780	0	5	2	0	50	20	2995263	0.320358	1
MLXIP	776345	NaN	34	306487	91697	0	3	2	0	50	26	2965042	0.320775	1
G3BP1	584468	406	46	160035	44274	0	1	0	0	50	24	3226127	0.320995	1
THEG	901402	578	-17	128263	36707	0	1	0	0	38	27	2147383	0.321241	1
ASPHD1	NaN	NaN	NaN	123516	43005	0	1	1	0	50	52	5277113	0.321823	1
OR1K1	433740	487	10	99640	34310	0	1	0	0	50	13	2550361	0.321876	1
HIGD1B	1101543	172	28	34310	9682	0	1	0	0	50	22	2283354	0.321921	1
PDHA2	16119	968	-25	127558	37271	0	2	0	0	50	24	3079910	0.321984	1
MRPL48	553005	214	42	75059	19270	0	1	0	0	50	24	2466701	0.322228	1
CDH12	127633	1075	-20	267242	74683	0	4	0	0	50	28	2715895	0.322374	1
TPSD1	1150864	215	36	81122	24205	0	4	1	0	20	18	1033295	0.322464	1
PRR25	1187310	273	39	124033	47423	0	2	1	0	50	13	3076291	0.322787	1
SBSN	1081638	390	41	195661	56306	0	1	0	0	50	14	2400854	0.323018	1
IMPACT	144714	390	16	114915	26508	0	2	0	0	50	11	2316677	0.323195	1
TMEM65	330177	445	14	80182	25145	0	1	0	0	50	14	2290122	0.323669	1
NPR2	885056	190	51	358939	105938	0	3	0	0	49	16	2554826	0.323757	1
MS4A5	383569	899	18	69137	18706	0	1	1	0	9	4	460647	0.324003	1
FOXC2	47545	445	10	161398	51512	0	2	0	0	50	17	2935432	0.324019	1
NR2C2	483299	400	43	210325	58139	0	1	0	0	50	13	2527002	0.324053	1
ZNF814	NaN	NaN	NaN	292575	70641	0	3	2	0	28	17	1791217	0.324153	1
DNAI1	811768	370	49	245481	61335	0	3	0	0	8	0	461023	0.324711	1
OR4X1	400891	509	-27	99593	29704	0	5	1	0	23	10	914385	0.324811	1
SPNS3	1297591	273	30	168448	55037	0	1	1	0	50	27	2811587	0.324902	1
VCX	43100	NaN	-9	69513	18612	0	1	0	0	50	43	3845869	0.32494	1
DENND1B	206539	480	-21	275608	70829	0	1	0	0	31	6	2071431	0.324956	1
MTA2	2695768	217	42	227480	65095	0	3	0	0	23	11	1424476	0.324966	1
CHORDC1	132433	1152	-21	118581	27918	0	2	0	0	50	34	2989905	0.325073	1
ARL11	425192	296	62	63685	20210	0	1	0	0	50	20	2430934	0.325316	1
PGM5	127057	681	-4	190209	55695	0	2	1	0	50	23	2753401	0.325373	1
TEX12	389593	362	2	43804	10904	0	1	1	0	9	7	384554	0.325518	1
CPO	169586	723	2	129720	33981	0	3	1	0	50	37	3137673	0.325618	1
GOLIM4	147581	681	-8	246797	56494	0	1	0	0	50	24	3508315	0.325657	1
TTLL1	627533	202	46	146405	38023	0	2	1	0	50	28	2846743	0.325797	1
AIMP2	NaN	NaN	NaN	106596	30879	0	1	1	0	28	16	1751455	0.325913	1
HCLS1	289905	613	25	168448	44603	0	2	1	0	50	22	3410931	0.326051	1
GPR115	176427	691	7	235047	64437	0	1	0	0	50	26	3341042	0.32616	1
DUSP23	801453	497	6	48175	16826	0	1	0	0	50	23	2520939	0.326477	1
SH3BGR	294735	503	5	83801	21385	0	2	0	0	50	25	2885095	0.32662	1
DNMT1	1702441	200	23	563953	149366	0	3	0	0	25	7	1872856	0.326726	1
OR52I1	212267	935	-3	104904	32430	0	3	1	0	42	32	2169755	0.326866	1
PTPRR	157760	458	-26	225130	60536	0	1	0	0	50	20	3423668	0.326881	1
DPP7	1722012	202	36	165628	49961	0	2	0	0	50	27	2993853	0.327284	1
CHRNB3	603002	507	32	154113	42864	0	2	0	0	50	46	3581118	0.327503	1
TLR1	310020	437	58	264563	68902	0	6	2	0	29	17	1886674	0.327617	1
LIMCH1	319991	391	31	378162	98982	0	2	0	0	23	6	1434628	0.327773	1
OR11H12	141957	747	-11	106784	31255	0	2	0	0	50	25	3041511	0.327872	1
LARP7	252277	692	39	204497	48880	0	1	0	0	50	17	2689199	0.327892	1
DCXR	3814891	211	28	81968	26179	0	1	1	0	50	32	2355969	0.327897	1
TSPAN8	233516	489	-31	82908	21714	0	1	0	0	50	19	2933411	0.327975	1
PROS1	79315	1341	-10	233872	60395	0	3	0	0	11	3	503229	0.32828	1
TNFRSF11B	179358	381	9	138368	33934	0	2	1	0	50	13	2640742	0.328379	1
PITPNC1	648233	365	3	130002	32712	0	1	0	0	50	22	2529963	0.328427	1
DHRS12	252271	384	33	113458	29798	0	2	0	0	50	13	2506698	0.328431	1
DENND2D	400425	627	41	162385	43475	0	2	1	0	50	31	2704474	0.328503	1
CD5L	116471	778	28	117500	32524	0	1	0	0	50	13	2878186	0.328541	1
ELOVL7	188782	596	4	99358	23876	0	1	0	0	50	32	2359635	0.328542	1
ZAR1	310162	396	52	136347	45120	0	4	0	0	50	21	2662550	0.328793	1
MRM1	468055	548	23	114398	37600	0	1	0	0	50	22	2482493	0.328868	1
HHIPL1	375738	250	21	266960	83002	0	2	0	0	50	15	2837813	0.329107	1
UTP15	403014	289	42	178177	48128	0	1	1	0	50	19	2867799	0.32911	1
IL1F8	641862	469	29	82767	20163	0	1	0	0	50	29	2992631	0.329118	1
DNAJC3	204387	552	41	177002	42817	0	2	0	0	50	18	2798192	0.329167	1
POC1A	1096747	193	52	139308	39480	0	1	0	0	50	29	2931343	0.329174	1
OR2G6	112460	903	-20	102225	31866	0	2	0	0	43	28	2694181	0.329309	1
RNF146	113326	889	-6	116795	35485	0	2	0	0	50	29	2888479	0.329494	1
NUPL2	509506	218	23	142316	40420	0	1	0	0	14	2	807460	0.329567	1
VILL	318742	457	24	292199	80746	0	1	0	0	50	11	3231579	0.329723	1
CES1	317734	581	-28	193452	54567	0	4	2	0	10	5	461070	0.32976	1
IL18R1	235438	588	7	187295	47329	0	1	0	0	50	27	3099509	0.329855	1
FUBP1	373296	256	1	221558	62275	0	1	0	0	50	21	3367315	0.329858	1
BCAS1	163555	415	2	197494	56165	0	3	0	0	50	17	2754482	0.330292	1
CADPS2	61224	1046	-3	454584	116607	0	4	1	0	43	14	1899129	0.330725	1
H3F3C	271605	394	20	43381	14429	0	1	0	0	50	22	2671151	0.330902	1
DNAJC5G	1242113	182	45	66881	16309	0	1	0	0	50	33	2787100	0.330909	1
DDX27	886628	261	50	275232	73461	0	3	0	0	43	11	2960577	0.33156	1
C16orf53	NaN	NaN	NaN	83378	25615	0	1	0	0	50	51	5259723	0.331803	1
IFNGR2	868693	182	68	113928	32430	0	1	0	0	50	30	2370304	0.331873	1
TRMT2B	418391	NaN	37	171832	48551	0	2	0	0	50	19	2930074	0.332044	1
ZNF486	375734	904	-57	160270	38258	0	1	0	0	50	22	2346522	0.332111	1
GDF15	1294357	210	39	96961	34592	0	3	1	0	23	7	1207195	0.332281	1
ACTL8	249962	416	27	120085	36284	0	2	1	0	50	20	2712605	0.332334	1
MTCH1	832054	220	41	125443	38540	0	1	0	0	50	26	2914282	0.332406	1
ZHX3	383198	262	7	313866	91509	0	3	0	0	50	16	3857102	0.3325	1
TBCD	651944	456	14	409088	116983	0	2	1	0	18	2	1122689	0.332842	1
RNF139	472766	476	28	218785	63074	0	3	0	0	50	31	3101342	0.33286	1
KY	221323	459	13	226681	59267	0	2	2	0	49	25	2656346	0.333027	1
FEZF1	61242	1007	-15	157403	45919	0	1	0	0	50	19	2932659	0.333147	1
ADAMTSL1	313133	527	-18	589568	172255	0	6	1	0	17	6	1442759	0.333182	1
CD27	2702142	198	50	88924	24299	0	1	0	0	50	23	3548265	0.333337	1
TACC3	867402	350	39	281765	81451	0	4	2	0	50	13	2795043	0.33354	1
SLC38A1	752720	334	9	170140	44744	0	1	0	0	50	26	3030889	0.333774	1
ZNF268	334913	834	6	68291	14758	0	2	0	0	50	32	2629509	0.333888	1
PHF1	1441897	236	31	201066	47094	0	1	0	0	50	15	2622318	0.33393	1
CST3	189028	819	-21	48363	15228	0	1	0	0	50	26	2260794	0.333944	1
ACR	669934	295	41	137898	43428	0	1	0	0	50	21	2703205	0.333996	1
FBLN1	448796	195	3	294878	79054	0	2	0	0	50	14	2668331	0.334745	1
BRIX1	241905	675	21	125114	30268	0	1	0	0	50	33	2694698	0.334979	1
GSTA3	604568	455	8	77926	19787	0	1	0	0	50	13	2798756	0.335143	1
TMED5	608924	412	10	86245	20210	0	1	0	0	50	21	2871606	0.335172	1
IDH3B	792941	450	48	150306	42018	0	1	0	0	50	26	3359983	0.335391	1
GPR137C	356488	313	14	141940	43334	0	1	0	0	50	4	3007859	0.335451	1
GATA6	230941	437	-1	190538	64954	0	2	2	0	40	22	2262063	0.335541	1
OR2H2	403531	798	18	99969	32994	0	1	0	0	50	10	2285046	0.335614	1
LHFP	153723	939	4	66458	19693	0	1	0	0	50	19	2318087	0.335714	1
TM9SF4	1055549	262	36	223062	58515	0	2	0	0	50	13	2226437	0.33576	1
IL31RA	319744	438	44	263341	68714	0	4	2	0	13	4	503558	0.335838	1
KCNQ3	163210	970	-6	289802	87373	0	4	1	0	50	22	2573109	0.33598	1
GPR50	215822	NaN	-7	200784	61476	0	3	0	0	50	25	3720285	0.336198	1
TFAP2D	17771	1090	-15	150964	44603	0	1	0	0	50	43	3183686	0.336426	1
HLA-DPB1	1479000	431	28	87326	25333	0	5	0	0	50	27	2363583	0.336531	1
SMC5	196227	395	-11	385823	93859	0	7	2	0	21	9	1342931	0.33667	1
CD3EAP	1259254	191	39	165628	51935	0	1	0	0	49	32	2864650	0.336678	1
TMTC4	123356	622	28	257889	73602	0	1	0	0	50	8	2634256	0.336679	1
TSPYL1	260958	593	22	142645	42629	0	3	0	0	50	26	3170009	0.336691	1
MDM1	354120	575	16	263153	70453	0	3	0	0	47	20	3590565	0.336703	1
ARSJ	100364	497	15	198293	56071	0	1	0	0	50	17	2574519	0.336766	1
EIF4E1B	579630	359	40	83942	22795	0	1	0	0	50	21	2845662	0.336906	1
MRGPRX1	561250	695	15	103259	33652	0	2	1	0	50	22	2588666	0.336972	1
DUSP14	541310	201	29	64907	19834	0	1	0	0	50	35	3560861	0.337217	1
NIPA2	352778	529	-8	119991	35532	0	1	0	0	50	17	2992725	0.337277	1
POU2F2	855248	369	32	157732	46154	0	1	0	0	37	10	1920702	0.337457	1
KIAA1045	676166	394	23	134514	39057	0	1	0	0	50	16	4017795	0.337464	1
LYRM2	394472	603	35	30926	8131	0	1	0	0	50	37	3014674	0.337514	1
ACAP2	431673	561	43	275138	66787	0	3	2	0	15	6	741237	0.337599	1
SMARCB1	637355	196	52	132540	35250	0	1	1	0	50	28	2709315	0.337658	1
C14orf43	535648	191	50	341361	106737	0	2	2	0	46	15	2055545	0.337796	1
SOX12	879317	185	41	100251	33417	0	1	0	0	50	14	2765903	0.337907	1
TMEM184B	1631137	184	67	138274	38822	0	1	0	0	50	24	3031500	0.338118	1
C20orf114	478384	482	27	164406	49209	0	1	0	0	50	31	3370511	0.338554	1
RTN2	1183590	164	41	178177	58421	0	2	0	0	50	20	2452460	0.338612	1
IRX5	100202	762	-46	154207	51653	0	2	0	0	22	13	1707792	0.338677	1
ADAMTS16	89385	683	-23	415621	114962	0	3	2	0	50	30	3026659	0.338902	1
FBP1	260812	350	38	114492	32853	0	1	1	0	26	8	1218663	0.338904	1
PDE1C	124074	828	6	222028	56165	0	1	1	0	50	17	2548434	0.338978	1
FITM1	974559	220	41	92543	32524	0	1	0	0	50	21	3243235	0.338983	1
RIPK1	437184	268	41	231052	58280	0	1	1	0	50	16	2358554	0.339011	1
ZCCHC9	148763	777	23	94893	22983	0	1	0	0	50	9	2636042	0.339485	1
NLGN1	34593	1079	-18	273493	77315	0	3	0	0	50	20	2528647	0.339512	1
PCOLCE	1767777	242	60	147956	47188	0	1	0	0	50	36	2892098	0.339531	1
DTNBP1	118453	750	24	134044	34451	0	1	0	0	50	17	6156154	0.339566	1
KRTAP13-4	14979	1035	-68	52405	15416	0	1	0	0	50	26	1870553	0.340176	1
EYA4	97438	409	-8	234342	61899	0	3	0	0	50	22	2715143	0.340303	1
KRTAP22-1	22916	1048	-79	16685	3901	0	1	0	0	18	9	430567	0.340419	1
ZNF93	525535	761	-55	212581	51794	0	1	0	0	50	19	2159180	0.340457	1
TCF20	1257937	305	43	646015	188564	0	4	1	0	33	8	2445833	0.340525	1
KPNA4	444964	408	21	183065	46765	0	1	0	0	50	27	3061204	0.341058	1
ARID3A	2292363	206	44	193969	61241	0	3	1	0	50	25	2660153	0.341114	1
FAM8A1	470794	339	13	133668	43710	0	1	0	0	50	31	3124513	0.341304	1
DCDC2B	1460758	218	29	116278	36284	0	1	0	0	50	16	2862864	0.34135	1
TMPRSS11D	210733	767	22	143021	39574	0	2	0	0	50	23	2979706	0.341796	1
C9orf7	1858670	315	39	58515	17202	0	1	0	0	50	13	2726188	0.342181	1
JMJD8	1207790	194	33	95880	30174	0	1	0	0	50	37	2971669	0.342234	1
CA5A	612550	133	27	104528	28576	0	1	0	0	50	13	2557176	0.342492	1
FICD	437636	399	40	149883	45402	0	1	0	0	50	25	3224435	0.342498	1
FTMT	70878	920	-16	78866	24205	0	2	1	0	50	35	2700197	0.34266	1
PIM2	834040	NaN	38	102131	32665	0	1	0	0	50	8	1979593	0.342741	1
THG1L	243382	987	31	103400	25897	0	1	0	0	50	12	2481976	0.342762	1
SNAI3	802673	189	41	94094	31255	0	2	0	0	50	18	2739489	0.34308	1
DCUN1D2	806605	318	46	91979	21667	0	1	0	0	50	22	3223636	0.34311	1
TRIM62	756335	385	27	157215	46389	0	1	0	0	32	15	2623587	0.343114	1
TMEM22	194047	195	27	136676	38587	0	1	0	0	50	11	2512949	0.343965	1
RBM9	1264586	388	-26	164688	39339	0	1	0	0	50	21	2759840	0.344008	1
OR6C74	411183	816	-1	101802	30456	0	4	0	0	50	24	2574848	0.344022	1
HAVCR1	138350	1207	11	121354	37553	0	2	0	0	50	14	2777136	0.344044	1
DHDH	1927185	211	43	112048	33605	0	1	0	0	50	11	2714720	0.34433	1
RFFL	439420	504	19	123422	33934	0	1	0	0	50	32	2568080	0.344385	1
C1orf186	755856	400	10	60771	15228	0	1	0	0	50	22	2205616	0.344645	1
RNASE9	637784	493	22	73085	18001	0	2	0	0	50	22	2169755	0.345087	1
SFTPC	587455	196	50	66646	20492	0	2	0	0	50	27	2651975	0.345129	1
POC1B	236022	460	-6	164923	43898	0	1	0	0	49	17	2373359	0.345182	1
GPR128	342000	509	12	271472	74542	0	4	0	0	50	14	2876494	0.34521	1
HACL1	433102	235	32	200502	53439	0	2	0	0	50	25	2575694	0.34536	1
CELA3B	448600	190	29	92214	26649	0	1	1	0	50	40	2907937	0.345445	1
EFCAB4A	1799017	232	51	98089	30644	0	3	0	0	50	17	2477229	0.345644	1
LZIC	757819	183	29	67727	16450	0	1	0	0	50	21	3006684	0.345938	1
PROSC	651180	379	15	95034	25944	0	1	0	0	50	18	2774551	0.345985	1
ADORA2A	611616	186	54	132352	42911	0	1	1	0	50	28	2667955	0.346206	1
LPIN3	383021	309	5	285948	85164	0	2	0	0	50	27	3327318	0.346511	1
TM7SF4	40736	1032	14	155100	45825	0	4	2	0	13	4	664909	0.347322	1
PTCRA	1086050	203	41	89112	32148	0	2	0	0	50	15	2217131	0.347473	1
MBD3	2122824	221	35	99640	26978	0	3	0	0	50	23	2405648	0.347559	1
AMAC1L3	NaN	NaN	NaN	105515	38728	0	3	0	0	50	51	5272836	0.347626	1
TRIM59	435184	513	16	136723	34733	0	1	0	0	50	37	2865496	0.347773	1
RGS1	269711	604	-12	73226	18142	0	1	0	0	50	29	2450439	0.34784	1
OR8S1	1494035	421	25	115573	37130	0	2	1	0	50	25	2444235	0.347915	1
PPARGC1A	19326	405	2	272177	72568	0	2	2	0	50	13	2432297	0.34799	1
CCDC137	3745109	205	30	98042	27730	0	4	1	0	50	34	2361938	0.348397	1
CCDC92	903375	539	36	110779	31913	0	1	0	0	38	16	1748400	0.348703	1
PALMD	272208	540	-15	189222	48222	0	2	0	0	50	23	3314487	0.34882	1
ARIH2	1818938	241	37	176720	40138	0	3	0	0	50	19	2991973	0.348831	1
NLRP11	991833	362	-35	348270	94188	0	5	2	0	26	14	1476223	0.348839	1
KIAA1841	631979	302	30	265691	64108	0	1	1	0	50	20	2910898	0.349363	1
ESCO2	406636	229	23	207317	52969	0	2	0	0	50	15	2673689	0.349494	1
KIAA1012	416975	489	28	493171	130049	0	3	2	0	50	30	2917948	0.349577	1
LECT1	288742	469	24	114727	30362	0	1	0	0	50	8	3106089	0.349975	1
SERPINA1	201688	843	9	140107	39386	0	4	0	0	50	31	2914094	0.350112	1
RBP5	2422791	224	38	47282	12220	0	2	0	0	50	37	2342997	0.350257	1
CCT7	536944	452	20	183441	52875	0	1	1	0	50	22	2272121	0.350287	1
CA6	840956	264	31	106737	28200	0	2	0	0	50	17	2711947	0.350292	1
FAM151A	723136	415	20	191572	60818	0	2	0	0	22	9	1517489	0.350359	1
AQP8	189953	551	12	85446	28482	0	2	0	0	50	23	2994182	0.350509	1
MEX3C	146631	570	45	209103	70641	0	2	1	0	50	16	2441979	0.350756	1
PPP3R2	112839	1008	-11	58703	15181	0	1	0	0	50	29	2905822	0.351076	1
OR1E1	365088	515	14	102225	31020	0	1	0	0	50	19	3110836	0.351256	1
WDR38	1125524	207	41	106690	31349	0	1	1	0	50	29	2484420	0.351297	1
TRPC4	72221	573	-19	332243	89206	0	4	1	0	21	10	1145155	0.351367	1
GLRX2	288840	433	-13	69560	19693	0	1	0	0	50	10	2382665	0.351556	1
ATP6V1A	442365	364	33	211829	57481	0	1	0	0	44	18	2280769	0.351617	1
ZKSCAN4	273319	502	35	183864	49350	0	2	0	0	50	12	2338109	0.351954	1
SFRS12IP1	81822	632	-1	57340	10904	0	1	0	0	50	23	2828225	0.352067	1
TAF1B	909213	197	43	208445	48880	0	5	0	0	29	11	1589963	0.352073	1
DNER	253305	456	-3	249758	69184	0	3	0	0	50	30	2706871	0.352427	1
DCAF17	514096	271	38	180245	47752	0	1	0	0	50	21	2584013	0.352487	1
XBP1	571394	219	-10	134843	30832	0	1	0	0	50	13	3014862	0.352848	1
FBXO42	788646	186	42	238572	70218	0	4	0	0	50	19	2623634	0.352926	1
ALG1L	213057	583	19	65189	17437	0	2	0	0	50	24	2106681	0.353184	1
RNF17	486857	629	29	565645	141329	0	9	1	0	6	3	975203	0.353419	1
ALPP	307666	204	37	177049	55319	0	5	0	0	50	15	2158945	0.353553	1
DLX3	1160590	191	12	94235	28717	0	1	0	0	50	10	2182633	0.353909	1
OR10A7	411183	816	-1	103212	30738	0	1	0	0	50	24	2574848	0.35411	1
SLC14A1	381180	401	25	150259	43475	0	2	1	0	50	9	2623587	0.354231	1
GH1	1446139	380	27	76422	18330	0	1	0	0	50	21	2474879	0.354568	1
ZNF517	1454261	384	20	161210	49585	0	4	0	0	50	36	3081085	0.35528	1
USP53	227905	753	2	370407	91791	0	2	2	0	50	34	3137344	0.35532	1
TCTE3	233648	447	3	69278	17155	0	2	0	0	50	36	3105995	0.355321	1
NIT1	689033	250	23	128780	39574	0	2	0	0	7	0	354850	0.355355	1
TAS2R4	200522	844	14	97102	29798	0	1	0	0	50	19	2335148	0.356038	1
PPIL5	563227	409	-4	142786	34451	0	1	0	0	50	30	2666075	0.35615	1
IQCF6	NaN	NaN	NaN	35814	10434	0	1	0	0	50	51	5244542	0.356769	1
POLR2J3	NaN	NaN	NaN	40467	11139	0	1	0	0	50	51	5245247	0.356774	1
OR51I2	99042	1030	1	101191	31772	0	2	1	0	50	18	2616584	0.356959	1
PPP1R7	1363901	233	35	125913	32148	0	1	0	0	43	34	2792364	0.356981	1
B4GALT2	875223	214	39	123516	37647	0	1	0	0	50	24	2627018	0.357222	1
C3orf34	818753	446	45	58515	13677	0	1	0	0	50	24	3227960	0.357494	1
PGAM2	1151124	282	56	84929	24205	0	1	0	0	50	22	3069053	0.357505	1
NDUFS8	1263224	251	47	72427	20210	0	1	0	0	50	17	3253058	0.357654	1
FSTL1	382340	375	23	109839	26226	0	1	0	0	50	16	2731875	0.358011	1
C6	252021	888	-14	323877	81216	0	3	0	0	17	4	929519	0.358382	1
CXCR1	718028	301	27	113176	35861	0	2	0	0	50	22	3547842	0.358594	1
IMPG1	187724	674	-13	274386	72192	0	2	1	0	50	29	3710368	0.358714	1
GML	447193	438	36	54614	14335	0	1	0	0	50	25	2756033	0.359123	1
ZSCAN23	NaN	NaN	NaN	132070	34592	0	1	1	0	28	16	1755168	0.359178	1
STK17B	140953	373	14	128357	33370	0	1	0	0	50	12	2452883	0.359259	1
BIRC8	427680	921	-46	79618	20915	0	1	0	0	50	22	2287866	0.35939	1
ALDH2	691258	242	44	174981	50901	0	1	0	0	50	30	2803268	0.359456	1
AHSG	508316	436	45	121589	37741	0	1	0	0	50	23	3693495	0.359484	1
TSPO	624112	241	48	71957	12925	0	2	0	0	50	26	2975476	0.359567	1
DGKH	191275	407	57	422107	111014	0	2	3	0	50	19	2767548	0.359576	1
PPFIA4	430455	453	42	237021	68949	0	2	0	0	50	14	2597972	0.359588	1
PIK3R6	423397	636	11	253847	76093	0	3	1	0	10	15	694284	0.359602	1
RFESD	307041	359	32	72615	18894	0	1	0	0	50	15	2499648	0.359605	1
SPEM1	1906324	206	33	101520	31302	0	2	0	0	50	37	3108204	0.359647	1
C5orf49	65781	1013	-18	49538	14194	0	1	0	0	50	22	2687554	0.359659	1
IRF5	845100	361	49	171644	50713	0	3	0	0	9	7	534343	0.359793	1
OAF	323731	198	31	89911	27683	0	2	1	0	16	9	1053881	0.359933	1
DDX41	1120311	347	41	214367	58468	0	2	0	0	50	19	2631671	0.360107	1
ANXA1	247950	411	-15	122106	31443	0	1	0	0	50	13	2426892	0.360157	1
OR4A5	68	1280	-38	103776	30456	0	3	0	0	50	39	3592116	0.36024	1
OR51M1	99042	1030	1	105985	32900	0	2	1	0	50	18	2616584	0.360251	1
SOBP	288292	592	36	283927	89159	0	3	2	0	50	23	2416693	0.360407	1
CAV2	548426	187	-5	63638	11797	0	1	0	0	50	15	2827567	0.360472	1
VPS37C	914160	531	42	114680	38164	0	1	0	0	50	40	3321584	0.360666	1
ACTR6	184664	650	9	140483	33370	0	1	1	0	50	35	3155251	0.360887	1
C1orf125	495704	593	-2	362558	86527	0	8	1	0	50	38	3123150	0.361135	1
HIST1H1T	398813	636	53	67351	21197	0	2	0	0	50	19	1800523	0.361166	1
FBXO38	82911	459	1	407725	107066	0	2	1	0	50	3	2645959	0.361438	1
FHOD3	336896	728	61	484805	138133	0	4	0	0	19	5	1424100	0.361813	1
KRTAP13-2	4608	1035	-69	56964	17766	0	2	1	0	23	10	653958	0.36205	1
THRA	1573630	202	28	185321	43945	0	3	1	0	50	13	2824888	0.36217	1
XAF1	936146	438	5	105656	25474	0	2	0	0	50	27	1955059	0.362218	1
HFE	408919	685	43	118863	31584	0	2	0	0	50	11	2228740	0.362236	1
TMEM171	447937	584	21	106784	32665	0	3	0	0	50	19	2665464	0.362245	1
CDH22	553454	583	44	270203	86104	0	4	3	0	50	32	2835369	0.362334	1
ARMCX2	300391	NaN	31	201348	66411	0	1	1	0	50	22	3311902	0.362507	1
GPAT2	792288	366	33	265456	83096	0	1	0	0	44	14	2628052	0.362546	1
OR1D2	457580	465	8	101050	31208	0	1	0	0	50	22	2711148	0.362692	1
DUSP26	91655	610	11	69466	21902	0	1	0	0	50	26	2858493	0.362717	1
CTDSPL2	697417	534	37	161398	42911	0	1	0	0	50	16	3638364	0.363006	1
LIPG	243067	352	56	171785	45214	0	2	0	0	45	8	1769550	0.363026	1
PXDNL	62919	1068	-16	491103	140859	0	11	3	0	50	32	2743625	0.363208	1
GPR113	644558	346	30	379948	120602	0	3	1	0	50	13	2759088	0.363293	1
CRLS1	301141	290	4	101144	31537	0	2	0	0	50	22	3328211	0.363314	1
NR0B1	73561	NaN	28	152703	47376	0	2	1	0	26	11	1784825	0.363347	1
IL2RB	668971	289	53	183112	55460	0	1	0	0	50	13	2283072	0.363506	1
OR5H14	200002	811	-15	102366	29187	0	4	2	0	11	6	463185	0.363863	1
LRRC48	971820	193	20	188940	46530	0	1	0	0	50	13	2117726	0.363975	1
GABRG1	36353	926	-2	160082	41548	0	1	0	0	50	11	2876682	0.364304	1
OR4N5	371813	563	-29	100298	30268	0	1	0	0	50	26	2680645	0.364382	1
HSD17B14	1766061	211	34	89723	29422	0	2	0	0	50	33	2684452	0.364516	1
HIATL1	229346	486	34	170422	50243	0	1	0	0	50	20	2757537	0.364562	1
HSPB7	886121	197	43	56024	17437	0	1	0	0	50	26	2653526	0.364745	1
TMBIM6	1828526	265	67	102413	27871	0	1	1	0	36	32	2271181	0.364796	1
NPVF	254553	444	32	67633	17108	0	1	0	0	50	25	3330561	0.364867	1
CSNK1G1	743794	263	43	146499	38070	0	1	0	0	50	27	2886411	0.364972	1
SNX30	573618	453	19	148567	41219	0	3	1	0	37	17	1833376	0.365104	1
UQCRC2	646330	424	43	155335	44039	0	1	1	0	49	30	3091942	0.365147	1
KYNU	48515	369	20	165628	42770	0	1	0	0	50	10	2730230	0.365245	1
C6orf141	NaN	NaN	NaN	77127	26508	0	1	0	0	50	51	5260616	0.365573	1
ALKBH5	918230	192	23	129250	39527	0	1	1	0	50	22	2351974	0.365723	1
KRT26	836683	269	-10	159095	43522	0	3	0	0	38	13	1612335	0.366103	1
BHLHA15	464632	375	26	60207	20727	0	1	0	0	50	14	2506040	0.366301	1
TDO2	44515	745	-2	143867	34780	0	1	1	0	50	19	3447638	0.366366	1
TNPO2	1959466	226	29	310341	83331	0	2	1	0	50	29	3093164	0.366474	1
CCDC76	293698	518	8	167790	42300	0	2	0	0	50	28	2874050	0.366522	1
CDV3	391516	327	36	90052	24299	0	1	0	0	50	23	2871371	0.366704	1
TDRD10	1804226	337	43	130378	36002	0	3	1	0	41	15	1799536	0.367086	1
RPL15	399346	319	6	67868	20539	0	1	0	0	50	29	2949626	0.36731	1
AMICA1	707709	293	56	137005	37271	0	2	0	0	50	12	2118384	0.367541	1
OR1L4	409923	553	12	101473	30503	0	1	0	0	50	15	2231043	0.367617	1
REPIN1	315538	514	32	200690	65095	0	2	0	0	30	14	1730446	0.368	1
CPA6	232126	890	15	151904	39010	0	2	0	0	50	21	2846602	0.368032	1
OBP2A	327501	539	37	60207	15651	0	1	0	0	50	14	2491799	0.368177	1
UCP1	125708	752	7	102225	30879	0	1	0	0	50	17	3163617	0.368523	1
ATP6V1B1	504483	623	25	175310	49726	0	2	0	0	50	21	2751239	0.368734	1
ZNF480	526380	960	-32	183864	45120	0	3	2	0	41	26	2046239	0.369324	1
NUDCD1	134762	731	17	205390	51653	0	3	0	0	50	21	2689763	0.369381	1
NSUN2	253355	585	6	266302	68996	0	3	1	0	50	21	2756080	0.369466	1
CPS1	158852	465	-1	516624	142551	0	3	0	0	26	2	1346362	0.369697	1
DCAF12L2	11596	NaN	-29	147533	48739	0	2	0	0	50	29	3049407	0.369744	1
CCL25	954819	369	13	52076	14053	0	2	0	0	50	33	2029789	0.369858	1
GSN	579825	326	42	267007	78302	0	3	1	0	50	19	2448136	0.369972	1
CYP26B1	72898	411	-5	167320	52499	0	3	0	0	50	20	2706824	0.37003	1
GIPC2	412519	265	-6	106126	30362	0	1	0	0	50	17	3014768	0.370107	1
MFAP2	678965	221	52	66411	15933	0	1	1	0	9	6	501584	0.370473	1
ZNF625	1025728	728	-15	104105	26320	0	1	0	0	32	31	2146161	0.370586	1
ZDHHC13	194027	625	11	217046	55507	0	1	0	0	50	25	2956582	0.370804	1
PLD4	855494	247	41	167837	51982	0	4	0	0	50	25	3578533	0.370814	1
HTR3D	1423268	375	38	170798	49867	0	2	1	0	50	30	2707106	0.370819	1
DNLZ	1194160	258	28	57293	19834	0	1	1	0	50	19	2222207	0.370834	1
OR8I2	9992	1007	-32	101050	30362	0	6	0	0	50	31	2975053	0.37089	1
KLK4	581408	606	29	85728	24393	0	1	0	0	50	17	2418808	0.370919	1
NCS1	650366	231	30	70218	16779	0	1	0	0	50	29	2587256	0.371101	1
STUB1	1207790	194	33	104951	27307	0	1	0	0	50	37	2971669	0.371379	1
IFITM3	1454043	344	48	44086	13442	0	1	0	0	50	38	3844412	0.371455	1
CCDC75	603425	281	27	94329	20163	0	1	0	0	50	19	2530433	0.371596	1
RIOK2	381706	614	28	194580	48081	0	2	0	0	29	25	2397188	0.37161	1
DNAJC4	1608193	179	61	81404	24064	0	1	0	0	50	20	2667391	0.371623	1
C12orf36	548501	509	5	46718	13207	0	1	0	0	50	30	2856989	0.371833	1
CRELD2	842221	271	15	139355	36754	0	1	0	0	50	27	3074458	0.371847	1
ODAM	181352	975	12	98042	26320	0	1	0	0	50	17	2373359	0.372282	1
PRELP	529605	314	28	124550	38587	0	1	0	0	50	13	2690750	0.37252	1
SPDYC	3317462	168	54	99828	27777	0	1	0	0	50	17	2584248	0.372804	1
PHYHD1	1580914	198	21	120273	15087	0	1	0	0	50	16	2987320	0.372815	1
AAMP	730654	197	33	148332	41595	0	1	0	0	50	21	2443624	0.372965	1
CDKN2D	2036812	226	23	53157	18612	0	1	0	0	50	18	2947934	0.372985	1
TUBA8	519135	179	19	149789	43099	0	1	0	0	50	20	2487804	0.373028	1
PSMD9	831519	195	45	76939	20633	0	2	0	0	50	23	2631906	0.373058	1
FCRLB	598281	504	20	138039	45684	0	1	0	0	50	20	2468957	0.373284	1
SNX2	144132	532	31	182501	45637	0	1	0	0	20	8	1483884	0.373451	1
PEG3	NaN	NaN	NaN	494957	125584	0	3	2	0	50	53	5359692	0.373501	1
THOC7	153669	826	-6	73884	16779	0	1	0	0	50	31	2553322	0.373781	1
PCMT1	424800	234	40	97713	27495	0	1	0	0	50	16	2455092	0.374054	1
NCAPH2	1075525	207	42	214602	58092	0	1	0	0	50	18	2827661	0.374239	1
AIMP1	158895	711	5	115808	30691	0	1	0	0	50	23	3108815	0.37466	1
WNT1	1737773	214	55	119756	38869	0	1	0	0	50	25	2452037	0.374863	1
HS3ST4	36636	1012	-35	146687	47188	0	4	1	0	24	23	1607870	0.375032	1
LSM14B	838629	288	-13	129908	37882	0	1	0	0	28	15	1294474	0.375176	1
YIF1A	2133752	236	53	98230	30362	0	1	0	0	50	24	3232143	0.375209	1
NOVA2	866240	261	42	155382	55131	0	1	0	0	50	28	3594372	0.375324	1
SC5DL	173979	744	28	103212	25944	0	1	0	0	50	11	2841761	0.375362	1
ZFP90	765949	421	34	217845	53580	0	1	1	0	50	22	2957569	0.375372	1
OR51B4	100115	1056	1	101003	30409	0	1	0	0	50	19	2346146	0.375482	1
OR5M11	NaN	NaN	NaN	99217	30080	0	2	0	0	50	51	5264188	0.375647	1
TRIM44	605264	411	-6	120085	28106	0	2	0	0	50	29	2576728	0.375823	1
MDM2	541243	228	32	173947	42347	0	1	0	0	41	15	1985045	0.375969	1
CHI3L1	507603	453	31	131365	36143	0	2	0	0	50	32	3027740	0.376099	1
SAMD1	1023789	215	34	138368	46906	0	2	1	0	50	21	2168815	0.376231	1
ABHD12B	411016	431	41	102883	26837	0	2	0	0	50	25	3247700	0.376288	1
SLC17A1	293308	635	30	159471	45261	0	2	0	0	8	4	564329	0.376485	1
CPNE5	844979	244	43	207317	55507	0	1	1	0	50	20	3053543	0.376535	1
HAND2	251136	719	-10	71534	21244	0	1	0	0	50	31	3449424	0.376597	1
OR51S1	66543	987	-3	102178	34733	0	3	1	0	50	18	2320390	0.376613	1
RRP7A	969686	196	65	95363	27166	0	2	1	0	50	27	2368659	0.376819	1
RNF133	53042	1027	6	124973	34780	0	1	0	0	50	21	3050535	0.376878	1
PRMT8	227736	768	15	137757	34404	0	1	1	0	50	25	2513419	0.376895	1
COL4A3BP	253484	500	37	258547	70688	0	2	0	0	19	2	982018	0.376944	1
CTU2	802673	189	41	175592	51136	0	1	1	0	50	18	2739489	0.377016	1
OR51B5	100115	1056	1	100674	31725	0	4	2	0	17	4	490069	0.377042	1
CCDC59	53465	1263	-24	84412	19928	0	2	0	0	50	25	2703628	0.377081	1
HYLS1	NaN	NaN	NaN	98794	28670	0	1	0	0	50	51	5262778	0.377414	1
OR10C1	404210	854	21	97901	34357	0	2	0	0	50	14	2193725	0.377518	1
DAGLB	NaN	NaN	NaN	230159	62416	0	2	0	0	50	51	5296524	0.377634	1
AMACR	270768	793	4	175357	35438	0	4	0	0	50	27	3136686	0.377752	1
SLC6A12	321580	557	28	209479	58562	0	3	1	0	50	36	3142467	0.377779	1
TCF7L1	973960	394	18	194909	60724	0	2	1	0	50	27	2955830	0.377872	1
PDXK	919787	170	68	109228	28811	0	1	0	0	50	32	2570477	0.377897	1
C22orf46	NaN	NaN	NaN	79994	24064	0	1	0	0	50	51	5258172	0.37806	1
DKKL1	2183690	309	30	80323	25004	0	1	0	0	50	12	2852101	0.378219	1
LIMS2	603350	218	42	136018	35579	0	1	1	0	50	27	2549891	0.378511	1
BCL9L	1488276	175	54	483912	154536	0	5	1	0	50	15	2428020	0.378612	1
CNN3	282666	333	-6	113975	28999	0	2	0	0	50	22	3087524	0.378671	1
PHACTR3	137383	818	-29	190256	53392	0	1	1	0	50	29	2833160	0.379308	1
PPP1R2	762316	331	42	73273	16685	0	1	0	0	50	15	2800824	0.379338	1
OR52R1	66543	987	-3	101802	31725	0	4	0	0	50	18	2320390	0.379469	1
PPFIBP2	104307	853	12	301928	82015	0	2	1	0	50	20	2702453	0.379509	1
NKIRAS2	2081077	206	23	68855	14617	0	1	0	0	50	33	3036341	0.379805	1
NFYC	552400	323	24	123234	32571	0	2	1	0	50	30	2733567	0.379896	1
RHOD	1615307	162	47	71111	20680	0	1	0	0	50	20	2670916	0.380117	1
GNPDA1	696239	321	48	100815	25239	0	1	0	0	50	20	2536684	0.380214	1
CCDC41	181169	690	25	247220	58045	0	1	0	0	50	21	6063094	0.380447	1
OR10V1	431271	409	27	100251	30879	0	2	0	0	50	27	3287838	0.380557	1
FOXI1	94287	650	24	124738	36425	0	1	1	0	50	13	2731734	0.38079	1
IFT122	848687	163	58	447346	117218	0	3	0	0	32	11	1848980	0.380907	1
RNF180	56176	941	-5	205484	52405	0	3	0	0	50	20	2563615	0.38095	1
EFHD1	301517	211	37	79900	23312	0	1	1	0	50	15	2160543	0.381249	1
OTOP3	1045089	223	25	192747	63027	0	4	1	0	50	27	2626125	0.381423	1
KCTD9	178615	515	22	134890	36284	0	1	0	0	50	11	2806793	0.381743	1
ZNF716	NaN	NaN	NaN	169811	41689	0	2	0	0	50	51	5275797	0.381814	1
SEC14L4	655714	288	38	141940	37271	0	4	1	0	50	10	2351974	0.38214	1
ASNS	455051	636	0	193922	50008	0	1	0	0	50	22	2974160	0.382215	1
PRSS55	78691	633	3	118252	33887	0	3	1	0	50	17	2643327	0.382219	1
SCFD1	386053	583	2	229172	56635	0	2	0	0	50	22	2955078	0.382357	1
NUCB1	1927185	211	43	158766	43428	0	2	1	0	50	11	2714720	0.382612	1
FAM126B	646602	167	33	178459	51794	0	1	0	0	50	26	2749500	0.382622	1
MOCOS	393505	591	40	298826	85681	0	3	1	0	50	36	2841479	0.382707	1
PKD2L2	946917	396	47	218503	52358	0	1	0	0	13	3	1108871	0.382719	1
FAM3B	224593	506	24	82767	21009	0	1	0	0	50	13	2629650	0.382991	1
UBA7	1306720	191	39	338776	102977	0	2	0	0	38	20	2221596	0.383466	1
FAM127B	304745	NaN	42	43851	13395	0	1	0	0	50	27	2713498	0.383468	1
OR4N4	156689	855	-31	102883	31067	0	2	0	0	50	22	2741275	0.38349	1
NME6	1054170	263	37	66834	18753	0	1	0	0	50	13	2400055	0.383744	1
LRRC42	430138	201	31	145324	40091	0	1	1	0	50	23	2353760	0.383806	1
ZNF880	526380	960	-32	197870	48598	0	4	1	0	50	35	2866812	0.383892	1
MRGPRX3	631291	436	20	103588	33605	0	1	0	0	50	24	3275101	0.384046	1
ZNF665	392290	946	-49	231287	57622	0	4	0	0	50	18	2202796	0.384143	1
KLHL12	422793	318	28	193781	53110	0	1	0	0	50	18	2716647	0.384197	1
RFX6	206546	730	-19	317767	85634	0	4	2	0	50	23	2305350	0.384381	1
BRSK1	1032110	209	12	259910	79759	0	1	2	0	50	10	2214781	0.384383	1
TM9SF1	974559	220	41	203416	61946	0	3	0	0	26	6	1713103	0.384553	1
FRRS1	276548	540	-5	216952	56447	0	1	0	0	50	20	2631107	0.384562	1
ZNF497	1621097	406	-25	161868	49773	0	3	1	0	50	21	2624574	0.384854	1
GABRA1	12179	927	-16	155664	42723	0	2	1	0	50	33	2677731	0.384996	1
C4orf44	612481	464	32	92073	27072	0	2	0	0	50	28	3023322	0.38501	1
TTR	294098	541	20	49021	15275	0	1	0	0	50	27	2931437	0.385013	1
BATF2	3151458	209	52	87749	29704	0	1	0	0	50	14	3136028	0.385164	1
ZC4H2	98165	NaN	-21	83378	16732	0	1	0	0	50	23	2331764	0.38518	1
LZTS1	157405	592	9	194721	58938	0	3	1	0	50	29	2978813	0.385253	1
ANTXR2	62176	905	6	172913	48880	0	2	2	0	23	6	1321593	0.385358	1
SYK	126037	542	32	218644	57716	0	1	1	0	50	18	3217150	0.385405	1
OR2AK2	NaN	NaN	NaN	108241	33746	0	1	0	0	50	51	5267854	0.385426	1
OR4K2	431654	854	-49	103306	29939	0	2	0	0	49	19	2347556	0.385864	1
ART5	537999	403	23	96397	29375	0	1	0	0	50	24	2963209	0.385925	1
GMCL1	857542	180	44	180950	44650	0	1	0	0	50	22	2477605	0.385927	1
FAM55D	109030	716	-17	184193	49162	0	3	0	0	50	38	3746558	0.386462	1
NMD3	242883	581	-16	178976	42676	0	1	0	0	50	21	2548293	0.386543	1
HSPB9	2171374	206	37	51324	16638	0	2	0	0	50	34	2354277	0.386752	1
FZD1	64493	946	-2	207740	66364	0	1	0	0	50	14	2853652	0.386902	1
SMAD3	444194	194	45	154536	41172	0	2	0	0	50	15	2257833	0.386988	1
BAAT	112947	898	-22	137569	41360	0	1	0	0	21	12	1061401	0.387085	1
SCAF1	1733181	195	36	415715	145324	0	5	2	0	50	27	2998647	0.387683	1
COX11	131464	869	-43	101238	27777	0	1	1	0	19	6	667917	0.387753	1
OR2L2	20939	1015	-27	102554	30409	0	1	0	0	50	27	2990845	0.387902	1
PPM1J	559669	325	27	165440	53956	0	2	1	0	28	3	1498125	0.38791	1
DCST2	1654795	214	40	257372	78772	0	2	1	0	22	9	1530273	0.388006	1
MBNL2	110548	419	23	136864	38681	0	1	0	0	50	13	2702782	0.388274	1
DNAJC18	832127	177	48	124456	31631	0	1	1	0	17	8	933044	0.388338	1
OR8B12	171574	746	-1	100674	30597	0	1	0	0	50	34	3460046	0.388502	1
SVOP	574926	NaN	32	103259	30268	0	1	0	0	50	24	3487353	0.388575	1
UBE2Q2	560951	339	55	148379	36331	0	1	0	0	50	28	2765480	0.389248	1
RHOT1	675374	312	21	243789	60207	0	1	1	0	50	33	3386632	0.389371	1
OR52K2	264090	862	-7	101285	32524	0	1	0	0	50	22	3057867	0.389587	1
ERVFRDE1	NaN	NaN	NaN	174229	53768	0	2	0	0	50	51	5287876	0.389647	1
SYNGR4	1478750	217	36	78114	23265	0	2	0	0	25	27	2485501	0.389674	1
NUP93	706254	143	26	282047	76657	0	2	2	0	50	12	2747808	0.389716	1
VPS37D	1197825	214	52	79853	28435	0	1	0	0	50	22	2936889	0.390103	1
LMAN1	292594	549	35	177425	45778	0	3	0	0	50	18	2524793	0.390499	1
AGBL4	16483	1041	-18	176109	44415	0	1	0	0	31	11	1801557	0.390812	1
TSSK4	974559	220	41	113646	31725	0	1	0	0	50	21	3243235	0.39088	1
FCRL6	801453	497	6	146922	42441	0	6	2	0	34	19	1554102	0.391069	1
SLC16A14	377632	648	26	169576	48833	0	3	0	0	50	34	3332629	0.391304	1
TAF12	816470	183	25	56400	14946	0	1	0	0	50	23	2722616	0.391453	1
EBF2	277181	616	-1	198058	54332	0	2	0	0	16	5	912270	0.391608	1
COL8A1	226950	419	-2	233167	83096	0	2	0	0	20	8	1050967	0.39173	1
PMM1	1467336	183	66	91133	24346	0	1	0	0	50	9	2737468	0.391797	1
DNAJC16	636573	188	34	267994	71111	0	1	0	0	27	6	1612241	0.391827	1
BBS5	370890	418	22	121072	30080	0	1	0	0	50	17	3328352	0.392172	1
P2RX7	1061231	396	46	205954	53204	0	6	1	0	50	20	2495794	0.392224	1
TMEM176B	734961	689	14	90616	27824	0	3	0	0	50	25	2575741	0.392346	1
PRG3	923815	191	-3	78443	20257	0	1	0	0	50	13	2371244	0.392476	1
RNF167	1416161	231	30	117453	35532	0	1	0	0	50	14	2466325	0.392968	1
ADAM7	56052	741	6	267242	64108	0	4	2	0	50	15	3059418	0.393142	1
ACE2	179295	NaN	32	281483	69184	0	2	0	0	50	26	3100355	0.393368	1
OR9K2	341315	828	-2	109181	32806	0	4	1	0	42	24	2196310	0.393751	1
OTC	125559	NaN	36	122529	32712	0	2	0	0	50	14	2270053	0.393763	1
ACAT2	648197	420	22	133715	39151	0	2	0	0	50	21	3292820	0.393847	1
OR56B1	139577	922	2	104857	32618	0	1	1	0	50	20	2259384	0.393909	1
C14orf101	137131	961	2	241157	66787	0	4	1	0	50	16	2513889	0.39399	1
SLFNL1	341851	171	29	133198	41078	0	2	0	0	50	23	3296251	0.394194	1
ARID4A	290710	552	36	439920	105186	0	3	1	0	22	6	1042272	0.394248	1
NR0B2	1025094	188	34	82438	27260	0	1	0	0	50	19	2437608	0.394256	1
SMOC1	607548	307	41	149883	40749	0	1	0	0	41	17	2119794	0.394325	1
FAM160A2	466636	728	4	315699	107442	0	3	0	0	29	9	1897484	0.394544	1
CLEC2D	251092	648	8	79007	16873	0	1	0	0	50	20	2956441	0.3946	1
CFL1	3779084	287	42	57293	15040	0	1	1	0	14	11	619366	0.395021	1
EFNA3	1696720	214	44	80182	23453	0	2	0	0	50	28	3167001	0.395124	1
TMEM63A	924499	239	8	278193	76563	0	1	1	0	50	14	2467359	0.395126	1
C1orf26	333911	535	-7	314900	76375	0	1	0	0	50	16	2622741	0.395177	1
SLC4A3	547550	487	29	413224	132728	0	3	0	0	39	18	2723462	0.395225	1
DUSP18	723012	330	56	62839	17672	0	1	0	0	50	23	2024102	0.395322	1
GTF3C3	404194	370	14	306205	78866	0	1	0	0	50	15	3112481	0.39554	1
TNP2	632841	308	37	47940	11703	0	1	0	0	50	27	2896281	0.395718	1
SPRY2	44501	729	60	103494	30738	0	2	0	0	50	19	2643985	0.39583	1
IRGQ	428891	209	-2	191055	74025	0	1	0	0	50	16	2836779	0.395841	1
DLG1	751489	417	36	327073	84506	0	2	0	0	50	22	3331689	0.395886	1
ZNF816A	425659	984	-56	223861	53627	0	4	1	0	50	19	2437796	0.395944	1
C9orf84	540873	264	17	516436	127934	0	6	2	0	48	17	2407058	0.39616	1
C19orf44	815495	258	44	218362	64343	0	1	2	0	50	15	2769334	0.396332	1
STRADA	1097630	319	10	155664	41736	0	1	0	0	47	22	2152224	0.396919	1
TEAD1	339042	432	-1	149084	37741	0	1	0	0	50	30	2830904	0.396962	1
GRIA1	67092	914	-3	322326	86574	0	2	1	0	50	9	2556095	0.397574	1
CADM1	29879	993	5	149742	42723	0	1	1	0	41	26	2738737	0.398319	1
MORN5	220092	528	30	57951	13113	0	1	0	0	50	20	2665981	0.39872	1
C1QTNF6	668971	289	53	93671	26320	0	2	1	0	47	13	2027580	0.398948	1
SSR1	755548	283	24	98700	26649	0	1	0	0	50	17	3511276	0.398949	1
CHRNA6	594393	454	34	166897	45590	0	2	0	0	50	40	3361675	0.39895	1
RLN3	1013197	231	32	46577	14758	0	1	0	0	50	25	2845662	0.399227	1
RP1	148553	735	-8	723283	190820	0	7	3	0	50	26	2774551	0.399233	1
OR52J3	97256	1024	-11	99499	31208	0	4	1	0	15	9	750872	0.399543	1
CALU	852821	304	33	135689	29281	0	2	0	0	6	1	603386	0.399569	1
TEAD4	506329	267	35	149883	40326	0	1	1	0	50	32	2852994	0.399616	1
GPR1	332753	487	25	117735	33417	0	1	1	0	50	11	2901310	0.399649	1
LONP2	200017	467	-14	285619	83378	0	3	1	0	27	8	1241411	0.399673	1
GULP1	98119	869	-12	108429	26226	0	1	0	0	50	48	4299748	0.399787	1
TMEM232	NaN	NaN	NaN	229454	56212	0	1	0	0	50	51	5290320	0.399963	1
PCDHA2	861651	606	2	313490	101896	0	5	2	0	50	30	3045130	0.400205	1
SRPX2	190839	NaN	23	158390	43804	0	1	0	0	50	32	6151219	0.400878	1
MAK16	91648	507	12	108147	24816	0	1	0	0	50	25	3255690	0.401	1
CENPN	231500	284	4	144478	35297	0	1	0	0	50	16	2850973	0.401024	1
FAM57B	NaN	NaN	NaN	90569	28012	0	1	0	0	50	51	5262120	0.401101	1
TMEM64	184765	746	8	119427	42864	0	1	0	0	50	15	2987179	0.401199	1
WDR48	226944	500	25	236316	60912	0	1	0	0	50	14	2473375	0.401479	1
FBXL17	73947	913	4	230723	70735	0	1	0	0	50	12	2396436	0.40154	1
NUDT7	79181	1194	-24	80182	22889	0	1	0	0	50	31	2818214	0.401705	1
C4orf23	108213	416	43	253518	73320	0	2	0	0	41	13	2333926	0.401761	1
ZNF300	944830	396	32	212487	53016	0	1	0	0	33	9	1468092	0.402118	1
SLFN12L	NaN	NaN	NaN	209902	53486	0	1	0	0	50	51	5287594	0.402178	1
CAPN14	NaN	NaN	NaN	240123	61476	0	2	1	0	50	52	5295584	0.402203	1
MGC26647	NaN	NaN	NaN	84459	23265	0	1	0	0	50	51	5257373	0.402336	1
CAPSL	138289	614	0	72380	18001	0	1	0	0	50	16	2534428	0.402398	1
CCDC85A	63834	739	-15	183911	53251	0	2	1	0	50	30	3471185	0.402561	1
ERICH1	106263	889	-34	151575	39339	0	1	1	0	50	23	2159744	0.402999	1
ZNF528	548808	989	-53	215636	52687	0	1	0	0	50	18	2541149	0.403115	1
GNAT3	118115	385	-32	123845	29986	0	2	0	0	50	28	2880442	0.403128	1
SLC23A3	773232	177	36	205907	62134	0	1	0	0	50	18	2635713	0.403147	1
ZNF140	558706	834	17	157450	38540	0	1	0	0	50	10	2314844	0.403217	1
GPNMB	505224	169	25	194721	53298	0	2	1	0	50	22	2940320	0.403802	1
C8orf80	409228	222	34	275185	72098	0	3	0	0	50	18	2251488	0.404171	1
SLC12A7	639628	424	31	363310	108476	0	4	2	0	50	19	2322975	0.40422	1
INPP1	682366	401	33	134091	37929	0	2	2	0	8	4	460177	0.40445	1
GRK7	426724	406	30	184428	51606	0	3	1	0	50	24	2914423	0.404475	1
BCMO1	302391	288	1	188094	49350	0	2	0	0	50	25	3578627	0.404734	1
BCL9	NaN	NaN	NaN	462433	144572	0	5	0	0	16	5	994191	0.404734	1
DCAF4L1	272281	261	25	128686	39527	0	1	0	0	50	15	2960765	0.404785	1
TAS1R3	1744013	273	28	273493	90005	0	3	2	0	50	29	3009880	0.404889	1
GPR78	96216	471	31	112988	42112	0	2	0	0	27	8	1674892	0.405143	1
SYVN1	3292261	168	50	206518	63356	0	1	1	0	50	21	2724966	0.405143	1
FKBPL	2170336	224	32	112847	36049	0	2	0	0	50	24	3345084	0.40527	1
SIRT3	1463610	437	24	130895	41971	0	1	0	0	50	25	2407293	0.40545	1
TMEM161A	1260413	215	35	157497	52029	0	2	1	0	50	30	2172481	0.405455	1
CAPN8	NaN	NaN	NaN	206800	54332	0	5	1	0	50	52	5288440	0.405564	1
MICB	2514366	220	34	128498	36754	0	2	0	0	24	9	1214245	0.40558	1
DNAJC28	884788	182	63	132775	32336	0	1	0	0	50	29	2171212	0.406156	1
CBR3	261889	232	56	92543	26461	0	1	0	0	50	22	2605962	0.4062	1
COL9A3	1044503	208	48	228514	79007	0	3	1	0	50	29	2665088	0.40647	1
PHF19	645995	270	39	215824	59972	0	1	0	0	50	19	3187493	0.406637	1
CEACAM18	393294	583	17	133104	37929	0	2	0	0	50	19	3092694	0.40688	1
ETV3L	934232	423	32	119098	36284	0	5	1	0	33	16	1482615	0.406954	1
ITGB3	965617	188	19	268840	73085	0	1	0	0	50	14	2383887	0.407133	1
TMCO6	774470	356	31	163372	52076	0	2	0	0	43	18	2408045	0.407245	1
GIMAP5	734961	689	14	102554	28858	0	1	0	0	50	25	2575741	0.407485	1
TM7SF3	408250	320	26	193076	54661	0	1	0	0	50	22	2774363	0.407521	1
TBC1D23	378718	265	25	239277	60066	0	1	0	0	50	28	3496471	0.407604	1
DPPA3	237142	672	14	54802	14852	0	1	0	0	50	26	2994511	0.407604	1
C14orf68	412002	237	37	100110	33699	0	2	1	0	50	21	2554168	0.407614	1
NR1I3	731911	229	39	135219	37224	0	1	0	0	50	19	3139271	0.407738	1
OR2D2	403341	827	6	98277	32289	0	2	0	0	50	39	2874097	0.40784	1
BCS1L	1033606	269	43	139496	42394	0	1	0	0	50	15	3086866	0.408013	1
GDE1	349996	491	21	112471	30785	0	1	0	0	50	27	3416806	0.408282	1
GTF3C2	1245306	182	52	303902	92026	0	1	0	0	50	18	2988918	0.408593	1
GAST	1617880	323	9	34498	10058	0	1	0	0	50	46	3188292	0.408662	1
NAT2	322678	627	-26	97196	26461	0	1	0	0	50	31	2923212	0.408776	1
CMPK1	257134	210	7	79242	20445	0	1	0	0	50	15	2790860	0.408792	1
RXFP1	151976	534	-10	264469	66317	0	2	0	0	18	9	1252456	0.408893	1
C14orf118	251674	586	36	169294	46295	0	1	0	0	50	24	2750863	0.409068	1
MXRA8	1744013	273	28	146734	46013	0	1	0	0	50	29	3009880	0.409187	1
NUFIP1	685617	360	32	171973	43193	0	1	1	0	18	9	1282489	0.409304	1
TMEM99	836683	269	-10	83472	26085	0	2	1	0	50	29	2183291	0.409519	1
USP46	115480	870	12	130895	31255	0	1	0	0	50	17	2669083	0.409566	1
CD300E	876565	484	14	68855	20539	0	1	1	0	40	22	1968736	0.409586	1
KCNG4	582429	364	12	168213	52593	0	3	1	0	50	24	3128085	0.409662	1
TIMM13	1604277	267	35	32947	8789	0	1	0	0	34	23	1614450	0.409816	1
S1PR5	2036812	226	23	121166	48175	0	2	1	0	50	18	2947934	0.410274	1
TMEM55B	464497	395	17	95222	28717	0	1	0	0	50	20	2823384	0.410314	1
ALDOC	1651143	225	31	122294	36613	0	1	0	0	29	8	1849591	0.410419	1
KLF1	1937827	226	32	115244	39715	0	2	0	0	50	28	2784609	0.410421	1
IPO8	239796	580	-19	361806	90804	0	2	1	0	50	28	2633457	0.410481	1
CD84	1164343	634	35	120179	30409	0	2	1	0	50	52	2889842	0.410625	1
OR8J1	10293	963	-36	101708	32101	0	3	0	0	50	34	3257852	0.410667	1
IQCF2	849777	453	39	56306	15181	0	1	0	0	50	19	2402687	0.410872	1
[truncated: 16,863 more rows]
