# Supplementary material for: Clinical-grade whole-genome sequencing and 3′ transcriptome analysis of colorectal cancer patients
Source: Genome Med. 2021 Feb 25;13:33. doi: 10.1186/s13073-021-00852-8 (PMC7908713; doi:10.1186/s13073-021-00852-8)
Supplement: Supplementary file 2 — Additional file 2: Table S2. Intogen calls of hypermutated and non-hypermutated tumours. [file 13073_2021_852_MOESM2_ESM.xlsx]

## Sheet: HYpermutated
GENE	SYMBOL	DRIVER_LABEL	SIGNALS	SIGNAL_COUNT	KNOWN_DRIVER	POOL_SIGNALS	CONNECTED_TO_DRIVER	MUTS_CS	MUTS_CS_SAMPLES	MUTS_PAM	MUTS_PAM_SAMPLES	CGC	GENE_LEN	GENE_NUM_MUTS	MUTS_IN_CLUST	NUM_CLUSTERS	CLUST_COORDS	GENE_SCORE	ZSCORE_ONCODRIVECLUST	PVALUE_ONCODRIVECLUST	QVALUE_ONCODRIVECLUST	PVALUE_ONCODRIVEFM	QVALUE_ONCODRIVEFM	PPH2_SCORE_PVALUE	MA_SCORE_PVALUE	SIFT_SCORE_PVALUE
ENSG00000134982	APC	1Signal-Known	F	1	TRUE		TRUE	62	39	58	37		2844	45	15	7	[216,216]:2,[232,232]:2,[283,283]:2,[941,941]:2,[1114,1114]:2,[1378,1379]:3,[1450,1450]:2	0.326825	0.357128	0.360498	0.511783	0	0	1e-08	1e-08	1e-08
ENSG00000141510	TP53	1Signal-Known	F	1	TRUE		TRUE	25	24	23	22		394	19	8	3	[245,248]:3,[273,273]:2,[282,282]:3	0.38703	0.556414	0.288964	0.510148	0	0	1e-08	1e-08	1e-08
ENSG00000055609	MLL3	1Signal-Known	F	1	TRUE		TRUE	24	16	14	13		4969	14								0.000655934	0.0423624	0.002	0.0315	0.1277
ENSG00000133703	KRAS	1Signal-Known	F	1	TRUE		TRUE	20	19	20	19		190	20	16	1	[12,13]:16	0.741423	1.7295	0.04186	0.493349	3.10862e-15	3.35358e-12	0.0363	1e-08	1e-08
ENSG00000206503	HLA-A	1Signal-Known	F	1	TRUE		TRUE	19	5	11	5		372	11								5.4298e-10	4.88139e-07	0.0002	1e-08	0.6757
ENSG00000109670	FBXW7	1Signal-Known	F	1	TRUE		TRUE	17	11	15	11		708	12	6	2	[465,465]:3,[476,479]:3	0.44613	0.752044	0.226012	0.510148	1.11022e-16	1.49714e-13	1e-08	1e-08	0.0007
ENSG00000149311	ATM	1Signal-Known	F	1	TRUE		TRUE	16	9	14	8		3057	14	2	1	[1853,1853]:2	0.142857	-0.251828	0.599413	0.618144	1.36662e-05	0.00318955	0.0062	0.0055	0.0027
ENSG00000152217	SETBP1	1Signal-Known	F	1	TRUE			16	8	14	8		1597	12								0.000358372	0.0259419	0.0033	0.2543	0.0047
ENSG00000116128	BCL9	1Signal-Known	F	1	TRUE		TRUE	12	8	11	8		1427	10	2	1	[671,671]:2	0.2	-0.0626777	0.524988	0.569889	0.000201492	0.0178172	0.0024	0.0407	0.0206
ENSG00000121879	PIK3CA	1Signal-Known	F	1	TRUE		TRUE	12	10	12	10		1069	12	8	4	[88,88]:2,[420,420]:2,[545,545]:2,[1047,1047]:2	0.666667	1.48205	0.0691639	0.510148	9.47863e-05	0.0106516	0.0073	0.1046	0.0011
ENSG00000117713	ARID1A	1Signal-Known	F	1	TRUE		TRUE	11	8	10	7		2286	5	2	1	[681,681]:2	0.4	0.599347	0.274471	0.510148	0.000350169	0.0259419	0.0051	0.0147	0.0512
ENSG00000118058	MLL	1Signal-Known	F	1	TRUE		TRUE	10	6	9	6		3973	8								0.000175341	0.0165928	0.0137	0.0119	0.0105
ENSG00000108375	RNF43	1Signal-Known	F	1	TRUE			9	6	9	6											2.02953e-08	1.21637e-05	0.0001	0.0002	0.0034
ENSG00000129204	USP6	1Signal-Known	F	1	TRUE		FALSE	9	5	8	5		1407	6	2	1	[475,475]:2	0.333333	0.378672	0.352466	0.510148	0.000741694	0.0438019	0.0052	0.0792	0.0226
ENSG00000171862	PTEN	1Signal-Known	F	1	TRUE		TRUE	9	6	9	6											6.58168e-09	5.07165e-06	0.0001	0.0002	0.001
ENSG00000047410	TPR	1Signal-Known	F	1	TRUE		TRUE	7	4	7	4		2364	6								1.64282e-05	0.00340823	0.003	0.0036	0.0105
ENSG00000130396	MLLT4	1Signal-Known	F	1	TRUE		TRUE	7	5	6	4		1835	6								0.000137411	0.0137575	0.0022	0.0347	0.0169
ENSG00000116251	RPL22	1Signal-Known	F	1	TRUE		TRUE	6	6	6	6											2.53564e-07	0.000136772	0.0054	0.0002	0.001
ENSG00000164330	EBF1	1Signal-Known	F	1	TRUE		TRUE	6	3	6	3		592	6								0.000688666	0.0431938	0.0117	0.0232	0.0314
ENSG00000116062	MSH6	1Signal-Known	F	1	TRUE		TRUE	4	3	4	3											5.46056e-05	0.00732234	0.0033	0.0043	0.0314
ENSG00000127616	SMARCA4	1Signal-Known	F	1	TRUE		TRUE	4	4	4	4											2.92557e-05	0.00513447	0.0013	0.0053	0.0317
ENSG00000184675	FAM123B	1Signal-Known	F	1	TRUE		TRUE	4	3	4	3											5.46056e-05	0.00732234	0.0033	0.0043	0.0314
ENSG00000170759	KIF5B	1Signal-Known	F	1	TRUE		TRUE	3	3	3	3											5.46056e-05	0.00732234	0.0033	0.0043	0.0314
ENSG00000138413	IDH1	1Signal-Known	F	1	TRUE		TRUE	2	2	2	2											0.000365514	0.0259419	0.1373	0.0003	0.098
ENSG00000073910	FRY	1Signal-Connected	F	1			TRUE	19	8	10	6		3014	9								0.000790495	0.0448835	0.0249	0.0112	0.036
ENSG00000113318	MSH3	1Signal-Connected	F	1			TRUE	18	9	12	9		1138	9								0.000343631	0.0259419	0.0287	0.0062	0.0211
ENSG00000105426	PTPRS	1Signal-Connected	F	1			TRUE	17	8	7	6		1950	5								0.00077712	0.0445935	0.0061	0.0315	0.0512
ENSG00000090924	PLEKHG2	1Signal-Connected	F	1			TRUE	15	8	12	7		1387	12	4	2	[992,992]:2,[1329,1329]:2	0.333333	0.378672	0.352466	0.510148	5.58264e-05	0.00732234	0.0093	0.0702	0.0007
ENSG00000124126	PREX1	1Signal-Connected	F	1			TRUE	15	6	7	6		1660	7								0.000930197	0.0473586	0.0199	0.0293	0.0209
ENSG00000121989	ACVR2A	1Signal-Connected	F	1			TRUE	12	10	10	8											0.000103333	0.0111476	0.0041	0.0023	0.0984
ENSG00000142599	RERE	1Signal-Connected	F	1			TRUE	12	5	9	5		1567	7								0.000194613	0.0174957	0.0118	0.0053	0.0309
ENSG00000136068	FLNB	1Signal-Connected	F	1			TRUE	11	4	5	3		2634	5	4	2	[1157,1157]:2,[1502,1502]:2	0.8	1.9234	0.0272151	0.374208	0.00012637	0.0133654	0.0033	0.0113	0.0314
ENSG00000067066	SP100	1Signal-Connected	F	1			TRUE	10	5	7	4		886	5	2	1	[433,433]:2	0.4	0.599347	0.274471	0.510148	1.03965e-05	0.00280393	0.001	0.004	0.0169
ENSG00000132182	NUP210	1Signal-Connected	F	1			TRUE	10	6	7	6		1888	7								9.9132e-05	0.0109126	0.0016	0.0211	0.0262
ENSG00000177731	FLII	1Signal-Connected	F	1			TRUE	10	7	10	7		1270	7								7.20044e-06	0.00215773	0.0002	0.0098	0.0228
ENSG00000125398	SOX9	1Signal-Connected	F	1			TRUE	9	8	8	7											0	0	1e-08	1e-08	0.0003
ENSG00000142185	TRPM2	1Signal-Connected	F	1			TRUE	9	7	9	7		1554	8								0.00023098	0.0200952	0.0473	0.0116	0.0043
ENSG00000182621	PLCB1	1Signal-Connected	F	1			TRUE	9	5	4	3											7.81741e-05	0.00937047	0.0046	0.0075	0.0195
ENSG00000185010	F8	1Signal-Connected	F	1			TRUE	9	7	8	7		2352	7								0.000524155	0.0355445	0.0692	0.0037	0.0241
ENSG00000118873	RAB3GAP2	1Signal-Connected	F	1			TRUE	8	6	7	6		1394	5								2.53001e-05	0.00487389	0.0033	0.0255	0.0022
ENSG00000138002	IFT172	1Signal-Connected	F	1			TRUE	8	6	7	6		1750	7								6.88677e-06	0.00215773	0.0069	0.0028	0.0022
ENSG00000164597	COG5	1Signal-Connected	F	1			TRUE	8	7	4	4											4.13008e-05	0.00675081	0.0034	0.0056	0.017
ENSG00000166710	B2M	1Signal-Connected	F	1			TRUE	8	5	6	4											1.05947e-06	0.000439597	0.0005	0.001	0.0105
ENSG00000183421	RIPK4	1Signal-Connected	F	1			TRUE	8	5	6	5		833	6								0.000362579	0.0259419	0.0026	0.1424	0.0108
ENSG00000067369	TP53BP1	1Signal-Connected	F	1			TRUE	7	4	7	4		1978	6								0.000363281	0.0259419	0.0015	0.1177	0.0227
ENSG00000084774	CAD	1Signal-Connected	F	1			TRUE	7	5	7	5		2226	7								0.000379041	0.0265525	0.0236	0.0035	0.051
ENSG00000090020	SLC9A1	1Signal-Connected	F	1			TRUE	7	6	5	5											3.66515e-06	0.00131799	0.0077	0.0008	0.0034
ENSG00000111912	NCOA7	1Signal-Connected	F	1			TRUE	7	5	6	5											1.75961e-06	0.000677954	0.0005	0.0026	0.0071
ENSG00000162576	MXRA8	1Signal-Connected	F	1			TRUE	7	6	6	5											2.95084e-05	0.00513447	0.0027	0.0021	0.0389
ENSG00000188171	ZNF626	1Signal-Connected	F	1			TRUE	7	3	6	3		529	5								0.000540027	0.0359618	0.0061	0.0148	0.0708
ENSG00000197043	ANXA6	1Signal-Connected	F	1			TRUE	7	7	5	5		674	5								7.80408e-07	0.000382684	0.0055	0.0002	0.0034
ENSG00000198561	CTNND1	1Signal-Connected	F	1			TRUE	7	5	5	5		969	5								4.25464e-06	0.00143435	0.0008	0.0091	0.0034
ENSG00000081923	ATP8B1	1Signal-Connected	F	1			TRUE	6	4	5	4											0.000145067	0.0142271	0.0178	0.0034	0.0227
ENSG00000118507	AKAP7	1Signal-Connected	F	1			TRUE	6	5	6	5											0.000911672	0.0473586	0.0251	0.0075	0.0632
ENSG00000167081	PBX3	1Signal-Connected	F	1			TRUE	6	3	4	2											0.000939445	0.0473586	0.0154	0.0255	0.0314
ENSG00000175727	MLXIP	1Signal-Connected	F	1			TRUE	6	6	3	3											0.000936127	0.0473586	0.0247	0.0239	0.0208
ENSG00000184588	PDE4B	1Signal-Connected	F	1			TRUE	6	4	5	4		737	5								0.000319235	0.0256401	0.04	0.0021	0.041
ENSG00000204217	BMPR2	1Signal-Connected	F	1			TRUE	6	5	6	5											2.38482e-05	0.00476433	0.0046	0.0053	0.0071
ENSG00000101624	CEP76	1Signal-Connected	F	1			TRUE	5	4	5	4											0.000178517	0.0166021	0.0175	0.0044	0.0227
ENSG00000109756	RAPGEF2	1Signal-Connected	F	1			TRUE	5	4	5	4		1500	5								0.000659703	0.0423624	0.0129	0.0598	0.0105
ENSG00000141385	AFG3L2	1Signal-Connected	F	1			TRUE	5	4	4	3											1.41915e-05	0.00318955	0.0051	0.0006	0.0314
ENSG00000148180	GSN	1Signal-Connected	F	1			TRUE	5	4	4	4											9.49273e-06	0.00269494	0.0019	0.0019	0.0169
ENSG00000170266	GLB1	1Signal-Connected	F	1			TRUE	5	2	3	1											0.000922985	0.0473586	0.022	0.0056	0.098
ENSG00000048392	RRM2B	1Signal-Connected	F	1			TRUE	4	3	2	2											9.27866e-05	0.0106487	0.0261	0.001	0.0314
ENSG00000088808	PPP1R13B	1Signal-Connected	F	1			TRUE	4	3	3	3											0.000747085	0.0438019	0.0033	0.0906	0.0314
ENSG00000102893	PHKB	1Signal-Connected	F	1			TRUE	4	4	4	4											0.000986562	0.0483774	0.0135	0.0261	0.0371
ENSG00000114416	FXR1	1Signal-Connected	F	1			TRUE	4	4	4	4											1.49279e-05	0.00322084	0.0019	0.0051	0.0105
ENSG00000143398	PIP5K1A	1Signal-Connected	F	1			TRUE	4	3	3	3											0.000252649	0.0212936	0.037	0.001	0.0708
ENSG00000168310	IRF2	1Signal-Connected	F	1			TRUE	4	4	2	2											0.000154183	0.0148511	0.0059	0.0238	0.0105
ENSG00000184545	DUSP8	1Signal-Connected	F	1			TRUE	4	4	3	3											5.70149e-05	0.00732234	0.0071	0.0021	0.0314
ENSG00000197372	ZNF675	1Signal-Connected	F	1			TRUE	4	2	4	2											0.000354371	0.0259419	0.0662	0.0006	0.098
ENSG00000072134	EPN2	1Signal-Connected	F	1			TRUE	3	3	3	3											0.000241251	0.0206557	0.0051	0.0155	0.0314
ENSG00000078747	ITCH	1Signal-Connected	F	1			TRUE	3	3	3	3											6.63699e-05	0.00813634	0.0071	0.0025	0.0314
ENSG00000079387	SENP1	1Signal-Connected	F	1			TRUE	3	3	3	3											2.91603e-05	0.00513447	0.0033	0.0021	0.0314
ENSG00000111641	NOP2	1Signal-Connected	F	1			TRUE	3	3	2	2											0.000137728	0.0137575	0.022	0.0006	0.098
ENSG00000139613	SMARCC2	1Signal-Connected	F	1			TRUE	3	3	3	3											0.000183099	0.0167396	0.0117	0.0049	0.0314
ENSG00000143390	RFX5	1Signal-Connected	F	1			TRUE	3	3	2	2											5.46056e-05	0.00732234	0.0033	0.0043	0.0314
ENSG00000172845	SP3	1Signal-Connected	F	1			TRUE	3	3	3	3											0.000527171	0.0355445	0.0033	0.0238	0.0791
ENSG00000204356	RDBP	1Signal-Connected	F	1			TRUE	3	3	3	3											0.000685692	0.0431938	0.0491	0.0055	0.0314
ENSG00000143341	HMCN1		F	1				30	10	24	10		5636	22								5.66276e-05	0.00732234	0.0103	0.0082	0.0055
ENSG00000174197	MGA		F	1				15	8	13	7		3066	12								0.000260055	0.0215806	0.0024	0.0288	0.0392
ENSG00000214021	TTLL3		F	1				14	6	11	6		916	8	2	1	[832,832]:2	0.25	0.102829	0.45905	0.522367	0.000730922	0.0438019	0.0062	0.3783	0.0039
ENSG00000118369	USP35		F	1				13	5	9	5		1019	7	4	2	[636,636]:2,[816,816]:2	0.571429	1.1668	0.121646	0.510148	0.000700285	0.0434177	0.0134	0.0267	0.0243
ENSG00000155085	AKD1		F	1				12	5	6	5											0.000502533	0.0347521	0.0109	0.0399	0.0135
ENSG00000162591	MEGF6		F	1				11	7	9	6		1542	5								0.000129343	0.0134168	0.0033	0.027	0.0135
ENSG00000164190	NIPBL		F	1				11	7	10	6		2805	9								0.000323235	0.0256401	0.0214	0.0046	0.0355
ENSG00000102531	FNDC3A		F	1				9	7	6	5		1199	6								0.000745282	0.0438019	0.0073	0.0194	0.0661
ENSG00000147316	MCPH1		F	1				9	5	8	5		836	7	2	1	[304,304]:2	0.285714	0.221047	0.412528	0.511783	0.000839208	0.0462951	0.0059	0.0303	0.0603
ENSG00000170871	KIAA0232		F	1				9	5	7	5		1396	5								2.02953e-08	1.21637e-05	0.0001	0.0002	0.0034
ENSG00000156030	ELMSAN1		F	1				8	4	6	4											5.9519e-05	0.00746617	0.0022	0.0081	0.0276
ENSG00000174373	RALGAPA1		F	1				8	5	7	5		2084	6								0.0010053	0.0488521	0.0257	0.0306	0.017
ENSG00000038532	CLEC16A		F	1				7	6	6	5											0.000852799	0.0464646	0.0527	0.005	0.0417
ENSG00000122417	ODF2L		F	1				7	3	6	3											5.46056e-05	0.00732234	0.0033	0.0043	0.0314
ENSG00000141279	NPEPPS		F	1				7	6	6	6		920	6	2	1	[172,172]:2	0.333333	0.378672	0.352466	0.510148	1.29232e-05	0.00316852	0.0015	0.0134	0.0043
ENSG00000145868	FBXO38		F	1				7	3	2	2											0.00091932	0.0473586	0.0071	0.0539	0.0314
ENSG00000006652	IFRD1		F	1				6	4	4	3											5.46056e-05	0.00732234	0.0033	0.0043	0.0314
ENSG00000100271	TTLL1		F	1				6	4	4	3											8.10505e-05	0.00950405	0.0231	0.0011	0.0276
ENSG00000160796	NBEAL2		F	1				6	6	6	6		2755	5								0.000841105	0.0462951	0.0048	0.0454	0.0496
ENSG00000161249	DMKN		F	1				6	4	4	4											0.000905313	0.0473586	0.0067	0.1042	0.0169
ENSG00000002549	LAP3		F	1				5	4	4	3											0.000334285	0.0259419	0.0138	0.0053	0.0497
ENSG00000011454	RABGAP1		F	1				5	5	5	5											0.00073177	0.0438019	0.0287	0.0316	0.0101
ENSG00000117899	MESDC2		F	1				5	4	4	4											1.24239e-05	0.00316852	0.0005	0.0033	0.0501
ENSG00000135315	KIAA1009		F	1				5	4	5	4											1.05947e-06	0.000439597	0.0005	0.001	0.0105
ENSG00000171992	SYNPO		F	1				5	4	4	4											0.000974317	0.0482153	0.0085	0.1443	0.0105
ENSG00000076513	ANKRD13A		F	1				4	3	4	3											0.000806071	0.0452911	0.0162	0.0202	0.0314
ENSG00000095383	TBC1D2		F	1				4	3	3	2											0.000770761	0.0445935	0.0071	0.0437	0.0314
ENSG00000211456	SACM1L		F	1				4	3	3	3											3.7884e-05	0.00638583	0.0467	0.0002	0.0314
ENSG00000048028	USP28		F	1				3	3	3	3											0.000925039	0.0473586	0.0071	0.0543	0.0314
ENSG00000116095	PLEKHA3		F	1				3	3	3	3											0.000589137	0.0387537	0.0389	0.0058	0.0314
ENSG00000166987	MBD6		F	1				3	3	3	3											0.000319156	0.0256401	0.0051	0.0215	0.0314
ENSG00000023697	DERA		F	1				2	2	2	2											0.000958036	0.0478486	0.0368	0.0035	0.098
ENSG00000155657	TTN			0				148	25	97	23
ENSG00000181143	MUC16			0				141	16	99	12
ENSG00000185567	AHNAK2			0				75	11	46	9		5796	46								0.0263054	0.283216	0.1023	0.0496	0.1535
ENSG00000145113	MUC4			0				55	18	44	15		5413	44	10	5	[181,181]:2,[1696,1696]:2,[1922,1922]:2,[2562,2562]:2,[3033,3033]:2	0.227273	0.0275984	0.488991	0.552627	0.209591	0.812268	0.0197	0.8357	0.9064
ENSG00000131018	SYNE1			0				54	17	32	10		8798	32	2	1	[885,885]:2	0.0625	-0.51782	0.697708	0.697708	0.873036	1	0.3918	0.8033	0.9292
ENSG00000185842	DNAH14			0				50	9	42	9
ENSG00000154358	OBSCN			0				48	15	32	13
ENSG00000157423	HYDIN			0				47	11	30	11
ENSG00000183091	NEB			0				44	13	21	7
ENSG00000124721	DNAH8			0				43	9	34	8
ENSG00000086570	FAT2			0				42	15	26	14
ENSG00000160299	PCNT			0				42	9	26	7		3337	26	8	4	[879,879]:2,[1639,1639]:2,[1841,1841]:2,[2792,2792]:2	0.307692	0.293797	0.384456	0.511783	0.665218	1	0.6833	0.369	0.5145
ENSG00000105877	DNAH11			0				41	15	23	8
ENSG00000183117	CSMD1			0				40	21	20	10
ENSG00000039139	DNAH5			0				37	16	27	12
ENSG00000151914	DST			0				37	10	27	8		7751	18								0.0047096	0.107171	0.0262	0.0315	0.1056
ENSG00000188897				0				34	8	19	6
ENSG00000042781	USH2A			0				33	15	21	10
ENSG00000196218	RYR1			0				33	13	15	9
ENSG00000084674	APOB			0				32	12	20	9
ENSG00000090920	FCGBP			0				32	12	13	6		5406	13								0.996124	1	0.9075	0.8596	0.942
ENSG00000155495	MAGEC1			0				32	7	22	7
ENSG00000205038	PKHD1L1			0				32	14	27	13
ENSG00000160321	ZNF208			0				31	9	23	6
ENSG00000179869	ABCA13			0				31	13	18	9
ENSG00000204544	MUC21			0				31	4	16	3
ENSG00000117983	MUC5B			0				30	7	18	6
ENSG00000151835	SACS			0				30	9	25	9		4580	21								0.00168416	0.0682989	0.0457	0.038	0.0143
ENSG00000168702	LRP1B			0				30	17	18	13
ENSG00000187775	DNAH17			0				30	10	21	10
ENSG00000081479	LRP2			0				29	16	19	14
ENSG00000102699	PARP4			0				29	9	15	8		1725	15	9	4	[122,122]:2,[215,215]:2,[873,873]:2,[1007,1012]:3	0.545119	1.07971	0.140136	0.510148	0.0885964	0.517342	0.2955	0.0929	0.1494
ENSG00000109536	FRG1			0				28	20	25	17		259	21	19	4	[140,144]:4,[150,151]:4,[157,163]:7,[227,228]:4	0.69115	1.56309	0.0590156	0.510148	0.0227014	0.263904	0.1142	0.2412	0.0233
ENSG00000139220	PPFIA2			0				28	13	14	11
ENSG00000197653	DNAH10			0				28	9	17	7
ENSG00000038427	VCAN			0				27	11	16	9		3397	16								0.00486397	0.108864	0.0429	0.0633	0.0334
ENSG00000154864	PIEZO2			0				27	11	18	10
ENSG00000163554	SPTA1			0				27	10	19	10
ENSG00000174501	ANKRD36C			0				27	14	15	10
ENSG00000188738	FSIP2			0				27	9	24	9
ENSG00000206190	ATP10A			0				27	11	19	9		1500	18	2	1	[821,821]:2	0.111111	-0.356911	0.639421	0.64332	0.10387	0.559309	0.0918	0.2043	0.275
ENSG00000058453	CROCC			0				26	14	18	12		2018	18								0.143389	0.675727	0.9521	0.1198	0.0728
ENSG00000121904	CSMD2			0				26	14	13	9
ENSG00000170927	PKHD1			0				26	11	15	9
ENSG00000188107	EYS			0				26	12	18	9
ENSG00000205592	MUC19			0				26	9	14	5
ENSG00000100106	TRIOBP			0				25	13	14	10		2366	13	6	3	[217,217]:2,[863,863]:2,[1187,1187]:2	0.461538	0.803047	0.210974	0.510148	0.911035	1	0.7553	0.7742	0.6008
ENSG00000137877	SPTBN5			0				25	6	13	5
ENSG00000156920	GPR112			0				25	10	14	8
ENSG00000164796	CSMD3			0				25	17	19	14
ENSG00000179532	DNHD1			0				25	9	16	8		4754	16	2	1	[418,418]:2	0.125	-0.310937	0.622076	0.637531	0.183619	0.762712	0.2772	0.5132	0.0852
ENSG00000198626	RYR2			0				25	16	20	13
ENSG00000050555	LAMC3			0				24	12	15	9		1588	15	4	2	[522,522]:2,[1471,1471]:2	0.266667	0.157997	0.437229	0.522367	0.756286	1	0.6007	0.4233	0.7159
ENSG00000102452	NALCN			0				24	9	15	6
ENSG00000115414	FN1			0				24	9	6	4		2478	6								0.809149	1	0.3719	0.7476	0.8035
ENSG00000116731	PRDM2			0				24	7	10	5		1719	10								0.452741	1	0.2926	0.586	0.3304
ENSG00000142449	FBN3			0				24	12	14	10
ENSG00000142798	HSPG2			0				24	14	14	11		4392	12								0.362235	1	0.1271	0.6357	0.4629
ENSG00000171811	TTC40			0				24	11	12	9
ENSG00000091656	ZFHX4			0				23	10	15	7
ENSG00000107736	CDH23			0				23	7	16	7
ENSG00000145362	ANK2			0				23	11	15	9		3958	12								0.190675	0.779562	0.1063	0.4027	0.3003
ENSG00000146530	VWDE			0				23	7	18	6
ENSG00000150275	PCDH15			0				23	12	13	10
ENSG00000164309	CMYA5			0				23	7	20	7
ENSG00000167548	MLL2			0	TRUE			23	9	10	6		5538	8	2	1	[813,813]:2	0.25	0.102829	0.45905	0.522367	0.999251	1	0.9901	0.8523	0.9975
ENSG00000171804	WDR87			0				23	9	20	8
ENSG00000178209	PLEC			0				23	11	18	11
ENSG00000189056	RELN			0				23	16	15	13
ENSG00000197410	DCHS2			0				23	10	17	9
ENSG00000007174	DNAH9			0				22	11	14	9
ENSG00000083857	FAT1			0				22	7	15	5		4589	15								0.49611	1	0.5577	0.2713	0.4487
ENSG00000120451	SNX19			0				22	6	10	4		993	10	8	4	[381,381]:2,[396,396]:2,[407,407]:2,[480,480]:2	0.8	1.9234	0.0272151	0.374208	0.0518644	0.399082	0.1724	0.1056	0.1065
ENSG00000138759	FRAS1			0				22	6	6	4		4013	6								0.933552	1	0.7191	0.6523	0.8483
ENSG00000145734	BDP1			0				22	6	19	6		2625	17	2	1	[757,757]:2	0.117647	-0.335276	0.631292	0.639038	0.142197	0.672817	0.505	0.1973	0.0823
ENSG00000146839	ZAN			0				22	7	17	5
ENSG00000147485	PXDNL			0				22	12	17	9
ENSG00000163359	COL6A3			0				22	13	10	7
ENSG00000169432	SCN9A			0				22	8	11	6
ENSG00000173546	CSPG4			0				22	8	12	7		2323	12								0.686172	1	0.8704	0.3691	0.4363
ENSG00000187240	DYNC2H1			0				22	7	11	5		4315	11								0.387785	1	0.4193	0.2445	0.4128
ENSG00000197603	C5orf42			0				22	12	14	9		3198	12	4	2	[1794,1794]:2,[2033,2033]:2	0.333333	0.378672	0.352466	0.510148	0.128946	0.630013	0.0861	0.3822	0.2153
ENSG00000197893	NRAP			0				22	8	12	7
ENSG00000198796	ALPK2			0				22	5	11	2
ENSG00000054654	SYNE2			0				21	10	16	10		6908	12								0.00857762	0.158639	0.0401	0.0334	0.1375
ENSG00000106772	PRUNE2			0				21	7	15	6		3089	15								0.200202	0.791337	0.3661	0.3583	0.1058
ENSG00000133401	PDZD2			0				21	9	14	8		2840	11								0.0157509	0.213468	0.0359	0.1205	0.0923
ENSG00000140836	ZFHX3			0				21	9	13	8		3704	11	3	1	[72,76]:3	0.204546	-0.0476288	0.518994	0.569889	0.43814	1	0.4775	0.1508	0.7386
ENSG00000143061	IGSF3			0				21	14	18	13		1215	18	5	2	[456,456]:3,[783,783]:2	0.277778	0.194776	0.422784	0.520592	0.122861	0.616474	0.028	0.819	0.2876
ENSG00000148408	CACNA1B			0				21	8	12	8
ENSG00000151150	ANK3			0				21	8	14	5		4378	13	2	1	[3123,3123]:2	0.153846	-0.215453	0.585293	0.615117	0.898391	1	0.4612	0.7626	0.937
ENSG00000164199	GPR98			0				21	8	14	5
ENSG00000164694	FNDC1			0				21	13	14	10		1895	14	2	1	[667,667]:2	0.142857	-0.251828	0.599413	0.618144	0.24134	0.853072	0.1177	0.8191	0.1942
ENSG00000171282	BAHCC1			0				21	8	10	6		2609	8								0.0286596	0.297861	0.0358	0.1205	0.2022
ENSG00000183638	RP1L1			0				21	10	16	8
ENSG00000196090	PTPRT			0				21	12	13	8
ENSG00000196159	FAT4			0				21	11	7	5		4982	7								0.997296	1	0.8519	0.9332	0.9595
ENSG00000204525	HLA-C			0				21	2	16	2		404	15	4	2	[82,82]:2,[164,164]:2	0.266667	0.157997	0.437229	0.522367	0.0458994	0.37716	0.5903	0.0077	0.361
ENSG00000204740	C10orf112			0				21	7	15	6
ENSG00000005810	MYCBP2			0				20	8	10	7		4679	9								0.138146	0.659799	0.0337	0.4831	0.4823
ENSG00000068781	STON1-GTF2A1L			0				20	7	11	7
ENSG00000095777	MYO3A			0				20	10	12	9
ENSG00000101680	LAMA1			0				20	8	11	7
ENSG00000107099	DOCK8			0				20	8	10	4		2100	8								0.927067	1	0.5818	0.7968	0.8267
ENSG00000107611	CUBN			0				20	9	15	7
ENSG00000112159	MDN1			0				20	10	12	8		5597	11								0.114087	0.587706	0.1503	0.0453	0.8686
ENSG00000130589	HELZ2			0				20	8	14	7
ENSG00000147724	FAM135B			0				20	6	9	4
ENSG00000165124	SVEP1			0				20	6	14	6		3572	14	2	1	[3161,3161]:2	0.142857	-0.251828	0.599413	0.618144	0.143109	0.675727	0.48	0.0993	0.1737
ENSG00000166473				0				20	9	16	7
ENSG00000182253	SYNM			0				20	5	13	4		1565	13								0.548671	1	0.3524	0.6994	0.3394
ENSG00000183495	EP400			0				20	9	10	5		3160	10	4	2	[617,617]:2,[3130,3130]:2	0.4	0.599347	0.274471	0.510148	0.976125	1	0.7864	0.8562	0.8089
ENSG00000185313	SCN10A			0				20	8	11	6
ENSG00000196557	CACNA1H			0				20	10	10	8		2354	9								0.0406516	0.355389	0.0605	0.1767	0.1302
ENSG00000215421	ZNF407			0				20	10	12	7		2249	11								0.445958	1	0.2697	0.5568	0.3664
ENSG00000041982	TNC			0				19	8	12	7		2202	10								0.0284693	0.297028	0.0288	0.1825	0.1645
ENSG00000104237	RP1			0				19	10	15	8
ENSG00000114841	DNAH1			0				19	9	10	6		4266	10								0.547301	1	0.5822	0.2619	0.5457
ENSG00000127914	AKAP9			0	TRUE			19	4	10	4		3912	8								0.0232005	0.264574	0.0898	0.0351	0.2095
ENSG00000131711	MAP1B			0				19	9	17	8		2469	17	2	1	[1202,1202]:2	0.117647	-0.335276	0.631292	0.639038	0.278991	0.911594	0.7998	0.258	0.1153
ENSG00000136011	STAB2			0				19	8	9	7
ENSG00000137411	VARS2			0				19	7	8	6		1094	7	4	2	[710,710]:2,[995,995]:2	0.571429	1.1668	0.121646	0.510148	0.0657887	0.453401	0.664	0.0483	0.084
ENSG00000149256	TENM4			0				19	11	9	7		2770	8								0.744958	1	0.3543	0.8156	0.6036
ENSG00000159433	STARD9			0				19	10	12	9
ENSG00000161996	WDR90			0				19	6	13	5		1751	11								0.0949219	0.531126	0.1679	0.1339	0.2014
ENSG00000163395	IGFN1			0				19	6	12	5
ENSG00000168477	TNXB			0				19	11	15	10		4245	14								0.00175016	0.0684286	0.0269	0.0149	0.0649
ENSG00000172752	COL6A5			0				19	10	10	7
ENSG00000183914	DNAH2			0				19	10	11	7
ENSG00000188280				0				19	10	11	5
ENSG00000196735	HLA-DQA1			0				19	4	8	1		256	5								0.948113	1	0.6519	0.7698	0.8686
ENSG00000244482	LILRA6			0				19	3	14	2
ENSG00000038219	BOD1L1			0				18	10	16	9		3052	15	7	3	[429,429]:2,[1369,1369]:2,[1446,1448]:3	0.433334	0.709687	0.238949	0.510148	0.2901	0.921898	0.4559	0.3876	0.1438
ENSG00000041515	MYO16			0				18	14	12	11
ENSG00000052749	RRP12			0				18	6	5	5		1298	5								0.181706	0.757435	0.2868	0.2798	0.1486
ENSG00000059588	TARBP1			0				18	8	7	6		1622	7								0.190615	0.779562	0.5521	0.2976	0.0782
ENSG00000075275	CELSR1			0				18	9	12	7		3015	11								0.540732	1	0.5899	0.4109	0.3346
ENSG00000118997	DNAH7			0				18	10	16	10
ENSG00000127481	UBR4			0				18	7	9	5		5205	6								0.063125	0.443355	0.0575	0.1454	0.3042
ENSG00000134160	TRPM1			0				18	7	10	6
ENSG00000142609	C1orf222			0				18	8	12	6
ENSG00000158486	DNAH3			0				18	7	12	5
ENSG00000163092	XIRP2			0				18	8	13	6
ENSG00000164946	FREM1			0				18	7	13	7
ENSG00000171495	HEATR7B2			0				18	9	10	5
ENSG00000174231	PRPF8			0				18	5	5	4											0.0256461	0.279465	0.0502	0.0635	0.2363
ENSG00000178104	PDE4DIP			0	TRUE			18	9	15	9		2483	9								0.00684988	0.141024	0.0128	0.1511	0.0718
ENSG00000182095	TNRC18			0				18	9	7	6		2969	7								0.978073	1	0.7502	0.7565	0.9789
ENSG00000184956	MUC6			0				18	12	15	11
ENSG00000186715	MST1L			0				18	8	10	7
ENSG00000189350	FAM179A			0				18	10	16	10
ENSG00000196862	RGPD4			0				18	5	9	2		1767	9								0.999432	1	0.9543	0.9428	0.9505
ENSG00000204889	KRT40			0				18	4	11	2
ENSG00000248713				0				18	5	11	4
ENSG00000066735	KIF26A			0				17	5	5	4
ENSG00000070182	SPTB			0				17	7	5	5		2329	5								0.293737	0.925563	0.3898	0.2303	0.2891
ENSG00000101639	CEP192			0				17	5	13	4		2538	13	3	1	[74,78]:3	0.173078	-0.151794	0.560325	0.596475	0.287335	0.921898	0.4104	0.4386	0.1389
ENSG00000109265	KIAA1211			0				17	6	11	5		1234	11	6	3	[299,299]:2,[654,654]:2,[776,776]:2	0.545455	1.08082	0.139889	0.510148	0.62457	1	0.8953	0.2265	0.5502
ENSG00000116127	ALMS1			0				17	4	13	3		4168	12								0.450196	1	0.2912	0.4585	0.4197
ENSG00000120332	TNN			0				17	11	11	8
ENSG00000124942	AHNAK			0				17	9	13	9		5891	12								0.00174858	0.0684286	0.0543	0.0117	0.0409
ENSG00000127124	HIVEP3			0				17	7	7	5		2407	7	2	1	[2322,2322]:2	0.285714	0.221047	0.412528	0.511783	0.976085	1	0.917	0.6779	0.8758
ENSG00000127603	MACF1			0				17	8	12	5		7593	12								0.626154	1	0.3323	0.543	0.622
ENSG00000130479	MAP1S			0				17	7	9	5		1060	6								0.0059498	0.129408	0.0148	0.0739	0.1065
ENSG00000134516	DOCK2			0				17	8	11	5		1831	9								0.866557	1	0.5121	0.6673	0.8313
ENSG00000139304	PTPRQ			0				17	8	12	7
ENSG00000142949	PTPRF			0				17	9	8	5		1908	8								0.642265	1	0.2174	0.8025	0.683
ENSG00000150893	FREM2			0				17	11	8	6
ENSG00000164061	BSN			0				17	9	13	8
ENSG00000165323	FAT3			0				17	11	10	7
ENSG00000165899	OTOGL			0				17	8	10	3
ENSG00000166157	TPTE			0				17	10	10	8
ENSG00000167978	SRRM2			0				17	12	7	7		2753	7								0.993262	1	0.8897	0.8615	0.8951
ENSG00000168491	CCDC110			0				17	4	13	4
ENSG00000169862	CTNND2			0				17	12	8	6
ENSG00000172769	OR5B3			0				17	3	13	3
ENSG00000173821	RNF213			0				17	12	12	9		5257	12								0.404285	1	0.2084	0.5046	0.4346
ENSG00000177084	POLE			0				17	8	11	8		2298	11	2	1	[21,21]:2	0.181818	-0.122862	0.548892	0.588098	0.0102238	0.175488	0.1329	0.0124	0.1395
ENSG00000187741	FANCA			0	TRUE			17	5	11	5		1456	7								0.224886	0.826318	0.2304	0.1742	0.4161
ENSG00000196074	SYCP2			0				17	8	11	5
ENSG00000205436	EXOC3L4			0				17	6	9	4
ENSG00000218336	TENM3			0				17	10	7	7		2700	6								0.701416	1	0.5899	0.4634	0.5425
ENSG00000222036	POTEG			0				17	7	8	5
ENSG00000004777	ARHGAP33			0				16	10	7	7		1288	5								0.0884292	0.517342	0.1111	0.295	0.1248
ENSG00000029534	ANK1			0				16	7	8	4
ENSG00000036448	MYOM2			0				16	6	10	5
ENSG00000069188	SDK2			0				16	5	6	3
ENSG00000073146	MOV10L1			0				16	7	8	6
ENSG00000073711	PPP2R3A			0				16	7	11	6		1151	8	7	3	[67,67]:2,[481,481]:2,[642,642]:3	0.875	2.17166	0.0149408	0.374208	0.0157421	0.213468	0.314	0.0485	0.0262
ENSG00000077935	SMC1B			0				16	7	7	4
ENSG00000079308	TNS1			0				16	8	9	7		1736	6								0.188053	0.773729	0.2831	0.3374	0.1317
ENSG00000086205	FOLH1			0				16	6	8	5
ENSG00000088827	SIGLEC1			0				16	8	9	6		1710	9								0.492146	1	0.2689	0.549	0.4525
ENSG00000107290	SETX			0				16	5	8	4		2707	7								0.301529	0.937986	0.2145	0.2921	0.4331
ENSG00000115760	BIRC6			0				16	9	13	7		4858	12								0.231283	0.838489	0.2863	0.2489	0.2452
ENSG00000117724	CENPF			0				16	6	12	4		3115	11								0.551075	1	0.3571	0.4205	0.5623
ENSG00000118946	PCDH17			0				16	10	9	7		1160	9								0.32099	0.9619	0.1138	0.6669	0.3982
ENSG00000133454	MYO18B			0				16	11	11	9
ENSG00000135636	DYSF			0				16	9	10	7		2120	8								0.014432	0.206489	0.06	0.0349	0.1704
ENSG00000136274	NACAD			0				16	4	9	2
ENSG00000140470	ADAMTS17			0				16	10	8	7
ENSG00000144406	UNC80			0				16	7	11	6
ENSG00000144452	ABCA12			0				16	9	11	5
ENSG00000145700	ANKRD31			0				16	5	10	4
ENSG00000148396	SEC16A			0				16	8	9	7		2358	7								0.0566402	0.41567	0.2742	0.1905	0.0419
ENSG00000154734	ADAMTS1			0				16	8	9	6		968	5								0.20509	0.803382	0.2858	0.1556	0.3242
ENSG00000155093	PTPRN2			0				16	5	6	5		1039	6	2	1	[348,348]:2	0.333333	0.378672	0.352466	0.510148	0.0285863	0.297673	0.1031	0.299	0.0282
ENSG00000155754	ALS2CR11			0				16	9	13	8
ENSG00000157766	ACAN			0				16	7	10	6
ENSG00000160145	KALRN			0				16	9	8	6		2987	8								0.00877058	0.159826	0.017	0.1603	0.0695
ENSG00000162849	KIF26B			0				16	8	8	5											0.432356	1	0.3767	0.2723	0.5055
ENSG00000163576	EFHB			0				16	4	11	4
ENSG00000166341	DCHS1			0				16	8	8	7		3299	8								0.151406	0.70162	0.1967	0.2377	0.1928
ENSG00000169710	FASN			0				16	9	9	6		2512	9								0.279154	0.911594	0.2608	0.2003	0.4559
ENSG00000171444	MCC			0				16	6	5	5		1020	5								0.82455	1	0.776	0.829	0.3695
ENSG00000171914	TLN2			0				16	8	8	8		2543	8								0.00193016	0.0721425	0.0516	0.0328	0.0173
ENSG00000177992	SPATA31E1			0				16	4	13	3
ENSG00000181790	BAI1			0				16	9	8	5
ENSG00000182871	COL18A1			0				16	9	9	8
ENSG00000186439	TRDN			0				16	8	13	7
ENSG00000186472	PCLO			0				16	11	12	9		5143	12	2	1	[287,287]:2	0.166667	-0.173015	0.56868	0.601489	0.846195	1	0.5717	0.5598	0.8126
ENSG00000188906	LRRK2			0				16	8	13	8		2528	12								0.0723084	0.472276	0.1556	0.1349	0.1465
ENSG00000196208	GREB1			0				16	7	13	6
ENSG00000196739	COL27A1			0				16	6	9	4
ENSG00000226807				0				16	8	12	4
ENSG00000243244	STON1			0				16	6	8	5		736	8	4	2	[8,8]:2,[127,127]:2	0.5	0.930359	0.176093	0.510148	0.272761	0.902879	0.6016	0.2952	0.129
ENSG00000269739				0				16	8	12	4
ENSG00000006071	ABCC8			0				15	9	8	7
ENSG00000006788	MYH13			0				15	6	11	6
ENSG00000007908	SELE			0				15	4	6	4
ENSG00000008710	PKD1			0				15	7	7	5		4304	7								0.646197	1	0.7532	0.4188	0.3833
ENSG00000018236	CNTN1			0				15	8	11	6
ENSG00000021488	SLC7A9			0				15	5	5	3
ENSG00000046889	PREX2			0				15	10	8	7
ENSG00000054219	LY75			0				15	5	11	5		1874	11	4	2	[268,268]:2,[1391,1391]:2	0.363636	0.478979	0.315977	0.510148	0.389255	1	0.6402	0.2696	0.2469
ENSG00000064687	ABCA7			0				15	6	7	6		2147	6	2	1	[188,188]:2	0.333333	0.378672	0.352466	0.510148	0.292922	0.925094	0.3152	0.2549	0.3215
ENSG00000065060	UHRF1BP1			0				15	8	10	7		1441	9								0.116696	0.595515	0.1672	0.165	0.2216
ENSG00000067798	NAV3			0				15	9	10	8
ENSG00000072121	ZFYVE26			0				15	9	11	8		2540	11	2	1	[1457,1457]:2	0.181818	-0.122862	0.548892	0.588098	0.217115	0.815502	0.2601	0.4084	0.1486
ENSG00000079841	RIMS1			0				15	14	10	10
ENSG00000080345	RIF1			0				15	8	10	6		2473	7								0.0923463	0.524917	0.1004	0.1381	0.3139
ENSG00000080573	COL5A3			0				15	5	10	3
ENSG00000088538	DOCK3			0				15	8	9	5
ENSG00000090905	TNRC6A			0				15	6	10	4		1963	10	8	4	[115,115]:2,[185,185]:2,[592,592]:2,[788,788]:2	0.8	1.9234	0.0272151	0.374208	0.191559	0.779562	0.0575	0.6078	0.3705
ENSG00000105738	SIPA1L3			0				15	8	10	6		1782	7	3	1	[226,230]:3	0.32143	0.33927	0.367203	0.511783	0.251055	0.864163	0.3064	0.3073	0.2121
ENSG00000112769	LAMA4			0				15	8	11	7		1824	10	2	1	[1119,1119]:2	0.2	-0.0626777	0.524988	0.569889	0.0380114	0.348102	0.0526	0.3478	0.0695
ENSG00000114270	COL7A1			0				15	11	11	8
ENSG00000115423	DNAH6			0				15	7	9	4
ENSG00000115705	TPO			0				15	11	10	8
ENSG00000117322	CR2			0				15	6	10	5
ENSG00000120328	PCDHB12			0				15	7	10	5
ENSG00000123104	ITPR2			0				15	8	5	3		2702	5								0.980884	1	0.7615	0.8259	0.9106
ENSG00000130702	LAMA5			0				15	8	11	6		3696	11	4	1	[1713,1722]:4	0.220618	0.00556948	0.497778	0.558731	0.416396	1	0.3265	0.3755	0.3939
ENSG00000134115	CNTN6			0				15	11	7	6
ENSG00000137177	KIF13A			0				15	5	3	2											0.977734	1	0.7648	0.8345	0.8674
ENSG00000138688	KIAA1109			0				15	9	11	8		5006	10								0.08803	0.517105	0.3059	0.2019	0.0658
ENSG00000143631	FLG			0				15	9	11	8
ENSG00000144218	AFF3			0	TRUE			15	10	9	7		1252	7	2	1	[519,519]:2	0.285714	0.221047	0.412528	0.511783	0.98469	1	0.9163	0.6743	0.97
ENSG00000145934	TENM2			0				15	8	9	3
ENSG00000151320	AKAP6			0				15	7	11	5
ENSG00000162105	SHANK2			0				15	8	11	6		1851	7								0.179228	0.752313	0.2486	0.1806	0.26
ENSG00000167676	PLIN4			0				15	6	4	2
ENSG00000169876	MUC17			0				15	8	10	5
ENSG00000176601	MAP3K19			0				15	5	11	5
ENSG00000176771	NCKAP5			0				15	7	7	4
ENSG00000179915	NRXN1			0				15	12	11	10
ENSG00000184465	WDR27			0				15	7	8	6
ENSG00000187045	TMPRSS6			0				15	7	10	7
ENSG00000188596	C12orf55			0				15	6	13	5
ENSG00000196277	GRM7			0				15	9	8	7
ENSG00000196569	LAMA2			0				15	7	10	4		3123	10								0.934657	1	0.6847	0.7076	0.8267
ENSG00000197563	PIGN			0				15	3													1	1	1	0.9992	1
ENSG00000197915	HRNR			0				15	12	8	8
ENSG00000204186	ZDBF2			0				15	7	12	6		2355	10								0.0541184	0.407087	0.1426	0.0841	0.1714
ENSG00000248672	LY75-CD302			0				15	5	11	5
ENSG00000008300	CELSR3			0				14	10	12	10		3318	10								0.00848918	0.157899	0.3244	0.0409	0.0137
ENSG00000010327	STAB1			0				14	8	6	6		2571	5								0.122433	0.615468	0.1596	0.2791	0.1473
ENSG00000013288	MAN2B2			0				14	6	11	6		1010	11	6	3	[446,446]:2,[541,541]:2,[624,624]:2	0.545455	1.08082	0.139889	0.510148	0.0118286	0.185789	0.0762	0.0546	0.0665
ENSG00000021645	NRXN3			0				14	7	3	3
ENSG00000065243	PKN2			0				14	6	8	4		985	8								0.0042968	0.100769	0.0209	0.0369	0.1009
ENSG00000070061	IKBKAP			0				14	6	8	5		1333	7								0.0129443	0.193411	0.1895	0.021	0.078
ENSG00000086288	NME8			0				14	5	6	4
ENSG00000090402	SI			0				14	8	10	6
ENSG00000096433	ITPR3			0				14	7	5	4		2672	5								0.916184	1	0.6379	0.6222	0.9095
ENSG00000099139	PCSK5			0				14	6	11	6
ENSG00000099250	NRP1			0				14	5	4	3											0.868244	1	0.6188	0.9707	0.4765
ENSG00000103335	PIEZO1			0				14	9	11	7		2522	10	2	1	[2265,2265]:2	0.2	-0.0626777	0.524988	0.569889	0.661398	1	0.2399	0.7538	0.7073
ENSG00000104972	LILRB1			0				14	4	7	3
ENSG00000106278	PTPRZ1			0				14	6	7	2
ENSG00000106571	GLI3			0				14	8	11	8		1581	7								0.343893	0.987206	0.9521	0.3746	0.0956
ENSG00000108559	NUP88			0				14	4	4	4											0.752623	1	0.4249	0.5853	0.7219
ENSG00000109927	TECTA			0				14	8	7	6
ENSG00000111799	COL12A1			0				14	8	13	8
ENSG00000112584	FAM120B			0				14	5	12	5		934	12	5	2	[428,429]:3,[534,534]:2	0.392259	0.573725	0.283077	0.510148	0.474144	1	0.444	0.3108	0.4494
ENSG00000115155	OTOF			0				14	9	9	6
ENSG00000115464	USP34			0				14	9	8	6		3547	8								0.191985	0.779562	0.1007	0.5354	0.241
ENSG00000116032	GRIN3B			0				14	5	7	5
ENSG00000116721	PRAMEF1			0				14	5	10	5
ENSG00000119121	TRPM6			0				14	6	10	5
ENSG00000121270	ABCC11			0				14	5	10	4
ENSG00000123243	ITIH5			0				14	6	7	4											0.761949	1	0.3726	0.8936	0.5586
ENSG00000125730	C3			0				14	5	6	4		1664	6								0.146315	0.684497	0.4281	0.0866	0.2309
ENSG00000130226	DPP6			0				14	7	11	7
ENSG00000131016	AKAP12			0				14	5	11	5		1783	11								0.544602	1	0.5076	0.3508	0.4624
ENSG00000131951	LRRC9			0				14	9	9	8
ENSG00000132932	ATP8A2			0				14	8	8	5
ENSG00000132972	RNF17			0				14	8	10	6
ENSG00000136111	TBC1D4			0				14	6	9	6		1299	8								0.483029	1	0.4878	0.3839	0.3436
ENSG00000137628	DDX60			0				14	6	5	4											0.126525	0.628211	0.1047	0.1635	0.4024
ENSG00000137642	SORL1			0				14	10	6	5											0.688994	1	0.4591	0.3988	0.7736
ENSG00000139865	TTC6			0				14	8	8	4
ENSG00000148602	LRIT1			0				14	5	4	3
ENSG00000148773	MKI67			0				14	6	8	4		3257	8								0.725826	1	0.414	0.6626	0.5919
ENSG00000149527	PLCH2			0				14	6	5	3											0.996309	1	0.9016	0.9471	0.8652
ENSG00000151779	NBAS			0				14	7	9	5		2372	9								0.775432	1	0.7264	0.5398	0.4994
ENSG00000152767	FARP1			0				14	7	10	7		1077	7	2	1	[765,765]:2	0.285714	0.221047	0.412528	0.511783	0.130236	0.632874	0.3965	0.2454	0.0739
ENSG00000153902	LGI4			0				14	5	10	5
ENSG00000157168	NRG1			0	TRUE			14	7	12	7
ENSG00000161849	KRT84			0				14	4	4	3
ENSG00000162779	AXDND1			0				14	5	8	5
ENSG00000163629	PTPN13			0				14	6	11	5		2491	9								0.0886214	0.517342	0.0523	0.3545	0.2213
ENSG00000166963	MAP1A			0				14	6	12	6		3042	12								0.00221362	0.0775343	0.0004	0.1279	0.6757
ENSG00000167207	NOD2			0				14	7	9	6
ENSG00000167633	KIR3DL1			0				14	5	10	4
ENSG00000172915	NBEA			0				14	10	11	9
ENSG00000173213				0				14	9	7	6
ENSG00000174844	DNAH12			0				14	5	7	5
ENSG00000176239	OR51B6			0				14	1	12	1
ENSG00000176945	MUC20			0				14	5	9	4											0.583778	1	0.343	0.7698	0.3625
ENSG00000177990	DPY19L2			0				14	5	8	3
ENSG00000187323	DCC			0				14	5	6	4
ENSG00000187790	FANCM			0				14	7	8	4		2049	6								0.650104	1	0.5683	0.4497	0.48
ENSG00000188039	NWD1			0				14	7	11	6
ENSG00000196498	NCOR2			0				14	9	6	6		2522	5								0.725559	1	0.6327	0.5511	0.4652
ENSG00000197077	KIAA1671			0				14	6	5	3		1807	5	2	1	[439,439]:2	0.4	0.599347	0.274471	0.510148	0.975056	1	0.744	0.9341	0.7755
ENSG00000197555	SIPA1L1			0				14	10	6	4		1805	5								0.999131	1	0.9027	0.9522	0.9704
ENSG00000198589	LRBA			0				14	9	11	7		2864	10								0.039848	0.354687	0.0807	0.0966	0.1738
ENSG00000198734	F5			0				14	7	12	6
ENSG00000198788	MUC2			0				14	8	8	6
ENSG00000198838	RYR3			0				14	11	5	5
ENSG00000198920	KIAA0753			0				14	5	8	3		968	8								0.0115508	0.184335	0.0165	0.1519	0.1071
ENSG00000198947	DMD			0				14	7	9	6
ENSG00000204851	PNMAL2			0				14	10	6	5
ENSG00000206384	COL6A6			0				14	9	8	5
ENSG00000206530	WDR52			0				14	5	7	4		1855	7	4	2	[284,284]:2,[1287,1287]:2	0.571429	1.1668	0.121646	0.510148	0.0469879	0.382282	0.0761	0.1289	0.1727
ENSG00000221866	PLXNA4			0				14	12	12	11
ENSG00000253729	PRKDC			0				14	9	8	8		4128	7								0.00217968	0.0768443	0.0099	0.1313	0.0261
ENSG00000005379	BZRAP1			0				13	6	5	4		1908	5								0.999237	1	0.9842	0.9445	0.9045
ENSG00000011028	MRC2			0				13	8	7	5		1480	6								0.737425	1	0.5027	0.4904	0.6878
ENSG00000037280	FLT4			0				13	6	9	5		1364	6								0.0449798	0.374434	0.1013	0.0681	0.2314
ENSG00000047578	KIAA0556			0				13	7	7	5		1619	7								0.290458	0.921898	0.171	0.3413	0.4363
ENSG00000066279	ASPM			0				13	8	5	5											0.958197	1	0.7111	0.7547	0.8717
ENSG00000072832	CRMP1			0				13	12	8	7		687	8								0.916987	1	0.8392	0.7075	0.6106
ENSG00000082258	CCNT2			0				13	5	7	5											0.89942	1	0.5613	0.6881	0.8576
ENSG00000088812	ATRN			0				13	8	8	7		1430	8								0.178491	0.750757	0.4571	0.1605	0.1581
ENSG00000100813	ACIN1			0				13	3	7	3		1342	7	4	2	[311,311]:2,[467,467]:2	0.571429	1.1668	0.121646	0.510148	0.384998	1	0.3069	0.4807	0.2831
ENSG00000101191	DIDO1			0				13	10	11	9		2241	11								0.0935873	0.529151	0.3076	0.1421	0.1015
ENSG00000103313	MEFV			0				13	6	3	3
ENSG00000105851	PIK3CG			0				13	9	4	3
ENSG00000105976	MET			0	TRUE			13	7	6	4		1409	5								0.783402	1	0.4337	0.5828	0.7989
ENSG00000106714	CNTNAP3			0				13	5	7	4
ENSG00000108018	SORCS1			0				13	7	8	6
ENSG00000110799	VWF			0				13	10	6	5		2814	6								0.345744	0.989886	0.1617	0.3637	0.5853
ENSG00000113303	BTNL8			0				13	5	8	4
ENSG00000115266	APC2			0				13	8	9	7
ENSG00000115295	CLIP4			0				13	8	7	3		708	6								0.999861	1	0.9619	0.9816	0.9618
ENSG00000115306	SPTBN1			0				13	7	6	4		2365	5								0.932144	1	0.6105	0.8227	0.7857
ENSG00000115970	THADA			0				13	4	8	4		1954	6	3	1	[697,699]:3	0.416668	0.654521	0.256388	0.510148	0.0242978	0.271954	0.1848	0.0926	0.041
ENSG00000125257	ABCC4			0				13	9	5	3		1326	5								0.573257	1	0.6158	0.3558	0.4197
ENSG00000127329	PTPRB			0	TRUE			13	7	9	6		2216	8								0.00450814	0.104364	0.0223	0.0584	0.0634
ENSG00000128815	WDFY4			0				13	7	8	5		3185	7								0.580919	1	0.4427	0.3954	0.5409
ENSG00000132549	VPS13B			0				13	8	8	5		4023	8								0.532335	1	0.173	0.7445	0.6093
ENSG00000132849	INADL			0				13	8	8	7		1802	6								0.226697	0.829582	0.1668	0.2963	0.3423
ENSG00000133863	TEX15			0				13	4	9	3
ENSG00000133958	UNC79			0				13	8	8	5
ENSG00000136383	ALPK3			0				13	5	8	3		1908	8	2	1	[1622,1622]:2	0.25	0.102829	0.45905	0.522367	0.601145	1	0.2708	0.7048	0.5355
ENSG00000138162	TACC2			0				13	6	9	6		2949	6								0.0273599	0.288889	0.0294	0.2163	0.129
ENSG00000138741	TRPC3			0				13	8	8	5
ENSG00000138829	FBN2			0				13	8	7	5
ENSG00000141956	PRDM15			0				13	9	8	8		1508	6								0.0148565	0.208864	0.0331	0.3621	0.0309
ENSG00000142661	MYOM3			0				13	4	9	3
ENSG00000144229	THSD7B			0				13	6	6	4
ENSG00000145147	SLIT2			0				13	7	6	3
ENSG00000146555	SDK1			0				13	10	9	8		2214	9								0.766661	1	0.6526	0.6124	0.4738
ENSG00000148357	HMCN2			0				13	6	9	5
ENSG00000150990	DHX37			0				13	5	3	2											0.997335	1	0.912	0.9183	0.9121
ENSG00000154309	DISP1			0				13	6	6	4		1525	6	2	1	[1247,1247]:2	0.333333	0.378672	0.352466	0.510148	0.98565	1	0.8516	0.807	0.883
ENSG00000157193	LRP8			0				13	5	7	4		964	7	3	1	[24,25]:3	0.386731	0.555423	0.289303	0.510148	0.0114921	0.184335	0.0802	0.3167	0.0105
ENSG00000157680	DGKI			0				13	8	7	5
ENSG00000158683	PKD1L1			0				13	6	5	4
ENSG00000160505	NLRP4			0				13	8	5	5
ENSG00000161681	SHANK1			0				13	12	8	8
ENSG00000163492	CCDC141			0				13	4	8	3
ENSG00000164588	HCN1			0				13	7	10	6
ENSG00000165181	C9orf84			0				13	4	10	4
ENSG00000165300	SLITRK5			0				13	11	9	8
ENSG00000166377	ATP9B			0				13	7	7	4		1148	5								0.63486	1	0.4417	0.4611	0.5692
ENSG00000166833	NAV2			0				13	7	5	5		2489	5								0.575929	1	0.2113	0.5633	0.7805
ENSG00000169994	MYO7B			0				13	8	7	6
ENSG00000170396	ZNF804A			0				13	6	11	6
ENSG00000172554	SNTG2			0				13	4	8	2
ENSG00000172901				0				13	7	9	7
ENSG00000175221	MED16			0				13	7	7	6		878	6	2	1	[874,874]:2	0.333333	0.378672	0.352466	0.510148	0.79479	1	0.5506	0.8461	0.4531
ENSG00000183873	SCN5A			0				13	9	10	9
ENSG00000184313	HEATR8			0				13	8	8	6
ENSG00000184321	OR51J1			0				13	2	6	1
ENSG00000184347	SLIT3			0				13	7	7	6		1531	7								0.189558	0.77755	0.0975	0.3954	0.3304
ENSG00000185739	SRL			0				13	6	7	4
ENSG00000186648	LRRC16B			0				13	7	5	4
ENSG00000186976	EFCAB6			0				13	9	7	5
ENSG00000187950	OVCH1			0				13	7	13	7
ENSG00000188069	OR51F1			0				13	2	6	2
ENSG00000188818	ZDHHC11			0				13	10	5	4
ENSG00000196126	HLA-DRB1			0				13	4	5	4		267	5	3	1	[248,248]:3	0.6	1.26137	0.103587	0.510148	0.0307114	0.311385	0.1365	0.1536	0.0456
ENSG00000196535	MYO18A			0				13	9	5	5
ENSG00000196712	NF1			0	TRUE			13	6	9	5		2840	8								0.0767329	0.481747	0.1638	0.1296	0.1575
ENSG00000198691	ABCA4			0				13	9	12	9
ENSG00000206535	LNP1			0				13	2	4	2
ENSG00000213799	ZNF845			0				13	4	9	4		971	9	4	2	[54,54]:2,[807,807]:2	0.444444	0.746464	0.227694	0.510148	0.274878	0.906291	0.8304	0.2135	0.1309
ENSG00000221859	KRTAP10-10			0				13	3	10	3
ENSG00000225614	ZNF469			0				13	7	9	5		3954	7								0.671627	1	0.3114	0.4974	0.8576
ENSG00000248905	FMN1			0				13	6	8	5
ENSG00000261272	MUC22			0				13	7	7	4
ENSG00000014164	ZC3H3			0				12	3	11	3		949	10	5	2	[149,151]:3,[399,399]:2	0.450001	0.764856	0.222179	0.510148	0.320679	0.961503	0.4995	0.3526	0.1713
ENSG00000040731	CDH10			0				12	6	7	4
ENSG00000042832	TG			0				12	6	9	5
ENSG00000049323	LTBP1			0				12	7	3	3											0.996924	1	0.8076	0.9778	0.9537
ENSG00000061273	HDAC7			0				12	8	7	6		1015	6	2	1	[972,972]:2	0.333333	0.378672	0.352466	0.510148	0.571331	1	0.2823	0.7555	0.428
ENSG00000065526	SPEN			0				12	5	7	5		3665	6								0.608839	1	0.381	0.2905	0.9505
ENSG00000070601	FRMPD1			0				12	5	7	4
ENSG00000072195	SPEG			0				12	11	5	4
ENSG00000076356	PLXNA2			0				12	7	7	5		1895	7	2	1	[369,369]:2	0.285714	0.221047	0.412528	0.511783	0.299402	0.935675	0.2952	0.2179	0.4168
ENSG00000082293	COL19A1			0				12	6	5	4
ENSG00000087074	PPP1R15A			0				12	2	7	2		675	6								0.54732	1	0.6912	0.3544	0.3397
ENSG00000099814	KIAA0284			0				12	6	5	3		1591	5								0.548968	1	0.216	0.6102	0.6354
ENSG00000100347	SAMM50			0				12	6	5	4		470	5								0.421224	1	0.2831	0.367	0.475
ENSG00000101544	ADNP2			0				12	6	6	4		1132	5								0.950942	1	0.6993	0.7486	0.8487
ENSG00000103657	HERC1			0				12	9	7	6		4862	7								0.660676	1	0.4589	0.6131	0.4534
ENSG00000103994	ZFP106			0				12	6	9	6		1884	7								0.0624323	0.440785	0.2266	0.1204	0.0918
ENSG00000104321	TRPA1			0				12	5	9	5
ENSG00000104880	ARHGEF18			0				12	5	5	4		1174	5								0.809627	1	0.5788	0.6293	0.6145
ENSG00000107719	PALD1			0				12	6	10	6		857	10	2	1	[828,828]:2	0.2	-0.0626777	0.524988	0.569889	0.0318027	0.317674	0.2158	0.078	0.0595
ENSG00000109061	MYH1			0				12	10	9	8
ENSG00000109625	CPZ			0				12	6	9	6		653	7								0.200932	0.792272	0.2769	0.2493	0.2022
ENSG00000117501	C1orf129			0				12	6	6	5
ENSG00000121440	PDZRN3			0				12	9	8	7		1067	8	2	1	[783,783]:2	0.25	0.102829	0.45905	0.522367	0.324884	0.967501	0.5374	0.2633	0.2181
ENSG00000124006	OBSL1			0				12	5	5	4											0.0113913	0.183659	0.0287	0.0533	0.1724
ENSG00000125107	CNOT1			0				12	7	8	6		2377	5								0.0705714	0.468605	0.2994	0.0796	0.1247
ENSG00000128731	HERC2			0				12	9	7	6		4835	7								0.545126	1	0.2688	0.4552	0.6743
ENSG00000130635	COL5A1			0				12	8	6	5
ENSG00000130856	ZNF236			0				12	7	8	5		1848	7								0.314732	0.95428	0.1709	0.4774	0.358
ENSG00000133083	DCLK1			0				12	11	6	6		741	5								0.475505	1	0.2968	0.3776	0.5565
ENSG00000133392	MYH11			0	TRUE			12	6	5	4											0.0439934	0.371845	0.1523	0.0502	0.2026
ENSG00000134815	DHX34			0				12	9	6	6		1144	6								0.659639	1	0.5395	0.5232	0.4502
ENSG00000134871	COL4A2			0				12	6	4	3
ENSG00000137766	UNC13C			0				12	10	5	4
ENSG00000137812	CASC5			0				12	7	8	6		2343	8	2	1	[598,598]:2	0.25	0.102829	0.45905	0.522367	0.774351	1	0.8286	0.4339	0.5424
ENSG00000138658	C4orf21			0				12	6	9	5
ENSG00000139618	BRCA2			0	TRUE			12	6	8	4		3419	7								0.596983	1	0.6449	0.3121	0.4999
ENSG00000141027	NCOR1			0				12	7	6	4		2441	6	2	1	[150,150]:2	0.333333	0.378672	0.352466	0.510148	0.086682	0.513915	0.0387	0.5284	0.1944
ENSG00000144712	CAND2			0				12	4	10	4
ENSG00000145242	EPHA5			0				12	10	7	6
ENSG00000146247	PHIP			0				12	6	6	4		1822	6								0.876953	1	0.6722	0.6636	0.6674
ENSG00000148143	ZNF462			0				12	8	10	7		2567	8	2	1	[1187,1187]:2	0.25	0.102829	0.45905	0.522367	0.00484906	0.108864	0.0099	0.1967	0.0464
ENSG00000152208	GRID2			0				12	8	9	7
ENSG00000154162	CDH12			0				12	8	9	7
ENSG00000154265	ABCA5			0				12	5	10	5		1644	10	4	2	[178,178]:2,[484,484]:2	0.4	0.599347	0.274471	0.510148	0.0830046	0.505322	0.4701	0.0866	0.0918
ENSG00000155761	SPAG17			0				12	8	7	6
ENSG00000156299	TIAM1			0				12	10	8	7		1592	8	2	1	[1053,1053]:2	0.25	0.102829	0.45905	0.522367	0.260952	0.882494	0.2316	0.2939	0.3127
ENSG00000159640	ACE			0				12	6	5	4											0.109869	0.576493	0.2216	0.1465	0.1724
ENSG00000160111	CPAMD8			0				12	7	11	7
ENSG00000162104	ADCY9			0				12	7	6	5		1354	6								0.92711	1	0.9307	0.6473	0.6363
ENSG00000164307	ERAP1			0				12	5	7	4		949	6								0.123121	0.617209	0.4599	0.074	0.1944
ENSG00000165966	PDZRN4			0				12	8	8	6
ENSG00000168356	SCN11A			0				12	6	8	4
ENSG00000168502	SOGA2			0				12	5	9	5		1906	5								0.0912721	0.522731	0.1813	0.4127	0.0572
ENSG00000169247	SH3TC2			0				12	4	9	4
ENSG00000170959	DCDC5			0				12	7	9	6
ENSG00000171446	KRT27			0				12	6	11	6
ENSG00000171451	DSEL			0				12	9	10	8		1223	10								0.442334	1	0.4349	0.3699	0.3367
ENSG00000174970	OR10AG1			0				12	4	7	3
ENSG00000176155	CCDC57			0				12	3	8	1		917	6								0.948113	1	0.6519	0.7698	0.8686
ENSG00000178965	C1orf173			0				12	9	6	6
ENSG00000179709	NLRP8			0				12	6	10	5
ENSG00000181001	OR52N1			0				12	6	7	5
ENSG00000181378	CCDC108			0				12	7	7	6
ENSG00000181381	DDX60L			0				12	8	5	5											0.465864	1	0.3114	0.421	0.4569
ENSG00000182348	ZNF804B			0				12	6	8	4
ENSG00000183423	LRIT3			0				12	6	7	4
ENSG00000184226	PCDH9			0				12	8	9	7
ENSG00000185008	ROBO2			0				12	11	7	7
ENSG00000188219				0				12	9	8	7
ENSG00000188559	RALGAPA2			0				12	5	6	3		1874	6								0.160204	0.720116	0.1322	0.2598	0.286
ENSG00000188827	SLX4			0				12	2	10	2
ENSG00000189212	DPY19L2P1			0				12	10	2	2
ENSG00000196367	TRRAP			0	TRUE			12	8	8	6		3860	7								0.259589	0.882429	0.2521	0.2039	0.4105
ENSG00000197321	SVIL			0				12	5	7	4		2215	6								0.676994	1	0.6712	0.4398	0.459
ENSG00000197816	C9orf174			0				12	7	9	6
ENSG00000198033	TUBA3C			0				12	4	4	4
ENSG00000198785	GRIN3A			0				12	5	5	5
ENSG00000198879	SFMBT2			0				12	9	5	4
ENSG00000211974	IGHV2-70			0				12	3	10	3
ENSG00000214944	ARHGEF28			0				12	3	8	3
ENSG00000215018	COL28A1			0				12	7	10	6
ENSG00000215910	C1orf167			0				12	3	8	1
ENSG00000234745	HLA-B			0				12	3	8	3		363	6								0.0108605	0.181026	0.0857	0.0168
ENSG00000243130	PSG11			0				12	4	8	4
ENSG00000243156	MICAL3			0				12	7	10	6		2003	5								0.122437	0.615468	0.3155	0.2524	0.0824
ENSG00000251692	PTX4			0				12	3	10	2
ENSG00000258417				0				12	7	6	3
ENSG00000264424	MYH4			0				12	6	9	4
ENSG00000002746	HECW1			0				11	7	7	6
ENSG00000038382	TRIO			0				11	7	6	5		3098	6	2	1	[49,49]:2	0.333333	0.378672	0.352466	0.510148	0.160153	0.720116	0.2057	0.37	0.129
ENSG00000047188	YTHDC2			0				11	7	5	5											0.452672	1	0.675	0.3819	0.2197
ENSG00000051341	POLQ			0				11	5	8	4		2591	7								0.13559	0.650689	0.1902	0.1626	0.2469
ENSG00000053747	LAMA3			0				11	6	9	6		3334	7								0.00975793	0.172571	0.1134	0.0245	0.078
ENSG00000068650	ATP11A			0				11	4	4	4											0.00772894	0.1516	0.0554	0.054	0.054
ENSG00000070729	CNGB1			0				11	5	6	4
ENSG00000074964	ARHGEF10L			0				11	6	4	3											0.83006	1	0.4718	0.6838	0.7536
ENSG00000078725	DBC1			0				11	9	7	7
ENSG00000078814	MYH7B			0				11	5	7	5
ENSG00000085982	USP40			0				11	5	8	5		1248	7								0.0712319	0.470517	0.1757	0.2095	0.0818
ENSG00000087116	ADAMTS2			0				11	8	8	7		1212	8								0.126597	0.628211	0.2812	0.1982	0.1237
ENSG00000099308	MAST3			0				11	8	5	5		1310	5								0.773563	1	0.6011	0.4506	0.7178
ENSG00000100031	GGT1			0				11	10	7	6		570	7								0.432284	1	0.2688	0.3228	0.5974
ENSG00000100150	DEPDC5			0				11	5	9	5		1595	7								0.461482	1	0.4314	0.3503	0.3891
ENSG00000103326	SOLH			0				11	5	8	4		1087	6								0.00916712	0.165442	0.032	0.0363	0.1724
ENSG00000103544	C16orf62			0				11	5	6	4											0.032612	0.322466	0.0334	0.1595	0.1944
ENSG00000103742	IGDCC4			0				11	5	6	4
ENSG00000104679	R3HCC1			0				11	4	7	4		481	7	2	1	[60,60]:2	0.285714	0.221047	0.412528	0.511783	0.306971	0.94295	0.1919	0.6983	0.2088
ENSG00000108557	RAI1			0				11	7	6	3		1907	6								0.948806	1	0.5557	0.9	0.8756
ENSG00000111859	NEDD9			0				11	8	5	5		835	5	2	1	[316,316]:2	0.4	0.599347	0.274471	0.510148	0.251868	0.865598	0.1778	0.3109	0.3632
ENSG00000112053	SLC26A8			0				11	5	8	3
ENSG00000112659	CUL9			0				11	7	7	5		2518	7								0.393231	1	0.2073	0.4257	0.492
ENSG00000113205	PCDHB3			0				11	8	5	5
ENSG00000113248	PCDHB15			0				11	6	5	3
ENSG00000113396	SLC27A6			0				11	6	5	5
ENSG00000114554	PLXNA1			0				11	6	6	4		1897	6								0.65386	1	0.4825	0.3746	0.6882
ENSG00000115020	PIKFYVE			0				11	6	8	5		2099	7								0.0879996	0.517105	0.0746	0.3071	0.1773
ENSG00000115677	HDLBP			0				11	7	8	6		1269	8	2	1	[418,418]:2	0.25	0.102829	0.45905	0.522367	0.112855	0.583645	0.0956	0.377	0.1615
ENSG00000115687	PASK			0				11	7	9	6		1331	6	3	1	[250,250]:3	0.5	0.930359	0.176093	0.510148	0.989863	1	0.9293	0.7889	0.88
ENSG00000116254	CHD5			0				11	7	3	3
ENSG00000117507	FMO6P			0				11	5	5	4
ENSG00000118898	PPL			0				11	6	5	4		1757	5								0.84221	1	0.8149	0.5136	0.611
ENSG00000119321	FKBP15			0				11	6	7	6		1245	6								0.017783	0.23058	0.0813	0.0324	0.1773
ENSG00000120008	WDR11			0				11	7	3	3											0.988096	1	0.8445	0.867	0.8575
ENSG00000120800	UTP20			0				11	7	8	6		2786	7								0.0848201	0.509779	0.2127	0.0988	0.1834
ENSG00000121988	ZRANB3			0				11	5	7	4
ENSG00000122966	CIT			0				11	7	6	5		2070	5								0.242268	0.85467	0.1684	0.5522	0.2026
ENSG00000124140	SLC12A5			0				11	5	5	3
ENSG00000126838	PZP			0				11	6	9	6
ENSG00000128591	FLNC			0				11	8	9	8		2726	9								0.126884	0.628227	0.1548	0.2589	0.1726
ENSG00000129003	VPS13C			0				11	7	7	5		3754	6								0.888377	1	0.6945	0.586	0.7715
ENSG00000129116	PALLD			0				11	6	5	4											0.951907	1	0.891	0.7726	0.6497
ENSG00000129566	TEP1			0				11	4	7	3		2628	7	2	1	[307,307]:2	0.285714	0.221047	0.412528	0.511783	0.616839	1	0.3625	0.5883	0.5083
ENSG00000130518	KIAA1683			0				11	6	6	4
ENSG00000130810	PPAN			0				11	7	7	5		795	7								0.700953	1	0.4856	0.4463	0.6831
ENSG00000135837	CEP350			0				11	4	9	4		3118	8								0.0885968	0.517342	0.2253	0.1322	0.1377
ENSG00000135968	GCC2			0				11	6	5	3											0.851402	1	0.5863	0.6051	0.7495
ENSG00000135972	MRPS9			0				11	4	3	3											0.0716508	0.471202	0.206	0.1061	0.1389
ENSG00000136099	PCDH8			0				11	7	6	5
ENSG00000136546	SCN7A			0				11	7	9	5
ENSG00000137975	CLCA2			0				11	5	5	3
ENSG00000140853	NLRC5			0				11	7	6	5											0.782425	1	0.5706	0.7781	0.4531
ENSG00000141338	ABCA8			0				11	5	9	4
ENSG00000141519	CCDC40			0				11	5	7	3
ENSG00000142197	DOPEY2			0				11	7	8	5		2299	7								0.401988	1	0.4676	0.2868	0.3372
ENSG00000143669	LYST			0				11	5	10	5		3802	10								0.0106565	0.180819	0.0919	0.1085	0.0243
ENSG00000143674				0				11	9	8	6
ENSG00000144031	ANKRD53			0				11	4	6	3
ENSG00000144488	ESPNL			0				11	4	6	4
ENSG00000145632	PLK2			0				11	7	5	5											0.379608	1	0.3086	0.2352	0.5608
ENSG00000146205	ANO7			0				11	4	5	2
ENSG00000148219	ASTN2			0				11	9	9	8
ENSG00000148513	ANKRD30A			0				11	5	8	4
ENSG00000148737	TCF7L2			0	TRUE			11	9	5	5		620	5								0.110622	0.578194	0.0517	0.3534	0.3094
ENSG00000149499	EML3			0				11	6	6	4		918	5								0.795359	1	0.5212	0.708	0.5733
ENSG00000149571	KIRREL3			0				11	8	5	5
ENSG00000150394	CDH8			0				11	9	6	5
ENSG00000151655	ITIH2			0				11	7	7	5
ENSG00000151849	CENPJ			0				11	8	10	7		1339	8								0.0728544	0.474037	0.1199	0.1652	0.1569
ENSG00000152580	IGSF10			0				11	5	9	4
ENSG00000152591	DSPP			0				11	5	7	4
ENSG00000153707	PTPRD			0				11	7	8	6		1913	8								0.00309066	0.0829404	0.042	0.0295	0.0419
ENSG00000154134	ROBO3			0				11	7	4	4
ENSG00000154175	ABI3BP			0				11	5	6	5		1778	6								0.1006	0.548839	0.1148	0.9324	0.046
ENSG00000154237	LRRK1			0				11	7	3	2											0.999958	1	0.9667	0.9969	0.9733
ENSG00000154556	SORBS2			0				11	8	5	5											0.744039	1	0.5077	0.5619	0.6093
ENSG00000154783	FGD5			0				11	7	7	5		1463	7	2	1	[941,941]:2	0.285714	0.221047	0.412528	0.511783	0.731981	1	0.5159	0.5909	0.545
ENSG00000155052	CNTNAP5			0				11	9	6	4
ENSG00000155816	FMN2			0				11	6	5	4
ENSG00000157388	CACNA1D			0	TRUE			11	7	6	3		2182	5								0.878511	1	0.4999	0.6816	0.88
ENSG00000158321	AUTS2			0				11	7	8	6		1260	8								0.158466	0.719401	0.1342	0.3428	0.21
ENSG00000160460	SPTBN4			0				11	7	9	6
ENSG00000162753	SLC9C2			0				11	6	6	4
ENSG00000163075				0				11	7	7	5
ENSG00000163625	WDFY3			0				11	7	7	5		3527	7								0.508185	1	0.2383	0.4654	0.6428
ENSG00000163638	ADAMTS9			0				11	9	5	5											0.995037	1	0.8367	0.8918	0.9568
ENSG00000163939	PBRM1			0	TRUE			11	6	4	2											0.0772976	0.481747	0.1659	0.1465	0.139
ENSG00000164880	INTS1			0				11	7	6	4		2395	6								0.676936	1	0.2573	0.6419	0.8202
ENSG00000166685	COG1			0				11	6	6	4											0.999192	1	0.9542	0.8942	0.982
ENSG00000166748	AGBL1			0				11	7	6	6
ENSG00000167210	LOXHD1			0				11	8	8	6
ENSG00000167232	ZNF91			0				11	5	7	4		1192	7								0.442999	1	0.5617	0.2425	0.3988
ENSG00000167360	OR51Q1			0				11	2	7	1
ENSG00000167395	ZNF646			0				11	4	7	2		1833	6	4	2	[921,921]:2,[1477,1477]:2	0.666667	1.48205	0.0691639	0.510148	0.859187	1	0.523	0.7098	0.7408
ENSG00000167962	ZNF598			0				11	3	7	2											0.929695	1	0.7929	0.5083	0.9653
ENSG00000167972	ABCA3			0				11	8	4	4											0.941814	1	0.6101	0.8438	0.8129
ENSG00000168542	COL3A1			0				11	8	7	6
ENSG00000171502	COL24A1			0				11	7	8	6
ENSG00000171634	BPTF			0				11	5	7	4		3047	7								0.643805	1	0.4916	0.5617	0.434
ENSG00000171798	KNDC1			0				11	8	6	6
ENSG00000173157	ADAMTS20			0				11	6	7	4
ENSG00000173230	GOLGB1			0				11	5	8	4		3270	7								0.0593357	0.427883	0.0724	0.1222	0.2638
ENSG00000173699	SPATA3			0				11	5	5	5
ENSG00000175718	RBMXL3			0				11	9	10	8
ENSG00000176406	RIMS2			0				11	7	6	4
ENSG00000176769	TCERG1L			0				11	8	4	3
ENSG00000179776	CDH5			0				11	6	3	2											0.997561	1	0.9222	0.9094	0.9185
ENSG00000180921	FAM83H			0				11	5	7	4		1180	6								0.0467625	0.381023	0.071	0.4094	0.0579
ENSG00000181761	OR8H3			0				11	2	8	2
ENSG00000182463	TSHZ2			0				11	9	8	7
ENSG00000182957	SPATA13			0				11	7	5	4		1315.33	5								0.662048	1	0.3421	0.6101	0.6143
ENSG00000183303	OR5P2			0				11	1	4	1
ENSG00000183317	EPHA10			0				11	7	6	4
ENSG00000185002	RFX6			0				11	7	7	4
ENSG00000188162	OTOG			0				11	9	5	5
ENSG00000188177	ZC3H6			0				11	6	7	3		1190	6								0.915726	1	0.701	0.6955	0.7386
ENSG00000189184	PCDH18			0				11	7	8	6		1136	8								0.597294	1	0.6396	0.5503	0.2862
ENSG00000197385	ZNF860			0				11	4	8	3
ENSG00000197497	ZNF665			0				11	5	9	4
ENSG00000197969	VPS13A			0				11	5	4	4											0.00964894	0.171205	0.0303	0.0409	0.1724
ENSG00000198216	CACNA1E			0				11	8	7	6
ENSG00000198793	MTOR			0				11	7	5	5		2550	5								0.609718	1	0.63	0.4148	0.4039
ENSG00000198822	GRM3			0				11	7	8	7
ENSG00000198887	SMC5			0				11	6	8	5		1102	8	6	2	[308,308]:4,[682,682]:2	0.75	1.75789	0.0393831	0.493349	0.457624	1	0.5405	0.2265	0.4725
ENSG00000204248	COL11A2			0				11	5	9	5
ENSG00000204301	NOTCH4			0				11	6	3	3											0.689788	1	0.5208	0.4792	0.5692
ENSG00000204962	PCDHA8			0				11	8	8	5
ENSG00000204969	PCDHA2			0				11	10	7	7
ENSG00000205213	LGR4			0				11	7	6	4		952	5								0.0199243	0.244296	0.0287	0.1094	0.1724
ENSG00000214595	EML6			0				11	6	9	6
ENSG00000226321				0				11	7	8	5
ENSG00000227124	ZNF717			0				11	11	11	11
ENSG00000227184	EPPK1			0				11	6	7	5		2421	5								0.276237	0.907999	0.2869	0.1742	0.4682
ENSG00000237440	ZNF737			0				11	5	8	5		537	5	2	1	[516,516]:2	0.4	0.599347	0.274471	0.510148	0.01209	0.185821	0.2602	0.0173	0.0632
ENSG00000242019	KIR3DL3			0				11	2	3	1
ENSG00000243207	PPAN-P2RY11			0				11	7	7	5
ENSG00000243710	WDR65			0				11	7	6	5
ENSG00000251664	PCDHA12			0				11	10	8	8
ENSG00000257046				0				11	3	10	3
ENSG00000267909				0				11	7	7	5
ENSG00000268861				0				11	5	5	4
ENSG00000000457	SCYL3			0				10	4	3	3											0.357143	1	0.3334	0.2606	0.4197
ENSG00000009413	REV3L			0				10	6	5	5		3131	5								0.400261	1	0.4782	0.3692	0.2541
ENSG00000011451	WIZ			0				10	6	8	5		1652	7								0.0731024	0.474121	0.0349	0.7181	0.1246
ENSG00000012223	LTF			0				10	6	5	5
ENSG00000023516	AKAP11			0				10	6	5	4											0.446364	1	0.4518	0.2939	0.4151
ENSG00000044524	EPHA3			0				10	6	7	5
ENSG00000054267	ARID4B			0				10	6	5	4											0.0950397	0.531126	0.1997	0.0862	0.2635
ENSG00000060718	COL11A1			0				10	6	5	5
ENSG00000064309	CDON			0				10	4	4	3											0.483795	1	0.3308	0.4379	0.4456
ENSG00000064419	TNPO3			0				10	5	3	3											0.994085	1	0.916	0.9362	0.8142
ENSG00000065534	MYLK			0				10	6	5	3		1915	5								0.955481	1	0.6938	0.8218	0.8044
ENSG00000069206	ADAM7			0				10	3	8	3
ENSG00000069248	NUP133			0				10	4	5	3		1157	5	4	2	[294,294]:2,[406,406]:2	0.8	1.9234	0.0272151	0.374208	0.625325	1	0.7468	0.4617	0.3245
ENSG00000072657	TRHDE			0				10	8	7	5
ENSG00000072840	EVC			0				10	4	6	4		993	6								0.150422	0.698925	0.3024	0.1758	0.1679
ENSG00000074855	ANO8			0				10	7	3	3											0.999794	1	0.9764	0.9685	0.947
ENSG00000076555	ACACB			0				10	8	4	3											0.980146	1	0.763	0.8023	0.9279
ENSG00000080854	IGSF9B			0				10	7	3	3
ENSG00000081248	CACNA1S			0				10	6	5	4
ENSG00000082556	OPRK1			0				10	5	5	3
ENSG00000088387	DOCK9			0				10	6	7	5		2094	6								0.0975022	0.537209	0.2286	0.1494	0.1378
ENSG00000091136	LAMB1			0				10	6	3	3											0.927099	1	0.4866	0.8516	0.925
ENSG00000095587	TLL2			0				10	5	3	1
ENSG00000100393	EP300			0	TRUE			10	7	10	7		2415	8	2	1	[1067,1067]:2	0.25	0.102829	0.45905	0.522367	0.0387441	0.350647	0.9379	0.0346	0.0402
ENSG00000100625	SIX4			0				10	5	8	5		782	7								0.00945148	0.169373	0.1108	0.1105	0.017
ENSG00000101203	COL20A1			0				10	6	6	5
ENSG00000101251	SEL1L2			0				10	5	7	5
ENSG00000102595	UGGT2			0				10	6	5	5											0.307674	0.94295	0.5955	0.1778	0.2653
ENSG00000103249	CLCN7			0				10	3	3	2											0.968619	1	0.8705	0.8082	0.7224
ENSG00000104093	DMXL2			0				10	4	9	4		3038	9								0.0144849	0.206697	0.0531	0.1096	0.0616
ENSG00000104447	TRPS1			0				10	6	5	4		1295	5								0.402198	1	0.1332	0.8445	0.4024
ENSG00000105339	DENND3			0				10	7	8	5		1279	5								0.102232	0.553098	0.1533	0.1367	0.2405
ENSG00000105428	ZNRF4			0				10	2	7	2
ENSG00000105429	MEGF8			0				10	7	6	6		2846	6								0.355437	1	0.2158	0.701	0.239
ENSG00000107077	KDM4C			0				10	6	6	4											0.776901	1	0.489	0.6544	0.6154
ENSG00000107890	ANKRD26			0				10	6	6	4		1727	5								0.703491	1	0.5264	0.417	0.6808
ENSG00000109063	MYH3			0				10	7	5	4
ENSG00000109436	TBC1D9			0				10	6	4	3											0.981689	1	0.7746	0.8664	0.8612
ENSG00000112851	ERBB2IP			0				10	4	7	4		1420	6	2	1	[119,119]:2	0.333333	0.378672	0.352466	0.510148	0.293585	0.925563	0.2324	0.4463	0.25
ENSG00000112893	MAN2A1			0				10	6	4	4											0.0424568	0.36525	0.071	0.0789	0.2635
ENSG00000113211	PCDHB6			0				10	8	9	7
ENSG00000113721	PDGFRB			0	TRUE			10	5	2	2											0.985402	1	0.797	0.8096	0.9374
ENSG00000115355	CCDC88A			0				10	5	8	4		1872	7								0.0308937	0.312061	0.0324	0.1599	0.186
ENSG00000116793	PHTF1			0				10	7	5	5		763	5								0.0950266	0.531126	0.1417	0.2581	0.124
ENSG00000118492	ADGB			0				10	5	8	5
ENSG00000118596	SLC16A7			0				10	4	5	3
ENSG00000118985	ELL2			0				10	5	5	4											0.363767	1	0.19	0.4271	0.4644
ENSG00000119139	TJP2			0				10	7	8	6		1222	7								0.417681	1	0.5745	0.4383	0.1929
ENSG00000119397	CNTRL			0	TRUE			10	5	8	4		2326	7								0.00154591	0.065458	0.0519	0.0411	0.0105
ENSG00000119946	CNNM1			0				10	10	6	6
ENSG00000120156	TEK			0				10	4	5	2		1125	5								0.692257	1	0.3756	0.5567	0.6856
ENSG00000120251	GRIA2			0				10	6	7	5
ENSG00000125046	SSUH2			0				10	3	6	2
ENSG00000125414	MYH2			0				10	4	8	3
ENSG00000126870	WDR60			0				10	5	6	4		1067	5								0.219179	0.818733	0.1702	0.2487	0.3786
ENSG00000127152	BCL11B			0	TRUE			10	7	7	5		895	6								0.753318	1	0.6896	0.662	0.3943
ENSG00000130023	C6orf70			0				10	5	5	3											0.517012	1	0.3258	0.4412	0.5138
ENSG00000130270	ATP8B3			0				10	5	6	5
ENSG00000130508	PXDN			0				10	7	7	5		1480	5								0.918083	1	0.6305	0.8103	0.7138
ENSG00000130940	CASZ1			0				10	6	4	3											0.495551	1	0.228	0.6179	0.4808
ENSG00000133030	MPRIP			0				10	6	6	4											0.98358	1	0.9275	0.7967	0.7999
ENSG00000133475	GGT2			0				10	8	3	2
ENSG00000135905	DOCK10			0				10	5	7	3		2187	5								0.33575	0.976159	0.2084	0.2929	0.5355
ENSG00000136205	TNS3			0				10	8	7	6		1446	6								0.644999	1	0.6219	0.44	0.4399
ENSG00000136367	ZFHX2			0				10	7	8	5
ENSG00000137449	CPEB2			0				10	4	7	4		1035	6								0.00140215	0.0619946	0.0675	0.0281	0.0105
ENSG00000137474	MYO7A			0				10	8	5	5
ENSG00000137675	MMP27			0				10	4	5	4
ENSG00000137757	CASP5			0				10	5	5	4
ENSG00000137872	SEMA6D			0				10	5	6	5
ENSG00000138031	ADCY3			0				10	6	2	2											0.996857	1	0.8936	0.9108	0.9233
ENSG00000138316	ADAMTS14			0				10	5	5	3
ENSG00000138738	PRDM5			0				10	4	3	2
ENSG00000138778	CENPE			0				10	5	6	3		2702	6								0.49077	1	0.2271	0.4143	0.706
ENSG00000138823	MTTP			0				10	3	6	3
ENSG00000140481	CCDC33			0				10	5	7	4
ENSG00000140678	ITGAX			0				10	7	6	5		1170	6	2	1	[251,251]:2	0.333333	0.378672	0.352466	0.510148	0.893076	1	0.8195	0.5723	0.6847
ENSG00000141527	CARD14			0				10	6	6	4
ENSG00000141577	AZI1			0				10	5	4	3											0.457218	1	0.2516	0.5215	0.4401
ENSG00000141837	CACNA1A			0				10	5	6	3
ENSG00000142515	KLK3			0				10	4	6	3
ENSG00000143199	ADCY10			0				10	7	7	6
ENSG00000143552	NUP210L			0				10	6	7	5
ENSG00000144535	DIS3L2			0				10	7	8	5											0.996286	1	0.932	0.9237	0.8576
ENSG00000144619	CNTN4			0				10	5	4	3
ENSG00000145087	STXBP5L			0				10	5	7	4
ENSG00000145555	MYO10			0				10	7	7	6
ENSG00000146426	TIAM2			0				10	3	5	3
ENSG00000149418	ST14			0				10	4	7	4		856	6								0.346311	0.989933	0.6093	0.3132	0.1809
ENSG00000149972	CNTN5			0				10	8	7	6
ENSG00000150471	LPHN3			0				10	9	5	5
ENSG00000150627	WDR17			0				10	7	6	5
ENSG00000150672	DLG2			0				10	9	3	3
ENSG00000151240	DIP2C			0				10	7	4	3											0.989433	1	0.755	0.9609	0.8832
ENSG00000151388	ADAMTS12			0				10	5	7	4
ENSG00000151572	ANO4			0				10	5	9	4
ENSG00000151952	TMEM132D			0				10	7	7	7
ENSG00000152527	PLEKHH2			0				10	6	4	4											0.442127	1	0.5955	0.2056	0.442
ENSG00000154305	MIA3			0				10	5	7	2		1908	7								0.939174	1	0.5926	0.81	0.8576
ENSG00000154529	CNTNAP3B			0				10	6	7	5
ENSG00000154646	TMPRSS15			0				10	6	5	4
ENSG00000155249	OR4K1			0				10	4	9	4
ENSG00000156218	ADAMTSL3			0				10	9	9	8
ENSG00000156535	CD109			0				10	6	5	3		1446	5								0.348358	0.993115	0.3272	0.2075	0.5138
ENSG00000157106	SMG1			0				10	4	7	4		3663	7								0.237976	0.847287	0.2785	0.4143	0.1586
ENSG00000158023	WDR66			0				10	5	7	4
ENSG00000159337	PLA2G4D			0				10	2	9	2
ENSG00000162402	USP24			0				10	8	7	6		2621	6								0.0189046	0.237969	0.2282	0.0388	0.0571
ENSG00000162804	SNED1			0				10	8	6	5		1414	5								0.247997	0.860808	0.0651	0.6234	0.4823
ENSG00000163207	IVL			0				10	7	4	3
ENSG00000163297	ANTXR2			0				10	8	5	5											0.123415	0.618108	0.3068	0.4363	0.0496
ENSG00000164068	RNF123			0				10	5	5	3		1315	5								0.844265	1	0.5113	0.7283	0.6927
ENSG00000164440	TXLNB			0				10	5	6	4
ENSG00000164509	IL31RA			0				10	8	5	5
ENSG00000164742	ADCY1			0				10	8	5	5
ENSG00000165029	ABCA1			0				10	5	8	4		2262	8								0.326799	0.967501	0.2662	0.2382	0.4917
ENSG00000166268	C12orf28			0				10	5	7	5
ENSG00000167522	ANKRD11			0				10	7	9	6		2664	8								0.327164	0.967501	0.2709	0.3241	0.3558
ENSG00000167566	NCKAP5L			0				10	5	4	3											0.897953	1	0.5696	0.7973	0.7241
ENSG00000168843	FSTL5			0				10	7	6	5
ENSG00000168944	CEP120			0				10	4	8	4											0.0715967	0.471202	0.0741	0.1431	0.286
ENSG00000169064	ZBBX			0				10	4	5	2
ENSG00000169184	MN1			0	TRUE			10	6	1	1											0.999973	1	0.9504	0.9985	0.9969
ENSG00000169488	OR4K15			0				10	3	8	3
ENSG00000169717	ACTRT2			0				10	5
ENSG00000171094	ALK			0	TRUE			10	9	3	3											0.995893	1	0.8342	0.9611	0.9106
ENSG00000171298	GAA			0				10	5	4	3											0.850859	1	0.6296	0.5395	0.781
ENSG00000171608	PIK3CD			0				10	8	6	5		1069	6								0.720531	1	0.371	0.6257	0.6858
ENSG00000172969	FRG2C			0				10	7	5	4
ENSG00000173040	EVC2			0				10	7	5	3
ENSG00000173809	TDRD12			0				10	5	7	5
ENSG00000174125	TLR1			0				10	5	8	5		787	8								0.00426931	0.100769	0.447	0.0171	0.0101
ENSG00000174469	CNTNAP2			0				10	6	4	4
ENSG00000175899	A2M			0				10	6	6	4											0.302908	0.939554	0.3174	0.2053	0.4197
ENSG00000178031	ADAMTSL1			0				10	7	9	7
ENSG00000178038	ALS2CL			0				10	4	4	3											0.310181	0.947405	0.1382	0.6585	0.313
ENSG00000179603	GRM8			0				10	7	8	6
ENSG00000179981	TSHZ1			0				10	5	2	2											0.99884	1	0.989	0.9544	0.8668
ENSG00000180448	HMHA1			0				10	7	6	4		1164	5								0.705462	1	0.4834	0.5076	0.6135
ENSG00000181555	SETD2			0	TRUE			10	6	5	4											0.650655	1	0.4263	0.596	0.4838
ENSG00000181939	OR4C15			0				10	3	8	3
ENSG00000182050	MGAT4C			0				10	6	9	6
ENSG00000182077	PTCHD3			0				10	6	6	4
ENSG00000182670	TTC3			0				10	8	10	8		2026	6								0.00217204	0.0768443	0.011	0.0501	0.0613
ENSG00000182752	PAPPA			0				10	7	3	3
ENSG00000183023	SLC8A1			0				10	6	7	5		974	5								0.0290971	0.29911	0.0548	0.0942	0.1724
ENSG00000185038	HEATR7B1			0				10	4	8	4
ENSG00000185261	KIAA0825			0				10	8	8	7
ENSG00000185479	KRT6B			0				10	3	4	3
ENSG00000185658	BRWD1			0				10	5	5	4											0.10759	0.571501	0.1441	0.1428	0.2638
ENSG00000186638	KIF24			0				10	8	6	5		1369	6								0.961458	1	0.8413	0.7895	0.7219
ENSG00000187122	SLIT1			0				10	7	6	5
ENSG00000187535	IFT140			0				10	6	5	3		1463	5								0.491694	1	0.4896	0.3162	0.4307
ENSG00000187688	TRPV2			0				10	6	6	5											0.71036	1	0.6622	0.389	0.5951
ENSG00000187955	COL14A1			0				10	4	7	4
ENSG00000188888	GPR179			0				10	5	8	5
ENSG00000196109	ZNF676			0				10	8	8	7
ENSG00000196220	SRGAP3			0	TRUE			10	4	4	3											0.893353	1	0.6877	0.682	0.6856
ENSG00000196482	ESRRG			0				10	8	6	5
ENSG00000196867	ZFP28			0				10	5	7	5		869	5								0.0228804	0.264236	0.0619	0.1435	0.073
ENSG00000197102	DYNC1H1			0				10	6	8	5		4647	7								0.0534419	0.405889	0.1161	0.0506	0.3439
ENSG00000197256	KANK2			0				10	3	5	3		860	5	4	2	[118,118]:2,[401,401]:2	0.8	1.9234	0.0272151	0.374208	0.632578	1	0.9271	0.454	0.2731
ENSG00000197943	PLCG2			0				10	8	4	4											0.994857	1	0.9221	0.85	0.9069
ENSG00000198286	CARD11			0	TRUE			10	7	6	5		1155	6								0.813248	1	0.7024	0.6084	0.5314
ENSG00000198300	PEG3			0				10	10	4	4
ENSG00000198399	ITSN2			0				10	4	8	4		1698	8								0.0270451	0.287177	0.6805	0.0523	0.0227
ENSG00000198848	CES1			0				10	10	2	2
ENSG00000204175	GPRIN2			0				10	6	6	4		459	6	2	1	[446,446]:2	0.333333	0.378672	0.352466	0.510148	0.878311	1	0.9253	0.4924	0.6575
ENSG00000204290	BTNL2			0				10	4	4	2
ENSG00000204291	COL15A1			0				10	5	5	3
ENSG00000204296	C6orf10			0				10	6	8	4
ENSG00000204539	CDSN			0				10	4	5	4
ENSG00000204616	TRIM31			0				10	4	6	4
ENSG00000213445	SIPA1			0				10	8	3	3											0.982716	1	0.6768	0.9177	0.9418
ENSG00000221900	POM121L12			0				10	5	5	5
ENSG00000240563	L1TD1			0				10	4	7	3
ENSG00000241322	CDRT1			0				10	5	7	4
ENSG00000243137	PSG4			0				10	3	6	3
ENSG00000249158	PCDHA11			0				10	8	3	3
ENSG00000255800	OR13C5			0				10	3	10	3
ENSG00000257743				0				10	7	7	6
ENSG00000261812				0				10	6	4	3
ENSG00000266714				0				10	3	3	2
ENSG00000268888				0				10	3	6	3
ENSG00000000971	CFH			0				9	6	5	4		1232	5								0.464923	1	0.1959	0.527	0.5779
ENSG00000002726	ABP1			0				9	5	6	4
ENSG00000004399	PLXND1			0				9	5	4	3											0.593737	1	0.3971	0.5027	0.4979
ENSG00000006432	MAP3K9			0				9	6	6	5		1119	5								0.237131	0.847076	0.1302	0.4313	0.324
ENSG00000011114	BTBD7			0				9	5	8	4		1133	6								0.0496455	0.388098	0.0387	0.2537	0.186
ENSG00000013725	CD6			0				9	5	7	4		669	7								0.0772692	0.481747	0.0787	0.2207	0.1944
ENSG00000016602	CLCA4			0				9	6	8	6
ENSG00000019991	HGF			0				9	7	6	5		729	5								0.951028	1	0.7139	0.8773	0.7098
ENSG00000021826	CPS1			0				9	6	8	5
ENSG00000022556	NLRP2			0				9	6	4	4
ENSG00000026652	AGPAT4			0				9	5	4	3											0.836305	1	0.729	0.7322	0.4674
ENSG00000029559	IBSP			0				9	3	8	3
ENSG00000029725	RABEP1			0				9	3	2	2											0.744985	1	0.5226	0.5754	0.5801
ENSG00000033122	LRRC7			0				9	3	6	2
ENSG00000046604	DSG2			0				9	4	5	4		1119	5	2	1	[773,773]:2	0.4	0.599347	0.274471	0.510148	0.849343	1	0.9002	0.5285	0.554
ENSG00000047617	ANO2			0				9	5	5	4
ENSG00000049239	H6PD			0				9	7	6	5		792	6								0.810737	1	0.7835	0.4808	0.5968
ENSG00000049618	ARID1B			0				9	6	5	4											0.821376	1	0.4966	0.621	0.7609
ENSG00000054983	GALC			0				9	4	5	2											0.492593	1	0.3525	0.4191	0.453
ENSG00000061987	MON2			0				9	5	5	3		1719	5								0.914609	1	0.7666	0.6859	0.6808
ENSG00000064313	TAF2			0				9	4	4	2											0.934315	1	0.7418	0.8262	0.6522
ENSG00000065361	ERBB3			0				9	5	4	4											0.11153	0.58175	0.045	0.6275	0.2026
ENSG00000066032	CTNNA2			0				9	6	4	4
ENSG00000066629	EML1			0				9	4	3	2											0.907065	1	0.5683	0.8281	0.7314
ENSG00000067445	TRO			0				9	7	8	6		1432	7								0.192623	0.779562	0.5597	0.3618	0.0645
ENSG00000068878	PSME4			0				9	4	5	2											0.0132884	0.195841	0.0601	0.0545	0.098
ENSG00000069431	ABCC9			0				9	6	6	5		1550	5								0.0128105	0.192479	0.1076	0.0278	0.1024
ENSG00000070047	PHRF1			0				9	8	4	4											0.999557	1	0.9038	0.9799	0.9781
ENSG00000070886	EPHA8			0				9	7	2	2
ENSG00000072609	CHFR			0				9	6	7	4		665	5	2	1	[580,580]:2	0.4	0.599347	0.274471	0.510148	0.230825	0.837867	0.4071	0.2762	0.1549
ENSG00000073331	ALPK1			0				9	6	8	5		1245	7								0.0186829	0.237969	0.0488	0.0958	0.1065
ENSG00000075539	FRYL			0				9	9	6	6		3014	6								0.424614	1	0.1967	0.5437	0.4685
ENSG00000077097	TOP2B			0				9	4	5	1		1627	5								0.992959	1	0.8028	0.8936	0.9505
ENSG00000077235	GTF3C1			0				9	7	7	6		2110	6	2	1	[2077,2077]:2	0.333333	0.378672	0.352466	0.510148	0.246078	0.859756	0.3142	0.29	0.2121
ENSG00000080224	EPHA6			0				9	5	7	4
ENSG00000083097	DOPEY1			0				9	9	8	8		2466	7								0.164786	0.723824	0.2581	0.3402	0.1168
ENSG00000083444	PLOD1			0				9	5	5	4		775	5	2	1	[11,11]:2	0.4	0.599347	0.274471	0.510148	0.529067	1	0.2266	0.6168	0.5543
ENSG00000085185	BCORL1			0				9	8	7	6		1786	7								0.458279	1	0.3456	0.7288	0.2303
ENSG00000087460	GNAS			0	TRUE			9	8	8	7											0.185116	0.763975	0.374	0.2699	0.1216
ENSG00000088836	SLC4A11			0				9	5	2	2											0.999489	1	0.9226	0.967	0.9639
ENSG00000089041	P2RX7			0				9	4	7	4
ENSG00000091128	LAMB4			0				9	8	5	5
ENSG00000091536	MYO15A			0				9	6	5	4
ENSG00000092200	RPGRIP1			0				9	6	7	6
ENSG00000095464	PDE6C			0				9	5	5	3
ENSG00000099331	MYO9B			0				9	7	7	7
ENSG00000100197	CYP2D6			0				9	5	7	5
ENSG00000100346	CACNA1I			0				9	6	7	5
ENSG00000100453	GZMB			0				9	3	5	3
ENSG00000100503	NIN			0	TRUE			9	5	4	3											0.349542	0.994425	0.3035	0.2595	0.4456
ENSG00000100731	PCNX			0				9	5	3	3											0.878841	1	0.509	0.7977	0.7396
ENSG00000100968	NFATC4			0				9	4	7	4		965	6	5	2	[223,226]:3,[863,863]:2	0.725594	1.6771	0.0467611	0.510148	0.00209207	0.0757357	0.0108	0.0729	0.041
ENSG00000101605	MYOM1			0				9	4	3	2
ENSG00000103194	USP10			0				9	4	5	3		803	5	4	1	[207,208]:4	0.682845	1.5356	0.0623182	0.510148	0.857362	1	0.93	0.5135	0.5713
ENSG00000103222	ABCC1			0				9	5	5	4		1542	5								0.684807	1	0.3	0.6554	0.7093
ENSG00000103423	DNAJA3			0				9	5	5	4											0.992894	1	0.9743	0.9516	0.7345
ENSG00000103449	SALL1			0				9	6	7	4
ENSG00000103540	CCP110			0				9	6	7	6
ENSG00000103888	KIAA1199			0				9	8	6	6		1362	5								0.128553	0.629232	0.1474	0.1419	0.3372
ENSG00000103932	RPAP1			0				9	5	7	5		1394	6								0.482765	1	0.7037	0.2841	0.3215
ENSG00000107186	MPDZ			0				9	9	7	7		2085	6								0.144865	0.680665	0.1403	0.3031	0.1983
ENSG00000110076	NRXN2			0				9	6	7	5
ENSG00000111913	FAM65B			0				9	4	7	3		1069	6								0.595359	1	0.5102	0.3844	0.5099
ENSG00000112280	COL9A1			0				9	6	6	4
ENSG00000112902	SEMA5A			0				9	7	7	6		1075	6								0.441446	1	0.7658	0.268	0.2629
ENSG00000112983	BRD8			0				9	5	8	5		1236	6								0.0025917	0.0828484	0.009	0.2386	0.0195
ENSG00000113212	PCDHB7			0				9	6	4	3
ENSG00000113430	IRX4			0				9	6	5	5
ENSG00000113492	AGXT2			0				9	5	7	4
ENSG00000113649	TCERG1			0				9	6	7	5											0.105604	0.564547	0.1052	0.1248	0.4024
ENSG00000114455	HHLA2			0				9	5	4	4
ENSG00000115183	TANC1			0				9	6	5	4		1862	5								0.48288	1	0.1871	0.5995	0.5733
ENSG00000115593	SMYD1			0				9	5	2	2
ENSG00000116830	TTF2			0				9	4	7	4		1163	7								0.00750736	0.148332	0.063	0.0427	0.0579
ENSG00000116991	SIPA1L2			0				9	3	5	2		1723	5								0.872076	1	0.7026	0.6309	0.6569
ENSG00000117114	LPHN2			0				9	8	6	6		1475	5								0.00428086	0.100769	0.0448	0.019	0.091
ENSG00000119227	PIGZ			0				9	3	4	1
ENSG00000120327	PCDHB14			0				9	5	7	4		799	7								0.381321	1	0.5111	0.1854	0.4331
ENSG00000120549	KIAA1217			0				9	7	8	7		1944	7								0.074685	0.47889	0.2478	0.1519	0.0855
ENSG00000121101	TEX14			0				9	5	4	3
ENSG00000121297	TSHZ3			0				9	8	5	4		1082	5								0.952088	1	0.6494	0.8022	0.8596
ENSG00000121417	ZNF211			0				9	2	3	1											0.947594	1	0.61	0.8587	0.8293
ENSG00000122194	PLG			0				9	5	2	2
ENSG00000122257	RBBP6			0				9	7	3	3											0.999609	1	0.9451	0.983	0.9381
ENSG00000122728	TAF1L			0				9	5	6	3
ENSG00000124157	SEMG2			0				9	4	7	4
ENSG00000124177	CHD6			0				9	8	7	7		2716	7								0.0605701	0.434559	0.1332	0.2028	0.0889
ENSG00000124203	ZNF831			0				9	7	6	6
ENSG00000124232	RBPJL			0				9	8	6	6
ENSG00000124749	COL21A1			0				9	6	6	5
ENSG00000124900	TRIM51			0				9	8	8	8
ENSG00000126461	SCAF1			0				9	7	5	5		1313	5								0.974837	1	0.8271	0.6841	0.9505
ENSG00000126464	PRR12			0				9	6	5	5											0.815854	1	0.9379	0.3621	0.6757
ENSG00000126602	TRAP1			0				9	3	5	2		705	5								0.540703	1	0.3791	0.414	0.5167
ENSG00000127311	HELB			0				9	5	8	5
ENSG00000127412	TRPV5			0				9	3	3	2
ENSG00000128805	ARHGAP22			0				9	3	6	3
ENSG00000130338	TULP4			0				9	6	8	5		1544	6								0.011286	0.183659	0.015	0.1722	0.1009
ENSG00000130413	STK33			0				9	5	3	2
ENSG00000130414	NDUFA10			0				9	4	6	3											0.46348	1	0.3114	0.6084	0.313
ENSG00000130528	HRC			0				9	6	3	3
ENSG00000130559	CAMSAP1			0				9	7	6	5		1614	5								0.276978	0.908217	0.1732	0.3085	0.4399
ENSG00000130584	ZBTB46			0				9	6	3	3											0.999984	1	0.9961	0.9625	0.9959
ENSG00000131374	TBC1D5			0				9	7	3	3											0.985883	1	0.9334	0.8277	0.7879
ENSG00000131697	NPHP4			0				9	7	5	5											0.616322	1	0.4884	0.4205	0.5268
ENSG00000132139	GAS2L2			0				9	5	6	4
ENSG00000133069	TMCC2			0				9	4	4	4
ENSG00000134250	NOTCH2			0	TRUE			9	7	7	6		2472	6	2	1	[235,235]:2	0.333333	0.378672	0.352466	0.510148	0.414029	1	0.249	0.4061	0.4725
ENSG00000134744	ZCCHC11			0				9	5	5	4											0.0440407	0.371845	0.0378	0.2111	0.1944
ENSG00000135519	KCNH3			0				9	6	7	6
ENSG00000135749	PCNXL2			0				9	6	7	4		2138	6								0.830554	1	0.549	0.6008	0.7386
ENSG00000135945	REV1			0				9	3	7	2		1252	7								0.555791	1	0.4517	0.3561	0.5346
ENSG00000136002	ARHGEF4			0				9	5	7	4		1015	6								0.792798	1	0.7609	0.8011	0.3436
ENSG00000136378	ADAMTS7			0				9	6	6	4		1687	6								0.055936	0.413459	0.1201	0.0963	0.186
ENSG00000136813	KIAA0368			0				9	7	7	5											0.0705009	0.468605	0.1997	0.0862	0.1724
ENSG00000137801	THBS1			0				9	5	4	4											0.303628	0.940566	0.2528	0.2339	0.4644
ENSG00000137809	ITGA11			0				9	3	5	3		1190	5								0.541111	1	0.3857	0.5061	0.4161
ENSG00000138119	MYOF			0				9	7	6	5
ENSG00000138336	TET1			0				9	5	9	5		2137	9								0.0552771	0.410695	0.4333	0.1458	0.0335
ENSG00000138347	MYPN			0				9	6	6	4
ENSG00000138468	SENP7			0				9	4	7	4		1051	7	2	1	[230,230]:2	0.285714	0.221047	0.412528	0.511783	0.00474857	0.107171	0.0281	0.1854	0.0169
ENSG00000138622	HCN4			0				9	7	6	5
ENSG00000138744	NAAA			0				9	5	5	5		360	5	2	1	[151,151]:2	0.4	0.599347	0.274471	0.510148	0.0499055	0.389403	0.1365	0.1526	0.0883
ENSG00000139219	COL2A1			0	TRUE			9	5	5	4
ENSG00000140937	CDH11			0	TRUE			9	8	4	4											0.887867	1	0.4639	0.7607	0.8876
ENSG00000140955	ADAD2			0				9	6	6	6
ENSG00000141219	C17orf80			0				9	3	5	2		610	5								0.767805	1	0.4331	0.6093	0.7207
ENSG00000141431	ASXL3			0				9	5	6	2
ENSG00000141646	SMAD4			0	TRUE			9	8	7	7		553	6	3	1	[361,361]:3	0.5	0.930359	0.176093	0.510148	0.018883	0.237969	0.0853	0.0466	0.127
ENSG00000142002	DPP9			0				9	5	7	5		893	5								0.242032	0.854399	0.5283	0.3309	0.1076
ENSG00000142173	COL6A2			0				9	7	5	4
ENSG00000142512	SIGLEC10			0				9	4	6	4		698	6								0.120513	0.608087	0.0793	0.2491	0.3245
ENSG00000142611	PRDM16			0	TRUE			9	8	6	5		1277	6								0.424747	1	0.1353	0.7247	0.5113
ENSG00000143512	HHIPL2			0				9	6	8	5
ENSG00000143702	CEP170			0				9	6	9	6		1585	6								0.0343354	0.332505	0.0157	0.2938	0.2405
ENSG00000143772	ITPKB			0				9	5	4	4											0.737917	1	0.4445	0.6208	0.6156
ENSG00000144285	SCN1A			0				9	5	3	3
ENSG00000144306	SCRN3			0				9	6	5	4											0.00275896	0.0828484	0.0051	0.0558	0.1588
ENSG00000144460	NYAP2			0				9	5	5	3
ENSG00000144504	ANKMY1			0				9	3	5	3											0.0443611	0.373598	0.0489	0.2335	0.1372
ENSG00000144821	MYH15			0				9	6	7	5
ENSG00000144857	BOC			0				9	5	2	2											0.899668	1	0.7105	0.5789	0.8063
ENSG00000145526	CDH18			0				9	6	7	5
ENSG00000145730	PAM			0				9	7	6	5		975	5	2	1	[776,776]:2	0.4	0.599347	0.274471	0.510148	0.109395	0.575684	0.0523	0.3437	0.3094
ENSG00000146090	RASGEF1C			0				9	6	2	2
ENSG00000148400	NOTCH1			0	TRUE			9	7	2	2											0.999999	1	0.9955	0.9921	0.9955
ENSG00000149639	SOGA1			0				9	6	3	3
ENSG00000149654	CDH22			0				9	8	5	5
ENSG00000150457	LATS2			0				9	7	7	6		1089	7								0.390438	1	0.3633	0.6345	0.1859
ENSG00000150760	DOCK1			0				9	6	4	2											0.983783	1	0.9257	0.7407	0.8642
ENSG00000151490	PTPRO			0				9	4	1	1											0.999393	1	0.9163	0.9783	0.9505
ENSG00000151838	CCDC175			0				9	3	4	2
ENSG00000152518	ZFP36L2			0				9	8	7	7											0.00235049	0.0807549	0.0297	0.0195	0.0642
ENSG00000152582	SPEF2			0				9	7	7	5
ENSG00000152818	UTRN			0				9	5	6	4		3434	6								0.586251	1	0.6009	0.4573	0.3516
ENSG00000152822	GRM1			0				9	6	3	3
ENSG00000153012	LGI2			0				9	5	6	4
ENSG00000153071	DAB2			0				9	4	2	2											0.959377	1	0.7095	0.7474	0.89
ENSG00000154930	ACSS1			0				9	3	4	3											0.103898	0.559309	0.4751	0.1014	0.1071
ENSG00000155729	KCTD18			0				9	7	7	6		427	7	2	1	[390,390]:2	0.285714	0.221047	0.412528	0.511783	0.774645	1	0.6908	0.5951	0.4749
ENSG00000156011	PSD3			0				9	5	5	4											0.0173192	0.227686	0.0324	0.0808	0.1724
ENSG00000156395	SORCS3			0				9	8	6	6
ENSG00000157637	SLC38A10			0				9	6	6	5		1120	6								0.0692454	0.465723	0.0459	0.24	0.2627
ENSG00000157927	RADIL			0				9	6	7	5
ENSG00000159140	SON			0				9	6	6	3		2427	5								0.877564	1	0.5943	0.6109	0.8223
ENSG00000159339	PADI4			0				9	3	6	3
ENSG00000159733	ZFYVE28			0				9	5	6	4		888	6								0.222292	0.823519	0.5144	0.2937	0.1085
ENSG00000163110	PDLIM5			0				9	4	6	3											0.748503	1	0.659	0.6391	0.4197
ENSG00000163214	DHX57			0				9	7	6	6		1387	6								0.340341	0.981711	0.3487	0.4017	0.239
ENSG00000163283	ALPP			0				9	6	8	6
ENSG00000163491	NEK10			0				9	3	4	3
ENSG00000163606	CD200R1			0				9	4	6	3
ENSG00000163611	SPICE1			0				9	4	3	3
ENSG00000163635	ATXN7			0				9	7	5	4											0.726456	1	0.3486	0.572	0.8162
ENSG00000163702	IL17RC			0				9	6	7	5											0.0598701	0.430586	0.0696	0.3188	0.1065
ENSG00000164418	GRIK2			0				9	9	6	6
ENSG00000164692	COL1A2			0				9	6	7	5
ENSG00000165125	TRPV6			0				9	4	6	4
ENSG00000165238	WNK2			0				9	7	3	2											0.99854	1	0.844	0.9737	0.9789
ENSG00000165392	WRN			0	TRUE			9	3	6	3		1433	6								0.959894	1	0.777	0.7916	0.7703
ENSG00000165632	TAF3			0				9	5	9	5		930	9	3	1	[408,408]:3	0.333333	0.378672	0.352466	0.510148	0.125796	0.625387	0.2353	0.1004	0.2891
ENSG00000165801	ARHGEF40			0				9	4	4	4
ENSG00000166206	GABRB3			0				9	6	5	4
ENSG00000166535	A2ML1			0				9	4	4	3
ENSG00000166689	PLEKHA7			0				9	6	6	5											0.876741	1	0.5906	0.6719	0.7495
ENSG00000166813	KIF7			0				9	6	7	6		1344	7	2	1	[1005,1005]:2	0.285714	0.221047	0.412528	0.511783	0.342262	0.984095	0.642	0.3165	0.1664
ENSG00000166825	ANPEP			0				9	4	3	2											0.98261	1	0.8105	0.7823	0.9214
ENSG00000166828	SCNN1G			0				9	4	1	1
ENSG00000167037	SGSM1			0				9	5	5	3
ENSG00000167383	ZNF229			0				9	5	7	5		826	6								0.143541	0.675727	0.244	0.0866	0.3936
ENSG00000167384	ZNF180			0				9	2	8	2		693	8								0.0614555	0.436747	0.0904	0.195	0.139
ENSG00000167612	ANKRD33			0				9	3	5	2
ENSG00000168263	KCNV2			0				9	6	4	4
ENSG00000168631	DPCR1			0				9	5	5	3
ENSG00000170004	CHD3			0				9	7	6	5		2060	6								0.0365079	0.342476	0.0486	0.2456	0.1009
ENSG00000170703	TTLL6			0				9	5	9	5
ENSG00000170820	FSHR			0				9	7	7	6
ENSG00000171456	ASXL1			0	TRUE			9	7	6	5											0.0548488	0.408639	0.0539	0.1277	0.3042
ENSG00000171735	CAMTA1			0	TRUE			9	6	5	4											0.872121	1	0.7167	0.7128	0.5701
ENSG00000173114	LRRN3			0				9	6	8	5
ENSG00000173838	2010-03-01			0				9	6	6	6
ENSG00000174502	SLC26A9			0				9	4	4	3
ENSG00000176148	TCP11L1			0				9	4	5	3											0.781819	1	0.6626	0.4865	0.6226
ENSG00000176219	OR11H6			0				9	3	8	3
ENSG00000176542	KIAA2018			0				9	6	5	3		2246	5								0.994662	1	0.8977	0.9483	0.8311
ENSG00000177409	SAMD9L			0				9	6	7	5		1585	5								0.0054748	0.121029	0.0172	0.0511	0.1195
ENSG00000177675	CD163L1			0				9	8	4	4
ENSG00000177728	KIAA0195			0				9	6	4	4											0.922576	1	0.7685	0.7437	0.6539
ENSG00000178395	C1orf65			0				9	4	6	4
ENSG00000179242	CDH4			0				9	6	8	5
ENSG00000179344	HLA-DQB1			0				9	3	5	2		270	5	2	1	[199,199]:2	0.4	0.599347	0.274471	0.510148	0.28956	0.921898	0.266		0.312
ENSG00000179588	ZFPM1			0				9	5	5	4											0.330563	0.972207	0.1278	0.3917	0.6354
ENSG00000181090	EHMT1			0				9	5	1	1											0.963623	1	0.6932	0.8057	0.8732
ENSG00000181215	C4orf50			0				9	6	6	5
ENSG00000181222	POLR2A			0				9	6	3	3
ENSG00000181767	OR8H2			0				9	4	9	4
ENSG00000182580	EPHB3			0				9	4	3	2											0.885305	1	0.6792	0.5999	0.7595
ENSG00000182632	CCNYL2			0				9	2	6	2
ENSG00000182732	RGS6			0				9	6	3	2
ENSG00000183090	FREM3			0				9	4	5	4
ENSG00000183098	GPC6			0				9	7	5	3											0.996758	1	0.8755	0.8976	0.9532
ENSG00000184305	FAM190A			0				9	4	6	2
ENSG00000184500	PROS1			0				9	7	6	5		677	5								0.0224449	0.262607	0.3335	0.0203	0.0934
ENSG00000185926	OR4C46			0				9	3	6	2
ENSG00000185958	FAM186A			0				9	5	9	5
ENSG00000186153	WWOX			0				9	3	9	3											0.184685	0.762779	0.534	0.1337	0.1713
ENSG00000186174	BCL9L			0				9	6	6	4		1500	5								0.494665	1	0.3154	0.4376	0.489
ENSG00000186335	SLC36A2			0				9	5	3	3
ENSG00000186529	CYP4F3			0				9	4	4	4
ENSG00000188779	SKOR1			0				9	7	5	4
ENSG00000189182	KRT77			0				9	6	7	5
ENSG00000189233	NUGGC			0				9	5	9	5
ENSG00000196263	ZNF471			0				9	5	8	4
ENSG00000197057	DTHD1			0				9	3	5	3
ENSG00000197081	IGF2R			0				9	7	5	4											0.0132714	0.195841	0.035	0.0471	0.1944
ENSG00000197106	SLC6A17			0				9	6	6	5
ENSG00000197363	ZNF517			0				9	9	8	8		493	7	2	1	[181,181]:2	0.285714	0.221047	0.412528	0.511783	0.55166	1	0.377	0.6954	0.3228
ENSG00000197535	MYO5A			0	TRUE			9	6	6	4
ENSG00000197859	ADAMTSL2			0				9	6	3	3											0.999604	1	0.977	0.9624	0.9263
ENSG00000198089	SFI1			0				9	3	6	3		1243	6								0.022104	0.261904	0.0178	0.7006	0.0497
ENSG00000198198	SZT2			0				9	5	5	4		3376	5								0.462033	1	0.8936	0.3546	0.186
ENSG00000198542	ITGBL1			0				9	6	5	5
ENSG00000198753	PLXNB3			0				9	5	7	5											0.402102	1	0.4655	0.2793	0.348
ENSG00000203697	CAPN8			0				9	5	7	4
ENSG00000203867	RBM20			0				9	8	4	3
ENSG00000203963	C1orf141			0				9	4	5	4
ENSG00000204176	SYT15			0				9	5	4	3
ENSG00000204514	ZNF814			0				9	5	6	4											0.134808	0.64751	0.1316	0.2959	0.1944
ENSG00000204702	OR2J1			0				9	5	7	5
ENSG00000204842	ATXN2			0				9	4	3	3											0.83077	1	0.6844	0.6431	0.554
ENSG00000204880	KRTAP4-8			0				9	3	5	1
ENSG00000204956	PCDHGA1			0				9	7	7	6
ENSG00000204970	PCDHA1			0				9	6	6	3
ENSG00000205336	GPR56			0				9	2	3	2
ENSG00000205413	SAMD9			0				9	5	6	3		1590	5								0.4547	1	0.37	0.4491	0.3438
ENSG00000205754	SLCO1B7			0				9	3	8	3
ENSG00000213967	ZNF726			0				9	4	5	1
ENSG00000214814	FER1L6			0				9	5	7	4
ENSG00000215041	NEURL4			0				9	6	5	3		1563	5	2	1	[1406,1406]:2	0.4	0.599347	0.274471	0.510148	0.974751	1	0.7666	0.7892	0.8882
ENSG00000215548				0				9	9	3	3
ENSG00000221864	KRTAP12-2			0				9	3	9	3
ENSG00000221923	ZNF880			0				9	4	8	4		578	7								0.249976	0.863233	0.383	0.2494	0.2076
ENSG00000226650	KIF4B			0				9	4	7	4
ENSG00000237961				0				9	7
ENSG00000242110	AMACR			0				9	6	6	4		395	5	2	1	[175,175]:2	0.4	0.599347	0.274471	0.510148	0.203418	0.799735	0.4475	0.0808	0.3936
ENSG00000242676	ANKRD20A12P			0				9	8	2	2
ENSG00000251537				0				9	3	3	2
ENSG00000253117	OC90			0				9	6	3	2
ENSG00000256463	SALL3			0				9	7	6	5
ENSG00000257335	MGAM			0				9	5	6	5
ENSG00000262304				0				9	5	4	3
ENSG00000264813				0				9	6	4	4
ENSG00000001626	CFTR			0				8	5	8	5
ENSG00000004846	ABCB5			0				8	5	5	4
ENSG00000005108	THSD7A			0				8	5	4	3
ENSG00000005471	ABCB4			0				8	5	3	2
ENSG00000005483	MLL5			0				8	4	7	4		1859	6								0.0430808	0.367687	0.0512	0.1455	0.2021
ENSG00000006125	AP2B1			0				8	6	4	3											0.41759	1	0.2658	0.2737	0.6674
ENSG00000008869	HEATR5B			0				8	6	5	4											0.744571	1	0.8127	0.5285	0.4055
ENSG00000010292	NCAPD2			0				8	5	3	3											0.690778	1	0.4475	0.5496	0.5797
ENSG00000010818	HIVEP2			0				8	7	8	7		2447	8								0.228341	0.832212	0.8505	0.2694	0.0747
ENSG00000011426	ANLN			0				8	5	3	3											0.160144	0.720116	0.1383	0.2482	0.286
ENSG00000015133	CCDC88C			0				8	5	6	3		2029	6								0.513915	1	0.5012	0.2922	0.4981
ENSG00000021852	C8B			0				8	5	4	3
ENSG00000026559	KCNG1			0				8	6	2	2
ENSG00000031081	ARHGAP31			0				8	6	3	3											0.988047	1	0.8651	0.8854	0.8191
ENSG00000044090	CUL7			0				8	5	4	3											0.876531	1	0.5141	0.7696	0.751
ENSG00000044459	CNTLN			0				8	6	6	4											0.347815	0.992654	0.5576	0.2196	0.2841
ENSG00000047365	ARAP2			0				8	5	5	3											0.864721	1	0.5209	0.7006	0.7721
ENSG00000048052	HDAC9			0				8	5	5	4											0.0952113	0.531126	0.1427	0.1424	0.2238
ENSG00000049089	COL9A2			0				8	6	8	6
ENSG00000049192	ADAMTS6			0				8	7	6	5
ENSG00000059122	FLYWCH1			0				8	5	4	3											0.400411	1	0.142	0.6674	0.4737
ENSG00000059573	ALDH18A1			0				8	5	6	5		796	5								0.0108117	0.181026	0.143	0.0294	0.0587
ENSG00000060749	QSER1			0				8	6	5	3											0.948	1	0.6893	0.7836	0.8064
ENSG00000062650	WAPAL			0				8	4	3	3											0.166137	0.725623	0.2043	0.3465	0.1467
ENSG00000064932	SBNO2			0				8	3	3	2											0.942065	1	0.8675	0.6947	0.6955
ENSG00000066827	ZFAT			0				8	6	4	4											0.69263	1	0.3359	0.6578	0.6497
ENSG00000066933	MYO9A			0				8	5	7	5
ENSG00000067057	PFKP			0				8	5	3	3											0.788264	1	0.3181	0.7543	0.8576
ENSG00000067141	NEO1			0				8	5	2	2											0.997639	1	0.9094	0.9362	0.9075
ENSG00000068137	PLEKHH3			0				8	7	7	6		794	7								0.286515	0.921898	0.158	0.4524	0.3481
ENSG00000068793	CYFIP1			0				8	7	1	1											1	1	1	1	0.994
ENSG00000071242	RPS6KA2			0				8	6	5	5											0.0390649	0.351683	0.0514	0.1608	0.1596
ENSG00000072786	STK10			0				8	6	3	3											0.982534	1	0.8193	0.9274	0.7682
ENSG00000072858	SIDT1			0				8	4	4	3											0.511261	1	0.226	0.6358	0.5023
ENSG00000074047	GLI2			0				8	8	7	7
ENSG00000074657	ZNF532			0				8	4	5	2		1302	5								0.95616	1	0.8313	0.7414	0.7478
ENSG00000075673	ATP12A			0				8	5	3	3
ENSG00000078177	N4BP2			0				8	4	5	3		1771	5								0.64098	1	0.582	0.463	0.4401
ENSG00000078269	SYNJ2			0				8	5	8	5		1497	5								0.0109456	0.181302	0.0245	0.0291	0.3516
ENSG00000078674	PCM1			0	TRUE			8	7	4	4											0.531268	1	0.2683	0.6935	0.42
ENSG00000078687	TNRC6C			0				8	6	5	4											0.172904	0.738435	0.1319	0.2127	0.3936
ENSG00000079432	CIC			0	TRUE			8	6	5	3											0.897389	1	0.4958	0.8529	0.7755
ENSG00000080166	DCT			0				8	4	6	4
ENSG00000080200	CRYBG3			0				8	6	3	2											0.989979	1	0.7337	0.9391	0.9381
ENSG00000080603	SRCAP			0				8	5	8	5		3231	8								0.300635	0.937497	0.1238	0.7067
ENSG00000081818	PCDHB4			0				8	4	6	3
ENSG00000081853	PCDHGA2			0				8	7	7	6
ENSG00000082269	FAM135A			0				8	4	5	2											0.762321	1	0.4432	0.5955	0.7057
ENSG00000083067	TRPM3			0				8	7	5	5
ENSG00000085872	CHERP			0				8	7	6	6		928	6								0.165459	0.725596	0.8239	0.1381	0.0907
ENSG00000086015	MAST2			0				8	6	8	6		1799	8								0.160473	0.720127	0.2878	0.3213	0.1065
ENSG00000088854	C20orf194			0				8	5	3	3											0.57727	1	0.2447	0.63	0.6057
ENSG00000088882	CPXM1			0				8	4	5	3		735	5								0.224774	0.826318	0.3365	0.1166	0.4253
ENSG00000089101	C20orf26			0				8	5	3	3
ENSG00000089558	KCNH4			0				8	6	6	5
ENSG00000090006	LTBP4			0				8	4	3	2											0.708276	1	0.383	0.5793	0.6856
ENSG00000090932	DLL3			0				8	2	4	2
ENSG00000091262	ABCC6			0				8	4	5	3
ENSG00000092054	MYH7			0				8	5	7	4
ENSG00000094963	FMO2			0				8	2	5	1
ENSG00000095627	TDRD1			0				8	4	5	2
ENSG00000095951	HIVEP1			0				8	4	7	4		2719	7								0.00953203	0.170251	0.028	0.1078	0.0697
ENSG00000099899	TRMT2A			0				8	5	3	2											0.926664	1	0.9457	0.6429	0.6289
ENSG00000100154	TTC28			0				8	6	3	3											0.998617	1	0.8925	0.9556	0.9471
ENSG00000100207	TCF20			0				8	6	4	4											0.870744	1	0.6655	0.5692	0.7641
ENSG00000100241	SBF1			0				8	6	4	4											0.176995	0.747248	0.1623	0.1753	0.4024
ENSG00000100298	APOBEC3H			0				8	2	6	2
ENSG00000100325	ASCC2			0				8	3	4	1											0.697943	1	0.4282	0.506	0.6757
ENSG00000100368	CSF2RB			0				8	4	5	3		904	5								0.808919	1	0.4599	0.6877	0.7057
ENSG00000100403	ZC3H7B			0				8	4	5	3		978	5								0.388987	1	0.1394	0.6132	0.4979
ENSG00000100629	CEP128			0				8	7	6	5
ENSG00000100678	SLC8A3			0				8	5	6	4
ENSG00000100767	PAPLN			0				8	6	5	4											0.871101	1	0.6547	0.7572	0.5848
ENSG00000101096	NFATC2			0	TRUE			8	7	4	4
ENSG00000101204	CHRNA4			0				8	4	5	3
ENSG00000101343	CRNKL1			0				8	3	7	3		849	6								0.0517743	0.398958	0.3997	0.0502	0.0964
ENSG00000102755	FLT1			0				8	4	5	3		1339	5								0.254979	0.872135	0.1414	0.4823	0.3004
ENSG00000104067	TJP1			0				8	6	5	4		1769	5								0.700891	1	0.5397	0.5518	0.497
ENSG00000104450	SPAG1			0				8	4	4	3											0.932478	1	0.5698	0.8585	0.8083
ENSG00000104885	DOT1L			0				8	6	6	6		1538	5	2	1	[1418,1418]:2	0.4	0.599347	0.274471	0.510148	0.827262	1	0.7752	0.4956	0.6256
ENSG00000104980	TIMM44			0				8	2	2	2											0.635115	1	0.512	0.6278	0.361
ENSG00000105497	ZNF175			0				8	2	6	2		712	6								0.163313	0.722914	0.1932	0.267	0.1961
ENSG00000105499	PLA2G4C			0				8	4	7	4
ENSG00000105613	MAST1			0				8	6	1	1
ENSG00000106009	BRAT1			0				8	4	3	3
ENSG00000106012	IQCE			0				8	4	4	3											0.668795	1	0.4209	0.4653	0.6712
ENSG00000107249	GLIS3			0				8	4	6	3		931	6	2	1	[456,456]:2	0.333333	0.378672	0.352466	0.510148	0.969732	1	0.8028	0.7784	0.8212
ENSG00000107863	ARHGAP21			0				8	4	5	4		1959	5								0.00788418	0.151883	0.0171	0.1601	0.0605
ENSG00000108759	KRT32			0				8	5	4	3
ENSG00000109819	PPARGC1A			0				8	6	2	2
ENSG00000110237	ARHGEF17			0				8	5	6	3		2064	6								0.949318	1	0.7512	0.8247	0.7093
ENSG00000110318	KIAA1377			0				8	6	5	5
ENSG00000112031	MTRF1L			0				8	4	4	2											0.974944	1	0.8385	0.6878	0.9335
ENSG00000112186	CAP2			0				8	7	6	6		478	6								0.178481	0.750757	0.1791	0.2687	0.241
ENSG00000112293	GPLD1			0				8	3	4	3
ENSG00000113262	GRM6			0				8	6	5	5
ENSG00000113319	RASGRF2			0				8	6	7	5
ENSG00000113360	DROSHA			0				8	6	4	4
ENSG00000113407	TARS			0				8	5	5	3											0.477549	1	0.2654	0.3933	0.6026
ENSG00000113594	LIFR			0	TRUE			8	7	5	5											0.015385	0.212786	0.1031	0.0731	0.0514
ENSG00000113905	HRG			0				8	5	7	4
ENSG00000114923	SLC4A3			0				8	6	6	5		1260	5								0.00313414	0.0836908	0.0122	0.0429	0.1009
ENSG00000115602	IL1RL1			0				8	2	6	2
ENSG00000115648	MLPH			0				8	3	7	3		601	6								0.00858899	0.158639	0.0378	0.0559	0.0873
ENSG00000115850	LCT			0				8	7	5	5
ENSG00000116147	TNR			0				8	5	7	5
ENSG00000116406	EDEM3			0				8	4	2	2											0.968603	1	0.77	0.7726	0.8542
ENSG00000116641	DOCK7			0				8	8	5	5		2130	5								0.695219	1	0.3389	0.6384	0.6699
ENSG00000116690	PRG4			0				8	3	6	2
ENSG00000117054	ACADM			0				8	5	1	1											0.999604	1	0.9367	0.9783	0.9505
ENSG00000117139	KDM5B			0				8	5	3	2											0.29055	0.921898	0.2241	0.2123	0.5355
ENSG00000117151	CTBS			0				8	3	3	2											0.562862	1	0.4732	0.3717	0.5024
ENSG00000117245	KIF17			0				8	4	3	2
ENSG00000119508	NR4A3			0	TRUE			8	5	5	4											0.193279	0.779562	0.1997	0.134	0.4907
ENSG00000119681	LTBP2			0				8	8	3	3											0.999638	1	0.9651	0.9451	0.959
ENSG00000120341	SEC16B			0				8	5	4	4											0.622459	1	0.5946	0.4543	0.4098
ENSG00000122482	ZNF644			0				8	7	3	3											0.958391	1	0.5506	0.9344	0.9106
ENSG00000122778	KIAA1549			0	TRUE			8	6	6	5		1951	6								0.283431	0.918766	0.3256	0.3226	0.2326
ENSG00000123908	EIF2C2			0				8	5	2	2											0.967072	1	0.8061	0.7048	0.8829
ENSG00000124275	MTRR			0				8	5	6	5		726	6								0.10679	0.568605	0.358	0.1344	0.1116
ENSG00000124491	F13A1			0				8	5	5	4											0.438679	1	0.4341	0.2619	0.4689
ENSG00000124782	RREB1			0				8	6	6	4		1743	6								0.76012	1	0.4545	0.7313	0.5557
ENSG00000124789	NUP153			0				8	6	5	5		1507	5								0.240842	0.852098	0.2421	0.1923	0.4008
ENSG00000125571	IL37			0				8	4	8	4
ENSG00000125810	CD93			0				8	6	7	5											0.0479476	0.385965	0.0967	0.0516	0.349
ENSG00000125872	LRRN4			0				8	5	5	3
ENSG00000126217	MCF2L			0				8	5	4	4											0.333018	0.973627	0.271	0.2437	0.4879
ENSG00000126773	PCNXL4			0				8	5	4	4											0.710166	1	0.6587	0.7114	0.3269
ENSG00000126822	PLEKHG3			0				8	4	4	3											0.751725	1	0.6092	0.6052	0.4853
ENSG00000127720	METTL25			0				8	5	6	5
ENSG00000128052	KDR			0	TRUE			8	6	7	6		1357	7								0.0408063	0.356089	0.1691	0.0581	0.1424
ENSG00000128487	SPECC1			0				8	6	6	5											0.163558	0.722914	0.2665	0.1889	0.2014
ENSG00000128512	DOCK4			0				8	6	6	5		1999.67	5								0.0058403	0.127856	0.0142	0.0366	0.219
ENSG00000130294	KIF1A			0				8	5	6	4
ENSG00000130558	OLFM1			0				8	7	5	5
ENSG00000130669	PAK4			0				8	4	2	2											0.995351	1	0.8132	0.931	0.9505
ENSG00000131355	EMR3			0				8	4	6	3
ENSG00000131379	C3orf20			0				8	6	7	5
ENSG00000132561	MATN2			0				8	4	5	4		958	5								0.00106822	0.0505434	0.006	0.066	0.0363
ENSG00000132780	NASP			0				8	5	5	3		791	5								0.942478	1	0.5865	0.9273	0.7727
ENSG00000133107	TRPC4			0				8	7	6	6
ENSG00000133640	LRRIQ1			0				8	6	5	3
ENSG00000133962	CATSPERB			0				8	3	4	2
ENSG00000134294	SLC38A2			0				8	6													1	1	1	0.9992	1
ENSG00000134313	KIDINS220			0				8	6	6	5		1772	6	2	1	[1608,1608]:2	0.333333	0.378672	0.352466	0.510148	0.19357	0.779562	0.3487	0.18	0.2097
ENSG00000134538	SLCO1B1			0				8	6	7	6
ENSG00000134569	LRP4			0				8	4	7	4		1906	6								0.192463	0.779562	0.6079	0.126	0.1703
ENSG00000134775	FHOD3			0				8	7	5	5		1623	5								0.176359	0.745518	0.1595	0.2968	0.2405
ENSG00000134900	TPP2			0				8	6	5	5											0.0618808	0.438038	0.2641	0.0698	0.1342
ENSG00000135213	POM121C			0				8	5	5	4		1230	5								0.934093	1	0.7195	0.6284	0.8829
ENSG00000135298	BAI3			0				8	6	6	4
ENSG00000135338	LCA5			0				8	5	7	4		698	7	2	1	[26,26]:2	0.285714	0.221047	0.412528	0.511783	0.45778	1	0.3526	0.3604	0.4555
ENSG00000135454	B4GALNT1			0				8	5	5	4
ENSG00000135842	FAM129A			0				8	5	6	4		929	6								0.368534	1	0.3458	0.2687	0.4152
ENSG00000136536	2007-03-01			0				8	6	2	2											0.99973	1	0.9475	0.9718	0.9622
ENSG00000136878	USP20			0				8	5	4	2											0.942567	1	0.5852	0.8178	0.8786
ENSG00000136928	GABBR2			0				8	7	5	4
ENSG00000137337	MDC1			0				8	6	6	4		2090	6								0.877609	1	0.5334	0.7846	0.7135
ENSG00000137501	SYTL2			0				8	4	6	3											0.743652	1	0.7603	0.4585	0.4979
ENSG00000137962	ARHGAP29			0				8	3	7	3		1262	5								0.00169671	0.0682989	0.0137	0.0368	0.0497
ENSG00000138193	PLCE1			0				8	6	5	5		2313	5								0.818782	1	0.8179	0.574	0.4946
ENSG00000138246	DNAJC13			0				8	6	6	4		2244	6								0.0632855	0.443851	0.1982	0.073	0.1764
ENSG00000138376	BARD1			0				8	5	6	4
ENSG00000138646	HERC5			0				8	4	5	3		1025	5								0.674308	1	0.6207	0.4585	0.4714
ENSG00000138650	PCDH10			0				8	5	6	3
ENSG00000139144	PIK3C2G			0				8	4	3	3
ENSG00000139718	SETD1B			0				8	6	2	2											0.976436	1	0.6963	0.8364	0.9381
ENSG00000140386	SCAPER			0				8	4	2	1											0.968378	1	0.8241	0.6868	0.8961
ENSG00000140527	WDR93			0				8	3	3	2
ENSG00000140983	RHOT2			0				8	4	4	3											0.778813	1	0.4731	0.5942	0.7057
ENSG00000141002	TCF25			0				8	4	6	4											0.0164439	0.219551	0.118	0.1296	0.0276
ENSG00000141012	GALNS			0				8	6	3	3											0.948113	1	0.6519	0.7698	0.8686
ENSG00000141200	KIF2B			0				8	4	5	3
ENSG00000141506	PIK3R5			0				8	4	2	2											0.99266	1	0.9532	0.9036	0.787
ENSG00000141639	MAPK4			0				8	3	5	3
ENSG00000141968	VAV1			0				8	4	3	2											0.227343	0.830711	0.3258	0.1443	0.3615
ENSG00000142156	COL6A1			0				8	5	4	4
ENSG00000142303	ADAMTS10			0				8	7	3	3
ENSG00000142405	NLRP12			0				8	5	4	4
ENSG00000143126	CELSR2			0				8	5	3	3											0.984522	1	0.9504	0.835	0.7536
ENSG00000143379	SETDB1			0				8	5	6	4		1292	5								0.0950757	0.531126	0.1526	0.1309	0.2272
ENSG00000143776	CDC42BPA			0				8	6	5	5											0.518985	1	0.4007	0.4596	0.4042
ENSG00000143870	PDIA6			0				8	5	4	4											0.612092	1	0.478	0.3619	0.6156
ENSG00000143970	ASXL2			0				8	7	4	4											0.242549	0.855104	0.3046	0.221	0.2804
ENSG00000144893	MED12L			0				8	6	4	4
ENSG00000145416	2001-03-01			0				8	5	6	4
ENSG00000145536	ADAMTS16			0				8	5	2	2
ENSG00000145794	MEGF10			0				8	4	3	2
ENSG00000146054	TRIM7			0				8	3	4	3
ENSG00000146221	TCTE1			0				8	6	6	5
ENSG00000146414	SHPRH			0				8	7	6	6		1688	5	2	1	[1369,1369]:2	0.4	0.599347	0.274471	0.510148	0.0375341	0.34629	0.149	0.1645	0.051
ENSG00000146856	AGBL3			0				8	6	6	5
ENSG00000148204	CRB2			0				8	6	3	3
ENSG00000148541	FAM13C			0				8	4	6	3
ENSG00000148848	ADAM12			0				8	7	5	5		910	5								0.0628335	0.441882	0.1256	0.1097	0.1834
ENSG00000149596	JPH2			0				8	5	2	2
ENSG00000150086	GRIN2B			0				8	4	1	1
ENSG00000150244	TRIM48			0				8	4	5	3
ENSG00000150269	OR5M9			0				8	3	6	3
ENSG00000150594	ADRA2A			0				8	5	3	3
ENSG00000150995	ITPR1			0				8	6	5	4		2744	5								0.250627	0.863823	0.1527	0.3241	0.4024
ENSG00000152076	CCDC74B			0				8	4	5	2
ENSG00000152910	CNTNAP4			0				8	4	4	1
ENSG00000153157	SYCP2L			0				8	5	6	4
ENSG00000153165	RGPD3			0				8	4	6	4		1767	6								0.0967849	0.535444	0.2495	0.0963	0.1938
ENSG00000153201	RANBP2			0				8	5	5	4		3225	5								0.260568	0.882494	0.2791	0.266	0.286
ENSG00000153339	TRAPPC8			0				8	5	4	3
ENSG00000153930	ANKFN1			0				8	6	6	5
ENSG00000154262	ABCA6			0				8	2	5	1
ENSG00000154263	ABCA10			0				8	4	6	4
ENSG00000154415	PPP1R3A			0				8	5	8	5
ENSG00000154736	ADAMTS5			0				8	4	4	3											0.318858	0.96053	0.2837	0.3245	0.3245
ENSG00000154856	APCDD1			0				8	4	4	3											0.462	1	0.2085	0.5278	0.5355
ENSG00000155034	FBXL18			0				8	5	3	3											0.929901	1	0.5774	0.9551	0.7063
ENSG00000155465	SLC7A7			0				8	4	1	1											0.759317	1	0.5847	0.444	0.7093
ENSG00000155592	ZKSCAN2			0				8	5	4	4											0.39484	1	0.8172	0.1236	0.4331
ENSG00000156103	MMP16			0				8	7	5	5
ENSG00000156886	ITGAD			0				8	6	7	5
ENSG00000157107	FCHO2			0				8	3	5	3		811	5								0.220692	0.819843	0.308	0.1977	0.2661
ENSG00000157654	PALM2-AKAP2			0				8	5	4	3											0.949067	1	0.6702	0.7231	0.9052
ENSG00000157985	AGAP1			0				8	6	6	5											0.414687	1	0.6963	0.2196	0.3134
ENSG00000159363	ATP13A2			0				8	4	5	4											0.0889711	0.517702	0.0912	0.1717	0.2635
ENSG00000160117	ANKLE1			0				8	5	5	4
ENSG00000160305	DIP2A			0				8	5	3	3											0.515213	1	0.2998	0.4297	0.5692
ENSG00000160710	ADAR			0				8	6	2	2											0.959002	1	0.7735	0.741	0.8211
ENSG00000160882	CYP11B1			0				8	3	6	3
ENSG00000162592	CCDC27			0				8	5	7	5
ENSG00000162643	WDR63			0				8	6	5	4
ENSG00000162669	HFM1			0				8	4	5	3
ENSG00000162929	KIAA1841			0				8	5	5	3											0.398936	1	0.3625	0.2956	0.4161
ENSG00000163386	NBPF10			0				8	5	7	4		3554	7	4	1	[285,286]:4	0.487747	0.8898	0.186787	0.510148	0.136651	0.654032	0.0808	0.2817	0.3394
ENSG00000163531	NFASC			0				8	7	1	1											1	1	0.9881	1	0.9987
ENSG00000163697	APBB2			0				8	4	2	2											0.422831	1	0.275	0.4344	0.4161
ENSG00000163867	ZMYM6			0				8	5	7	4		1326	5								0.0195435	0.242318	0.0411	0.0745	0.1724
ENSG00000163872	YEATS2			0				8	5	6	4		1423	6	2	1	[1121,1121]:2	0.333333	0.378672	0.352466	0.510148	0.407833	1	0.3359	0.5731	0.2413
ENSG00000164050	PLXNB1			0				8	7	5	5		2136	5								0.89286	1	0.5819	0.7037	0.7834
ENSG00000164099	PRSS12			0				8	6	7	5
ENSG00000164363	SLC6A18			0				8	5	7	5
ENSG00000164659	KIAA1324L			0				8	5	6	4		1030	6								0.00682303	0.141009	0.0513	0.0657	0.041
ENSG00000164675	IQUB			0				8	5	4	4
ENSG00000164691	TAGAP			0				8	5	8	5
ENSG00000164741	DLC1			0				8	7	6	5		1529	5								0.0173909	0.227686	0.0204	0.1201	0.1852
ENSG00000165379	LRFN5			0				8	4	6	3
ENSG00000165490	C11orf82			0				8	5	6	5											0.164399	0.723301	0.332	0.1472	0.2091
ENSG00000165733	BMS1			0				8	4	3	3											0.860875	1	0.6237	0.5789	0.7673
ENSG00000165757	KIAA1462			0				8	6	3	3											0.997569	1	0.9431	0.9145	0.8934
ENSG00000166147	FBN1			0				8	7	7	6		2872	7								0.324797	0.967501	0.5022	0.353	0.174
ENSG00000166351	POTED			0				8	6	6	5
ENSG00000166435	XRRA1			0				8	4	4	2											0.642066	1	0.3625	0.4791	0.6856
ENSG00000166928	MS4A14			0				8	4	7	4
ENSG00000167419	LPO			0				8	7	1	1
ENSG00000167880	EVPL			0				8	7	6	6		2056	5								0.0842989	0.508771	0.3136	0.1546	0.0788
ENSG00000168026	TTC21A			0				8	5	4	4
ENSG00000168143	FAM83B			0				8	4	4	3
ENSG00000168658	VWA3B			0				8	6	6	5
ENSG00000169126	ARMC4			0				8	5	4	4
ENSG00000169851	PCDH7			0				8	7	7	7		1256	5								0.0826974	0.50404	0.1762	0.357	0.0591
ENSG00000169855	ROBO1			0				8	4	3	2											0.642066	1	0.3625	0.4791	0.6856
ENSG00000170180	GYPA			0				8	6	7	5
ENSG00000170549	IRX1			0				8	8	4	4
ENSG00000170832	USP32			0				8	7	6	5		1605	6	2	1	[935,935]:2	0.333333	0.378672	0.352466	0.510148	0.510959	1	0.3623	0.489	0.4069
ENSG00000171316	CHD7			0				8	6	4	4											0.0754098	0.479105	0.0513	0.1296	0.4907
ENSG00000171435	KSR2			0				8	6	7	6
ENSG00000171487	NLRP5			0				8	5	5	4
ENSG00000171566	PLRG1			0				8	6	3	3											0.56345	1	0.3784	0.4112	0.5692
ENSG00000171603	CLSTN1			0				8	6	4	4											0.845661	1	0.6413	0.6506	0.6219
ENSG00000171931	FBXW10			0				8	6	5	3
ENSG00000172340	SUCLG2			0				8	4	7	4		441	6	2	1	[425,425]:2	0.333333	0.378672	0.352466	0.510148	0.0113096	0.183659	0.3222	0.0037	0.2192
ENSG00000172640	OR10AD1			0				8	1	4	1
ENSG00000172732	MUS81			0				8	3	3	2											0.424226	1	0.1849	0.4798	0.5638
ENSG00000172995	ARPP21			0				8	8	5	5
ENSG00000173064	HECTD4			0				8	6	2	2											0.997941	1	0.8449	0.9868	0.9381
ENSG00000173175	ADCY5			0				8	5	5	3
ENSG00000173376	NDNF			0				8	4	4	3
ENSG00000173572	NLRP13			0				8	5	3	2
ENSG00000173610	UGT2A1			0				8	4	6	4
ENSG00000173876	TUBB8			0				8	5	5	3
ENSG00000174123	TLR10			0				8	7	2	2
ENSG00000174177	CTU2			0				8	5	6	5											0.907892	1	0.857	0.6552	0.6156
ENSG00000174371	EXO1			0				8	5	6	4											0.570546	1	0.3987	0.3162	0.7219
ENSG00000174718	KIAA1551			0				8	3	7	3		1748	7								0.0536508	0.406364	0.1161	0.2004	0.0873
ENSG00000175029	CTBP2			0				8	7	7	6		986	6								0.168125	0.729573	0.227	0.648	0.0719
ENSG00000175820	CCDC168			0				8	5	6	4
ENSG00000176225	RTTN			0				8	5	6	4											0.861164	1	0.5386	0.6493	0.7932
ENSG00000176231	OR10H4			0				8	3	5	3
ENSG00000176927	EFCAB5			0				8	3	6	2
ENSG00000177103	DSCAML1			0				8	8	5	5
ENSG00000177535	OR2B11			0				8	4	5	3
ENSG00000177689	MAGEB10			0				8	3	4	2
ENSG00000178445	GLDC			0				8	4	3	2
ENSG00000178522	AMBN			0				8	6	3	3
ENSG00000178772	CPN2			0				8	3	5	2
ENSG00000178950	GAK			0				8	6	4	4											0.445092	1	0.5064	0.4486	0.2413
ENSG00000179008	C14orf39			0				8	3	6	3
ENSG00000180113	TDRD6			0				8	6	4	3
ENSG00000180257	ZNF816			0				8	4	6	4
ENSG00000180376	CCDC66			0				8	4	6	4		949	6								0.0933692	0.528513	0.2871	0.1578	0.0976
ENSG00000181036	FCRL6			0				8	2	6	2
ENSG00000181785	OR5AS1			0				8	4	4	4
ENSG00000181935	OR4C16			0				8	3	6	3
ENSG00000182674	KCNB2			0				8	7	5	4
ENSG00000182938	OTOP3			0				8	5	4	3
ENSG00000182974	OR4M2			0				8	6	8	6
ENSG00000183020	AP2A2			0				8	5	8	5		941	5								0.284775	0.920908	0.5642	0.3087	0.1414
ENSG00000183060	LYSMD4			0				8	3	4	2											0.63486	1	0.469	0.492	0.5024
ENSG00000183473	SSTR3			0				8	4	2	2
ENSG00000183530	PRR14L			0				8	4	6	3
ENSG00000183751	TBL3			0				8	5	3	3											0.953554	1	0.8626	0.6931	0.7567
ENSG00000184156	KCNQ3			0				8	6	7	5
ENSG00000184185	KCNJ12			0				8	5	6	5
ENSG00000185013	NT5C1B			0				8	4	3	3
ENSG00000185046	ANKS1B			0				8	7	3	3
ENSG00000185177	ZNF479			0				8	4	7	3
ENSG00000185737	NRG3			0				8	4	3	2
ENSG00000185823	NPAP1			0				8	6	6	5
ENSG00000185920	PTCH1			0	TRUE			8	7	4	3											0.996791	1	0.8907	0.9504	0.8858
ENSG00000186115	CYP4F2			0				8	3	6	3
ENSG00000186487	MYT1L			0				8	6	4	4
ENSG00000186868	MAPT			0				8	5	7	5
ENSG00000187498	COL4A1			0				8	7	4	4
ENSG00000187908	DMBT1			0				8	5	4	3
ENSG00000187957	DNER			0				8	6	4	4
ENSG00000188199	FAM22B			0	TRUE			8	5	3	3											0.922185	1	0.7998	0.7698	0.6057
ENSG00000188385	JAKMIP3			0				8	5	3	3
ENSG00000196169	KIF19			0				8	4	3	3
ENSG00000196417	ZNF765			0				8	6	5	3											0.721551	1	0.575	0.4612	0.6026
ENSG00000196576	PLXNB2			0				8	6	5	4		1839	5								0.657539	1	0.4887	0.4533	0.5692
ENSG00000196604	POTEF			0				8	2	6	2
ENSG00000196724	ZNF418			0				8	3	4	2
ENSG00000196730	DAPK1			0				8	7	5	5											0.552261	1	0.2569	0.5389	0.6127
ENSG00000197013	ZNF429			0				8	6	6	6											0.00247594	0.0824395	0.0672	0.0111	0.0531
ENSG00000197136	PCNXL3			0				8	6	6	5		2035	6								0.0915798	0.522731	0.2198	0.1374	0.1424
ENSG00000197323	TRIM33			0	TRUE			8	7	4	3											0.985293	1	0.7116	0.9048	0.9381
ENSG00000197360	ZNF98			0				8	5	2	2
ENSG00000197415	VEPH1			0				8	5	5	3
ENSG00000197483	ZNF628			0				8	5	4	3											0.674809	1	0.346	0.5754	0.6751
ENSG00000197721	CR1L			0				8	5	7	5
ENSG00000197912	SPG7			0				8	5	3	2											0.94384	1	0.7628	0.7698	0.7219
ENSG00000197959	DNM3			0				8	6	5	4
ENSG00000198453	ZNF568			0				8	6	6	5
ENSG00000198538	ZNF28			0				8	6	6	6		719	6								0.110176	0.577542	0.2256	0.1497	0.1664
ENSG00000198670	LPA			0				8	5	5	3
ENSG00000198707	CEP290			0				8	5	8	5		2482	7								0.00240852	0.0816718	0.0183	0.0642	0.0326
ENSG00000198752	CDC42BPB			0				8	6	5	4		1712	5								0.384576	1	0.3183	0.2591	0.5054
ENSG00000198765	SYCP1			0				8	5	6	3
ENSG00000203734	ECT2L			0	TRUE			8	4	6	4		905	5								0.0155128	0.213079	0.0364	0.1261	0.0853
ENSG00000204120	GIGYF2			0				8	5	4	3											0.985952	1	0.7596	0.8384	0.9567
ENSG00000204174	PPYR1			0				8	5	5	5
ENSG00000204256	BRD2			0				8	5	1	1											0.999843	1	0.9371	0.9794	0.9853
ENSG00000204293	OR8B2			0				8	2	6	2
ENSG00000204577	LILRB3			0				8	2	5	2
ENSG00000204604	ZNF468			0				8	6	8	6		523	5								0.10497	0.562831	0.4645	0.2622	0.043
ENSG00000204700	OR2J2			0				8	3	6	3
ENSG00000205359	SLCO6A1			0				8	6	4	3
ENSG00000205978	NYNRIN			0				8	7	7	7		1899	7	2	1	[978,978]:2	0.285714	0.221047	0.412528	0.511783	0.0445353	0.373598	0.1762	0.2229	0.0401
ENSG00000206181	TCEB3B			0				8	5	8	5
ENSG00000213973	ZNF99			0				8	5	5	4
ENSG00000214655	ZSWIM8			0				8	8	3	3											0.999586	1	0.9009	0.9751	0.9894
ENSG00000214694	ARHGEF33			0				8	7	6	5
ENSG00000215262	KCNU1			0				8	6	8	6
ENSG00000225485	ARHGAP23			0				8	5	3	3											0.997905	1	0.9379	0.8751	0.9515
ENSG00000227191	TRGC2			0				8	3	3	2
ENSG00000232125	DYTN			0				8	4	3	3
ENSG00000233280				0				8	4	6	4
ENSG00000236032	OR5H14			0				8	4	6	4
ENSG00000236320	SLFN14			0				8	5	7	4
ENSG00000236609	ZNF853			0				8	6	5	4		660	5								0.944936	1	0.6463	0.936	0.7057
ENSG00000242802	AP5Z1			0				8	4	1	1											0.992959	1	0.8028	0.8936	0.9505
ENSG00000243073	PRAMEF4			0				8	4	7	3
ENSG00000249459	ZNF286B			0				8	4	8	4
ENSG00000250264				0				8	5	6	4
ENSG00000251322	SHANK3			0				8	4	7	3		1748	5								0.555045	1	0.4804	0.4104	0.4349
ENSG00000253305	PCDHGB6			0				8	4	4	2
ENSG00000253731	PCDHGA6			0				8	5	5	3
ENSG00000253767	PCDHGA8			0				8	5	6	5
ENSG00000253953	PCDHGB4			0				8	6	5	5
ENSG00000254245	PCDHGA3			0				8	7	6	6
ENSG00000256870	SLC5A8			0				8	5	7	5
ENSG00000268791				0				8	5	8	5
ENSG00000001036	FUCA2			0				7	4	5	3		468	5	2	1	[233,233]:2	0.4	0.599347	0.274471	0.510148	0.215879	0.814727	0.2123	0.188	0.3919
ENSG00000004660	CAMKK1			0				7	6	6	6											0.418582	1	0.8309	0.2618	0.2242
ENSG00000006025	OSBPL7			0				7	6	5	4		843	5								0.486391	1	0.3457	0.4223	0.4469
ENSG00000007062	PROM1			0				7	3	2	2											0.919645	1	0.8214	0.6341	0.7061
ENSG00000007545	CRAMP1L			0				7	4	2	1											0.992959	1	0.8028	0.8936	0.9505
ENSG00000010322	NISCH			0				7	6	2	2											0.98998	1	0.6839	0.9786	0.9658
ENSG00000013016	EHD3			0				7	7	4	4											0.789719	1	0.6401	0.4676	0.6914
ENSG00000013810	TACC3			0				7	5	4	4											0.736776	1	0.6089	0.3659	0.7592
ENSG00000019169	MARCO			0				7	7	3	3
ENSG00000022976	ZNF839			0				7	3	7	3		928	7	2	1	[299,299]:2	0.285714	0.221047	0.412528	0.511783	0.374705	1	0.515	0.3178	0.2429
ENSG00000028310	BRD9			0				7	4	3	3											0.840827	1	0.5261	0.8292	0.5828
ENSG00000035115	SH3YL1			0				7	5	2	2
ENSG00000036672	USP2			0				7	3	4	3
ENSG00000037474	NSUN2			0				7	4	4	3											0.463205	1	0.383	0.4278	0.3615
ENSG00000039123	SKIV2L2			0				7	3	5	2		1043	5								0.450128	1	0.3227	0.4172	0.4161
ENSG00000042062	FAM65C			0				7	5	5	5
ENSG00000042317	SPATA7			0				7	3	6	3		600	6								0.0429473	0.367687	0.0789	0.1661	0.1144
ENSG00000042813	ZPBP			0				7	6	4	4
ENSG00000044115	CTNNA1			0				7	6	5	4											0.0707164	0.468605	0.0997	0.1734	0.1724
ENSG00000048342	CC2D2A			0				7	5	5	4		1621	5								0.112695	0.583645	0.1866	0.118	0.2638
ENSG00000048707	VPS13D			0				7	5	6	5		4389	6								0.42929	1	0.9548	0.2756	0.1944
ENSG00000049246	PER3			0				7	5	4	3											0.983321	1	0.8368	0.9047	0.7783
ENSG00000052850	ALX4			0				7	6	3	3
ENSG00000054523	KIF1B			0				7	4	4	3											0.337548	0.979865	0.3403	0.2561	0.3786
ENSG00000054793	ATP9A			0				7	6	4	3											0.664664	1	0.3625	0.5209	0.6856
ENSG00000055118	KCNH2			0				7	6	3	3
ENSG00000055955	ITIH4			0				7	6	5	5
ENSG00000057252	SOAT1			0				7	4	4	3											0.199635	0.791337	0.2019	0.2278	0.3004
ENSG00000062822	POLD1			0				7	6	4	4											0.83063	1	0.7507	0.5313	0.611
ENSG00000064042	LIMCH1			0				7	4	3	2											0.0247746	0.273375	0.053	0.0977	0.139
ENSG00000065882	TBC1D1			0				7	5	5	4											0.333642	0.973845	0.609	0.3447	0.154
ENSG00000065989	PDE4A			0				7	7	5	5											0.794324	1	0.5543	0.676	0.5623
ENSG00000070018	LRP6			0				7	4	4	2											0.28393	0.91983	0.1849	0.3185	0.4161
ENSG00000070269	C14orf101			0				7	5	5	5		708	5	2	1	[565,565]:2	0.4	0.599347	0.274471	0.510148	0.715419	1	0.3835	0.6459	0.6306
ENSG00000071909	MYO3B			0				7	5	4	4
ENSG00000072571	HMMR			0				7	4	5	3		726	5								0.549736	1	0.3071	0.5152	0.5309
ENSG00000072952	MRVI1			0				7	6	5	4											0.232531	0.840104	0.1698	0.2774	0.3742
ENSG00000073350	LLGL2			0				7	3	3	1											0.922271	1	0.7386	0.6868	0.7355
ENSG00000073670	ADAM11			0				7	2	1	1
ENSG00000074276	CDHR2			0				7	5	6	5
ENSG00000074590	NUAK1			0				7	6	7	6		662	7	2	1	[543,543]:2	0.285714	0.221047	0.412528	0.511783	0.0433347	0.369269	0.2796	0.5219	0.0104
ENSG00000074660	SCARF1			0				7	7	4	4											0.991414	1	0.9471	0.9344	0.7484
ENSG00000075043	KCNQ2			0				7	7	6	6
ENSG00000075702	WDR62			0				7	6	4	4											0.951709	1	0.7582	0.8284	0.7111
ENSG00000077522	ACTN2			0				7	6	4	4
ENSG00000078295	ADCY2			0				7	7	3	3
ENSG00000079393	DUSP13			0				7	4	5	3
ENSG00000080709	KCNN2			0				7	4	7	4
ENSG00000080823	MOK			0				7	3	5	2											0.954627	1	0.866	0.6822	0.7716
ENSG00000081277	PKP1			0				7	3	4	3
ENSG00000081842	PCDHA6			0				7	5	6	4
ENSG00000082482	KCNK2			0				7	4	3	3
ENSG00000087303	NID2			0				7	5	5	5		1376	5								0.0491055	0.387444	0.108	0.1937	0.086
ENSG00000088205	DDX18			0				7	6	4	3											0.468909	1	0.3537	0.3394	0.5054
ENSG00000088247	KHSRP			0				7	5	1	1											0.999784	1	0.9297	0.9616	1
ENSG00000089335	ZNF302			0				7	3	4	2											0.94577	1	0.6764	0.8559	0.7414
ENSG00000090612	ZNF268			0				7	4	4	3											0.774342	1	0.6439	0.5958	0.5083
ENSG00000091129	NRCAM			0				7	4	2	1											0.925751	1	0.6519	0.6718	0.8686
ENSG00000091409	ITGA6			0				7	4	2	2											0.251207	0.864163	0.184	0.2611	0.4161
ENSG00000091592	NLRP1			0				7	6	4	4											0.0370301	0.344975	0.0365	0.173	0.1944
ENSG00000092929	UNC13D			0				7	4	3	3											0.925163	1	0.4817	0.8143	0.9666
ENSG00000093000	NUP50			0				7	4	4	3											0.731468	1	0.3713	0.6514	0.6856
ENSG00000093134	VNN3			0				7	3	6	3
ENSG00000093183	SEC22C			0				7	3													1	1	1	0.9987	1
ENSG00000096696	DSP			0				7	3	7	3		2872	7								0.0165339	0.220207	0.1043	0.082	0.0497
ENSG00000099821	POLRMT			0				7	5	3	3											0.667836	1	0.2959	0.7346	0.6026
ENSG00000099954	CECR2			0				7	6	5	5
ENSG00000100012	SEC14L3			0				7	2	4	2
ENSG00000100109	TFIP11			0				7	7	5	5		838	5								0.425574	1	0.3583	0.3051	0.4603
ENSG00000100156	SLC16A8			0				7	4	5	3
ENSG00000100285	NEFH			0				7	5	5	3
ENSG00000100345	MYH9			0	TRUE			7	6	4	4											0.15952	0.719628	0.3359	0.1562	0.186
ENSG00000100425	BRD1			0				7	5	4	3											0.0503724	0.390948	0.0856	0.1059	0.2055
ENSG00000100565	C14orf166B			0				7	6	2	2
ENSG00000100601	ALKBH1			0				7	4	6	4		390	6								0.0326753	0.322466	0.1404	0.0651	0.1136
ENSG00000100987	VSX1			0				7	5	3	3
ENSG00000101004	NINL			0				7	2	3	1											0.740759	1	0.4282	0.5934	0.6757
ENSG00000101353	C20orf132			0				7	4	6	4
ENSG00000101452	DHX35			0				7	5	5	4											0.0102482	0.175488	0.1237	0.1103	0.0169
ENSG00000101825	MXRA5			0				7	4	4	3											0.979943	1	0.911	0.816	0.7624
ENSG00000102271	KLHL4			0				7	5	5	3
ENSG00000102316	MAGED2			0				7	4	2	2											0.78246	1	0.402	0.73	0.6856
ENSG00000102900	NUP93			0				7	5	5	4											0.483291	1	0.5894	0.2412	0.4531
ENSG00000102910	LONP2			0				7	7	5	5		853	5								0.0223618	0.262217	0.0566	0.0983	0.1131
ENSG00000103227	LMF1			0				7	4	4	2											0.143564	0.675727	0.1475	0.1972	0.286
ENSG00000103534	TMC5			0				7	5	5	5		1007	5	3	1	[355,355]:3	0.6	1.26137	0.103587	0.510148	0.710193	1	0.9759	0.372	0.422
ENSG00000103723	AP3B2			0				7	6	3	3
ENSG00000105186	ANKRD27			0				7	6	4	4											0.824879	1	0.771	0.5279	0.5848
ENSG00000105397	TYK2			0				7	4	4	4											0.125188	0.622935	0.2341	0.5364	0.054
ENSG00000105464	GRIN2D			0				7	7	7	7
ENSG00000105726	ATP13A1			0				7	5	3	3											0.522265	1	0.4296	0.3167	0.5543
ENSG00000106034	CPED1			0				7	5	6	5											0.701536	1	0.7714	0.4038	0.4763
ENSG00000106052	TAX1BP1			0				7	4	6	3		814	5								0.286669	0.921898	0.2804	0.2221	0.3999
ENSG00000106346	USP42			0				7	4	5	3		1317	5								0.66746	1	0.5209	0.7304	0.3438
ENSG00000106536	POU6F2			0				7	4	1	1
ENSG00000106804	C5			0				7	5	4	4											0.207374	0.81056	0.2454	0.1999	0.2991
ENSG00000107518	ATRNL1			0				7	6	4	3
ENSG00000107968	MAP3K8			0				7	4	4	4											0.618758	1	0.8174	0.97	0.1377
ENSG00000108292	MLLT6			0				7	6	5	5		1094	5								0.2357	0.846628	0.2706	0.3175	0.2097
ENSG00000108839	ALOX12			0				7	4	3	3
ENSG00000108846	ABCC3			0				7	5	6	5											0.503469	1	0.2195	0.6473	0.4923
ENSG00000109466	KLHL2			0				7	5	5	4											0.102078	0.552818	0.2975	0.0595	0.2841
ENSG00000109606	DHX15			0				7	3	6	3		796	5								0.0244527	0.271954	0.0709	0.0375	0.2661
ENSG00000109689	STIM2			0				7	4	6	3		842	6	4	2	[59,59]:2,[68,68]:2	0.666667	1.48205	0.0691639	0.510148	0.289345	0.921898	0.1332	0.5853	0.3245
ENSG00000109920	FNBP4			0				7	4	1	1											0.960253	1	0.7528	0.8819	0.7156
ENSG00000109956	B3GAT1			0				7	6	3	3
ENSG00000110321	EIF4G2			0				7	4	2	1
ENSG00000111058	ACSS3			0				7	6	4	4											0.99131	1	0.9007	0.8302	0.8841
ENSG00000111254	AKAP3			0				7	4	2	2
ENSG00000111602	TIMELESS			0				7	4	5	4		1209	5								0.166284	0.725674	0.2227	0.2763	0.169
ENSG00000111642	CHD4			0				7	5	5	4											0.00360603	0.0926235	0.0387	0.0094	0.1724
ENSG00000111700	SLCO1B3			0				7	3	5	2
ENSG00000111879	FAM184A			0				7	3	6	3
ENSG00000111961	SASH1			0				7	5	3	3											0.9926	1	0.8082	0.921	0.9096
ENSG00000112182	BACH2			0				7	4	1	1
ENSG00000112249	ASCC3			0				7	4	4	3											0.16689	0.726558	0.5512	0.0906	0.2094
ENSG00000112339	HBS1L			0				7	5	6	5											0.198006	0.790273	0.2402	0.606	0.0937
ENSG00000112539	C6orf118			0				7	5	5	3
ENSG00000112742	TTK			0				7	6	5	5											0.167341	0.727346	0.3599	0.1106	0.2638
ENSG00000113209	PCDHB5			0				7	7	3	3
ENSG00000113296	THBS4			0				7	5	1	1
ENSG00000113504	SLC12A7			0				7	5	2	2											0.599791	1	0.4778	0.389	0.5471
ENSG00000114124	GRK7			0				7	5	5	4
ENSG00000114480	GBE1			0				7	6	3	3											0.897189	1	0.778	0.543	0.7755
ENSG00000114853	ZBTB47			0				7	4	1	1											0.999339	1	0.9215	0.9681	0.9505
ENSG00000115616	SLC9A2			0				7	6	2	2
ENSG00000115993	TRAK2			0				7	4	4	4											0.12964	0.631118	0.5974	0.1131	0.1057
ENSG00000116183	PAPPA2			0				7	7	5	5
ENSG00000116299	KIAA1324			0				7	4	2	2
ENSG00000116783	TNNI3K			0				7	6	5	4
ENSG00000117228	GBP1			0				7	5	6	5		593	6								0.0692297	0.465723	0.618	0.0498	0.094
ENSG00000119509	INVS			0				7	5	3	3											0.864606	1	0.4192	0.8984	0.7478
ENSG00000119720	NRDE2			0				7	5	5	3		1165	5								0.94643	1	0.6986	0.7796	0.7915
ENSG00000119973	PRLHR			0				7	4	4	4
ENSG00000120093	HOXB3			0				7	7	5	5											0.530328	1	0.6702	0.2887	0.4024
ENSG00000120322	PCDHB8			0				7	6	6	5
ENSG00000120899	PTK2B			0				7	3	3	3											0.0127632	0.192479	0.0972	0.0443	0.0708
ENSG00000122786	CALD1			0				7	4	6	3											0.693792	1	0.6519	0.5315	0.4161
ENSG00000123989	CHPF			0				7	3													1	1	1	0.9992	1
ENSG00000124181	PLCG1			0	TRUE			7	5	6	5		1292	5								0.256015	0.87457	0.3057	0.1909	0.3534
ENSG00000124228	DDX27			0				7	6	6	5											0.00217381	0.0768443	0.0441	0.0072	0.1065
ENSG00000124493	GRM4			0				7	6	4	4
ENSG00000124831	LRRFIP1			0				7	3	5	3											0.290082	0.921898	0.3159	0.3132	0.2568
ENSG00000125089	SH3TC1			0				7	4	4	4											0.391377	1	0.6546	0.4107	0.1601
ENSG00000125386	FAM193A			0				7	4	3	3											0.809896	1	0.6491	0.6933	0.4979
ENSG00000125484	GTF3C4			0				7	5	3	3											0.982546	1	0.8201	0.9198	0.7739
ENSG00000125498	KIR2DL1			0				7	3	6	3
ENSG00000125812	GZF1			0				7	5	6	5		712	6								0.0696801	0.468063	0.0374	0.2959	0.2638
ENSG00000126500	FLRT1			0				7	6	4	4
ENSG00000126705	AHDC1			0				7	6	5	5											0.0535014	0.405889	0.0396	0.5064	0.1009
ENSG00000126804	ZBTB1			0				7	5	4	4											0.112991	0.583787	0.145	0.2162	0.186
ENSG00000127946	HIP1			0	TRUE			7	5	4	4											0.764116	1	0.6009	0.6311	0.4945
ENSG00000128536	CDHR3			0				7	4	6	4
ENSG00000128641	MYO1B			0				7	4	4	3
ENSG00000128908	INO80			0				7	6	3	3											0.76846	1	0.4664	0.5966	0.6852
ENSG00000129219	PLD2			0				7	3	4	2											0.0651802	0.452813	0.1462	0.0776	0.2344
ENSG00000130227	XPO7			0				7	3	1	1											0.223915	0.826318	0.1797	0.2218	0.4161
ENSG00000130477	UNC13A			0				7	5	3	3
ENSG00000130653	PNPLA7			0				7	6	4	4											0.953356	1	0.8897	0.732	0.6937
ENSG00000130684	ZNF337			0				7	6	4	4											0.192377	0.779562	0.1465	0.2099	0.4239
ENSG00000130723	PRRC2B			0				7	3	4	3
ENSG00000130816	DNMT1			0				7	7	5	5											0.934766	1	0.8521	0.6706	0.7014
ENSG00000131386	GALNTL2			0				7	4	3	3
ENSG00000131503	ANKHD1			0				7	4	5	4		2618	5								0.014364	0.206062	0.0076	0.1771	0.2635
ENSG00000131941	RHPN2			0				7	6	4	4											0.391445	1	0.4798	0.3104	0.2891
ENSG00000132031	MATN3			0				7	4	2	2
ENSG00000132205	EMILIN2			0				7	5	1	1											0.999997	1	0.9886	0.9926	0.9938
ENSG00000132330	SCLY			0				7	5	4	3											0.674085	1	0.551	0.416	0.5848
ENSG00000132382	MYBBP1A			0				7	6	7	6		1333	7								0.0949483	0.531126	0.0764	0.2416	0.2454
ENSG00000132669	RIN2			0				7	5	2	2											0.993746	1	0.8578	0.9253	0.8732
ENSG00000132677	RHBG			0				7	4	6	4
ENSG00000132740	IGHMBP2			0				7	5	4	3											0.594139	1	0.3817	0.487	0.5355
ENSG00000133063	CHIT1			0				7	5	4	2
ENSG00000133116	KL			0				7	3	3	2
ENSG00000133256	PDE6B			0				7	4	5	4
ENSG00000133466	C1QTNF6			0				7	3	3	1											0.897435	1	0.6889	0.6274	0.7589
ENSG00000133619	KRBA1			0				7	4	4	3											0.166836	0.726558	0.0789	0.4653	0.2847
ENSG00000133710	SPINK5			0				7	4	4	2
ENSG00000133805	AMPD3			0				7	6	3	3											0.997518	1	0.8782	0.9261	0.9456
ENSG00000134013	LOXL2			0				7	4	1	1											1	1	1	0.9996	1
ENSG00000134216	CHIA			0				7	4	6	3
ENSG00000134278	SPIRE1			0				7	4	6	3		757	6								0.00245706	0.0823191	0.0157	0.0796	0.0314
ENSG00000134343	ANO3			0				7	3	1	1
ENSG00000134376	CRB1			0				7	3	6	3
ENSG00000134905	CARS2			0				7	4	2	1											0.999703	1	0.9636	0.9638	0.9502
ENSG00000135622	SEMA4F			0				7	3	4	3											0.0460211	0.37716	0.1058	0.4957	0.0314
ENSG00000135899	SP110			0				7	3	5	2		714	5	2	1	[206,206]:2	0.4	0.599347	0.274471	0.510148	0.893422	1	0.907	0.8523	0.4161
ENSG00000136040	PLXNC1			0				7	6	6	6		1569	6	2	1	[607,607]:2	0.333333	0.378672	0.352466	0.510148	0.46271	1	0.7697	0.2276	0.3374
ENSG00000136160	EDNRB			0				7	7	5	5											0.770167	1	0.8841	0.5027	0.4318
ENSG00000136267	DGKB			0				7	5	3	2
ENSG00000136709	WDR33			0				7	4	4	3											0.560922	1	0.3017	0.8456	0.3438
ENSG00000136758	YME1L1			0				7	5	4	4											0.0261721	0.282433	0.0324	0.1051	0.2272
ENSG00000136870	ZNF189			0				7	2	4	1											0.872141	1	0.5823	0.699	0.7156
ENSG00000137497	NUMA1			0	TRUE			7	5	3	3											0.351276	0.996753	0.098	0.8307	0.4349
ENSG00000137941	TTLL7			0				7	3	6	3
ENSG00000137968	SLC44A5			0				7	2	3	1
ENSG00000138078	PREPL			0				7	6
ENSG00000138095	LRPPRC			0				7	6	3	3											0.97495	1	0.9335	0.7724	0.7467
ENSG00000138182	KIF20B			0				7	2	7	2		1851	6								0.0131671	0.195626	0.0509	0.0636	0.098
ENSG00000138346	DNA2			0				7	3	5	2		1147	5								0.119957	0.606417	0.1229	0.1465	0.3536
ENSG00000138768	USO1			0				7	3	2	2											0.00156546	0.065458	0.0303	0.0239	0.0314
ENSG00000139044	B4GALNT3			0				7	5	6	4		999	5	2	1	[59,59]:2	0.4	0.599347	0.274471	0.510148	0.766903	1	0.7524	0.4371	0.5763
ENSG00000139116	KIF21A			0				7	5	6	5											0.014574	0.207419	0.1338	0.0362	0.0746
ENSG00000139132	FGD4			0				7	3	3	2											0.948677	1	0.6519	0.7727	0.8686
ENSG00000139192	TAPBPL			0				7	4	4	3											0.914318	1	0.9308	0.6482	0.5924
ENSG00000139915	MDGA2			0				7	6	7	6
ENSG00000139985	ADAM21			0				7	5	4	3
ENSG00000140015	KCNH5			0				7	4	7	4
ENSG00000140199	SLC12A6			0				7	3	1	1											0.948113	1	0.6519	0.7698	0.8686
ENSG00000140279	DUOX2			0				7	4	4	4
ENSG00000140326	CDAN1			0				7	4	4	3											0.990409	1	0.8977	0.8725	0.8311
ENSG00000140464	PML			0	TRUE			7	6	7	6		883	5								0.194886	0.783321	0.529	0.3709	0.0678
ENSG00000140511	HAPLN3			0				7	3	2	2											0.386685	1	0.2812	0.3305	0.453
ENSG00000140534	TICRR			0				7	5	6	5		1911	6	2	1	[287,287]:2	0.333333	0.378672	0.352466	0.510148	0.208779	0.812268	0.2145	0.5518	0.1253
ENSG00000140839	CLEC18B			0				7	6	3	3
ENSG00000140948	ZCCHC14			0				7	5	3	2											0.997973	1	0.9168	0.9723	0.8786
ENSG00000141140	MYO19			0				7	5	4	4
ENSG00000141469	SLC14A1			0				7	3	5	3
ENSG00000141569	TRIM65			0				7	4	5	4											0.285461	0.9211	0.7408	0.1674	0.1994
ENSG00000142178	SIK1			0				7	6	6	6		784	6								0.089632	0.519436	0.3579	0.2245	0.0519
ENSG00000142207	URB1			0				7	7	4	4											0.906111	1	0.6127	0.7769	0.7196
ENSG00000142733	MAP3K6			0				7	7	6	6		1289	6								0.330738	0.972207	0.3169	0.4784	0.21
ENSG00000143190	POU2F1			0				7	3	4	2											0.789624	1	0.6651	0.6566	0.4737
ENSG00000143226	FCGR2A			0				7	4	2	1											0.948113	1	0.6519	0.7698	0.8686
ENSG00000143278	F13B			0				7	5	3	3
ENSG00000143434	SEMA6C			0				7	5	2	2											0.986802	1	0.8289	0.8355	0.89
ENSG00000143466	IKBKE			0				7	4	1	1											0.997818	1	0.8667	0.9446	0.9505
ENSG00000143515	ATP8B2			0				7	4	5	2		1224	5								0.596081	1	0.3756	0.3894	0.6856
ENSG00000143971	ETAA1			0				7	2	4	2											0.664272	1	0.7133	0.3817	0.4748
ENSG00000144426	NBEAL1			0				7	4	3	2											0.619207	1	0.3869	0.5771	0.4898
ENSG00000144668	ITGA9			0				7	5	5	3											0.0817365	0.501008	0.2324	0.131	0.1201
ENSG00000144749	LRIG1			0				7	4	3	3											0.905083	1	0.7652	0.7352	0.6057
ENSG00000145075	CCDC39			0				7	3	5	3
ENSG00000145246	ATP10D			0				7	4	5	3											0.218366	0.817076	0.1088	0.4678	0.313
ENSG00000145819	ARHGAP26			0				7	4	6	3		815	6								0.0130011	0.193723	0.0501	0.088	0.0708
ENSG00000146216	TTBK1			0				7	6	5	4
ENSG00000146926	ASB10			0				7	4	4	3
ENSG00000147234	FRMPD3			0				7	4	4	2
ENSG00000147408	CSGALNACT1			0				7	3	1	1											1	1	1	0.9992	1
ENSG00000147799	ARHGAP39			0				7	4	4	3											0.0119707	0.185789	0.0105	0.1715	0.156
ENSG00000148156	ACTL7B			0				7	4
ENSG00000148468	FAM171A1			0				7	6	4	4											0.729512	1	0.4425	0.5658	0.6575
ENSG00000148600	CDHR1			0				7	2	1	1
ENSG00000149089	APIP			0				7	4	5	4											0.0313597	0.314414	0.2435	0.0571	0.0707
ENSG00000149633	KIAA1755			0				7	6	5	5
ENSG00000150756	FAM173B			0				7	5													1	1	1	0.9992	1
ENSG00000151067	CACNA1C			0				7	5	3	3											0.252588	0.866706	0.2084	0.1645	0.5884
ENSG00000151136	BTBD11			0				7	5	4	3											0.874652	1	0.6033	0.8017	0.6091
ENSG00000151208	DLG5			0				7	5	4	4											0.224535	0.826318	0.311	0.2465	0.2173
ENSG00000151458	ANKRD50			0				7	4	3	3											0.205936	0.806109	0.0961	0.4513	0.3346
ENSG00000151806	GUF1			0				7	5	5	4											0.0146439	0.207866	0.0565	0.0331	0.1944
ENSG00000152223	EPG5			0				7	5	5	4
ENSG00000152402	GUCY1A2			0				7	6	6	5
ENSG00000152503	TRIM36			0				7	3	6	2
ENSG00000152670	DDX4			0				7	2	6	2
ENSG00000153064	BANK1			0				7	4	6	3
ENSG00000153253	SCN3A			0				7	5	3	3
ENSG00000153575	TUBGCP5			0				7	3	4	2											0.940169	1	0.8125	0.6863	0.7428
ENSG00000153820	SPHKAP			0				7	7	6	6
ENSG00000153993	SEMA3D			0				7	5	5	4
ENSG00000154027	AK5			0				7	5	2	2
ENSG00000154118	JPH3			0				7	5	4	3
ENSG00000154743	TSEN2			0				7	5	5	4											0.83335	1	0.8109	0.6796	0.4472
ENSG00000155530	LRGUK			0				7	3	5	2
ENSG00000155629	PIK3AP1			0				7	5	4	4											0.770557	1	0.5462	0.494	0.7123
ENSG00000155760	FZD7			0				7	6	6	5		575	6								0.408354	1	0.558	0.2177	0.3833
ENSG00000155849	ELMO1			0				7	5	3	2											0.831375	1	0.4594	0.7761	0.6856
ENSG00000155890	TRIM42			0				7	4	7	4
ENSG00000155966	AFF2			0				7	5	3	3
ENSG00000156304	SCAF4			0				7	5	3	3
ENSG00000156564	LRFN2			0				7	5	2	2
ENSG00000156787	WDR67			0				7	4	2	2											0.972297	1	0.8216	0.9322	0.6856
ENSG00000157087	ATP2B2			0				7	7	5	5
ENSG00000157212	PAXIP1			0				7	6	6	5		1070	6								0.992795	1	1	0.805	0.8443
ENSG00000157657	ZNF618			0				7	5	2	2											0.998805	1	0.8641	0.9992	0.9456
ENSG00000157764	BRAF			0	TRUE			7	7	6	6		767	5	4	1	[600,600]:4	0.8	1.9234	0.0272151	0.374208	0.00371751	0.0940332	0.0064	0.1539	0.0661
ENSG00000157796	WDR19			0				7	5	3	2											0.122546	0.615468	0.1331	0.1726	0.286
ENSG00000157856	CCDC164			0				7	5	5	4
ENSG00000158062	UBXN11			0				7	1	3	1
ENSG00000158113	LRRC43			0				7	5	4	2
ENSG00000158220	ESYT3			0				7	6	6	5
ENSG00000159256	MORC3			0				7	4	5	3											0.853347	1	0.6715	0.6516	0.6128
ENSG00000159399	HK2			0				7	4	3	2											0.967604	1	0.7787	0.8025	0.8063
ENSG00000159650	UROC1			0				7	7	5	5
ENSG00000159788	RGS12			0				7	5	4	3											0.732212	1	0.4939	0.5075	0.6634
ENSG00000159882	ZNF230			0				7	3	4	2
ENSG00000160179	ABCG1			0				7	3	3	2											0.978137	1	0.6994	0.9151	0.8686
ENSG00000160255	ITGB2			0				7	4													1	1	1	0.9996	1
ENSG00000160282	FTCD			0				7	5	4	2
ENSG00000161040	FBXL13			0				7	5	3	3
ENSG00000161381	PLXDC1			0				7	5	3	3											0.977793	1	0.9241	0.8487	0.7063
ENSG00000161914	ZNF653			0				7	7	2	2											0.999269	1	0.8914	0.9716	0.9733
ENSG00000162434	JAK1			0	TRUE			7	7	2	2											0.936693	1	0.5789	0.8167	0.8576
ENSG00000162600	OMA1			0				7	3	5	3											0.0459104	0.37716	0.4415	0.1184	0.0314
ENSG00000162620	LRRIQ3			0				7	5	7	5
ENSG00000162621	LRRC53			0				7	6	7	6
ENSG00000162994	CLHC1			0				7	5	3	3
ENSG00000163029	SMC6			0				7	5	5	4											0.545669	1	0.5358	0.375	0.4115
ENSG00000163060	TEKT4			0				7	5	6	4
ENSG00000163162	RNF149			0				7	5	2	2											0.801864	1	0.5663	0.5771	0.6641
ENSG00000163219	ARHGAP25			0				7	4	6	4											0.90962	1	0.9138	0.6301	0.6057
ENSG00000163286	ALPPL2			0				7	5	4	3
ENSG00000163362	C1orf106			0				7	4	4	3											0.668508	1	0.4159	0.6755	0.4674
ENSG00000163482	STK36			0				7	5	5	3		1316	5								0.805712	1	0.4743	0.8382	0.5543
ENSG00000163520	FBLN2			0				7	5	4	3											0.959517	1	0.5732	0.9155	0.9003
ENSG00000163704	PRRT3			0				7	4	7	4		982	6								0.351735	0.996969	0.1763	0.6203	0.3245
ENSG00000163818	LZTFL1			0				7	5	6	4		300	5	4	2	[19,19]:2,[202,202]:2	0.8	1.9234	0.0272151	0.374208	0.474219	1	0.2872	0.3748	0.5763
ENSG00000163820	FYCO1			0				7	3	5	3											0.239311	0.850359	0.4257	0.1803	0.2406
ENSG00000163913	IFT122			0				7	7	5	5		1293	5								0.047631	0.38519	0.1678	0.0754	0.1364
ENSG00000163946	FAM208A			0				7	5	5	3		1610	5								0.959447	1	0.8224	0.7178	0.7999
ENSG00000163975	MFI2			0				7	5	5	3											0.289295	0.921898	0.1997	0.2365	0.5355
ENSG00000163982	OTOP1			0				7	6	4	4
ENSG00000164187	LMBRD2			0				7	4	5	3		696	5								0.236052	0.846628	0.2081	0.2889	0.3004
ENSG00000164318	EGFLAM			0				7	6	6	5		1018	6								0.467749	1	0.4644	0.3132	0.4151
ENSG00000164327	RICTOR			0				7	5	7	5		1733	7								0.0501717	0.390514	0.099	0.2117	0.0884
ENSG00000164403	SHROOM1			0				7	5	4	3											0.812469	1	0.4712	0.6657	0.7217
ENSG00000164488	DACT2			0				7	3	3	2
ENSG00000164828	SUN1			0				7	5	5	3		975	5								0.75351	1	0.7385	0.5809	0.4199
ENSG00000165072	MAMDC2			0				7	4	2	2
ENSG00000165209	STRBP			0				7	6	6	5		673	6								0.264486	0.88887	0.3616	0.4743	0.1269
ENSG00000165383	LRRC18			0				7	1	3	1
ENSG00000165548	TMEM63C			0				7	5	4	3
ENSG00000165684	SNAPC4			0				7	6	4	4											0.50467	1	0.4635	0.3066	0.4946
ENSG00000165752	STK32C			0				7	7	6	6		500	5	2	1	[149,149]:2	0.4	0.599347	0.274471	0.510148	0.881383	1	0.8518	0.7058	0.5054
ENSG00000165995	CACNB2			0				7	3	3	3
ENSG00000166183	ASPG			0				7	5	4	3
ENSG00000166317	SYNPO2L			0				7	4	5	3
ENSG00000166444	ST5			0				7	6	5	5		1138	5	2	1	[399,399]:2	0.4	0.599347	0.274471	0.510148	0.49679	1	0.5111	0.1685	0.7905
ENSG00000166501	PRKCB			0				7	4	4	4											0.432938	1	0.6421	0.7077	0.1144
ENSG00000166704	ZNF606			0				7	3	7	3		793	6								0.107646	0.571501	0.4301	0.0708	0.1784
ENSG00000167077	MEI1			0				7	4	1	1
ENSG00000167291	TBC1D16			0				7	4	3	3											0.999704	1	0.964	0.9632	0.9505
ENSG00000167716	WDR81			0				7	4	2	2											0.769362	1	0.3625	0.7698	0.6856
ENSG00000167984	NLRC3			0				7	3	5	2
ENSG00000168016	TRANK1			0				7	6	5	4		2926	5								0.919406	1	0.8616	0.6824	0.6247
ENSG00000168454	TXNDC2			0				7	2	3	2
ENSG00000168916	ZNF608			0				7	3	5	3											0.00140218	0.0619946	0.0202	0.0314	0.0314
ENSG00000168959	GRM5			0				7	5	4	4
ENSG00000169031	COL4A3			0				7	6	6	6
ENSG00000169760	NLGN1			0				7	5	7	5
ENSG00000170325	PRDM10			0				7	5	2	2											0.996386	1	0.8779	0.9369	0.9003
ENSG00000170484	KRT74			0				7	3	4	3
ENSG00000170579	DLGAP1			0				7	3	2	2
ENSG00000170748	RBMXL2			0				7	7	6	6
ENSG00000170776	AKAP13			0				7	6	5	4											0.91381	1	0.6117	0.83	0.7021
ENSG00000170921	TANC2			0				7	7	5	5		2001	5								0.246533	0.859756	0.165	0.3862	0.3042
ENSG00000171045	TSNARE1			0				7	5	5	4		514	5								0.750573	1	0.4456	0.5266	0.7592
ENSG00000171189	GRIK1			0				7	6	3	2
ENSG00000171234	UGT2B7			0				7	3	2	1
ENSG00000171385	KCND3			0				7	6	4	4
ENSG00000171496	OR1L8			0				7	3	4	3
ENSG00000171551	ECEL1			0				7	5	6	4
ENSG00000171714	ANO5			0				7	5	5	4
ENSG00000171843	MLLT3			0	TRUE			7	1
ENSG00000171940	ZNF217			0				7	5	5	4		1049	5								0.494233	1	0.3057	0.4406	0.5002
ENSG00000171988	JMJD1C			0				7	5	5	3		2541	5								0.513541	1	0.4589	0.4957	0.3202
ENSG00000172139	SLC9C1			0				7	6	1	1
ENSG00000172188	OR4C11			0				7	3	6	3
ENSG00000172236	TPSAB1			0				7	3	6	3		293	5								0.436256	1	0.1681	0.6627	0.4735
ENSG00000172262	ZNF131			0				7	4	6	4											0.00779074	0.15179	0.37	0.0045	0.098
ENSG00000172482	AGXT			0				7	3	5	3
ENSG00000172869	DMXL1			0				7	5	6	4		3049	5								0.171393	0.734308	0.1754	0.1578	0.3936
ENSG00000172935	MRGPRF			0				7	4	5	3
ENSG00000173200	PARP15			0				7	2	4	2
ENSG00000173769	TOPAZ1			0				7	4	5	3
ENSG00000173818	ENDOV			0				7	5	3	3
ENSG00000173908	KRT28			0				7	4	6	4
ENSG00000173930	SLCO4C1			0				7	4	5	3
ENSG00000174175	SELP			0				7	3	7	3
ENSG00000174306	ZHX3			0				7	6	6	6		970	6	2	1	[249,249]:2	0.333333	0.378672	0.352466	0.510148	0.802066	1	0.738	0.4268	0.6896
ENSG00000174485	DENND4A			0				7	5	4	3											0.337703	0.979865	0.2084	0.2959	0.5355
ENSG00000174672	BRSK2			0				7	5	4	4
ENSG00000175065	DSG4			0				7	4	2	1
ENSG00000175115	PACS1			0				7	4	4	3											0.184259	0.762712	0.2019	0.2575	0.2344
ENSG00000175497	DPP10			0				7	4	4	4
ENSG00000175711	B3GNTL1			0				7	4	5	4
ENSG00000175928	LRRN1			0				7	4	3	3
ENSG00000176136	MC5R			0				7	4	4	4
ENSG00000176438	SYNE3			0				7	4	1	1
ENSG00000176567	OR4X1			0				7	3	4	2
ENSG00000177354	C10orf71			0				7	6	5	4
ENSG00000177575	CD163			0				7	4	5	4		1157	5								0.449145	1	0.4584	0.1931	0.6302
ENSG00000178568	ERBB4			0				7	6	5	5
ENSG00000178726	THBD			0				7	6	6	5		576	6	3	1	[473,474]:3	0.451186	0.768778	0.221013	0.510148	0.963302	1	0.9869	0.6865	0.718
ENSG00000178997	EXD1			0				7	3	2	2
ENSG00000179058	C9orf50			0				7	3	5	2
ENSG00000179094	PER1			0	TRUE			7	5	4	3											0.936128	1	0.6518	0.9183	0.6751
ENSG00000179172	HNRNPCL1			0				7	6	4	4
ENSG00000179583	CIITA			0	TRUE			7	3	6	3		1131	6	2	1	[500,500]:2	0.333333	0.378672	0.352466	0.510148	0.825867	1	0.8732	0.3654	0.749
ENSG00000179873	NLRP11			0				7	4	5	3
ENSG00000180988	OR52N2			0				7	2	5	2
ENSG00000181291	TMEM132E			0				7	5	6	4
ENSG00000181333	HEPHL1			0				7	3	7	3
ENSG00000181588	MEX3D			0				7	5	3	2											0.970805	1	0.7137	0.8464	0.8576
ENSG00000181961	OR4A16			0				7	2	4	2
ENSG00000182173	TSEN54			0				7	3	4	3											0.151072	0.700672	0.3196	0.1802	0.156
ENSG00000182634	OR10G7			0				7	3	7	3
ENSG00000182923	CEP63			0				7	5	3	3											0.574525	1	0.3852	0.4289	0.5593
ENSG00000183044	ABAT			0				7	5	3	3											0.9836	1	0.7741	0.8525	0.8959
ENSG00000183260	ABHD16B			0				7	4	5	3
[truncated: 15,478 more rows]

## Sheet: Non hypermutated
	PVALUE	QVALUE	PPH2_SCORE_PVALUE	MA_SCORE_PVALUE	SIFT_SCORE_PVALUE
ENSG00000134982	0	0	1e-08	1e-08	1e-08		APC
ENSG00000141510	0	0	1e-08	1e-08	1e-08		TP53
ENSG00000133703	4.44089e-16	3.92723e-13	0.0049	1e-08	1e-08		KRAS
ENSG00000125398	7.16094e-14	4.74949e-11	1e-08	0.0001	0.0001		SOX9
ENSG00000109670	1.38112e-13	7.32821e-11	1e-08	0.0002	0.0001		FBX
ENSG00000078747	4.54053e-09	1.80822e-06	0.0214	1e-08	0.0625
ENSG00000206503	4.77104e-09	1.80822e-06	0.0024	1e-08	0.588
ENSG00000171862	5.95074e-08	1.97341e-05	0.0001	0.0005	0.0044
ENSG00000156508	2.19311e-07	6.46481e-05	0.5245	1e-08	0.1755
ENSG00000148180	5.91601e-07	0.000156952	0.0004	0.0008	0.0086
ENSG00000111912	8.1073e-06	0.00179239	0.0016	0.0021	0.0152
ENSG00000164597	8.1073e-06	0.00179239	0.0016	0.0021	0.0152
ENSG00000141646	1.01322e-05	0.00206774	0.0038	0.0008	0.0216
ENSG00000174197	1.16614e-05	0.00220983	0.0003	0.0583	0.0044
ENSG00000136068	1.43475e-05	0.00251265	0.0016	0.004	0.0152
ENSG00000130338	1.51536e-05	0.00251265	0.0008	0.0294	0.0044
ENSG00000197969	1.68541e-05	0.00263023	0.0024	0.0032	0.0152
ENSG00000162105	2.93106e-05	0.00432006	0.0024	0.006	0.0152
ENSG00000185010	4.15291e-05	0.00579877	0.0101	0.0025	0.0129
ENSG00000117899	5.76077e-05	0.00764166	0.0016	0.0045	0.0658
ENSG00000204217	6.10493e-05	0.00771256	0.0064	0.0092	0.0086
ENSG00000130479	6.45571e-05	0.007785	0.0074	0.0048	0.0152
ENSG00000163867	7.43831e-05	0.00857992	0.011	0.0038	0.0152
ENSG00000197372	0.000110488	0.0122136	0.0401	0.0004	0.0625
ENSG00000114923	0.000120572	0.0127951	0.0032	0.0228	0.0152
ENSG00000117713	0.000131041	0.0133712	0.0068	0.0082	0.0219
ENSG00000116128	0.000199719	0.0191071	0.0008	0.0984	0.0253
ENSG00000109536	0.000201658	0.0191071	0.0219	0.0541	0.0017
ENSG00000002016	0.000280447	0.0248049	0.0295	0.0066	0.0152
ENSG00000170266	0.000280492	0.0248049	0.0128	0.0037	0.0625
ENSG00000182670	0.000312102	0.0267099	0.0059	0.0374	0.0152
ENSG00000156011	0.000331533	0.0274861	0.0128	0.0045	0.0625
ENSG00000090924	0.000353682	0.0284339	0.0261	0.062	0.0024
ENSG00000157764	0.000404479	0.0315613	0.0039	0.0767	0.0152
ENSG00000100023	0.000423553	0.0321053	0.0128	0.006	0.0625
ENSG00000111642	0.000444032	0.0325053	0.0149	0.0036	0.0946
ENSG00000163702	0.000491539	0.0325053	0.0032	0.1176	0.0152
ENSG00000242110	0.000502821	0.0325053	0.0594	0.0021	0.0471
ENSG00000138002	0.000547112	0.0325053	0.0314	0.0136	0.0152
ENSG00000197013	0.000607956	0.0325053	0.0228	0.0086	0.0375
ENSG00000175727	0.000646323	0.0325053	0.0271	0.0143	0.0204
ENSG00000237440	0.000712446	0.0325053	0.077	0.0134	0.0086
ENSG00000013288	0.000749142	0.0325053	0.0164	0.0227	0.0253
ENSG00000121879	0.000777204	0.0325053	0.0095	0.0756	0.0137
ENSG00000148143	0.000791436	0.0325053	0.0156	0.0424	0.0152
ENSG00000065060	0.000812541	0.0325053	0.0083	0.0494	0.0253
ENSG00000113594	0.000837209	0.0325053	0.0115	0.0254	0.0368
ENSG00000033178	0.000882165	0.0325053	0.0128	0.0143	0.0625
ENSG00000067066	0.000882165	0.0325053	0.0128	0.0143	0.0625
ENSG00000090266	0.000882165	0.0325053	0.0128	0.0143	0.0625
ENSG00000100162	0.000882165	0.0325053	0.0128	0.0143	0.0625
ENSG00000103544	0.000882165	0.0325053	0.0128	0.0143	0.0625
ENSG00000105483	0.000882165	0.0325053	0.0128	0.0143	0.0625
ENSG00000105662	0.000882165	0.0325053	0.0128	0.0143	0.0625
ENSG00000108375	0.000882165	0.0325053	0.0128	0.0143	0.0625
ENSG00000109787	0.000882165	0.0325053	0.0128	0.0143	0.0625
ENSG00000114416	0.000882165	0.0325053	0.0128	0.0143	0.0625
ENSG00000115207	0.000882165	0.0325053	0.0128	0.0143	0.0625
ENSG00000135315	0.000882165	0.0325053	0.0128	0.0143	0.0625
ENSG00000135972	0.000882165	0.0325053	0.0128	0.0143	0.0625
ENSG00000138768	0.000882165	0.0325053	0.0128	0.0143	0.0625
ENSG00000142784	0.000882165	0.0325053	0.0128	0.0143	0.0625
ENSG00000156030	0.000882165	0.0325053	0.0128	0.0143	0.0625
ENSG00000163605	0.000882165	0.0325053	0.0128	0.0143	0.0625
ENSG00000166710	0.000882165	0.0325053	0.0128	0.0143	0.0625
ENSG00000168310	0.000882165	0.0325053	0.0128	0.0143	0.0625
ENSG00000170871	0.000882165	0.0325053	0.0128	0.0143	0.0625
ENSG00000177731	0.000882165	0.0325053	0.0128	0.0143	0.0625
ENSG00000182621	0.000882165	0.0325053	0.0128	0.0143	0.0625
ENSG00000184675	0.000882165	0.0325053	0.0128	0.0143	0.0625
ENSG00000198464	0.000882165	0.0325053	0.0128	0.0143	0.0625
ENSG00000204839	0.000882165	0.0325053	0.0128	0.0143	0.0625
ENSG00000138642	0.000954064	0.034673	0.0128	0.0157	0.0625
ENSG00000149311	0.000996106	0.035351	0.0281	0.0186	0.0253
ENSG00000137124	0.000999367	0.035351	0.0354	0.006	0.0625
ENSG00000163681	0.00104365	0.0364318	0.0074	0.0369	0.0512
ENSG00000048392	0.00115861	0.0399192	0.0497	0.0051	0.0625
ENSG00000105325	0.00120434	0.0409629	0.0177	0.015	0.0625
ENSG00000151914	0.00123794	0.0412625	0.0157	0.0313	0.0349
ENSG00000170921	0.00124425	0.0412625	0.0209	0.096	0.0086
ENSG00000011454	0.00126435	0.0414114	0.0286	0.0247	0.0249
ENSG00000148737	0.00129803	0.0419959	0.0032	0.0997	0.0569
ENSG00000055609	0.00133886	0.042795	0.0018	0.032	0.3271
ENSG00000118507	0.00148893	0.0470253	0.0271	0.0127	0.0622
ENSG00000117114	0.00157351	0.0491122	0.0128	0.0286	0.0625
ENSG00000157796	0.00172364	0.0531723	0.0227	0.018	0.0625
ENSG00000153707	0.00177112	0.054009	0.0277	0.0102	0.0934
ENSG00000076356	0.00213367	0.0641255	0.1875	0.0116	0.0152
ENSG00000100968	0.00215121	0.0641255	0.0194	0.0309	0.0557
ENSG00000013016	0.00221908	0.0654135	0.1149	0.0082	0.0368
ENSG00000037280	0.00226543	0.0660459	0.0292	0.0182	0.0669
ENSG00000157193	0.00235819	0.067691	0.042	0.202	0.0044
ENSG00000115648	0.00237288	0.067691	0.0177	0.034	0.0625
ENSG00000072134	0.00248138	0.0700331	0.0177	0.0359	0.0625
ENSG00000124228	0.00257361	0.0718714	0.1039	0.0045	0.0888
ENSG00000188171	0.00268607	0.0742306	0.0128	0.0285	0.1199
ENSG00000105245	0.00279144	0.0763473	0.0434	0.0169	0.0625
ENSG00000171282	0.00300914	0.0810465	0.0447	0.0076	0.1479
ENSG00000214021	0.00303479	0.0810465	0.0139	0.2666	0.0137
ENSG00000067191	0.0030549	0.0810465	0.0439	0.0767	0.0152
ENSG00000100271	0.00310333	0.0812314	0.0967	0.0045	0.1199
ENSG00000162591	0.00312311	0.0812314	0.0184	0.0697	0.041
ENSG00000172985	0.00315615	0.0812938	0.0232		0.0152
ENSG00000174125	0.00327275	0.0834866	0.3948	0.0164	0.0086
ENSG00000112118	0.00337931	0.0853839	0.0452	0.0205	0.0625
ENSG00000138593	0.00352583	0.0876665	0.0257	0.0504	0.0471
ENSG00000115504	0.00353574	0.0876665	0.0051	0.0767	0.1565
ENSG00000164535	0.00364805	0.0896136	0.0209	0.0487	0.0625
ENSG00000129038	0.0037815	0.0920396	0.0137	0.1949	0.0249
ENSG00000170085	0.00387031	0.0933447	0.0292		0.0152
ENSG00000124126	0.00407906	0.0974931	0.0307	0.0646	0.0368
ENSG00000112796	0.00417327	0.0984407	0.0311	0.0226	0.1068
ENSG00000134369	0.00419291	0.0984407	0.0209	0.0578	0.0625
ENSG00000161249	0.00465707	0.108379	0.0209	0.0658	0.0625
ENSG00000136378	0.00473035	0.109057	0.0381	0.0259	0.0888
ENSG00000143889	0.00476841	0.109057	0.0177	0.08	0.0625
ENSG00000167081	0.00487595	0.110563	0.0401	0.0363	0.0625
ENSG00000137073	0.00494191	0.111109	0.1035	0.0143	0.0625
ENSG00000198538	0.00512026	0.114152	0.0406	0.0253	0.0941
ENSG00000132182	0.00527083	0.115931	0.0224	0.042	0.1065
ENSG00000162236	0.00529942	0.115931	0.0524	0.0308	0.0625
ENSG00000116641	0.00533115	0.115931	0.0286	0.0397	0.0895
ENSG00000067369	0.00559962	0.120667	0.0209	0.0582	0.0888
ENSG00000003393	0.0056399	0.120667	0.0371	0.047	0.0625
ENSG00000100354	0.00576811	0.122422	0.1289	0.0572	0.0152
ENSG00000127616	0.00581491	0.122436	0.0128	0.067	0.132
ENSG00000155093	0.00593956	0.124076	0.0262	0.1631	0.0272
ENSG00000169564	0.00602213	0.124818	0.0812	0.0233	0.0625
ENSG00000138744	0.00607728	0.124985	0.0609	0.1292	0.0152
ENSG00000160633	0.00637258	0.129709	0.0177	0.1147	0.0625
ENSG00000053770	0.0064048	0.129709	0.0796	0.0476	0.0337
ENSG00000152518	0.0065887	0.132423	0.0205	0.0487	0.1325
ENSG00000130402	0.00667025	0.132646	0.1064	0.0202	0.0625
ENSG00000137962	0.00669979	0.132646	0.0371	0.041	0.0888
ENSG00000010327	0.00698713	0.137136	0.0195	0.1362	0.0536
ENSG00000138468	0.00714207	0.137136	0.0375	0.1567	0.0249
ENSG00000196126	0.00715679	0.137136	0.0759	0.0844	0.0229
ENSG00000132849	0.0071974	0.137136	0.0127	0.0906	0.1284
ENSG00000196557	0.00722893	0.137136	0.0324	0.051	0.0899
ENSG00000129204	0.00728539	0.137136	0.0235	0.1146	0.0557
ENSG00000143341	0.00728842	0.137136	0.0211	0.1081	0.0658
ENSG00000168538	0.00747662	0.139686	0.0426	0.0582	0.0625
ENSG00000168477	0.00755196	0.140107	0.0588	0.0353	0.0756
ENSG00000141002	0.00763055	0.140582	0.0443	0.0336	0.1068
ENSG00000102699	0.00797316	0.145881	0.101	0.0385	0.0432
ENSG00000133401	0.00805234	0.146321	0.0608	0.0519	0.0539
ENSG00000213886	0.00824051	0.148722	0.0633	0.0259	0.1068
ENSG00000063601	0.00840233	0.149613	0.0448	0.0323	0.124
ENSG00000110697	0.00844086	0.149613	0.2443	0.0486	0.0152
ENSG00000182022	0.00851265	0.149613	0.041	0.0501	0.0888
ENSG00000110723	0.00854356	0.149613	0.0162	0.1719	0.0658
ENSG00000181019	0.00857187	0.149613	0.0128	0.1346	0.1068
ENSG00000160691	0.00866056	0.149842	0.0588	0.0357	0.0888
ENSG00000011451	0.00873642	0.149842	0.0238		0.0471
ENSG00000142185	0.00875443	0.149842	0.0684	0.0442	0.0625
ENSG00000177084	0.00883439	0.150241	0.1659	0.0281	0.041
ENSG00000168646	0.00910627	0.153879	0.0214	0.1045	0.0888
ENSG00000130158	0.00949045	0.159355	0.0601	0.0557	0.0625
ENSG00000214022	0.00991932	0.164454	0.0529	0.0471	0.0888
ENSG00000157637	0.0100823	0.164454	0.0248	0.1074	0.0848
ENSG00000173599	0.0100844	0.164454	0.0652	0.0289	0.1199
ENSG00000152078	0.0101104	0.164454	0.0721	0.0503	0.0625
ENSG00000147316	0.0101686	0.164454	0.0137	0.1344	0.124
ENSG00000124177	0.0102127	0.164454	0.0448	0.0294	0.1743
ENSG00000123066	0.0103209	0.164454	0.0415	0.0897	0.0625
ENSG00000132357	0.0103259	0.164454	0.0371	0.1004	0.0625
ENSG00000146731	0.010352	0.164454	0.1557	0.024	0.0625
ENSG00000055483	0.0106664	0.16844	0.0674	0.1068	0.0337
ENSG00000164659	0.0110096	0.171936	0.0714	0.0635	0.0557
ENSG00000178104	0.0110174	0.171936	0.0122	0.1482	0.1398
ENSG00000068650	0.0112874	0.174222	0.0774	0.0475	0.0709
ENSG00000164190	0.0112952	0.174222	0.1141	0.0235	0.0973
ENSG00000158793	0.0115456	0.177055	0.0365	0.1176	0.0625
ENSG00000105339	0.0116715	0.177957	0.078	0.0481	0.0725
ENSG00000151090	0.0117684	0.178062	0.0379	0.0419	0.1731
ENSG00000161533	0.0118131	0.178062	0.1035	0.0427	0.0625
ENSG00000011304	0.0118798	0.178062	0.0885	0.0354	0.0888
ENSG00000048471	0.0120052	0.178491	0.0284	0.1118	0.0888
ENSG00000008838	0.0120429	0.178491	0.0209	0.0682	0.1986
ENSG00000197603	0.0122988	0.18127	0.0221	0.2215	0.0594
ENSG00000104375	0.012596	0.184154	0.0596	0.0903	0.0557
ENSG00000100926	0.0126529	0.184154	0.0508	0.0495	0.1199
ENSG00000020633	0.0127159	0.184154	0.0311	0.1561	0.0625
ENSG00000082213	0.0127721	0.184154	0.0562	0.0608	0.0893
ENSG00000087460	0.0129914	0.186304	0.1988	0.0344	0.0456
ENSG00000151835	0.013204	0.187416	0.1301	0.0753	0.0325
ENSG00000136021	0.0132738	0.187416	0.0542	0.0666	0.0888
ENSG00000132382	0.0132809	0.187416	0.024	0.1215	0.11
ENSG00000000460	0.013468	0.18905	0.0542	0.0964	0.0625
ENSG00000130396	0.0135883	0.189347	0.0311	0.1196	0.0888
ENSG00000166963	0.0136938	0.189347	0.0064	0.2941
ENSG00000118971	0.0137216	0.189347	0.1055	0.0357	0.0888
ENSG00000118369	0.0137746	0.189347	0.0436	0.127	0.0607
ENSG00000090020	0.0141003	0.190664	0.0944	0.0587	0.0625
ENSG00000198561	0.0141521	0.190664	0.0266	0.2093	0.0625
ENSG00000100359	0.0142998	0.190664	0.0941	0.0422	0.0888
ENSG00000070814	0.0143411	0.190664	0.0284	0.1894	0.0658
ENSG00000112983	0.0143565	0.190664	0.0319	0.217	0.0512
ENSG00000075643	0.0143674	0.190664	0.0812	0.0276	0.1583
ENSG00000186111	0.0143734	0.190664	0.1224	0.0464	0.0625
ENSG00000134480	0.0145513	0.191888	0.1034	0.0558	0.0625
ENSG00000105426	0.0147087	0.191888	0.0329	0.1108	0.1003
ENSG00000144504	0.01471	0.191888	0.0271	0.1511	0.0893
ENSG00000104856	0.0147986	0.191888	0.0737	0.08	0.0625
ENSG00000153827	0.0148274	0.191888	0.0437	0.3395	0.0249
ENSG00000099290	0.0153108	0.197182	0.0612	0.0589	0.1068
ENSG00000115750	0.0155892	0.199798	0.0672	0.0549	0.1068
ENSG00000134815	0.0159111	0.20273	0.0468	0.1383	0.0625
ENSG00000113318	0.015996	0.20273	0.1265	0.0468	0.0688
ENSG00000065243	0.0160856	0.20273	0.0361	0.0652	0.1743
ENSG00000177000	0.0161236	0.20273	0.0311	0.0862	0.1535
ENSG00000013573	0.0162378	0.203203	0.0296	0.4163	0.0337
ENSG00000101624	0.0167719	0.208901	0.0909	0.0446	0.1068
ENSG00000139133	0.0172194	0.213473	0.0694	0.0351	0.1839
ENSG00000111647	0.0174672	0.215537	0.0579	0.1261	0.0625
ENSG00000129083	0.017549	0.215545	0.0957	0.0335	0.1432
ENSG00000160360	0.0181069	0.221371	0.0434	0.0599	0.1839
ENSG00000134775	0.0192448	0.233799	0.0822	0.1012	0.0622
ENSG00000163482	0.019324	0.233799	0.0663	0.3151	0.0249
ENSG00000141027	0.0193878	0.233799	0.0183	0.2673	0.1068
ENSG00000178188	0.0197946	0.237551	0.042	0.3792	0.0337
ENSG00000138430	0.019878	0.237551	0.2748	0.1292	0.0152
ENSG00000073331	0.0203667	0.242299	0.0795	0.1121	0.0625
ENSG00000119969	0.0205738	0.242851	0.1025	0.0881	0.0625
ENSG00000147364	0.0205961	0.242851	0.045	0.1176	0.1068
ENSG00000129219	0.0211132	0.247847	0.0864	0.0408	0.1656
ENSG00000095303	0.0212555	0.248418	0.078	0.1208	0.0625
ENSG00000204525	0.0215849	0.250546	0.485	0.0045	0.2753
ENSG00000144747	0.0216797	0.250546	0.0335	0.1689	0.1068
ENSG00000064655	0.0217209	0.250546	0.0848	0.1143	0.0625
ENSG00000127022	0.0218338	0.250757	0.0519		0.0625
ENSG00000172977	0.0219965	0.251538	0.0617	0.1792	0.0557
ENSG00000151612	0.0221199	0.251863	0.0527		0.0625
ENSG00000124380	0.0224807	0.253758	0.3281	0.0309	0.0625
ENSG00000095951	0.022548	0.253758	0.0412	0.1729	0.0893
ENSG00000165490	0.0226203	0.253758	0.088	0.0692	0.1049
ENSG00000204310	0.0226793	0.253758	0.0805	0.1274	0.0625
ENSG00000196652	0.0227645	0.253758	0.1107	0.0931	0.0625
ENSG00000145715	0.0232684	0.258289	0.0496	0.1505	0.0888
ENSG00000253729	0.0236765	0.261724	0.0296	0.3608	0.0635
ENSG00000181690	0.0239561	0.263491	0.0999	0.1103	0.0625
ENSG00000083807	0.0242789	0.263491	0.0895	0.1253	0.0625
ENSG00000004777	0.0243332	0.263491	0.1035	0.1442	0.0471
ENSG00000177409	0.0244653	0.263491	0.046	0.0883	0.1743
ENSG00000100345	0.0245118	0.263491	0.1139	0.0997	0.0625
ENSG00000141956	0.0245546	0.263491	0.071	0.1894	0.0529
ENSG00000132801	0.0245961	0.263491	0.0485	0.2352	0.0625
ENSG00000108424	0.0246789	0.263491	0.0598	0.1916	0.0625
ENSG00000083828	0.0247302	0.263491	0.0349	0.1716	0.1199
ENSG00000174405	0.0254051	0.267718	0.0802	0.0871	0.1065
ENSG00000164244	0.025464	0.267718	0.1148	0.0732	0.0888
ENSG00000099810	0.0254701	0.267718	0.1436	0.0363	0.1432
ENSG00000171467	0.0255306	0.267718	0.0909	0.1318	0.0625
ENSG00000173226	0.0258283	0.269301	0.0339	0.105	0.2136
ENSG00000106948	0.0258846	0.269301	0.0488	0.1463	0.1068
ENSG00000125810	0.0264467	0.274075	0.0773	0.0452	0.2245
ENSG00000015133	0.0267797	0.276446	0.1867	0.0481	0.0888
ENSG00000156345	0.0270256	0.277903	0.0948	0.0645	0.132
ENSG00000164292	0.0274621	0.280496	0.093	0.083	0.1068
ENSG00000146733	0.0275339	0.280496	0.0934	0.0577	0.1535
ENSG00000175029	0.027595	0.280496	0.0684		0.0625
ENSG00000152217	0.028121	0.284752	0.0718	0.1204	0.0984
ENSG00000165684	0.0290764	0.293297	0.2268	0.0439	0.0893
ENSG00000198719	0.0291859	0.293297	0.1198	0.0425	0.1755
ENSG00000179532	0.0295017	0.294763	0.2155	0.0893	0.0471
ENSG00000105939	0.0296134	0.294763	0.1497	0.0461	0.132
ENSG00000102893	0.0297463	0.294763	0.0771	0.083	0.1432
ENSG00000101412	0.0297763	0.294763	0.0699	0.0748	0.1755
ENSG00000117228	0.0303375	0.298438	0.144	0.0342	0.191
ENSG00000143669	0.030405	0.298438	0.0959	0.1574	0.0625
ENSG00000204569	0.030485	0.298438	0.0365	0.1318
ENSG00000182511	0.0312222	0.304531	0.1074	0.0852	0.1068
ENSG00000136383	0.031383	0.304978	0.0696	0.2262	0.0625
ENSG00000173542	0.0321498	0.309301	0.1542	0.0617	0.1068
ENSG00000130826	0.0321691	0.309301	0.1602	0.0401	0.1583
ENSG00000128052	0.0322655	0.309301	0.1326	0.0872	0.0883
ENSG00000100201	0.0322942	0.309301	0.1336	0.0453	0.1689
ENSG00000100422	0.032591	0.311022	0.1556	0.1064	0.0625
ENSG00000169379	0.0327669	0.311312	0.3102	0.0445	0.0755
ENSG00000069431	0.0328562	0.311312	0.119	0.0384	0.2289
ENSG00000096696	0.0333886	0.315231	0.1598	0.107	0.0625
ENSG00000065361	0.033826	0.318228	0.0434	0.2346	0.1068
ENSG00000196371	0.0341639	0.318672	0.0926	0.1904	0.0625
ENSG00000145113	0.0342498	0.318672	0.0024	0.583	0.7902
ENSG00000040341	0.0342961	0.318672	0.0832	0.0841	0.1583
ENSG00000198920	0.0343536	0.318672	0.0335	0.1962	0.1689
ENSG00000165480	0.0352476	0.324222	0.0452	0.1505	0.1689
ENSG00000100625	0.0352851	0.324222	0.1267	0.1453	0.0625
ENSG00000182141	0.0353186	0.324222	0.7242	0.0388	0.041
ENSG00000105329	0.0359474	0.326493	0.0643	0.1344	0.1365
ENSG00000167615	0.036183	0.326493	0.1979	0.0841	0.0715
ENSG00000163629	0.0364994	0.326493	0.0402	0.2295	0.1305
ENSG00000148848	0.0365081	0.326493	0.1299	0.105	0.0883
ENSG00000174136	0.0367998	0.326493	0.1092	0.0487	0.2289
ENSG00000174953	0.0368006	0.326493	0.0826	0.0931	0.1583
ENSG00000185800	0.0368017	0.326493	0.0877	0.2221	0.0625
ENSG00000108825	0.036805	0.326493	0.0688	0.2496	0.0709
ENSG00000197557	0.0368381	0.326493	0.1877	0.0492	0.132
ENSG00000144589	0.0368427	0.326493	0.0387	0.22	0.1432
ENSG00000111450	0.0369196	0.326493	0.0967		0.0625
ENSG00000163386	0.0377476	0.332705	0.0344	0.1728	0.2119
ENSG00000183421	0.0381276	0.334942	0.0423	0.2826	0.1068
ENSG00000059573	0.0385113	0.337196	0.1615	0.0607	0.132
ENSG00000102580	0.039024	0.339771	0.1415	0.0296	0.3145
ENSG00000102996	0.0391581	0.339771	0.1617	0.062	0.132
ENSG00000234745	0.0391896	0.339771	0.1358	0.0478
ENSG00000118873	0.0394573	0.340367	0.0959	0.157	0.0888
ENSG00000126602	0.0395149	0.340367	0.1098	0.0852	0.1432
ENSG00000163297	0.0397679	0.341438	0.0949	0.4381	0.0325
ENSG00000168255	0.0411022	0.351755	0.0774		0.0888
ENSG00000254122	0.0418423	0.356938	0.1598	0.0299	0.3029
ENSG00000087116	0.0420648	0.356982	0.1681	0.0572	0.1516
ENSG00000155307	0.0421166	0.356982	0.3678	0.1178	0.0337
ENSG00000154767	0.0430824	0.364005	0.0454	0.2095	0.1583
ENSG00000196268	0.0432671	0.364405	0.5983	0.0237	0.1068
ENSG00000166833	0.04405	0.369825	0.0266	0.1428	0.4085
ENSG00000127481	0.0445654	0.372972	0.0555	0.1506	0.1886
ENSG00000107643	0.0451883	0.376996	0.4084	0.0648	0.0607
ENSG00000163820	0.0456643	0.379773	0.1353	0.0841	0.1432
ENSG00000203734	0.0458289	0.37995	0.0702	0.1129	0.2066
ENSG00000132436	0.0465196	0.384207	0.2313	0.1098	0.0658
ENSG00000196466	0.0466319	0.384207	0.1482	0.1274	0.0888
ENSG00000119912	0.0475716	0.389821	0.1688	0.1633	0.0625
ENSG00000010295	0.0476073	0.389821	0.3281	0.0841	0.0625
ENSG00000215421	0.0480121	0.391926	0.0681	0.1794	0.1428
ENSG00000171723	0.048168	0.391993	0.0766	0.2142	0.1068
ENSG00000198171	0.0486572	0.394763	0.431	0.2712	0.0152
ENSG00000161996	0.0488898	0.39486	0.0892	0.1063	0.1886
ENSG00000205060	0.0489668	0.39486	0.1002	0.1249	0.1432
ENSG00000114026	0.0494543	0.396948	0.1431	0.0827	0.1535
ENSG00000150457	0.049525	0.396948	0.0571	0.4222	0.0755
ENSG00000060339	0.049935	0.399029	0.115	0.1335	0.1199
ENSG00000141524	0.0503881	0.401441	0.118	0.2527	0.0625
ENSG00000011114	0.0509572	0.404759	0.0465	0.2158	0.1886
ENSG00000162910	0.0513134	0.406372	0.2104	0.1453	0.0625
ENSG00000130940	0.0515188	0.406784	0.1284	0.2394	0.0625
ENSG00000007341	0.0523233	0.411471	0.1205	0.1834	0.0888
ENSG00000136059	0.0524226	0.411471	0.1475		0.0625
ENSG00000196236	0.0526137	0.411753	0.0867		0.1068
ENSG00000163563	0.0533168	0.415601	0.1446	0.1304	0.1068
ENSG00000133103	0.0534188	0.415601	0.0972	0.1945	0.1068
ENSG00000125648	0.05362	0.415947	0.1516		0.0625
ENSG00000132561	0.0550852	0.426067	0.0519	0.2834	0.1432
ENSG00000034053	0.0569276	0.43793	0.1224	0.1686	0.1068
ENSG00000162998	0.0571687	0.43793	0.1325	0.2677	0.0625
ENSG00000188906	0.0572076	0.43793	0.1185	0.0902	0.2076
ENSG00000072609	0.0572792	0.43793	0.1731	0.164	0.0783
ENSG00000141644	0.0584216	0.443818	0.0676	0.3164	0.1068
ENSG00000105379	0.0589742	0.443818	0.0916	0.1914	0.132
ENSG00000151276	0.059017	0.443818	0.4029	0.1123	0.0512
ENSG00000129993	0.0590833	0.443818	0.0936	0.2321	0.1068
ENSG00000152926	0.0591318	0.443818	0.0657	0.1188	0.2976
ENSG00000081803	0.0591534	0.443818	0.0755	0.1766	0.1743
ENSG00000163565	0.059342	0.443818	0.0891	0.2185	0.1199
ENSG00000180357	0.0593876	0.443818	0.1078	0.1022	0.2121
ENSG00000061273	0.060232	0.447664	0.0323	0.4355	0.1694
ENSG00000158321	0.0602397	0.447664	0.0453	0.3141	0.1675
ENSG00000100207	0.0611457	0.453128	0.1184	0.064	0.3211
ENSG00000167528	0.0613609	0.453455	0.115	0.0899	0.2365
ENSG00000160145	0.0617493	0.454989	0.0699	0.1871	0.1886
ENSG00000141101	0.0620568	0.454989	0.0615	0.2196	0.1839
ENSG00000198399	0.0621542	0.454989	0.4086	0.0686	0.0888
ENSG00000000971	0.0622572	0.454989	0.0463	0.1904	0.283
ENSG00000088387	0.0625366	0.454989	0.1385	0.1145	0.1583
ENSG00000104517	0.0627234	0.454989	0.0286	0.2016	0.4372
ENSG00000072840	0.0627689	0.454989	0.0842	0.1643	0.1824
ENSG00000184178	0.0637417	0.460781	0.1462	0.1651	0.1068
ENSG00000180376	0.0642233	0.462202	0.0778	0.1686	0.1986
ENSG00000138735	0.0643867	0.462202	0.0473	0.2783	0.1986
ENSG00000168502	0.0644609	0.462202	0.0641	0.6536	0.0625
ENSG00000168769	0.0647028	0.462686	0.0968	0.206	0.132
ENSG00000174938	0.0651659	0.464745	0.0488	0.2507	0.2173
ENSG00000090905	0.0656267	0.466777	0.0242	0.4636	0.2393
ENSG00000107077	0.0664454	0.471336	0.217	0.0938	0.1342
ENSG00000073711	0.0666816	0.47175	0.5513	0.0907	0.0549
ENSG00000127329	0.0679644	0.476882	0.063	0.1955	0.2289
ENSG00000101452	0.068015	0.476882	0.2078	0.2173	0.0625
ENSG00000170801	0.0682574	0.476882	0.0996	0.1686	0.1689
ENSG00000108219	0.0682778	0.476882	0.1072	0.4235	0.0625
ENSG00000206530	0.0683058	0.476882	0.0805	0.1887	0.1869
ENSG00000124942	0.0688981	0.479755	0.2129	0.217	0.0622
ENSG00000197782	0.0692493	0.480085	0.1191	0.0972	0.25
ENSG00000143970	0.0693074	0.480085	0.2165	0.0631	0.2121
ENSG00000158089	0.0701659	0.484659	0.1071	0.1045	0.2634
ENSG00000168795	0.0707013	0.484659	0.3281	0.1453	0.0625
ENSG00000048649	0.0707447	0.484659	0.0807	0.3082	0.1199
ENSG00000166260	0.0708099	0.484659	0.213		0.0625
ENSG00000066427	0.0709836	0.484659	0.1132	0.4235	0.0625
ENSG00000154330	0.0710638	0.484659	0.1035	0.0903	0.3211
ENSG00000196588	0.0714197	0.485837	0.2427	0.0544	0.2289
ENSG00000198246	0.0717758	0.486743	0.2316	0.0778	0.1689
ENSG00000105669	0.0719198	0.486743	0.1533	0.0631	0.3155
ENSG00000112655	0.0725956	0.488711	0.2606	0.1261	0.0941
ENSG00000106397	0.0727561	0.488711	0.0535	0.2236	0.2593
ENSG00000072422	0.0728591	0.488711	0.1089	0.1121	0.2546
ENSG00000138231	0.0729475	0.488711	0.1336	0.2182	0.1068
ENSG00000080603	0.0740349	0.492476	0.0278	0.5059
ENSG00000134900	0.074244	0.492476	0.1462	0.0986	0.2214
ENSG00000044115	0.074433	0.492476	0.1181	0.1556	0.1743
ENSG00000149292	0.0744687	0.492476	0.1682	0.1267	0.1504
ENSG00000189306	0.0744882	0.492476	0.167	0.1094	0.1755
ENSG00000164715	0.0746233	0.492476	0.07	0.1771	0.2593
ENSG00000140577	0.0764859	0.503516	0.1288	0.291	0.0888
ENSG00000189079	0.0770663	0.504813	0.1421	0.1505	0.1573
ENSG00000204514	0.0771125	0.504813	0.0759	0.2545	0.1743
ENSG00000087077	0.0772537	0.504813	0.2373	0.2276	0.0625
ENSG00000078902	0.0790963	0.514804	0.0832	0.2281	0.1839
ENSG00000103426	0.0791708	0.514804	0.5111	0.0518	0.132
ENSG00000153246	0.0800454	0.519219	0.2066	0.0776	0.2214
ENSG00000170881	0.0808538	0.523183	0.2252	0.2006	0.0797
ENSG00000100726	0.0811274	0.523677	0.1743	0.0788	0.2634
ENSG00000115112	0.081475	0.524644	0.1566	0.1125	0.2066
ENSG00000126351	0.082092	0.527336	0.1773	0.332	0.0625
ENSG00000186174	0.0825874	0.529238	0.1545	0.1135	0.2116
ENSG00000107186	0.0832639	0.532287	0.0733	0.2534	0.2021
ENSG00000121940	0.0835092	0.532572	0.074	0.3164	0.161
ENSG00000124006	0.0838059	0.533182	0.1035	0.114	0.3211
ENSG00000163879	0.0840195	0.533262	0.1551	0.1712	0.1432
ENSG00000141540	0.0844082	0.534451	0.1695	0.1737	0.13
ENSG00000038427	0.0847574	0.535181	0.1708	0.1812	0.1244
ENSG00000196549	0.0849269	0.535181	0.1478	0.2446	0.1068
ENSG00000137449	0.0855951	0.538113	0.3281	0.1904	0.0625
ENSG00000130175	0.0858872	0.538673	0.1853	0.0925	0.2289
ENSG00000143493	0.0862783	0.539297	0.1179	0.2182	0.1535
ENSG00000198231	0.0863932	0.539297	0.2271	0.1453	0.1199
ENSG00000103160	0.0884747	0.550994	0.1383	0.3333	0.0888
ENSG00000132781	0.0889436	0.552415	0.1623	0.123	0.2066
ENSG00000042317	0.0892998	0.552415	0.1282	0.1828	0.177
ENSG00000080845	0.0895203	0.552415	0.1212	0.1957	0.1755
ENSG00000100426	0.0897458	0.552415	0.1482	0.1669	0.1689
ENSG00000071655	0.0898423	0.552415	0.1535	0.2065	0.132
ENSG00000145246	0.0899523	0.552415	0.0592	0.3346	0.2116
ENSG00000213965	0.090456	0.554226	0.0784	0.1364	0.3951
ENSG00000149418	0.0910575	0.555757	0.1377	0.1834	0.1689
ENSG00000129007	0.0912079	0.555757	0.1375	0.0955	0.3256
ENSG00000105643	0.0913344	0.555757	0.0704		0.2593
ENSG00000154734	0.0927547	0.563108	0.1871	0.1029	0.2275
ENSG00000133048	0.0933826	0.564478	0.6335	0.1117	0.0625
ENSG00000141568	0.0940481	0.564478	0.16	0.4468	0.0625
ENSG00000085982	0.0943834	0.564478	0.2041	0.2803	0.0785
ENSG00000077235	0.0948838	0.564478	0.1151	0.1654	0.2377
ENSG00000161940	0.0949317	0.564478	0.1299	0.183	0.1905
ENSG00000069998	0.0958779	0.564478	0.3748	0.1961	0.0625
ENSG00000117519	0.095954	0.564478	0.1777	0.1686	0.1535
ENSG00000121440	0.0959901	0.564478	0.6668	0.0914	0.0755
ENSG00000104093	0.0973787	0.564478	0.1804	0.1416	0.1839
ENSG00000105738	0.0977658	0.564478	0.2866	0.0934	0.1765
ENSG00000014138	0.0978533	0.564478	0.1905	0.1415	0.1755
ENSG00000115183	0.0979532	0.564478	0.0854	0.2553	0.2173
ENSG00000086015	0.0984466	0.564478	0.143	0.2213	0.1508
ENSG00000000457	0.0987338	0.564478	0.1035	0.1442	0.3211
ENSG00000069943	0.0987338	0.564478	0.1035	0.1442	0.3211
ENSG00000103326	0.0987338	0.564478	0.1035	0.1442	0.3211
ENSG00000109466	0.0987338	0.564478	0.1035	0.1442	0.3211
ENSG00000113649	0.0987338	0.564478	0.1035	0.1442	0.3211
ENSG00000133392	0.0987338	0.564478	0.1035	0.1442	0.3211
ENSG00000163435	0.0987338	0.564478	0.1035	0.1442	0.3211
ENSG00000166435	0.0987338	0.564478	0.1035	0.1442	0.3211
ENSG00000171456	0.0987338	0.564478	0.1035	0.1442	0.3211
ENSG00000179588	0.0987338	0.564478	0.1035	0.1442	0.3211
ENSG00000180182	0.0987338	0.564478	0.1035	0.1442	0.3211
ENSG00000184384	0.0987338	0.564478	0.1035	0.1442	0.3211
ENSG00000204681	0.0987338	0.564478	0.1035	0.1442	0.3211
ENSG00000117139	0.0990518	0.564478	0.146	0.1027	0.3211
ENSG00000019144	0.0990552	0.564478	0.1168	0.2329	0.177
ENSG00000143776	0.0994213	0.564478	0.1325	0.238	0.1535
ENSG00000101191	0.0997773	0.564478	0.2006	0.1214	0.1998
ENSG00000011021	0.100215	0.564478	0.3281		0.0625
ENSG00000071575	0.100215	0.564478	0.3281		0.0625
ENSG00000138674	0.100215	0.564478	0.3281		0.0625
ENSG00000160310	0.100215	0.564478	0.3281		0.0625
ENSG00000139116	0.100826	0.566718	0.1539	0.1118	0.2871
ENSG00000138246	0.101166	0.567425	0.1297	0.1476	0.2593
ENSG00000182173	0.101518	0.5682	0.1205	0.2004	0.2066
ENSG00000186635	0.102263	0.571165	0.195	0.1465	0.1765
ENSG00000111859	0.103623	0.577545	0.121	0.1787	0.2377
ENSG00000149177	0.103883	0.577782	0.1543	0.123	0.2718
ENSG00000114841	0.104348	0.578251	0.1913	0.1193	0.2275
ENSG00000169696	0.104536	0.578251	0.7861	0.0934	0.0709
ENSG00000170525	0.104621	0.578251	0.164		0.132
ENSG00000088888	0.104948	0.578852	0.126	0.1841	0.2257
ENSG00000073910	0.106127	0.58414	0.263	0.1368	0.1479
ENSG00000174718	0.106773	0.584569	0.1765	0.2124	0.1432
ENSG00000149091	0.10724	0.584569	0.1444	0.1964	0.1905
ENSG00000140525	0.107333	0.584569	0.1486	0.1762	0.2066
ENSG00000178229	0.107523	0.584569	0.2088	0.148	0.1755
ENSG00000108175	0.107532	0.584569	0.1229	0.3082	0.1432
ENSG00000185567	0.107664	0.584569	0.1375	0.1468	0.2692
ENSG00000016402	0.107951	0.584569	0.1244	0.1821	0.2408
ENSG00000163322	0.107968	0.584569	0.1679	0.1924	0.1689
ENSG00000118518	0.109147	0.588981	0.2104	0.1383	0.1905
ENSG00000092470	0.109227	0.588981	0.2373	0.1633	0.1432
ENSG00000141448	0.110356	0.593792	0.1035	0.1695	0.3211
ENSG00000178719	0.110604	0.593792	0.1438	0.1717	0.2289
ENSG00000112769	0.110791	0.593792	0.0623	0.3603	0.2524
ENSG00000079102	0.111204	0.59445	0.1107	0.2137	0.2408
ENSG00000103510	0.111361	0.59445	0.3748		0.0625
ENSG00000176978	0.111761	0.594542	0.1984	0.1022	0.283
ENSG00000118898	0.11203	0.594542	0.1299	0.1683	0.2634
ENSG00000163110	0.112051	0.594542	0.1784	0.2446	0.132
ENSG00000134313	0.112818	0.595318	0.431	0.1202	0.1123
ENSG00000078018	0.112838	0.595318	0.098	0.2466	0.2408
ENSG00000008300	0.11287	0.595318	0.5851	0.2469	0.0403
ENSG00000173821	0.113119	0.595444	0.0934	0.2251	0.2778
ENSG00000184916	0.113592	0.596751	0.321	0.205	0.0893
ENSG00000171316	0.114543	0.599716	0.0657	0.1766	0.5127
ENSG00000141736	0.115079	0.599716	0.1354	0.1796	0.2463
ENSG00000116793	0.115149	0.599716	0.2066	0.1644	0.1765
ENSG00000136717	0.115715	0.599716	0.2066	0.1904	0.1535
ENSG00000130702	0.115815	0.599716	0.103	0.2913	0.2015
ENSG00000197070	0.116003	0.599716	0.1477	0.2673	0.1535
ENSG00000167383	0.116083	0.599716	0.3575	0.0733	0.2315
ENSG00000040933	0.116213	0.599716	0.0864	0.267	0.2634
ENSG00000124160	0.116277	0.599716	1	0.0973	0.0625
ENSG00000188641	0.116417	0.599716	0.4574	0.1009	0.132
ENSG00000143061	0.117036	0.600102	0.0228	0.641	0.4201
ENSG00000132688	0.117145	0.600102	0.4037	0.0943	0.1615
ENSG00000198498	0.11717	0.600102	0.2214	0.1022	0.2718
ENSG00000070061	0.118238	0.603479	0.423	0.097	0.1519
ENSG00000145191	0.118285	0.603479	0.1586	0.1296	0.3034
ENSG00000178950	0.118618	0.604019	0.3977	0.2393	0.0658
ENSG00000171914	0.119361	0.604851	0.1785	0.2006	0.1765
ENSG00000198742	0.119365	0.604851	0.0996	0.2305	0.2753
ENSG00000103932	0.119465	0.604851	0.2477	0.2517	0.1015
ENSG00000010818	0.119972	0.606258	0.2259	0.1792	0.1573
ENSG00000032742	0.12032	0.606863	0.4135		0.0625
ENSG00000155085	0.121018	0.608878	0.1132	0.4752	0.1199
ENSG00000215041	0.121287	0.608878	0.2095	0.0979	0.3155
ENSG00000092445	0.121408	0.608878	0.098	0.2402	0.2753
ENSG00000143799	0.122844	0.613676	0.1159	0.1651	0.3446
ENSG00000171320	0.122878	0.613676	0.22	0.1574	0.1905
ENSG00000121989	0.123059	0.613676	0.1032	0.1588	0.4034
ENSG00000110756	0.12345	0.61447	0.2078	0.1176	0.2718
ENSG00000164318	0.123892	0.614743	0.2306	0.152	0.1905
ENSG00000064545	0.123968	0.614743	0.1035	0.2011	0.3211
ENSG00000083520	0.124598	0.616714	0.2373	0.0814	0.3486
ENSG00000116731	0.125258	0.617145	0.1058	0.2913	0.2202
ENSG00000135862	0.125297	0.617145	0.1874	0.1471	0.2463
ENSG00000185033	0.125505	0.617145	0.1325	0.3245	0.1583
ENSG00000139946	0.125616	0.617145	0.1208	0.1757	0.3211
ENSG00000142798	0.12694	0.62194	0.0577	0.4789	0.2505
ENSG00000163913	0.127401	0.62194	0.1772	0.1351	0.2907
ENSG00000131503	0.127507	0.62194	0.055	0.3168	0.3999
ENSG00000085224	0.127529	0.62194	0.1713	0.1625
ENSG00000042980	0.127825	0.622239	0.1225	0.1778	0.3211
ENSG00000138190	0.1287	0.624737	0.1911	0.1638	0.2257
ENSG00000163956	0.128809	0.624737	0.1975	0.1281	0.2796
ENSG00000170264	0.129187	0.625425	0.138	0.1771	0.2907
ENSG00000151067	0.129973	0.627268	0.1208	0.1477	0.4018
ENSG00000178053	0.130158	0.627268	0.3728	0.1786	0.1079
ENSG00000163625	0.130277	0.627268	0.1225	0.1512	0.3884
ENSG00000069956	0.130831	0.627559	0.0619	0.4303	0.2718
ENSG00000123243	0.13097	0.627559	0.1312	0.4235	0.1305
ENSG00000177283	0.131047	0.627559	0.1118	0.2233	0.2907
ENSG00000205213	0.1313	0.627639	0.1035	0.219	0.3211
ENSG00000155465	0.131586	0.627874	0.2232	0.1022	0.3201
ENSG00000143842	0.132152	0.629277	0.3281		0.0888
ENSG00000054523	0.132355	0.629277	0.2214	0.1809	0.1839
ENSG00000107719	0.133114	0.631756	0.1489	0.1924	0.2593
ENSG00000125107	0.133382	0.6319	0.212	0.112	0.3138
ENSG00000115760	0.134537	0.636233	0.3073	0.1882	0.1305
ENSG00000172469	0.13484	0.63653	0.1465	0.1356	0.3812
ENSG00000116670	0.135197	0.637082	0.48		0.0625
ENSG00000104529	0.135745	0.638197	0.1383	0.2498	0.2214
ENSG00000165806	0.135915	0.638197	0.1462		0.2066
ENSG00000041982	0.136541	0.639011	0.0855	0.2837	0.3181
ENSG00000205726	0.13657	0.639011	0.1076	0.4247	0.1689
ENSG00000143702	0.137415	0.641834	0.1184	0.2049	0.3211
ENSG00000125089	0.138325	0.64495	0.1713	0.2992	0.1535
ENSG00000048342	0.140218	0.651509	0.1208	0.207	0.3211
ENSG00000198753	0.140464	0.651509	0.3577	0.155	0.1452
ENSG00000106772	0.140469	0.651509	0.3516	0.2327	0.0984
ENSG00000130559	0.141298	0.653903	0.1142	0.2215	0.3211
ENSG00000166716	0.141478	0.653903	0.1375	0.1562	0.3789
ENSG00000164896	0.142082	0.655555	0.2372	0.487	0.0709
ENSG00000067445	0.142378	0.655637	0.2892	0.1679	0.1692
ENSG00000143379	0.142604	0.655637	0.1035	0.2478	0.3211
ENSG00000162694	0.14297	0.655637	0.2232	0.2806	0.132
ENSG00000162104	0.143285	0.655637	0.3414	0.1529	0.1589
ENSG00000111602	0.143336	0.655637	0.2466	0.2031	0.1657
ENSG00000143217	0.145716	0.665357	0.0788	0.4565	0.2365
ENSG00000196155	0.146077	0.665357	0.1356	0.2898	0.2173
ENSG00000148396	0.146352	0.665357	0.2078	0.2713	0.1519
ENSG00000068078	0.146899	0.665357	0.1169	0.8296	0.0888
ENSG00000146950	0.146901	0.665357	0.2316	0.0925	0.402
ENSG00000196367	0.147014	0.665357	0.1698	0.1445	0.3514
ENSG00000163214	0.147264	0.665357	0.2992	0.2372	0.1218
ENSG00000130254	0.147504	0.665357	0.1208	0.2234	0.3211
ENSG00000124787	0.147718	0.665357	0.3281	0.4235	0.0625
ENSG00000198715	0.148918	0.668243	0.3892	0.1104	0.2046
ENSG00000151846	0.149306	0.668243	0.5125	0.0904	0.1905
ENSG00000125746	0.149322	0.668243	0.1838	0.1633	0.2941
ENSG00000140538	0.149501	0.668243	0.0514	0.5239	0.3284
ENSG00000088827	0.149741	0.668243	0.1471	0.27	0.2232
ENSG00000127084	0.14987	0.668243	0.1521	0.1722	0.3389
ENSG00000223865	0.150439	0.669644	0.22	0.1474	0.2753
ENSG00000176809	0.150689	0.669644	0.1845	0.2191	0.2214
ENSG00000132952	0.151197	0.670777	0.2373	0.216	0.1755
ENSG00000166949	0.151945	0.672639	0.2271	0.1341	0.2976
ENSG00000085998	0.15222	0.672639	0.2203	0.2606	0.1583
ENSG00000135744	0.152784	0.672639	0.2145	0.1176	0.3623
ENSG00000083093	0.153141	0.672639	0.15	0.2079	0.2941
ENSG00000160917	0.153625	0.672639	0.3281	0.4494	0.0625
ENSG00000117616	0.153672	0.672639	0.6903	0.2137	0.0625
ENSG00000124782	0.153713	0.672639	0.1521	0.2739	0.2214
ENSG00000177575	0.153799	0.672639	0.2214	0.1045	0.399
ENSG00000102531	0.154085	0.672639	0.1358	0.2123	0.3211
ENSG00000253626	0.154152	0.672639	0.3442	0.1183	0.2275
ENSG00000100767	0.154777	0.67367	0.2677	0.2315	0.1504
ENSG00000101190	0.154909	0.67367	0.1638	0.4752	0.1199
ENSG00000141569	0.15515	0.67367	0.4179	0.1048	0.2136
ENSG00000198707	0.155953	0.676051	0.1451	0.3411	0.1905
ENSG00000100347	0.158162	0.68451	0.1606	0.2314	0.2592
ENSG00000031003	0.159264	0.686382	0.1789	0.1561	0.3486
ENSG00000070371	0.159386	0.686382	0.1154	0.2043	0.4134
ENSG00000052749	0.159426	0.686382	0.2031	0.2147	0.2236
ENSG00000120756	0.15963	0.686382	0.6572	0.0847	0.1755
ENSG00000159640	0.160113	0.686954	0.2549	0.2209	0.1743
ENSG00000125845	0.160436	0.686954	0.2095	0.1579	0.2976
ENSG00000087303	0.160823	0.686954	0.2224	0.2796	0.1589
ENSG00000087076	0.161072	0.686954	0.1698	0.2937	0.1986
ENSG00000107959	0.16116	0.686954	0.3689	0.3559	0.0755
ENSG00000100592	0.161475	0.686954	0.2095	0.3314	0.1432
ENSG00000100060	0.161575	0.686954	0.4843	0.1924	0.1068
ENSG00000012232	0.164077	0.696476	0.2271	0.1303	0.3443
ENSG00000184292	0.16439	0.696687	0.1541	0.1729	0.3835
ENSG00000176945	0.166608	0.704961	0.2541		0.1548
ENSG00000122778	0.167268	0.706629	0.192	0.2219	0.2463
ENSG00000162600	0.167546	0.706677	0.634		0.0625
ENSG00000053747	0.168654	0.710219	0.4387	0.0814	0.2976
ENSG00000203747	0.169467	0.712513	0.3662	0.1464	0.1997
ENSG00000114331	0.169995	0.713602	0.1097	0.3054	0.3211
ENSG00000172840	0.170745	0.715621	0.2165	0.1453	0.3443
ENSG00000153165	0.171075	0.715869	0.3202	0.1567	0.2165
ENSG00000164307	0.171876	0.718091	0.5334	0.1018	0.2015
ENSG00000083857	0.172552	0.719216	0.498	0.1113	0.1986
ENSG00000186566	0.172891	0.719216	0.5342	0.3307	0.0625
ENSG00000143590	0.173102	0.719216	0.145	0.497	0.1535
ENSG00000258839	0.17323	0.719216	0.1097	0.3144	0.3211
ENSG00000196867	0.173787	0.720403	0.2015	0.3804	0.1452
ENSG00000121316	0.174589	0.722596	0.3467	0.1028	0.3145
ENSG00000176845	0.17534	0.724574	0.1683	0.2191	0.306
ENSG00000179344	0.176819	0.72799	0.1858		0.2289
ENSG00000123364	0.176981	0.72799	0.2165	0.1453	0.3639
ENSG00000157500	0.177095	0.72799	0.5021	0.257	0.0888
ENSG00000072858	0.177366	0.72799	0.098	0.452	0.2593
ENSG00000076201	0.177538	0.72799	0.105	0.4303	0.2546
ENSG00000123933	0.17897	0.732729	0.2304	0.2095	0.2413
ENSG00000120800	0.180058	0.736048	0.1624	0.2062	0.3511
ENSG00000170832	0.181673	0.741504	0.2436	0.2617	0.187
ENSG00000241370	0.18273	0.744676	0.2185	0.1453	0.3789
ENSG00000184708	0.183276	0.745754	0.1784	0.3411	0.1986
ENSG00000237649	0.18364	0.74609	0.3281	0.1742	0.2121
ENSG00000182253	0.184186	0.746355	0.1448	0.4235	0.1986
ENSG00000103494	0.184268	0.746355	0.2015	0.249	0.2429
ENSG00000165124	0.184998	0.747647	0.3074	0.2094	0.1905
ENSG00000133619	0.18515	0.747647	0.1157	0.3468	0.306
ENSG00000170248	0.185507	0.747949	0.3124	0.1974	0.1997
ENSG00000003436	0.18602	0.748877	0.7276		0.0625
ENSG00000113657	0.187565	0.753901	0.2088	0.209	0.2871
ENSG00000198853	0.187836	0.753901	0.1792	0.4565	0.1535
ENSG00000155760	0.189095	0.75781	0.4377	0.1118	0.2593
ENSG00000178163	0.190418	0.760686	0.2185	0.216	0.2718
ENSG00000184967	0.190658	0.760686	0.3281		0.1432
ENSG00000161217	0.190673	0.760686	0.3919		0.1199
ENSG00000116127	0.191706	0.762254	0.1737	0.3371	0.2214
ENSG00000127415	0.191844	0.762254	0.3506	0.6646	0.0557
ENSG00000196504	0.191928	0.762254	0.1097	0.3372	0.3511
ENSG00000142178	0.192603	0.763078	0.3748	0.2906	0.1199
ENSG00000146414	0.192711	0.763078	0.2203	0.2592	0.2289
ENSG00000159423	0.193458	0.764894	0.1847	0.2703	0.2634
ENSG00000136874	0.194571	0.768151	0.4284	0.3488	0.0888
ENSG00000078687	0.196059	0.769172	0.1731	0.2416	0.3211
ENSG00000115970	0.196138	0.769172	0.4866	0.1799	0.1535
ENSG00000120549	0.1968	0.769172	0.3257	0.2149	0.193
ENSG00000120318	0.196872	0.769172	0.275	0.3268	0.1504
ENSG00000146670	0.196913	0.769172	0.7847		0.0625
ENSG00000162402	0.196923	0.769172	0.2373	0.2038	0.2796
ENSG00000174996	0.196958	0.769172	0.2232	0.1833	0.3306
ENSG00000104880	0.197149	0.769172	0.2316	0.2429	0.2408
ENSG00000204186	0.19775	0.770382	0.1544	0.2391	0.3687
ENSG00000006756	0.1987	0.772947	0.6672	0.0665	0.3091
ENSG00000050820	0.199079	0.773289	0.22	0.2101	0.2976
ENSG00000135299	0.199556	0.774009	0.1289	0.3336	0.3211
ENSG00000124370	0.199905	0.77423	0.6459	0.2414	0.0888
ENSG00000254996	0.200231	0.774362	0.1139	0.3168	0.3847
ENSG00000070182	0.200753	0.774734	0.3886	0.1484	0.2417
ENSG00000130023	0.200911	0.774734	0.2038	0.2301	0.2976
ENSG00000110435	0.201949	0.777605	0.0878	0.618	0.2593
ENSG00000083097	0.202902	0.780144	0.3609	0.3681	0.1067
ENSG00000135318	0.203513	0.780178	0.2185	0.1846	0.3531
ENSG00000169093	0.203573	0.780178	0.1944	0.3094	0.2369
ENSG00000059588	0.203793	0.780178	0.3447	0.2303	0.1798
ENSG00000235718	0.205355	0.782773	0.2104	0.2362	0.2907
ENSG00000157106	0.205691	0.782773	0.151	0.305	0.3145
ENSG00000157107	0.205731	0.782773	0.2167	0.1959	0.3413
ENSG00000126870	0.205758	0.782773	0.1812	0.2565	0.3118
ENSG00000146094	0.206166	0.782773	0.2373	0.2002	0.306
ENSG00000137812	0.206241	0.782773	0.5592	0.1854	0.1403
ENSG00000137801	0.207405	0.783834	0.1711	0.2307	0.3718
ENSG00000106460	0.207498	0.783834	0.3281	0.1522	0.2941
ENSG00000087299	0.207655	0.783834	0.2232	0.1904	0.346
ENSG00000125731	0.207703	0.783834	0.2373	0.2621	0.2365
ENSG00000168096	0.208437	0.785351	0.2214	0.1904	0.3509
ENSG00000124383	0.208793	0.785351	0.1765	0.2386	0.3522
ENSG00000128335	0.208993	0.785351	0.7766	0.1791	0.1068
ENSG00000047578	0.210091	0.787699	0.1357	0.3105	0.3555
ENSG00000085511	0.210296	0.787699	0.1097	0.4259	0.3211
ENSG00000074590	0.210508	0.787699	0.4553	0.7007	0.0471
ENSG00000164694	0.210844	0.787845	0.1151	0.6874	0.1904
ENSG00000125863	0.211653	0.789753	0.4671	0.1372	0.2365
ENSG00000154783	0.21275	0.792111	0.2337	0.3162	0.2068
ENSG00000162769	0.212961	0.792111	0.5077	0.1964	0.1535
ENSG00000100813	0.21318	0.792111	0.2055	0.3666	0.2035
ENSG00000120526	0.21354	0.792339	0.5122	0.1415	0.2121
ENSG00000182704	0.216637	0.802708	0.5048	0.3509	0.0888
ENSG00000126561	0.217697	0.805508	0.176	0.2914	0.3091
ENSG00000116906	0.21846	0.807206	0.8817	0.2655	0.0681
ENSG00000122591	0.219754	0.810857	0.2892	0.1733	0.3211
ENSG00000128591	0.22029	0.811709	0.2577	0.3197	0.1961
ENSG00000127946	0.222804	0.819834	0.4356	0.2386	0.1583
ENSG00000089639	0.224101	0.823464	0.4773	0.206	0.1689
ENSG00000169515	0.225432	0.827208	0.348	0.2529	0.1905
ENSG00000162849	0.226135	0.828641	0.2506	0.2094	0.3211
ENSG00000146555	0.227741	0.833146	0.2928	0.4393	0.1325
ENSG00000164327	0.227993	0.833146	0.1934	0.3248	0.2718
ENSG00000100150	0.228887	0.835211	0.3288	0.2162	0.2417
ENSG00000133083	0.229396	0.835211	0.167	0.2469	0.4182
ENSG00000164930	0.229502	0.835211	0.2323	0.3016	0.2463
ENSG00000206190	0.230282	0.836903	0.1178	0.3968	0.3712
ENSG00000132549	0.230856	0.837839	0.0956	0.5377	0.3389
ENSG00000172006	0.232259	0.841229	0.1341	0.3307	0.3967
ENSG00000136111	0.232456	0.841229	0.379	0.2224	0.209
ENSG00000105429	0.232741	0.841229	0.1744	0.5313	0.1905
ENSG00000130816	0.233812	0.84395	0.2373	0.2233	0.3356
ENSG00000138336	0.235524	0.848976	0.6444	0.2329	0.1199
ENSG00000110446	0.236942	0.852061	0.5318	0.2023	0.1689
ENSG00000172403	0.237023	0.852061	0.3281	0.2137	0.2593
ENSG00000128294	0.242211	0.869533	0.2586	0.2268	0.3211
ENSG00000106078	0.244269	0.875737	0.1734	0.5446	0.2022
ENSG00000068120	0.246019	0.880822	0.5305	0.2543	0.1432
ENSG00000150527	0.247254	0.883648	0.6349	0.1274	0.2408
ENSG00000175782	0.247614	0.883648	0.5062		0.132
ENSG00000165304	0.248135	0.883648	0.1975	0.2618	0.3789
ENSG00000180353	0.248141	0.883648	0.1407	0.3966	0.3511
ENSG00000197841	0.250438	0.890634	0.0434	0.4583	1
ENSG00000153767	0.250899	0.891078	0.533	0.1121	0.3339
ENSG00000136098	0.25319	0.898011	0.1033		0.6669
ENSG00000066697	0.254615	0.90021	0.1225	0.3911	0.4266
ENSG00000164403	0.255089	0.90021	0.1781	0.3096	0.3718
ENSG00000166813	0.255128	0.90021	0.5645	0.2773	0.131
ENSG00000111913	0.25543	0.90021	0.2222	0.2487	0.3718
ENSG00000168404	0.255506	0.90021	0.3056	0.3599	0.1869
ENSG00000198286	0.255924	0.900484	0.2819	0.3522	0.2076
ENSG00000167880	0.256899	0.902721	0.2203	0.3043	0.3094
ENSG00000138085	0.25774	0.904477	0.5596	0.3108	0.1199
ENSG00000121005	0.25939	0.906831	0.4534	0.2887	0.161
ENSG00000032219	0.259407	0.906831	0.2373	0.2301	0.386
ENSG00000186272	0.259436	0.906831	0.1311	0.414	0.3884
ENSG00000162618	0.260072	0.907857	0.2424	0.2487	0.3511
ENSG00000154175	0.26128	0.909327	0.2611	0.8681	0.0941
ENSG00000138641	0.261473	0.909327	0.2232	0.6044	0.1583
ENSG00000170037	0.261739	0.909327	0.164	0.495	0.2635
ENSG00000196700	0.262007	0.909327	0.3843	0.3177	0.1755
ENSG00000134759	0.262207	0.909327	0.4293	0.7996	0.0625
ENSG00000120451	0.262774	0.910105	0.3774	0.3025	0.1886
ENSG00000140598	0.263293	0.910667	0.1769	0.3478	0.3511
ENSG00000152104	0.263846	0.910667	0.4773	0.209	0.2173
ENSG00000127418	0.263967	0.910667	0.5782	0.3513	0.1068
ENSG00000099364	0.26468	0.911944	0.148	0.5783	0.2546
ENSG00000087586	0.266806	0.918076	0.4656	0.2002	0.2369
ENSG00000004399	0.267607	0.91964	0.3919	0.2509	0.2257
ENSG00000171940	0.268264	0.920705	0.2015	0.3444	0.3211
ENSG00000183856	0.269993	0.925137	0.547	0.1993	0.2066
ENSG00000115414	0.270253	0.925137	0.1458	0.3368	0.4594
ENSG00000129566	0.271846	0.929391	0.2203	0.3414	0.3029
ENSG00000112159	0.272433	0.929708	0.2161	0.1058	1
ENSG00000154930	0.273176	0.929708	0.6614	0.2056	0.1689
ENSG00000136158	0.273194	0.929708	0.8297	0.1394	0.1986
ENSG00000137411	0.27334	0.929708	0.8672	0.1171	0.2264
ENSG00000221923	0.274147	0.93086	0.2373	0.2972	0.3276
ENSG00000183963	0.274381	0.93086	0.1203	0.6096	0.3155
ENSG00000111816	0.274971	0.930939	0.5785	0.2803	0.1432
ENSG00000109689	0.275106	0.930939	0.1923		0.4018
ENSG00000165209	0.27597	0.932674	0.4525	0.1776	0.2907
ENSG00000243244	0.276757	0.934143	0.6574	0.2983	0.1197
ENSG00000085978	0.278935	0.937922	0.2135	0.3264	0.3413
ENSG00000242372	0.279121	0.937922	0.2145	0.436	0.2546
ENSG00000175221	0.279391	0.937922	0.3367	0.6138	0.1154
ENSG00000038532	0.279543	0.937922	0.3281		0.2408
ENSG00000136444	0.279716	0.937922	0.2091	0.3559	0.3211
ENSG00000028137	0.280161	0.937922	0.3672	0.261	0.25
ENSG00000162341	0.280351	0.937922	0.7184	0.1354	0.2466
ENSG00000128512	0.281145	0.938329	0.1404	0.3088	0.5559
ENSG00000183495	0.281188	0.938329	0.1936	0.3878	0.3211
ENSG00000134222	0.281534	0.938329	0.3672		0.2173
ENSG00000108591	0.282155	0.939219	0.505	0.5407	0.0888
ENSG00000172236	0.283226	0.941602	0.1076	0.5821	0.3896
ENSG00000137802	0.284084	0.943272	0.4015	0.2583	0.2365
ENSG00000160783	0.285599	0.947117	0.61	0.2643	0.1535
ENSG00000185219	0.28767	0.951814	0.5395	0.1533	0.3029
ENSG00000183621	0.287733	0.951814	0.5292	0.1008	0.4698
ENSG00000135899	0.289958	0.95798	0.7236	0.5614	0.0625
ENSG00000126001	0.291049	0.958524	0.1875	0.495	0.2753
ENSG00000128908	0.291139	0.958524	0.183	0.2808	0.4975
ENSG00000160446	0.291563	0.958524	0.348		0.2408
ENSG00000103811	0.291625	0.958524	0.1286	0.5096	0.3912
ENSG00000050555	0.291929	0.958524	0.4426	0.1656	0.3504
ENSG00000112186	0.292569	0.959438	0.1544	0.3688	0.4527
ENSG00000085999	0.293435	0.961091	0.5108	0.2758	0.1839
ENSG00000186153	0.294689	0.961668	0.4167	0.2648	0.2365
ENSG00000171045	0.294702	0.961668	0.2748	0.1535	0.6187
ENSG00000169129	0.294984	0.961668	0.1846	0.441	0.3211
ENSG00000196562	0.295061	0.961668	0.3962	0.3115	0.2119
ENSG00000054983	0.295976	0.963067	0.241	0.3107	0.3511
ENSG00000135749	0.296432	0.963067	0.2462	0.2654	0.4034
ENSG00000104611	0.29658	0.963067	0.5122	0.2023	0.2546
ENSG00000243156	0.297145	0.963723	0.515	0.3348	0.1535
ENSG00000142632	0.297584	0.963969	0.146	0.4888	0.3718
ENSG00000106804	0.29807	0.964365	0.4258	0.2595	0.2408
ENSG00000069248	0.298973	0.96611	0.7666	0.2643	0.132
ENSG00000104447	0.301141	0.97193	0.1352	0.6237	0.3211
ENSG00000140464	0.301849	0.973031	0.8174	0.2882	0.1154
ENSG00000169851	0.303309	0.97539	0.517	0.3021	0.1755
ENSG00000189241	0.303316	0.97539	0.2363	0.3304	0.3511
ENSG00000066136	0.304569	0.978233	0.2684	0.4521	0.2275
ENSG00000151929	0.305092	0.978728	0.5198	0.347	0.1535
ENSG00000124275	0.30571	0.979527	0.6062	0.174	0.2634
ENSG00000151208	0.30621	0.979946	0.3774	0.3245	0.2275
ENSG00000088812	0.306587	0.979969	0.3412	0.2745	0.2981
ENSG00000128815	0.307518	0.981763	0.3479	0.2031	0.3972
ENSG00000100029	0.308253	0.981781	0.1853	0.497	0.306
ENSG00000186184	0.308264	0.981781	0.396		0.2289
ENSG00000054654	0.308634	0.981781	0.424	0.3688	0.1806
ENSG00000160072	0.309484	0.982575	0.4633	0.1683	0.3639
ENSG00000128595	0.309624	0.982575	0.6965	0.1346	0.3029
ENSG00000164741	0.31218	0.989126	0.1142	0.492	0.5126
ENSG00000065328	0.312434	0.989126	0.2069	0.3372	0.4134
ENSG00000023516	0.314514	0.993575	0.3047	0.2727	0.3511
ENSG00000143164	0.314738	0.993575	0.4379	0.4714	0.1415
ENSG00000006194	0.314963	0.993575	0.5398	0.381	0.1422
ENSG00000164976	0.316589	0.997519	0.5956	0.2862	0.1731
ENSG00000050327	0.317539	0.999325	0.5574	0.209	0.2546
ENSG00000148634	0.318908	1	0.2677	0.2946	0.3789
ENSG00000142279	0.319012	1	0.5911		0.161
ENSG00000136731	0.319883	1	0.3875	0.2046	0.3789
ENSG00000140262	0.320118	1	0.146	0.5559	0.3706
ENSG00000144867	0.320239	1	0.5419	0.2142	0.2593
ENSG00000115808	0.324022	1	0.2022	0.4358	0.3486
ENSG00000142002	0.324423	1	0.6131	0.4828	0.104
ENSG00000038219	0.324596	1	0.615	0.3264	0.1535
ENSG00000106012	0.32463	1	0.154	0.3498	0.5721
ENSG00000139192	0.324655	1	0.641	0.1635	0.2941
ENSG00000102805	0.324982	1	0.6824		0.1432
ENSG00000124181	0.325125	1	0.3281	0.2529	0.3724
ENSG00000213799	0.325651	1	0.8155	0.2428	0.1565
ENSG00000145349	0.326638	1	0.4798	0.1955	0.3321
ENSG00000198589	0.327257	1	0.1596	0.4598	0.4259
ENSG00000054267	0.3281	1	0.3281
ENSG00000063322	0.3281	1	0.3281
ENSG00000130203	0.3281	1	0.3281
ENSG00000135503	0.3281	1	0.3281
ENSG00000168397	0.3281	1	0.3281
ENSG00000187605	0.328543	1	0.1751	0.5597	0.3211
ENSG00000123411	0.32921	1	0.5413		0.1839
ENSG00000167522	0.3296	1	0.2373	0.2268	0.588
ENSG00000079308	0.330791	1	0.3102	0.549	0.187
ENSG00000163808	0.331234	1	0.3793	0.238	0.3536
ENSG00000116539	0.33204	1	0.44	0.3228	0.2257
ENSG00000163362	0.333269	1	0.3754	0.3263	0.2634
ENSG00000164308	0.334987	1	0.3606	0.2339	0.386
ENSG00000169714	0.336334	1	0.4432	0.438	0.1689
ENSG00000101966	0.337293	1	0.6792	0.2346	0.2068
ENSG00000185811	0.33849	1	0.1035	0.9977	0.3211
ENSG00000142197	0.338842	1	0.3944	0.2623	0.3211
ENSG00000102595	0.339646	1	0.6518	0.2026	0.2526
ENSG00000132740	0.339749	1	0.2396	0.3453	0.4034
ENSG00000167395	0.340288	1	0.2308	0.3609	0.4018
ENSG00000162745	0.340821	1	0.3281	0.2997	0.3413
ENSG00000136371	0.341526	1	0.2373	0.2414	0.588
ENSG00000105321	0.342115	1	1	0.1526	0.2214
ENSG00000251322	0.342118	1	0.4916	0.2906	0.2365
ENSG00000014123	0.343963	1	0.3408	0.2421	0.4134
ENSG00000138688	0.344888	1	0.6187	0.3844	0.1441
ENSG00000127914	0.346111	1	0.414	0.2137	0.3898
ENSG00000058085	0.346395	1	0.3228	0.2251	0.4753
ENSG00000188321	0.346397	1	0.6342		0.1689
ENSG00000196678	0.3467	1	0.3467
ENSG00000110025	0.348035	1	0.5586	0.7021	0.0888
ENSG00000003989	0.348765	1	0.747	0.3164	0.1479
ENSG00000136235	0.349628	1	0.2292	0.4363	0.3511
ENSG00000075539	0.351111	1	0.2313	0.4763	0.3211
ENSG00000197299	0.352886	1	0.2271	0.2673	0.588
ENSG00000163872	0.353614	1	0.471	0.4334	0.1755
ENSG00000145362	0.35362	1	0.1975	0.4818	0.3765
ENSG00000028203	0.353823	1	0.1818	0.4512	0.4372
ENSG00000106346	0.354326	1	0.4929	0.4752	0.1535
ENSG00000122507	0.356442	1	0.4974	0.3089	0.2365
ENSG00000005810	0.356793	1	0.1185	0.5012	0.6129
ENSG00000065989	0.357883	1	0.4749		0.2365
ENSG00000114631	0.358605	1	0.3281	0.1904	0.588
ENSG00000177380	0.35877	1	0.583	0.2394	0.2634
ENSG00000143870	0.359557	1	0.3245	0.2401	0.4737
ENSG00000151689	0.360055	1	0.3039	0.2945	0.4134
ENSG00000113441	0.360198	1	0.4872	0.2584	0.2941
ENSG00000131016	0.360542	1	0.348	0.3026	0.3522
ENSG00000149089	0.361778	1	0.6283	0.2872	0.2068
ENSG00000006695	0.363347	1	0.1762	0.5312	0.4018
ENSG00000064687	0.364821	1	0.2564	0.2758	0.5357
ENSG00000001036	0.365983	1	0.2792	0.2871	0.4753
ENSG00000197102	0.366851	1	0.3844	0.2627	0.3789
ENSG00000132530	0.366862	1	0.3604	0.2851	0.3724
ENSG00000103550	0.367581	1	0.2373	0.2752	0.588
ENSG00000165533	0.36917	1	0.5906	0.2527	0.2593
ENSG00000160299	0.369326	1	0.5317	0.2218	0.3284
ENSG00000110002	0.369865	1	0.2957	0.3381	0.3884
ENSG00000126803	0.369889	1	0.3281	0.2013	0.588
ENSG00000085382	0.370809	1	0.7668	0.4243	0.1199
ENSG00000243667	0.370809	1	0.7766	0.2429	0.2068
ENSG00000254505	0.371556	1	0.2316	0.2875	0.588
ENSG00000178038	0.373231	1	0.1731	0.5871	0.3884
ENSG00000120341	0.37418	1	0.2947	0.3785	0.3555
ENSG00000183354	0.374794	1	0.2272	0.4507	0.3884
ENSG00000131711	0.375108	1	0.4373	0.3832	0.2377
ENSG00000174177	0.375422	1	0.3281	0.4235	0.2871
ENSG00000152990	0.377189	1	0.5574	0.2315	0.3118
ENSG00000139618	0.377884	1	0.3838	0.2829	0.3718
ENSG00000140691	0.3793	1	0.3793
ENSG00000087074	0.379845	1	0.5979	0.2677	0.2546
ENSG00000164808	0.380186	1	0.4022	0.3024	0.3356
ENSG00000187626	0.380471	1	0.3994	0.3401	0.3009
ENSG00000133574	0.380581	1	0.4543	0.2887	0.3118
ENSG00000205978	0.381444	1	0.5479	0.3753	0.1997
ENSG00000127980	0.381715	1	0.5528	0.3145	0.2365
ENSG00000101639	0.383539	1	0.5617	0.4519	0.1634
ENSG00000188735	0.384403	1	0.7079	0.2137	0.2753
ENSG00000100031	0.384662	1	0.236	0.3239	0.5455
ENSG00000187244	0.386459	1	0.4788	0.2341	0.3752
ENSG00000135090	0.386751	1	0.4042	0.2595	0.4015
ENSG00000088882	0.387461	1	0.4453	0.1865	0.5088
ENSG00000079739	0.387572	1	0.2112	0.3082	0.6495
ENSG00000173230	0.38851	1	0.2168	0.4057	0.4828
ENSG00000163608	0.388936	1	0.6364	0.2185	0.306
ENSG00000073712	0.389968	1	0.3281		0.3884
ENSG00000058453	0.390611	1	0.855	0.2302	0.2179
ENSG00000143409	0.391216	1	0.7836		0.1634
ENSG00000101544	0.391878	1	0.3281	0.3271	0.402
ENSG00000137628	0.39264	1	0.2313	0.3242	0.5774
ENSG00000175931	0.393463	1	0.7166	0.2933	0.2068
ENSG00000100099	0.393649	1	0.5111	0.246	0.346
ENSG00000160593	0.394	1	0.4968	0.3445	0.2546
ENSG00000154127	0.396906	1	0.5229	0.2668	0.3166
ENSG00000140836	0.397219	1	0.3479	0.2202	0.5774
ENSG00000175198	0.397693	1	0.4511	0.2268	0.4333
ENSG00000095397	0.397802	1	0.3398	0.4065	0.3211
ENSG00000126804	0.398631	1	0.3398	0.3732	0.3511
ENSG00000102900	0.398806	1	0.3756	0.2483	0.4778
ENSG00000120690	0.399625	1	0.6335	0.305	0.2315
ENSG00000112851	0.400155	1	0.4187	0.3269	0.3276
ENSG00000138592	0.400662	1	0.4258	0.2997	0.3522
ENSG00000162408	0.401251	1	0.5607	0.3157	0.2546
ENSG00000168000	0.402225	1	0.726	0.9977	0.0625
ENSG00000196247	0.402253	1	0.4574	0.2875	0.3443
ENSG00000108292	0.4042	1	0.4971	0.3375	0.2723
ENSG00000067900	0.405393	1	0.3205	0.1776	0.807
ENSG00000188199	0.405655	1	0.3382	0.4235	0.3211
ENSG00000134250	0.406759	1	0.2084	0.4327	0.5126
ENSG00000102763	0.406839	1	0.3672	0.3421	0.3681
ENSG00000018699	0.407592	1	0.6658	0.1183	0.5891
ENSG00000152818	0.408639	1	0.2417	0.3931	0.4907
ENSG00000112339	0.40874	1	0.4235		0.3228
ENSG00000103194	0.409464	1	0.6841	0.2101	0.3256
ENSG00000178700	0.411805	1	0.5967	0.2801	0.283
ENSG00000167333	0.412912	1	0.4783	0.3248	0.306
ENSG00000168116	0.412988	1	0.1624	0.4507	0.6497
ENSG00000122034	0.4135	1	0.4135
ENSG00000067208	0.413798	1	0.3405	0.3235	0.4333
ENSG00000100596	0.41387	1	0.3604	0.2253	0.588
ENSG00000083844	0.414281	1	0.8345	0.249	0.2302
ENSG00000179119	0.415369	1	0.6198	0.2466	0.3145
ENSG00000048052	0.416096	1	0.3325	0.34	0.4266
ENSG00000135476	0.419282	1	0.6136	0.2017	0.3953
ENSG00000176170	0.421167	1	0.6916		0.2068
ENSG00000123892	0.421413	1	0.5812		0.2463
ENSG00000136205	0.423934	1	0.2549	0.3394	0.5774
ENSG00000112902	0.424751	1	0.4453	0.2487	0.4527
ENSG00000138759	0.425956	1	0.3623	0.2487	0.5594
ENSG00000109625	0.42656	1	0.4843	0.317	0.3292
ENSG00000167182	0.426615	1	0.5929	0.2933	0.2907
ENSG00000170776	0.428974	1	0.4293	0.4589	0.2593
ENSG00000166326	0.430413	1	0.5027	0.495	0.2066
ENSG00000115839	0.430656	1	0.5752	0.2949	0.3034
ENSG00000183060	0.431109	1	0.3407	0.3767	0.4018
ENSG00000119139	0.431214	1	0.5045	0.4826	0.2119
ENSG00000105223	0.43231	1	0.3467	0.2543	0.588
ENSG00000184634	0.432863	1	0.2742	0.4259	0.445
ENSG00000131941	0.433358	1	0.387	0.3833	0.3511
ENSG00000126705	0.433526	1	0.2281	0.7116	0.3211
ENSG00000174371	0.434156	1	0.3962	0.2031	0.6495
ENSG00000095319	0.435141	1	0.2901	0.5635	0.3211
ENSG00000100304	0.435155	1	0.5218	0.3043	0.3306
ENSG00000100036	0.435973	1	0.4493	0.6376	0.1839
ENSG00000014164	0.436298	1	0.6489	0.3512	0.2315
ENSG00000196365	0.436307	1	0.3748	0.2394	0.588
ENSG00000144645	0.436733	1	0.4349	0.3095	0.3927
ENSG00000103657	0.437161	1	0.4328	0.3291	0.3718
ENSG00000148468	0.437164	1	0.3303	0.3503	0.4577
ENSG00000075275	0.437694	1	0.5929	0.2853	0.3138
ENSG00000160961	0.438579	1	0.4638	0.6491	0.177
ENSG00000091129	0.440559	1	0.3281	0.2786	0.588
ENSG00000107968	0.440626	1	0.7048	0.9406	0.0811
ENSG00000099204	0.441746	1	0.5142	0.2939	0.3575
ENSG00000092108	0.442322	1	0.5967	0.2867	0.3166
ENSG00000145194	0.442555	1	0.5098	0.5783	0.1839
ENSG00000065809	0.442846	1	0.4042	0.462	0.2907
ENSG00000126254	0.443439	1	1	0.5096	0.1068
ENSG00000135837	0.444663	1	0.5787	0.3177	0.2976
ENSG00000111142	0.446813	1	0.3467	0.2709	0.588
ENSG00000196923	0.447371	1	0.6065	0.4418	0.2066
ENSG00000169957	0.448296	1	0.2205	0.785	0.3211
ENSG00000169609	0.448889	1	0.5058	0.5783	0.1905
ENSG00000072952	0.449272	1	0.358	0.293	0.5321
ENSG00000013503	0.449877	1	0.3467	0.2745	0.588
ENSG00000109066	0.45133	1	0.3748	0.4993	0.3009
ENSG00000168393	0.452333	1	0.6696	0.3631	0.2326
ENSG00000143630	0.452486	1	0.7496	0.4556	0.1657
ENSG00000071242	0.452904	1	0.2736	0.4782	0.4333
ENSG00000197586	0.45307	1	0.5809		0.2753
ENSG00000108784	0.45315	1	0.5617	0.2157	0.4684
ENSG00000143815	0.454526	1	0.3281	0.2959	0.588
ENSG00000076924	0.456172	1	0.2549	0.3906	0.5774
ENSG00000154265	0.457959	1	0.6734	0.2783	0.3091
ENSG00000143147	0.459841	1	0.3659	0.497	0.3211
ENSG00000075568	0.460041	1	0.6768	0.3177	0.2718
ENSG00000169744	0.461156	1	0.4245		0.3872
ENSG00000106052	0.461167	1	0.3607	0.3372	0.4828
ENSG00000076108	0.461488	1	0.8336	0.5053	0.1396
ENSG00000159733	0.462808	1	0.6583	0.4235	0.2121
ENSG00000184500	0.463	1	0.463
ENSG00000242612	0.463091	1	0.8		0.2068
ENSG00000005801	0.464641	1	0.4588	0.4468	0.2907
ENSG00000182541	0.465057	1	0.4293	0.5051	0.2753
ENSG00000213988	0.466431	1	0.16	0.5627	0.6669
ENSG00000119688	0.46777	1	0.6801	0.2566	0.346
ENSG00000102910	0.468039	1	0.2835	0.5735	0.3718
ENSG00000196663	0.4694	1	0.443	0.3084	0.445
ENSG00000141994	0.469904	1	0.3281	0.3158	0.588
ENSG00000115677	0.471331	1	0.3635	0.4535	0.3718
ENSG00000164880	0.471431	1	0.1912	0.4856	0.6604
ENSG00000074695	0.474314	1	0.8297	0.2643	0.283
ENSG00000165943	0.47474	1	0.6035	0.2992	0.3443
ENSG00000197136	0.475033	1	0.2815	0.4969	0.445
ENSG00000100714	0.475366	1	0.5384		0.3201
ENSG00000130734	0.475373	1	0.4926	0.7492	0.1689
ENSG00000181027	0.476225	1	0.3351	0.4646	0.4018
ENSG00000159363	0.476818	1	0.2323	0.4591	0.588
ENSG00000150995	0.476874	1	0.2487	0.4368	0.5774
ENSG00000064313	0.47734	1	0.4682	0.5096	0.2634
ENSG00000168421	0.479179	1	0.3672	0.2933	0.588
ENSG00000163818	0.4797	1	0.4797
ENSG00000155629	0.480335	1	0.4594	0.2442	0.5672
ENSG00000155158	0.483592	1	0.4698	0.5392	0.2546
ENSG00000138801	0.484104	1	0.3748	0.2745	0.6282
ENSG00000175899	0.484213	1	0.4097	0.3137	0.5031
ENSG00000166147	0.485202	1	0.5973	0.3849	0.2824
ENSG00000135842	0.4871	1	0.4194	0.3562	0.438
ENSG00000171703	0.487768	1	0.3281	0.3401	0.588
ENSG00000091622	0.487882	1	0.6619	0.3241	0.306
ENSG00000054219	0.487903	1	0.8421	0.3316	0.2351
ENSG00000070081	0.488754	1	0.6221	0.2707	0.3912
ENSG00000046604	0.489034	1	0.7101	0.3846	0.2415
ENSG00000139505	0.489037	1	0.3754	0.2988	0.588
ENSG00000179941	0.48938	1	0.6453	0.3082	0.3321
ENSG00000112855	0.490051	1	0.3281	0.3433	0.588
ENSG00000122966	0.490125	1	0.3786	0.4984	0.3511
ENSG00000148834	0.490404	1	0.6705	0.7494	0.132
ENSG00000168827	0.491387	1	0.5824		0.3118
ENSG00000198001	0.491714	1	0.5753	0.2969	0.3904
ENSG00000162852	0.492148	1	0.5741	0.3316	0.3509
ENSG00000054793	0.492671	1	0.3281	0.347	0.588
ENSG00000178996	0.492747	1	0.3604	0.316	0.588
ENSG00000240065	0.493235	1	0.7921	0.2914	0.2907
ENSG00000204267	0.493845	1	0.6578	0.3376	0.3029
ENSG00000130810	0.493938	1	0.3281	0.3488	0.588
ENSG00000167962	0.494705	1	0.5419	0.1466	0.8497
ENSG00000185163	0.495208	1	0.4771	0.4547	0.3118
ENSG00000185379	0.497504	1	0.22	0.5278	0.588
ENSG00000185298	0.499603	1	0.5003	0.2191	0.6282
ENSG00000188917	0.500216	1	0.5287	0.3248	0.402
ENSG00000135317	0.50033	1	0.3564	0.5212	0.3718
ENSG00000108448	0.500964	1	0.6442	0.4807	0.2236
ENSG00000050405	0.501387	1	0.569	0.3158	0.386
ENSG00000011523	0.501751	1	0.565	0.3289	0.3738
ENSG00000154736	0.502085	1	0.3633	0.4765	0.4018
ENSG00000198793	0.503083	1	0.2854	0.4238	0.5774
ENSG00000133858	0.503633	1	0.7103	0.4366	0.2257
ENSG00000163635	0.505129	1	0.2171	0.4629	0.7007
ENSG00000159403	0.506554	1	0.6557		0.2907
ENSG00000072694	0.509003	1	0.3534	0.4192	0.4828
ENSG00000173546	0.51023	1	0.7455	0.3156	0.3055
ENSG00000072121	0.510251	1	0.3635	0.4841	0.4085
ENSG00000182149	0.510268	1	0.5204		0.3706
ENSG00000187790	0.510306	1	0.4661	0.3616	0.4266
ENSG00000196417	0.510942	1	0.2791	0.4473	0.5774
ENSG00000073111	0.511061	1	0.3365	0.4181	0.5126
ENSG00000065029	0.51119	1	0.1874	0.5423	0.71
ENSG00000080345	0.512196	1	0.3693	0.3662	0.5357
ENSG00000144791	0.516195	1	0.4719	0.2653	0.588
ENSG00000111962	0.516238	1	0.6504	0.4243	0.2668
ENSG00000143819	0.516391	1	0.396	0.4621	0.4026
ENSG00000154059	0.516474	1	0.8108	0.2333	0.3896
ENSG00000142657	0.519568	1	0.3994	0.3177	0.588
ENSG00000083845	0.520706	1	0.3837	0.3322	0.588
ENSG00000136002	0.520805	1	0.4667	0.7296	0.2202
ENSG00000153201	0.521826	1	0.6003	0.3129	0.4008
ENSG00000159322	0.522261	1	0.7698	0.2673	0.3665
ENSG00000110799	0.523882	1	0.2356	0.504	0.6392
ENSG00000099250	0.525092	1	0.3604	0.9977	0.2121
ENSG00000103534	0.525142	1	0.8463	0.3754	0.2401
ENSG00000095637	0.525258	1	0.4884	0.5313	0.2941
ENSG00000085185	0.525339	1	0.5275	0.4507	0.3211
ENSG00000167377	0.525349	1	0.5237	0.6297	0.2315
ENSG00000172262	0.5275	1	0.5275
ENSG00000173875	0.5275	1	0.5275
ENSG00000168140	0.527725	1	0.5791	0.347	0.3835
ENSG00000188243	0.528062	1	0.3467		0.588
ENSG00000218891	0.529757	1	0.6502	0.5783	0.2066
ENSG00000137642	0.529931	1	0.3872	0.3491	0.5751
ENSG00000155034	0.530306	1	0.2745	0.8071	0.3514
ENSG00000180543	0.530311	1	0.2768	0.4803	0.5856
ENSG00000130300	0.531479	1	0.1946	0.5514	0.7289
ENSG00000185436	0.531538	1	0.5824	0.3446	0.3898
ENSG00000103335	0.533176	1	0.2304	0.5643	0.6056
ENSG00000180902	0.534549	1	0.6502	0.3322	0.3665
ENSG00000086619	0.535319	1	0.5865	0.4342	0.3118
ENSG00000239900	0.535577	1	0.4658	0.2902	0.588
ENSG00000116691	0.536221	1	0.6457	0.5708	0.2162
ENSG00000159788	0.537035	1	0.3866	0.411	0.5031
ENSG00000076555	0.537369	1	0.3676	0.3917	0.5559
ENSG00000133104	0.538506	1	0.3875	0.5019	0.4134
ENSG00000136040	0.538996	1	0.7822	0.2718	0.3789
ENSG00000144909	0.539621	1	0.4612	0.4884	0.3585
ENSG00000151849	0.539693	1	0.4132	0.4348	0.4496
ENSG00000135636	0.540088	1	0.3147	0.3911	0.6573
ENSG00000154743	0.542592	1	0.8049	0.4824	0.2104
ENSG00000005339	0.542617	1	0.3281	0.4235	0.588
ENSG00000008853	0.542617	1	0.3281	0.4235	0.588
ENSG00000009335	0.542617	1	0.3281	0.4235	0.588
ENSG00000041802	0.542617	1	0.3281	0.4235	0.588
ENSG00000064102	0.542617	1	0.3281	0.4235	0.588
ENSG00000065357	0.542617	1	0.3281	0.4235	0.588
ENSG00000066084	0.542617	1	0.3281	0.4235	0.588
ENSG00000069424	0.542617	1	0.3281	0.4235	0.588
ENSG00000070882	0.542617	1	0.3281	0.4235	0.588
ENSG00000074370	0.542617	1	0.3281	0.4235	0.588
ENSG00000076706	0.542617	1	0.3281	0.4235	0.588
ENSG00000079819	0.542617	1	0.3281	0.4235	0.588
ENSG00000081237	0.542617	1	0.3281	0.4235	0.588
ENSG00000083168	0.542617	1	0.3281	0.4235	0.588
ENSG00000083635	0.542617	1	0.3281	0.4235	0.588
ENSG00000087087	0.542617	1	0.3281	0.4235	0.588
ENSG00000090006	0.542617	1	0.3281	0.4235	0.588
ENSG00000090863	0.542617	1	0.3281	0.4235	0.588
ENSG00000091409	0.542617	1	0.3281	0.4235	0.588
ENSG00000091542	0.542617	1	0.3281	0.4235	0.588
ENSG00000094914	0.542617	1	0.3281	0.4235	0.588
ENSG00000099904	0.542617	1	0.3281	0.4235	0.588
ENSG00000099956	0.542617	1	0.3281	0.4235	0.588
ENSG00000100234	0.542617	1	0.3281	0.4235	0.588
ENSG00000104824	0.542617	1	0.3281	0.4235	0.588
ENSG00000105011	0.542617	1	0.3281	0.4235	0.588
ENSG00000107929	0.542617	1	0.3281	0.4235	0.588
ENSG00000115020	0.542617	1	0.3281	0.4235	0.588
ENSG00000115641	0.542617	1	0.3281	0.4235	0.588
ENSG00000116729	0.542617	1	0.3281	0.4235	0.588
ENSG00000116962	0.542617	1	0.3281	0.4235	0.588
ENSG00000117984	0.542617	1	0.3281	0.4235	0.588
ENSG00000118689	0.542617	1	0.3281	0.4235	0.588
ENSG00000119772	0.542617	1	0.3281	0.4235	0.588
ENSG00000121741	0.542617	1	0.3281	0.4235	0.588
ENSG00000123159	0.542617	1	0.3281	0.4235	0.588
ENSG00000126217	0.542617	1	0.3281	0.4235	0.588
ENSG00000130177	0.542617	1	0.3281	0.4235	0.588
ENSG00000130227	0.542617	1	0.3281	0.4235	0.588
ENSG00000130684	0.542617	1	0.3281	0.4235	0.588
ENSG00000131069	0.542617	1	0.3281	0.4235	0.588
ENSG00000131149	0.542617	1	0.3281	0.4235	0.588
ENSG00000132024	0.542617	1	0.3281	0.4235	0.588
ENSG00000132294	0.542617	1	0.3281	0.4235	0.588
ENSG00000132470	0.542617	1	0.3281	0.4235	0.588
ENSG00000133059	0.542617	1	0.3281	0.4235	0.588
ENSG00000134077	0.542617	1	0.3281	0.4235	0.588
ENSG00000135111	0.542617	1	0.3281	0.4235	0.588
ENSG00000135372	0.542617	1	0.3281	0.4235	0.588
ENSG00000135486	0.542617	1	0.3281	0.4235	0.588
ENSG00000135624	0.542617	1	0.3281	0.4235	0.588
ENSG00000136758	0.542617	1	0.3281	0.4235	0.588
ENSG00000140740	0.542617	1	0.3281	0.4235	0.588
ENSG00000144028	0.542617	1	0.3281	0.4235	0.588
ENSG00000144445	0.542617	1	0.3281	0.4235	0.588
ENSG00000147439	0.542617	1	0.3281	0.4235	0.588
ENSG00000147548	0.542617	1	0.3281	0.4235	0.588
ENSG00000149115	0.542617	1	0.3281	0.4235	0.588
ENSG00000151806	0.542617	1	0.3281	0.4235	0.588
ENSG00000154760	0.542617	1	0.3281	0.4235	0.588
ENSG00000155660	0.542617	1	0.3281	0.4235	0.588
ENSG00000156675	0.542617	1	0.3281	0.4235	0.588
ENSG00000162775	0.542617	1	0.3281	0.4235	0.588
ENSG00000164252	0.542617	1	0.3281	0.4235	0.588
ENSG00000165219	0.542617	1	0.3281	0.4235	0.588
ENSG00000165271	0.542617	1	0.3281	0.4235	0.588
ENSG00000165699	0.542617	1	0.3281	0.4235	0.588
ENSG00000167107	0.542617	1	0.3281	0.4235	0.588
ENSG00000169855	0.542617	1	0.3281	0.4235	0.588
ENSG00000169925	0.542617	1	0.3281	0.4235	0.588
ENSG00000170802	0.542617	1	0.3281	0.4235	0.588
ENSG00000174004	0.542617	1	0.3281	0.4235	0.588
ENSG00000176225	0.542617	1	0.3281	0.4235	0.588
ENSG00000178385	0.542617	1	0.3281	0.4235	0.588
ENSG00000180346	0.542617	1	0.3281	0.4235	0.588
ENSG00000183527	0.542617	1	0.3281	0.4235	0.588
ENSG00000184939	0.542617	1	0.3281	0.4235	0.588
ENSG00000187097	0.542617	1	0.3281	0.4235	0.588
ENSG00000188677	0.542617	1	0.3281	0.4235	0.588
ENSG00000188994	0.542617	1	0.3281	0.4235	0.588
ENSG00000196405	0.542617	1	0.3281	0.4235	0.588
ENSG00000196428	0.542617	1	0.3281	0.4235	0.588
ENSG00000196914	0.542617	1	0.3281	0.4235	0.588
ENSG00000197912	0.542617	1	0.3281	0.4235	0.588
ENSG00000198130	0.542617	1	0.3281	0.4235	0.588
ENSG00000198198	0.542617	1	0.3281	0.4235	0.588
ENSG00000198722	0.542617	1	0.3281	0.4235	0.588
ENSG00000198730	0.542617	1	0.3281	0.4235	0.588
ENSG00000198837	0.542617	1	0.3281	0.4235	0.588
ENSG00000198901	0.542617	1	0.3281	0.4235	0.588
ENSG00000240184	0.542617	1	0.3281	0.4235	0.588
ENSG00000242265	0.542617	1	0.3281	0.4235	0.588
ENSG00000242802	0.542617	1	0.3281	0.4235	0.588
ENSG00000250479	0.542617	1	0.3281	0.4235	0.588
ENSG00000254093	0.542617	1	0.3281	0.4235	0.588
ENSG00000048707	0.543181	1	0.7068	0.2992	0.3872
ENSG00000156535	0.543654	1	0.4262	0.3216	0.5985
ENSG00000151150	0.543895	1	0.2402	0.4236	0.807
ENSG00000125730	0.545764	1	0.4158	0.3383	0.588
ENSG00000136319	0.546198	1	0.4395	0.4752	0.3967
ENSG00000140859	0.546675	1	0.7166	0.6858	0.1689
ENSG00000250722	0.547658	1	0.7698	0.3043	0.3557
ENSG00000074660	0.547803	1	0.7615	0.6482	0.1689
ENSG00000196453	0.548689	1	0.2904	0.7417	0.3884
ENSG00000158435	0.549915	1	0.3281	0.4357	0.588
ENSG00000215012	0.550777	1	0.5021	0.4351
ENSG00000051341	0.553042	1	0.417	0.4507	0.4527
ENSG00000135678	0.554729	1	0.3281	0.4439	0.588
ENSG00000132466	0.555456	1	0.2413	0.6221	0.5721
ENSG00000184254	0.5555	1	0.5555
ENSG00000185404	0.557417	1	0.668	0.4512	0.2871
ENSG00000174231	0.559037	1	0.4207	0.352	0.588
ENSG00000006025	0.559707	1	0.266	0.5684	0.5774
ENSG00000147394	0.560366	1	0.6285	0.5783	0.2408
ENSG00000104957	0.562353	1	0.5528	0.4544	0.3511
ENSG00000056558	0.565159	1	0.3281	0.4621	0.588
ENSG00000106266	0.566406	1	1		0.2289
ENSG00000106034	0.566978	1	0.5015	0.4453	0.402
ENSG00000065150	0.567406	1	0.3281	0.4661	0.588
ENSG00000128000	0.567746	1	0.4236	0.3027	0.7022
ENSG00000180228	0.567881	1	0.3604	0.4251	0.588
ENSG00000172071	0.568093	1	0.4511	0.4205	0.4753
ENSG00000099260	0.568513	1	0.8202	0.2758	0.3992
ENSG00000111801	0.568984	1	0.3604	0.4269	0.588
ENSG00000109790	0.569251	1	0.4959	0.5185	0.3522
ENSG00000171067	0.572493	1	1	0.2816	0.3256
ENSG00000187607	0.572534	1	0.6442	0.4372	0.3256
ENSG00000037637	0.572773	1	0.7607	0.5581	0.2162
ENSG00000166896	0.573254	1	0.6405	0.4565	0.3145
ENSG00000111206	0.574809	1	0.5834	0.4938	0.3211
ENSG00000106066	0.57534	1	0.6802	0.3449	0.3951
ENSG00000112659	0.576179	1	0.2732	0.5557	0.6125
ENSG00000124201	0.576453	1	0.3281	0.4825	0.588
ENSG00000135338	0.576792	1	0.4258	0.4548	0.4813
ENSG00000181381	0.578132	1	0.2729	0.6237	0.5504
ENSG00000158555	0.578864	1	0.3672	0.4351	0.588
ENSG00000140479	0.578956	1	0.4022	0.6655	0.3511
ENSG00000148384	0.579018	1	0.4328	0.3946	0.5504
ENSG00000111615	0.579949	1	0.3672	0.4369	0.588
ENSG00000103888	0.580131	1	0.4785	0.3979	0.4958
ENSG00000197381	0.581363	1	0.3281	0.4916	0.588
ENSG00000173480	0.581396	1	0.6935	0.4764	0.2871
ENSG00000002933	0.582234	1	0.3467	0.4369	0.6282
ENSG00000085832	0.583164	1	0.7177	0.4987	0.2668
ENSG00000115998	0.583257	1	0.5275	0.4507	0.4018
ENSG00000198039	0.583469	1	0.5884	0.5132	0.3166
ENSG00000047346	0.583506	1	0.3604	0.4512	0.588
ENSG00000130758	0.583844	1	0.4281	0.5932	0.377
ENSG00000148840	0.583987	1	0.3571	0.6288	0.4266
ENSG00000168216	0.586631	1	0.7166	0.4591	0.2941
ENSG00000196961	0.586668	1	0.5624	0.5919	0.2907
ENSG00000101384	0.587122	1	0.583	0.4259	0.3904
ENSG00000162086	0.587736	1	0.6229	0.4351	0.3585
ENSG00000188404	0.58819	1	0.4387	0.3966	0.5594
ENSG00000241484	0.589808	1	0.632	0.5008	0.3094
ENSG00000140853	0.59009	1	0.3453	0.6655	0.4266
ENSG00000023191	0.591385	1	0.7847	0.5919	0.2121
ENSG00000101004	0.591679	1	0.3281	0.5112	0.588
ENSG00000166501	0.592528	1	0.771	0.7312	0.1755
ENSG00000089820	0.592606	1	0.5721	0.5313	0.3256
ENSG00000159314	0.592779	1	0.5969	0.5167	0.3211
ENSG00000138802	0.593279	1	0.3281	0.5143	0.588
ENSG00000162692	0.593537	1	0.3281	0.5148	0.588
ENSG00000139083	0.595173	1	0.3467	0.4902	0.588
ENSG00000100599	0.595178	1	0.3281	0.518	0.588
ENSG00000132359	0.595775	1	0.612	0.5783	0.283
ENSG00000160710	0.595852	1	0.4656	0.4044	0.5321
ENSG00000134283	0.596251	1	0.3281	0.5201	0.588
ENSG00000134824	0.596952	1	0.3748	0.4565	0.588
ENSG00000170004	0.597929	1	0.3281	0.5234	0.588
ENSG00000166135	0.599294	1	0.8297	0.3043	0.402
ENSG00000176393	0.599699	1	0.3281	0.5269	0.588
ENSG00000163486	0.600815	1	0.3604		0.7022
ENSG00000117298	0.601321	1	0.3837	0.4243	0.6282
ENSG00000171608	0.602158	1	0.3033	0.6085	0.5559
ENSG00000112200	0.602364	1	0.4879	0.5783	0.3639
ENSG00000100403	0.603357	1	0.3281	0.5342	0.588
ENSG00000102606	0.603357	1	0.3281	0.5342	0.588
ENSG00000114770	0.603515	1	0.423	0.4507	0.5409
ENSG00000117481	0.603517	1	0.6604	0.4291	0.3639
ENSG00000161204	0.603529	1	0.5889	0.4236	0.4134
ENSG00000163902	0.604621	1	0.7997	0.3688	0.3511
ENSG00000145016	0.60463	1	0.752	0.4455	0.3091
ENSG00000149527	0.605013	1	0.4012	0.6655	0.3884
ENSG00000120896	0.605492	1	0.7766	0.4727	0.283
ENSG00000140988	0.605695	1	0.7877	0.6646	0.1986
ENSG00000082212	0.606087	1	0.7921	0.3327	0.3951
ENSG00000099821	0.606448	1	0.3604	0.492	0.588
ENSG00000178904	0.606634	1	0.3467	0.5118	0.588
ENSG00000185619	0.606946	1	0.3467	0.5124	0.588
ENSG00000101670	0.607238	1	0.6548	0.6484	0.2463
ENSG00000167566	0.609579	1	0.266	0.6632	0.598
ENSG00000139990	0.609604	1	0.4207	0.4265	0.588
ENSG00000198315	0.610086	1	0.3281	0.5128	0.6282
ENSG00000174282	0.610342	1	0.5275	0.4507	0.445
ENSG00000108846	0.611387	1	0.3467	0.521	0.588
ENSG00000166145	0.612716	1	0.3467	0.5236	0.588
ENSG00000173706	0.614435	1	0.6873	0.497	0.3145
ENSG00000145734	0.614457	1	0.7953	0.6077	0.2223
ENSG00000026950	0.614464	1	0.7012	0.6129	0.25
ENSG00000153885	0.616515	1	0.3281	0.5612	0.588
ENSG00000197363	0.618305	1	0.5496	0.691	0.287
ENSG00000049246	0.61847	1	0.7015	0.4403	0.3531
ENSG00000115464	0.618605	1	0.274	0.7119	0.5594
ENSG00000135801	0.619311	1	1		0.2668
ENSG00000140022	0.619361	1	0.7464		0.3575
ENSG00000064393	0.619836	1	0.3919		0.6818
ENSG00000065882	0.620172	1	0.6414	0.5687	0.3009
ENSG00000100342	0.62091	1	0.3493	0.4648	0.6779
ENSG00000144476	0.621807	1	0.3281	0.5724	0.588
ENSG00000167491	0.622139	1	0.7794	0.4291	0.3306
ENSG00000245848	0.622997	1	0.3748	0.4711	0.6282
ENSG00000133110	0.623581	1	0.3281	0.5762	0.588
ENSG00000124920	0.62373	1	0.4634	0.6421	0.3738
ENSG00000130653	0.623965	1	0.4728	0.4209	0.5594
ENSG00000087301	0.624317	1	0.3951	0.485	0.5817
ENSG00000227184	0.625145	1	0.3241	0.4275	0.807
ENSG00000169679	0.625634	1	0.3672	0.5188	0.588
ENSG00000112414	0.62769	1	0.3467	0.5537	0.588
ENSG00000125871	0.62769	1	0.3467	0.5537	0.588
ENSG00000146828	0.628187	1	0.4213	0.4565	0.588
ENSG00000204604	0.628775	1	0.8703	0.8573	0.1519
ENSG00000100731	0.628954	1	0.3837	0.4705	0.6282
ENSG00000036257	0.629761	1	0.55	0.6691	0.3091
ENSG00000145431	0.630574	1	0.3604	0.5384	0.588
ENSG00000196943	0.631208	1	0.3837	0.5069	0.588
ENSG00000124788	0.631282	1	0.9237	0.5798	0.2136
ENSG00000171094	0.631306	1	0.3467	0.5612	0.588
ENSG00000112584	0.631883	1	0.6342	0.3308	0.5465
ENSG00000055147	0.632056	1	0.6514	0.4737	0.3718
ENSG00000184232	0.634282	1	0.5808	0.5128	0.3884
ENSG00000165288	0.634953	1	0.4167	0.4733	0.588
ENSG00000112992	0.635678	1	0.5779	0.3203	0.6282
ENSG00000197256	0.635816	1	0.8008	0.4351	0.3339
ENSG00000117395	0.635928	1	0.4207	0.4705	0.588
ENSG00000115355	0.636529	1	0.3467	0.5722	0.588
ENSG00000075618	0.63694	1	0.4213	0.4716	0.588
ENSG00000123130	0.636947	1	0.444	0.4475	0.588
ENSG00000157212	0.637591	1	1	0.3297	0.3552
ENSG00000163053	0.638028	1	0.5947	0.3115	0.6332
ENSG00000096093	0.638332	1	0.7356	0.4303	0.371
ENSG00000173068	0.638607	1	0.3748	0.5334	0.588
ENSG00000141576	0.640589	1	0.5584	0.5278	0.4018
ENSG00000176148	0.643093	1	0.4157	0.4181	0.6877
ENSG00000184012	0.645203	1	0.4187	0.4893	0.588
ENSG00000120647	0.645543	1	0.3793	0.5062	0.6282
ENSG00000004660	0.646033	1	0.6928	0.4789	0.3642
ENSG00000149577	0.647002	1	0.7365	0.5889	0.2796
ENSG00000013364	0.647043	1	0.44	0.4688	0.588
ENSG00000156787	0.647086	1	0.3875	0.5324	0.588
ENSG00000023228	0.647242	1	0.4728	0.4366	0.588
ENSG00000162777	0.647289	1	0.3875	0.5328	0.588
ENSG00000130414	0.648365	1	0.3994	0.7857	0.3884
ENSG00000159840	0.649561	1	0.6082	0.4235	0.4753
ENSG00000121210	0.64986	1	0.3467	0.6012	0.588
ENSG00000150433	0.64986	1	0.3467	0.6012	0.588
ENSG00000133106	0.650874	1	0.4958		0.588
ENSG00000138604	0.65109	1	0.7721	0.4382	0.3639
ENSG00000129493	0.651491	1	0.7365	0.4683	0.3575
ENSG00000069493	0.6518	1	0.6518
ENSG00000162415	0.65209	1	0.6063	0.5482	0.3718
ENSG00000141384	0.652296	1	0.6212	0.5385	0.3697
ENSG00000007923	0.652978	1	0.7578	0.4496	0.3639
ENSG00000013275	0.656256	1	0.3281	0.6505	0.588
ENSG00000112294	0.656639	1	1	0.4565	0.2753
ENSG00000141252	0.658223	1	0.3748	0.5369	0.6282
ENSG00000078304	0.658265	1	0.4774	0.4504	0.588
ENSG00000172340	0.659099	1	0.7496		0.3979
ENSG00000112297	0.6594	1	0.8108	0.4492	0.3486
ENSG00000063245	0.65962	1	0.4245	0.5351	0.5594
ENSG00000163520	0.660328	1	0.2697	0.7019	0.673
ENSG00000118946	0.660475	1	0.2865	0.7612	0.5845
ENSG00000068137	0.660816	1	0.3837	0.5657	0.588
ENSG00000204315	0.661019	1	0.7805	0.495	0.3306
ENSG00000205476	0.661083	1	0.3994	0.544	0.588
ENSG00000126461	0.661288	1	0.4506	0.3516	0.807
ENSG00000131591	0.661353	1	0.4621		0.6495
ENSG00000128849	0.662154	1	0.3793	0.5751	0.588
ENSG00000051128	0.662744	1	0.3467	0.5902	0.6282
ENSG00000153046	0.663161	1	0.4523		0.6669
ENSG00000099949	0.663281	1	0.4395	0.4984	0.588
ENSG00000196498	0.663852	1	0.7742	0.4631	0.36
ENSG00000165689	0.663962	1	0.5442	0.3379	0.7022
ENSG00000104679	0.664267	1	0.5559	0.6221	0.3738
ENSG00000147642	0.664375	1	0.3919	0.5612	0.588
ENSG00000064547	0.664434	1	0.3467	0.5939	0.6282
ENSG00000163558	0.666077	1	0.3317	0.5725	0.6853
ENSG00000166444	0.668015	1	0.8557	0.1618	0.9467
ENSG00000119321	0.668028	1	0.5718	0.3145	0.7289
ENSG00000177169	0.668601	1	0.5275	0.4235	0.588
ENSG00000107290	0.66877	1	0.4728	0.4243	0.6552
ENSG00000147813	0.669742	1	0.3762	0.9987	0.3511
ENSG00000171603	0.669983	1	0.5633	0.561	0.4178
ENSG00000107331	0.670297	1	0.3467	0.6484	0.588
ENSG00000132170	0.670333	1	0.4337	0.5184	0.588
ENSG00000110042	0.67122	1	0.4779	0.472	0.588
ENSG00000163428	0.671244	1	0.4539	0.497	0.588
ENSG00000171451	0.671875	1	0.649	0.4072	0.5031
ENSG00000118496	0.672004	1	0.3875	0.5838	0.588
ENSG00000178726	0.67331	1	1	0.3383	0.3951
ENSG00000152767	0.673387	1	0.7812	0.8284	0.2066
ENSG00000104419	0.673986	1	0.4317	0.4941	0.6282
ENSG00000119684	0.674072	1	0.3843	0.523	0.6669
ENSG00000149308	0.676754	1	0.411	0.4831	0.6818
ENSG00000187535	0.676848	1	0.4866	0.4733	0.588
ENSG00000042753	0.678305	1	1		0.3145
ENSG00000126822	0.678895	1	0.4135	0.5612	0.588
ENSG00000184347	0.680389	1	0.2791	0.7577	0.6488
ENSG00000162738	0.6813	1	0.5082	0.4607	0.588
ENSG00000102189	0.681448	1	0.396	0.5537	0.6282
ENSG00000103227	0.681761	1	0.4356	0.5384	0.588
ENSG00000048991	0.681803	1	0.3837	0.5722	0.6282
ENSG00000103111	0.682093	1	0.4303	0.5457	0.588
ENSG00000141858	0.682498	1	0.3467	0.6783	0.588
ENSG00000176623	0.683352	1	0.876	0.6334	0.25
ENSG00000038382	0.68351	1	0.7067	0.4888	0.4018
ENSG00000148158	0.684441	1	0.4235	0.4595	0.7157
ENSG00000074527	0.684667	1	0.7054	0.6154	0.3211
ENSG00000137500	0.685488	1	0.8297	0.9977	0.1689
ENSG00000033867	0.685673	1	0.3604	0.5234	0.7417
ENSG00000166436	0.686377	1	0.3748	0.5612	0.6669
ENSG00000136682	0.686454	1	0.396	0.6026	0.588
ENSG00000104774	0.686959	1	0.6932	0.589	0.3443
ENSG00000066827	0.687425	1	0.39	0.564	0.6402
ENSG00000155592	0.687969	1	0.8302	0.2616	0.6497
ENSG00000113645	0.688178	1	0.4468	0.5375	0.588
ENSG00000078177	0.688194	1	0.3672	0.6122	0.6282
ENSG00000149256	0.68869	1	0.4703	0.6209	0.4845
ENSG00000107890	0.689632	1	0.4511	0.4507	0.6983
ENSG00000147684	0.6903	1	0.6903
ENSG00000198121	0.691187	1	0.4601	0.5278	0.588
ENSG00000160191	0.691747	1	0.5584	0.5222	0.4907
ENSG00000104361	0.692016	1	0.4765	0.5112	0.588
ENSG00000112742	0.692674	1	0.5275	0.4629	0.588
ENSG00000170903	0.695068	1	0.396	0.6221	0.588
ENSG00000124491	0.695573	1	0.7311	0.399	0.4975
ENSG00000204209	0.695857	1	0.4632	0.5334	0.588
ENSG00000006704	0.69606	1	0.4356	0.5313	0.6282
ENSG00000182923	0.696733	1	0.3793	0.5369	0.7157
ENSG00000108100	0.697302	1	0.5835	0.4257	0.588
ENSG00000169955	0.698225	1	0.4258	0.5479	0.6282
ENSG00000131435	0.698554	1	0.8386	0.3439	0.5088
ENSG00000106665	0.698935	1	0.3467	0.7208	0.588
ENSG00000067248	0.69909	1	0.3672	0.5247	0.7631
ENSG00000218336	0.701348	1	0.4115	0.5431	0.6634
ENSG00000158863	0.701457	1	0.4481	0.5269	0.6282
ENSG00000122863	0.704201	1	0.7721	0.5295	0.3665
ENSG00000244405	0.70427	1	0.4843	0.5263	0.588
ENSG00000110713	0.704463	1	0.6802	0.4567	0.4828
ENSG00000141504	0.70483	1	0.3994	0.6395	0.588
ENSG00000256771	0.705273	1	0.5128	0.4989	0.588
ENSG00000151779	0.705608	1	0.6639	0.4235	0.5357
ENSG00000106571	0.705971	1	0.8692	0.512	0.3389
ENSG00000159256	0.706846	1	0.3875	0.6012	0.6495
ENSG00000112029	0.707177	1	0.8008	0.4831	0.3916
ENSG00000140553	0.707289	1	0.5003	0.5152	0.588
ENSG00000154803	0.70765	1	0.8488		0.4015
ENSG00000168743	0.707858	1	0.396	0.5751	0.6669
ENSG00000117385	0.708165	1	0.5275	0.5082	0.5672
ENSG00000122482	0.708403	1	0.4395	0.5889	0.588
ENSG00000185252	0.708726	1	0.3604	0.673	0.6282
ENSG00000010165	0.709004	1	0.7188	0.5919	0.3585
ENSG00000070366	0.709948	1	0.3672	0.7089	0.588
ENSG00000121653	0.711882	1	0.4771	0.4975	0.6495
ENSG00000131899	0.711911	1	0.3672	0.5585	0.7518
ENSG00000188559	0.712254	1	0.482	0.5447	0.588
ENSG00000148814	0.712376	1	0.4369	0.6012	0.588
ENSG00000116711	0.712666	1	0.4532	0.5802	0.588
ENSG00000163697	0.713509	1	0.463	0.5697	0.588
ENSG00000127603	0.713996	1	0.4728	0.5589	0.588
ENSG00000104067	0.714179	1	0.5933	0.5409	0.4845
ENSG00000170485	0.714373	1	0.7641	0.7492	0.2718
ENSG00000119509	0.714988	1	0.2931	0.8302	0.6409
ENSG00000157985	0.717507	1	0.6872	0.4235	0.5409
ENSG00000184792	0.71768	1	0.5635	0.5168	0.5409
ENSG00000111331	0.720434	1	0.5846	0.4385	0.6208
ENSG00000117226	0.721299	1	0.7941	0.3616	0.556
ENSG00000187720	0.722191	1	0.4303	0.6331	0.588
ENSG00000079332	0.72268	1	0.4656	0.5279	0.6529
ENSG00000100503	0.7239	1	0.4015	0.5889	0.6818
ENSG00000013810	0.723985	1	0.5616	0.3596	0.7985
ENSG00000123384	0.724228	1	0.5251	0.4893	0.6282
ENSG00000106638	0.726656	1	0.4235	0.6122	0.6282
ENSG00000156860	0.726857	1	0.4303	0.6442	0.588
ENSG00000075945	0.727597	1	0.5077	0.5475	0.588
ENSG00000133056	0.728676	1	0.4235	0.659	0.588
ENSG00000147202	0.729927	1	0.3837	0.5269	0.8155
ENSG00000107771	0.730734	1	0.7595	0.5423	0.4015
ENSG00000100109	0.731252	1	0.5819	0.4884	0.583
ENSG00000173442	0.73185	1	0.406	0.6956	0.588
ENSG00000182504	0.731864	1	0.3793	0.6741	0.6495
ENSG00000102316	0.731919	1	0.3672	0.7693	0.588
ENSG00000111335	0.732628	1	0.4813	0.5004	0.6915
ENSG00000110514	0.732815	1	0.3467	0.7208	0.6669
ENSG00000124789	0.73436	1	0.6151	0.4354	0.6259
ENSG00000173145	0.734603	1	0.6982	0.3795	0.6332
ENSG00000198546	0.735825	1	0.4493	0.5625	0.6669
ENSG00000110063	0.736069	1	0.5121	0.5244	0.6282
ENSG00000131473	0.736089	1	0.5275	0.4763	0.6715
ENSG00000113269	0.736952	1	0.3281	0.7208	0.7157
ENSG00000185658	0.738671	1	0.4645	0.5838	0.6282
ENSG00000115468	0.739269	1	0.565	0.437	0.6915
ENSG00000125484	0.741037	1	0.5451	0.7095	0.4444
ENSG00000009413	0.742492	1	0.6579	0.5353	0.4907
ENSG00000154856	0.742648	1	0.4317	0.6376	0.6282
ENSG00000127334	0.743007	1	1		0.3752
ENSG00000047936	0.743392	1	0.8488	0.5313	0.3845
ENSG00000198816	0.744066	1	0.8297	0.5783	0.3623
ENSG00000215440	0.745403	1	0.5631	0.437	0.71
ENSG00000107159	0.745951	1	0.7096	0.545	0.4527
ENSG00000165813	0.746382	1	0.8297	0.5297	0.399
ENSG00000100985	0.74873	1	0.5204	0.4664	0.7289
ENSG00000185920	0.748923	1	0.4352	0.6533	0.6227
ENSG00000158286	0.749846	1	0.8108	0.5783	0.3789
ENSG00000119522	0.750013	1	0.4258	0.6646	0.6282
ENSG00000086758	0.750241	1	0.2969	0.7426	0.807
ENSG00000119392	0.750928	1	0.463	0.5651	0.6818
ENSG00000118246	0.751212	1	0.4523	0.6285	0.6282
ENSG00000160193	0.751724	1	0.6557	0.3489	0.7821
ENSG00000166938	0.751931	1	0.7847	0.6546	0.3486
ENSG00000175054	0.752033	1	0.445	0.6846	0.588
ENSG00000176435	0.753436	1	0.3467	0.696	0.7463
ENSG00000160326	0.754248	1	0.5122	0.5614	0.6282
ENSG00000006432	0.754939	1	0.4387	0.7021	0.588
ENSG00000156931	0.754962	1	0.5737	0.3543	0.8911
ENSG00000140284	0.756096	1	0.8117	0.4856	0.4615
ENSG00000103168	0.756175	1	0.4165	0.6375	0.6853
ENSG00000160753	0.756279	1	0.4042	0.7659	0.588
ENSG00000133216	0.756306	1	0.3281	0.832	0.6669
ENSG00000165458	0.756451	1	0.4042	0.7664	0.588
ENSG00000133030	0.756836	1	0.5528	0.5612	0.588
ENSG00000177728	0.756865	1	0.5372	0.5406	0.6282
ENSG00000166825	0.757957	1	0.569	0.4417	0.7289
ENSG00000169018	0.75849	1	0.5096	0.5734	0.6282
ENSG00000010292	0.76002	1	0.5104	0.6152	0.588
ENSG00000188064	0.760567	1	0.5077	0.4883	0.7463
ENSG00000101144	0.760601	1	1		0.3936
ENSG00000005955	0.761035	1	0.5834	0.5403	0.588
ENSG00000017373	0.761969	1	0.4493	0.659	0.6282
ENSG00000249709	0.761999	1	0.6259	0.4576	0.6495
ENSG00000124299	0.762051	1	0.4765	0.5403	0.7227
ENSG00000010319	0.762665	1	0.5635	0.525	0.6304
ENSG00000170500	0.762695	1	0.4303	0.69	0.6282
ENSG00000140678	0.763522	1	0.6139	0.4588	0.6643
ENSG00000145632	0.764063	1	0.5467	0.4984	0.6881
ENSG00000068885	0.764256	1	0.5362	0.5247	0.6669
ENSG00000129003	0.764698	1	0.5802	0.4278	0.7572
ENSG00000213949	0.765404	1	0.4921	0.6096	0.6282
ENSG00000118217	0.765497	1	0.7183	0.3393	0.7735
ENSG00000196782	0.768023	1	0.475	0.5755	0.6963
ENSG00000166004	0.768972	1	0.4728	0.6751	0.5985
ENSG00000122707	0.76906	1	0.4771	0.6376	0.6282
ENSG00000186416	0.769281	1	0.461	0.6221	0.6669
ENSG00000083814	0.7698	1	0.7698
ENSG00000119681	0.769978	1	0.542	0.5307	0.6667
ENSG00000166398	0.770146	1	0.44	0.7417	0.588
ENSG00000184507	0.771373	1	0.5208		0.7783
ENSG00000107816	0.771666	1	0.4554	0.7208	0.588
ENSG00000107201	0.772646	1	0.5382	0.6122	0.588
ENSG00000138834	0.77334	1	0.4832	0.6837	0.588
ENSG00000164050	0.775658	1	0.6017	0.5318	0.6125
ENSG00000088854	0.776102	1	0.4369	0.6329	0.71
ENSG00000196862	0.776641	1	0.5835	0.5734	0.588
ENSG00000115350	0.776671	1	1	0.5244	0.3752
ENSG00000160867	0.77693	1	0.7563	0.6691	0.3892
ENSG00000204516	0.777033	1	0.4665	0.5296	0.7975
ENSG00000102710	0.77743	1	0.8348	0.5122	0.4615
ENSG00000197183	0.77745	1	0.6198	0.5415	0.588
ENSG00000185745	0.777613	1	0.6381	0.5263	0.588
ENSG00000145012	0.77807	1	0.4507	0.5974	0.7347
ENSG00000134463	0.77855	1	0.4676	0.7208	0.588
ENSG00000196313	0.778749	1	0.9175	0.5783	0.3738
ENSG00000163781	0.77922	1	1	0.5244	0.3789
ENSG00000197568	0.7794	1	0.7794
ENSG00000173621	0.779898	1	0.5997	0.5288	0.6282
ENSG00000089157	0.78019	1	0.5721	0.491	0.71
ENSG00000196872	0.781019	1	0.5555	0.7492
ENSG00000108788	0.781059	1	0.4543	0.5722	0.7698
ENSG00000152229	0.781984	1	0.3919	0.8715	0.588
ENSG00000108691	0.782622	1	0.6268		0.6669
ENSG00000088280	0.782871	1	0.6611	0.5184	0.588
ENSG00000065534	0.783174	1	0.431	0.6971	0.6715
ENSG00000186340	0.783685	1	0.4594	0.6454	0.6818
ENSG00000150867	0.783842	1	0.6968	0.4621	0.6282
ENSG00000099998	0.78402	1	0.7959	0.8452	0.3009
ENSG00000111424	0.787121	1	0.4369	0.6433	0.7289
ENSG00000163848	0.787965	1	0.4791	0.7296	0.588
ENSG00000120594	0.788717	1	0.5969	0.5454	0.6332
ENSG00000160223	0.789023	1	0.7973	0.5974	0.4333
ENSG00000100258	0.789076	1	0.6723	0.5036	0.6097
ENSG00000122299	0.790505	1	0.8108	0.7296	0.3509
ENSG00000171105	0.790757	1	0.5942	0.5947	0.588
ENSG00000134644	0.790933	1	0.4866	0.6802	0.6282
ENSG00000014914	0.79155	1	0.4015	0.6844	0.7585
ENSG00000110801	0.791954	1	0.6218	0.5169	0.6495
ENSG00000161714	0.792901	1	0.6008		0.7157
ENSG00000117151	0.793148	1	0.6405	0.491	0.6669
ENSG00000136250	0.795208	1	0.3604	0.9977	0.588
ENSG00000124508	0.795819	1	0.5624	0.5802	0.6495
ENSG00000196569	0.796171	1	0.4776	0.6427	0.6914
ENSG00000151458	0.796177	1	0.4258	0.7208	0.6915
ENSG00000008710	0.796317	1	0.4779	0.544	0.8168
ENSG00000179583	0.79643	1	0.7166	0.3489	0.8497
ENSG00000257704	0.797181	1	1	0.4351
ENSG00000137809	0.797393	1	0.5688	0.6376	0.588
ENSG00000166171	0.798159	1	0.4571	0.7958	0.588
ENSG00000008869	0.798609	1	0.7767	0.5622	0.4907
ENSG00000074964	0.798815	1	0.3875	0.7296	0.7585
ENSG00000139044	0.798867	1	0.7218	0.4625	0.6425
ENSG00000181191	0.800921	1	0.3994	0.6956	0.7783
ENSG00000126970	0.801175	1	0.4317	0.6482	0.7735
ENSG00000062582	0.801285	1	0.7276	0.7932	0.3752
ENSG00000137871	0.802011	1	0.5062	0.7296	0.588
ENSG00000104881	0.802409	1	0.4273	0.8512	0.598
ENSG00000221955	0.802583	1	0.4656	0.6945	0.6731
ENSG00000164164	0.803322	1	0.5337	0.6956	0.588
ENSG00000179094	0.803632	1	0.6616	0.7991	0.4134
ENSG00000111077	0.803962	1	0.452	0.659	0.7347
ENSG00000159842	0.804925	1	0.3604	0.7211	0.8453
ENSG00000168237	0.805561	1	0.4856	0.6173	0.7347
ENSG00000204175	0.80618	1	0.6399	0.5175	0.6667
ENSG00000133466	0.806696	1	0.5957	0.5447	0.6818
ENSG00000142949	0.806929	1	0.4325	0.6697	0.7645
ENSG00000243649	0.807101	1	0.704	0.5993	0.5252
ENSG00000165832	0.807363	1	0.5223	0.5118	0.8298
ENSG00000104728	0.807794	1	0.7578	0.7526	0.3896
ENSG00000139620	0.807937	1	0.6956	0.8229	0.3884
ENSG00000157227	0.810138	1	0.7859	0.4527	0.6304
ENSG00000135597	0.810288	1	0.5036	0.6536	0.6818
ENSG00000181852	0.810822	1	0.6234	0.5217	0.6915
ENSG00000131558	0.811169	1	0.5704	0.6285	0.6282
ENSG00000144451	0.811294	1	0.4167	0.6412	0.8433
ENSG00000144724	0.811372	1	0.5243	0.6122	0.7022
ENSG00000163312	0.811457	1	0.585	0.5934	0.6495
ENSG00000136010	0.811599	1	0.5725	0.6067	0.6495
ENSG00000118985	0.811906	1	0.4387	0.7595	0.6779
ENSG00000064309	0.812432	1	0.4916	0.7089	0.6495
ENSG00000182150	0.812699	1	0.6569		0.6915
ENSG00000196576	0.812906	1	0.6972	0.5008	0.6495
ENSG00000114480	0.813984	1	0.742	0.4726	0.6495
ENSG00000167930	0.814632	1	0.7594	0.5076	0.5924
ENSG00000166341	0.814824	1	0.6081	0.7408	0.5073
ENSG00000155252	0.815544	1	0.471	0.7492	0.6495
ENSG00000069020	0.817183	1	0.3467	0.8603	0.7735
ENSG00000162437	0.818352	1	0.5466	0.5818	0.7289
ENSG00000109805	0.818452	1	0.7188	0.4426	0.7289
ENSG00000026652	0.818518	1	0.58	0.7266	0.5504
ENSG00000137145	0.819198	1	0.6412	0.5585	0.6495
ENSG00000213516	0.819473	1	0.7084	0.4681	0.7022
ENSG00000169231	0.820189	1	0.6938	0.6017	0.5594
ENSG00000149823	0.820737	1	0.4728	0.788	0.6282
ENSG00000105088	0.820857	1	0.5725	0.6956	0.588
ENSG00000188157	0.821155	1	0.6096	0.6122	0.6282
ENSG00000166387	0.821247	1	0.6543	0.6096	0.588
ENSG00000105726	0.821312	1	0.6412	0.5824	0.6282
ENSG00000225614	0.821716	1	0.4638	0.6278	0.807
ENSG00000146112	0.822077	1	0.5335	0.5947	0.7417
ENSG00000185085	0.823005	1	0.4539	0.8284	0.6282
ENSG00000170604	0.823195	1	0.5927	0.6783	0.588
ENSG00000146830	0.823372	1	0.4356	0.7021	0.7735
ENSG00000205189	0.824108	1	0.7097	0.7513	0.445
ENSG00000159110	0.824485	1	0.7496	0.8481	0.3738
ENSG00000127124	0.825352	1	0.8541	0.3951	0.7067
ENSG00000118965	0.825437	1	0.6349	0.5351	0.7022
ENSG00000176624	0.825498	1	0.515	0.788	0.588
ENSG00000141447	0.8256	1	0.6391	0.5751	0.6495
ENSG00000101361	0.826468	1	0.7484	0.4357	0.7347
ENSG00000056998	0.827741	1	0.5281	0.7021	0.6495
ENSG00000024048	0.828303	1	0.4462	0.6858	0.7888
ENSG00000005844	0.8297	1	0.8297
ENSG00000151366	0.8297	1	0.8297
ENSG00000186185	0.83048	1	0.6125	0.6122	0.6495
ENSG00000133121	0.830566	1	0.4866	0.6433	0.7783
ENSG00000103460	0.831264	1	0.5438	0.659	0.6818
ENSG00000169288	0.831293	1	0.6898	0.4491	0.7888
ENSG00000169992	0.832883	1	0.5479	0.5563	0.807
ENSG00000088002	0.833103	1	0.695	0.5454	0.6495
ENSG00000069702	0.83389	1	0.5349	0.5854	0.7888
ENSG00000139645	0.83442	1	0.5275	0.5815	0.807
ENSG00000070476	0.834832	1	0.3837	0.7417	0.8713
ENSG00000158805	0.835644	1	0.6148	0.6442	0.6282
ENSG00000162607	0.835677	1	0.4902	0.7229	0.7022
ENSG00000186818	0.835747	1	0.6454	0.5515	0.6993
ENSG00000178409	0.836548	1	0.5411	0.7718	0.598
ENSG00000049618	0.836924	1	0.5617	0.7517	0.5924
ENSG00000105127	0.837029	1	0.5027	0.7089	0.7022
ENSG00000070047	0.837422	1	0.5398	0.7227	0.6425
ENSG00000105186	0.839077	1	0.7639	0.5729	0.5767
ENSG00000172037	0.839683	1	0.6112	0.659	0.6282
ENSG00000171680	0.840136	1	0.6072	0.6646	0.6282
ENSG00000111252	0.840432	1	0.5329	0.6783	0.7022
ENSG00000058056	0.840482	1	0.6207	0.6956	0.588
ENSG00000101276	0.840726	1	0.7536	0.6703	0.5031
ENSG00000084093	0.840733	1	0.4245	0.8284	0.7227
ENSG00000100241	0.841328	1	0.5275	0.5985	0.807
ENSG00000163975	0.842794	1	0.5275	0.6022	0.807
ENSG00000168685	0.843513	1	0.8328	0.5487	0.5627
ENSG00000107104	0.843533	1	0.7079	0.5447	0.6669
ENSG00000004534	0.844086	1	0.6734	0.5614	0.6818
ENSG00000073350	0.844232	1	0.6514	0.6096	0.6495
ENSG00000095370	0.844502	1	0.6062	0.6558	0.6495
ENSG00000058668	0.84459	1	0.5218	0.788	0.6282
ENSG00000168487	0.844685	1	0.5305	0.8284	0.588
ENSG00000137054	0.844904	1	0.6452	0.9977	0.4018
ENSG00000135776	0.8462	1	0.4687	0.7208	0.7698
ENSG00000198301	0.848406	1	0.5891	0.6536	0.6818
ENSG00000070214	0.849124	1	0.5549	0.6398	0.7417
ENSG00000103363	0.849793	1	0.7766	0.5783	0.588
ENSG00000182446	0.850588	1	0.6885		0.7347
ENSG00000038274	0.850636	1	0.5797	0.7039	0.6495
ENSG00000174243	0.850699	1	0.5549	0.6947	0.6877
ENSG00000083642	0.850863	1	0.5009	0.7659	0.6915
ENSG00000183682	0.851478	1	0.5534	0.6542	0.7347
ENSG00000169184	0.8522	1	0.4563	0.7709	0.7585
ENSG00000109265	0.85229	1	0.9013	0.4009	0.7387
ENSG00000044459	0.852596	1	1		0.5088
ENSG00000170242	0.853757	1	0.5932	0.7208	0.6282
ENSG00000160294	0.854103	1	0.6347	0.7208	0.588
ENSG00000141013	0.855105	1	0.6565	0.6551	0.6282
ENSG00000149289	0.855166	1	0.6419	0.6482	0.6495
ENSG00000172296	0.855429	1	0.5704	0.6395	0.7417
ENSG00000182890	0.855675	1	0.445	0.8284	0.7347
ENSG00000005238	0.855787	1	0.6151	0.7492	0.588
ENSG00000134107	0.855846	1	0.6708	0.6221	0.6495
ENSG00000113504	0.856563	1	0.6639	0.5722	0.7157
ENSG00000197077	0.856788	1	0.5529	0.8031	0.6129
ENSG00000142611	0.856839	1	0.4459	0.7876	0.7751
ENSG00000129968	0.857097	1	0.5672	0.5981	0.8033
ENSG00000135213	0.858434	1	0.6559	0.4931	0.8475
ENSG00000142733	0.8585	1	0.7227	0.6782	0.5594
ENSG00000157404	0.858585	1	0.6071	0.6956	0.6495
ENSG00000173327	0.859543	1	0.782	0.5459	0.6452
ENSG00000166912	0.859758	1	0.7666	0.5537	0.6495
ENSG00000085276	0.861358	1	0.5442	0.7652	0.6667
ENSG00000181788	0.861533	1	0.5582	0.6498	0.766
ENSG00000186472	0.86165	1	0.8513	0.5033	0.6488
ENSG00000124767	0.861772	1	0.8108	0.4625	0.7417
ENSG00000135074	0.863049	1	0.5812	0.6659	0.7227
ENSG00000164889	0.863081	1	0.6702	0.6122	0.6818
ENSG00000089335	0.863149	1	0.5528	0.7753	0.6529
ENSG00000136436	0.863654	1	0.6042	0.696	0.6669
ENSG00000123552	0.864028	1	0.5767	0.8284	0.588
ENSG00000184428	0.864603	1	0.6523	0.5974	0.7227
ENSG00000104133	0.865404	1	0.698	0.5286	0.766
ENSG00000159140	0.865783	1	0.6459	0.5722	0.766
ENSG00000063587	0.86594	1	0.5275	0.6655	0.807
ENSG00000079432	0.86594	1	0.5275	0.6655	0.807
ENSG00000082269	0.86594	1	0.5275	0.6655	0.807
ENSG00000107731	0.86594	1	0.5275	0.6655	0.807
ENSG00000108559	0.86594	1	0.5275	0.6655	0.807
ENSG00000121749	0.86594	1	0.5275	0.6655	0.807
ENSG00000126883	0.86594	1	0.5275	0.6655	0.807
ENSG00000143226	0.86594	1	0.5275	0.6655	0.807
ENSG00000145214	0.86594	1	0.5275	0.6655	0.807
ENSG00000145390	0.86594	1	0.5275	0.6655	0.807
ENSG00000149499	0.86594	1	0.5275	0.6655	0.807
ENSG00000166278	0.86594	1	0.5275	0.6655	0.807
ENSG00000171853	0.86594	1	0.5275	0.6655	0.807
ENSG00000174348	0.86594	1	0.5275	0.6655	0.807
ENSG00000183853	0.86594	1	0.5275	0.6655	0.807
ENSG00000187961	0.86594	1	0.5275	0.6655	0.807
ENSG00000196735	0.86594	1	0.5275	0.6655	0.807
ENSG00000002587	0.866973	1	0.6634	0.7296	0.588
ENSG00000196689	0.866992	1	0.6116	0.673	0.6915
ENSG00000130304	0.868518	1	0.8488		0.6282
ENSG00000111199	0.868671	1	0.5483	0.7671	0.6818
ENSG00000099326	0.868869	1	0.7068	0.5783	0.7022
ENSG00000172890	0.869248	1	0.6764	0.5939	0.7157
ENSG00000143036	0.869286	1	0.7411	0.5974	0.6495
ENSG00000197037	0.86951	1	0.5986	0.6545	0.7347
ENSG00000160712	0.869585	1	0.6719	0.5567	0.7698
ENSG00000037474	0.869956	1	0.6672	0.6482	0.6669
ENSG00000135976	0.870001	1	0.6226	0.788	0.588
ENSG00000181666	0.870389	1	0.733	0.7214	0.5465
ENSG00000188976	0.87083	1	0.6768	0.6275	0.6818
ENSG00000160305	0.870929	1	0.5275	0.6805	0.807
ENSG00000186532	0.87103	1	0.6122	0.679	0.6972
ENSG00000163694	0.871456	1	0.6122	0.6563	0.7227
ENSG00000187609	0.873087	1	0.5808	0.8079	0.6234
ENSG00000188554	0.873184	1	0.6552	0.6022	0.7417
ENSG00000171634	0.873573	1	0.5912	0.7588	0.6535
ENSG00000128203	0.874261	1	0.568	0.7047	0.7347
ENSG00000006607	0.874572	1	0.5275	0.6918	0.807
ENSG00000140400	0.874822	1	0.6619	0.6858	0.6495
ENSG00000185896	0.875084	1	0.6775	0.5838	0.7463
ENSG00000238083	0.875125	1	0.6003	0.659	0.7463
ENSG00000197601	0.875951	1	0.6583	0.5684	0.792
ENSG00000130640	0.876522	1	0.6308	0.7498	0.6282
ENSG00000082146	0.876691	1	0.5697	0.7548	0.6915
ENSG00000013563	0.87693	1	0.5419	0.6964	0.7888
ENSG00000167202	0.876937	1	0.835	0.5489	0.6495
ENSG00000171444	0.877612	1	0.818	0.791	0.4615
ENSG00000120093	0.877876	1	0.8392	0.617	0.5774
ENSG00000005379	0.87796	1	0.8667	0.7391	0.4669
ENSG00000151240	0.87806	1	0.5498	0.874	0.6227
ENSG00000090920	0.878613	1	0.4554	0.7747	0.8503
ENSG00000152527	0.878673	1	0.8202	0.521	0.7022
ENSG00000134955	0.879107	1	0.5275	0.7063	0.807
ENSG00000005436	0.880152	1	0.7598	0.5191	0.766
ENSG00000184432	0.880728	1	0.6181	0.6073	0.807
ENSG00000165733	0.881474	1	0.5966	0.6158	0.8274
ENSG00000088205	0.881562	1	0.6344	0.6841	0.7007
ENSG00000075399	0.88253	1	0.8488	0.4624	0.7783
ENSG00000061337	0.885262	1	0.782	0.6046	0.6544
ENSG00000186638	0.885301	1	0.6784	0.6876	0.6634
ENSG00000153071	0.885666	1	0.7061	0.5919	0.7417
ENSG00000134987	0.885691	1	0.7177	0.5824	0.7417
ENSG00000099308	0.8867	1	0.8463	0.556	0.662
ENSG00000072786	0.887909	1	0.5275	0.7178	0.8274
ENSG00000132330	0.888026	1	0.71	0.6646	0.6643
ENSG00000177706	0.888271	1	0.7877	0.5974	0.6669
ENSG00000186395	0.88848	1	1	0.6244	0.5031
ENSG00000107937	0.888613	1	0.6598	0.6536	0.7289
ENSG00000015676	0.888775	1	0.6801	0.6689	0.6915
ENSG00000177425	0.889202	1	0.8202	0.6536	0.588
ENSG00000072832	0.890128	1	0.553	0.7797	0.7343
ENSG00000187688	0.890373	1	0.8581	0.5342	0.6915
ENSG00000188878	0.890591	1	0.6212	0.7492	0.6818
ENSG00000028310	0.890788	1	0.6586	0.7287	0.6618
ENSG00000100368	0.891085	1	0.582	0.6772	0.807
ENSG00000221944	0.891317	1	0.7129	0.6022	0.7417
ENSG00000188227	0.892346	1	0.5395	0.8354	0.71
ENSG00000198961	0.892393	1	0.7048	0.6522	0.6963
ENSG00000083290	0.892424	1	0.738	0.6958	0.6234
ENSG00000104368	0.892539	1	0.6634	0.6982	0.6915
ENSG00000100441	0.892622	1	0.6991	0.7296	0.6282
ENSG00000134262	0.892934	1	0.7087	0.7208	0.6282
ENSG00000140534	0.893194	1	1	0.8691	0.3697
ENSG00000131018	0.893565	1	0.5323	0.7297	0.8287
ENSG00000168014	0.893653	1	0.5398	0.721	0.8274
ENSG00000154310	0.894426	1	0.5398	0.742	0.807
ENSG00000134909	0.894821	1	0.7641	0.7208	0.588
ENSG00000196422	0.895506	1	0.6745	0.7417	0.6495
ENSG00000120156	0.89554	1	0.5479	0.735	0.807
ENSG00000177595	0.895822	1	0.7576	0.6863	0.6259
ENSG00000174306	0.89583	1	0.8814	0.5395	0.6844
ENSG00000107902	0.896138	1	0.6021	0.7709	0.7022
ENSG00000061987	0.896693	1	0.7003	0.6646	0.7022
ENSG00000198887	0.897512	1	0.9097	0.5255	0.6864
ENSG00000070269	0.898443	1	0.5398	0.7282	0.8386
ENSG00000185875	0.898572	1	0.7921	0.6022	0.6915
ENSG00000141219	0.898824	1	0.6178	0.6482	0.8247
ENSG00000130669	0.899223	1	0.5479	0.7484	0.807
ENSG00000087266	0.899306	1	0.5643	0.9977	0.588
ENSG00000029725	0.899437	1	0.7124	0.6329	0.7347
ENSG00000140832	0.899815	1	1	0.8366	0.3967
ENSG00000113716	0.900047	1	0.7721	0.5802	0.7417
ENSG00000174799	0.900133	1	0.8645	0.6245	0.6157
ENSG00000177951	0.900245	1	1		0.588
ENSG00000143337	0.900758	1	0.5812	0.7417	0.7735
ENSG00000064666	0.901196	1	0.7578		0.7783
ENSG00000189184	0.901221	1	0.6713	0.7925	0.6282
ENSG00000183762	0.901618	1	0.6873	0.6569	0.7417
ENSG00000152556	0.901638	1	0.6062	0.8284	0.6669
ENSG00000002822	0.901802	1	0.6215	0.6405	0.842
ENSG00000139174	0.901855	1	0.5877	0.7069	0.807
ENSG00000108771	0.902658	1	0.6393	0.7476	0.7043
ENSG00000105854	0.902681	1	0.6997	0.7659	0.6282
ENSG00000163947	0.902809	1	0.6203	0.7021	0.7735
ENSG00000137601	0.903109	1	0.6845	0.682	0.7227
ENSG00000100395	0.903251	1	0.5479	0.7166	0.8599
ENSG00000198846	0.903618	1	0.7032	0.6398	0.7518
ENSG00000176410	0.90415	1	0.6165	0.7417	0.7417
ENSG00000059378	0.904832	1	0.6863	0.74	0.6701
ENSG00000156299	0.904935	1	0.5622	0.7735	0.783
ENSG00000170954	0.904946	1	0.5494	0.866	0.7157
ENSG00000101745	0.905132	1	0.7268	0.6605	0.71
ENSG00000130699	0.905315	1	0.6427	0.6956	0.7631
ENSG00000165688	0.905574	1	0.5617	0.7536	0.807
ENSG00000177508	0.906128	1	0.6489	0.696	0.7585
ENSG00000113273	0.906565	1	0.6455	0.7297	0.7289
ENSG00000186212	0.907245	1	0.6745	0.7659	0.6669
ENSG00000120708	0.907547	1	0.5398	0.7921	0.807
ENSG00000144895	0.907665	1	0.5743	0.7129	0.8433
ENSG00000004897	0.907842	1	0.8488		0.71
ENSG00000176463	0.90816	1	0.5398	0.775	0.8274
ENSG00000196455	0.910603	1	0.7124	0.6875	0.7157
ENSG00000159214	0.910635	1	0.737	0.67	0.71
ENSG00000172716	0.911049	1	0.8783	0.5901	0.6779
ENSG00000070759	0.911205	1	0.7711	0.7021	0.6495
ENSG00000130244	0.911462	1	0.7794	0.7683	0.588
ENSG00000077420	0.911799	1	0.7148	0.6442	0.766
ENSG00000103043	0.912323	1	0.6761	0.6433	0.8132
ENSG00000131697	0.912387	1	0.7347	0.6858	0.7022
ENSG00000167671	0.912401	1	0.7436	0.6376	0.7463
ENSG00000254858	0.912702	1	0.6041	0.9977	0.588
ENSG00000163219	0.913241	1	0.913	0.5706	0.6822
ENSG00000132953	0.914079	1	0.7496	0.7332	0.6495
ENSG00000214655	0.914257	1	0.5713	0.775	0.807
ENSG00000213983	0.914716	1	0.6639	0.7683	0.7022
ENSG00000151470	0.914787	1	0.7356	0.8284	0.588
ENSG00000033100	0.914826	1	0.532	0.8284	0.8132
ENSG00000103528	0.914917	1	0.6045	0.735	0.807
ENSG00000055163	0.915839	1	0.5669	0.7876	0.807
ENSG00000096433	0.91618	1	0.6872	0.6278	0.8367
ENSG00000244486	0.916373	1	0.6876	0.788	0.6669
ENSG00000078142	0.916446	1	0.6889	0.6742	0.7783
ENSG00000154237	0.916675	1	0.6957	0.901	0.5774
ENSG00000106246	0.916694	1	0.6155	0.788	0.7463
ENSG00000151348	0.916712	1	0.7436	0.6037	0.8064
ENSG00000196730	0.917189	1	0.5866	0.7221	0.8568
ENSG00000182326	0.917499	1	0.621	0.7254	0.807
ENSG00000150990	0.917723	1	0.737	0.7048	0.7007
ENSG00000143772	0.918472	1	0.5862	0.7725	0.807
ENSG00000065621	0.919166	1	0.9097	0.6992	0.5767
ENSG00000066557	0.919811	1	0.6991	0.69	0.7631
ENSG00000171051	0.920085	1	0.7641	0.5983	0.8064
ENSG00000148773	0.920134	1	0.5635	0.8109	0.807
ENSG00000120458	0.92025	1	0.7385	0.7492	0.6669
ENSG00000138381	0.920483	1	0.685	0.7227	0.7463
ENSG00000198890	0.920887	1	0.5675	0.7988	0.8168
ENSG00000147459	0.921075	1	0.7812	0.705	0.673
ENSG00000237541	0.921089	1	0.7411	0.7123	0.7022
ENSG00000123815	0.921104	1	0.8293	0.6716	0.6656
ENSG00000134516	0.921345	1	0.6089	0.728	0.8374
ENSG00000127220	0.92159	1	0.7385	0.7089	0.71
ENSG00000079931	0.921716	1	0.7891	0.6759	0.6974
ENSG00000183751	0.921747	1	0.695	0.6482	0.8258
ENSG00000138101	0.922312	1	0.6255	0.7393	0.807
ENSG00000141564	0.922557	1	0.5713	0.7718	0.8475
ENSG00000020577	0.922714	1	0.6469	0.7747	0.7463
ENSG00000151746	0.923111	1	0.5398	0.8133	0.8538
ENSG00000100461	0.923174	1	0.6965	0.696	0.7735
ENSG00000141577	0.924181	1	0.6345	0.7683	0.7735
ENSG00000125818	0.924741	1	0.5398	0.8469	0.8274
ENSG00000135916	0.924991	1	0.8108	0.6122	0.7631
ENSG00000124225	0.92537	1	0.5713	0.7782	0.8538
ENSG00000108950	0.925835	1	0.6198	0.7102	0.8646
ENSG00000133612	0.925873	1	0.6844	0.6289	0.8844
ENSG00000091972	0.925898	1	0.6997	0.6691	0.8132
ENSG00000035928	0.926513	1	0.725	0.6012	0.8765
ENSG00000180448	0.926708	1	0.6927	0.7208	0.766
ENSG00000156463	0.926799	1	0.8202	0.5568	0.8379
ENSG00000140983	0.926864	1	0.6487	0.7132	0.8274
ENSG00000154305	0.927071	1	0.5923	0.8018	0.807
ENSG00000197249	0.927171	1	0.7448	0.6265	0.8218
ENSG00000105976	0.927207	1	0.615	0.7095	0.879
ENSG00000182957	0.927219	1	0.5828	0.831	0.792
ENSG00000173894	0.927299	1	0.5947	0.7996	0.807
ENSG00000131471	0.927467	1	0.8058	0.6067	0.7857
ENSG00000188112	0.92811	1	0.7794	0.7417	0.6669
ENSG00000103197	0.928239	1	0.7598	0.6275	0.8092
ENSG00000101445	0.928266	1	0.7079	0.7116	0.766
ENSG00000163545	0.928855	1	0.6412	0.8284	0.7289
ENSG00000044090	0.9293	1	0.7276	0.6376	0.8367
ENSG00000119922	0.929758	1	0.7666	0.6965	0.7289
ENSG00000105808	0.93004	1	0.5935	0.8139	0.807
ENSG00000118705	0.930164	1	0.5935	0.7944	0.8274
ENSG00000225485	0.930359	1	0.7914	0.6134	0.8045
ENSG00000135736	0.930601	1	0.7385	0.7208	0.7347
ENSG00000175467	0.930615	1	0.9175	0.7196	0.5924
ENSG00000176105	0.931964	1	0.7268	0.8634	0.6282
ENSG00000182979	0.932206	1	0.668	0.7492	0.7888
ENSG00000117724	0.932442	1	0.6453	0.7958	0.7698
[truncated: 654 more rows]
