# Supplementary material for: Clinical-grade whole-genome sequencing and 3′ transcriptome analysis of colorectal cancer patients
Source: Genome Med. 2021 Feb 25;13:33. doi: 10.1186/s13073-021-00852-8 (PMC7908713; doi:10.1186/s13073-021-00852-8)
Supplement: Supplementary file 3 — Additional file 3: Table S3. DnDScV calls of hypermutated and non-hypermutated tumours. [file 13073_2021_852_MOESM3_ESM.xlsx]

## Sheet: HYpermutant
ID	gene_name	n_syn	n_mis	n_non	n_spl	wmis_cv	wnon_cv	wspl_cv	pmis_cv	ptrunc_cv	pallsubs_cv	qmis_cv	qtrunc_cv	qallsubs_cv
6720	FRG1	1	19	0	2	81.3407	80.295	80.295	0	0.000274905	0	0	0.690355	0
9224	KRAS	0	20	0	0	158.96	0	0	0	0.870108	0	0	0.957284	0
18056	TP53	0	14	4	1	25.8067	115.904	115.904	1.03606e-12	2.77301e-09	0	6.8441e-09	2.78548e-05	0
1296	APC	1	4	31	1	1.72185	126.915	126.915	0.37761	0	0	0.790769	0	0
301	AC068039.1	0	5	0	0	519.587	0	0	1.36269e-12	0.945291	1.22929e-11	6.8441e-09	0.958615	4.93931e-08
6425	FBXW7	0	7	4	0	15.1766	58.2447	58.2447	3.85761e-06	1.47139e-06	1.19319e-09	0.00968742	0.00985343	3.99519e-06
348	AC093323.1	0	6	0	0	43.6951	0	0	3.30783e-08	0.920768	2.3421e-07	0.000132909	0.957284	0.000672182
12976	PIK3CA	0	9	0	0	11.6926	0	0	2.26022e-06	0.608058	1.09729e-05	0.00756795	0.957284	0.0275558
8387	IGSF3	1	14	0	0	7.03991	0	0	3.61469e-06	0.624923	1.72644e-05	0.00968742	0.957284	0.038538
13873	PTEN	0	1	3	0	3.58751	84.9253	84.9253	0.303454	8.33693e-06	3.42633e-05	0.790769	0.0418722	0.068835
1146	ANKRD36C	6	5	1	3	3.18105	18.817	18.817	0.0439375	0.000105179	0.000128705	0.790769	0.422608	0.235062
10510	MLK4	0	5	2	1	2.87187	34.0836	34.0836	0.0761007	0.000138677	0.000269277	0.790769	0.464338	0.450814
16237	SMAD4	2	6	0	0	11.0336	0	0	7.47198e-05	0.749933	0.000364102	0.166791	0.957284	0.562678
19928	ZNF717	0	8	1	0	6.67962	14.9793	14.9793	0.000299228	0.0630217	0.000397842	0.375718	0.957284	0.570904
11552	NPEPPS	0	6	0	0	10.6246	0	0	0.000112819	0.73456	0.000529284	0.226652	0.957284	0.708888
10427	MGAT4C	0	6	0	0	10.2196	0	0	0.000139254	0.744555	0.000650016	0.23846	0.957284	0.751305
7062	GGT1	2	7	0	0	8.20537	0	0	0.000142435	0.762377	0.000672953	0.23846	0.957284	0.751305
3341	CD200R1L	0	0	1	1	0	98.181	98.181	0.476333	0.000183677	0.000673145	0.790769	0.527153	0.751305
4380	CSN3	0	4	0	0	16.9405	0	0	0.000205742	0.889378	0.00100529	0.31795	0.957284	0.973401
7643	GYPB	0	3	0	0	27.4129	0	0	0.000269773	0.855066	0.00128557	0.375718	0.957284	0.973401
2527	C1QTNF4	0	5	0	0	11.1687	0	0	0.000286523	0.910847	0.00137752	0.375718	0.957284	0.973401
11429	NLGN1	0	7	0	0	6.92666	0	0	0.000492515	0.711506	0.00206964	0.549701	0.957284	0.973401
17451	TGIF2LX	0	4	0	0	13.6814	0	0	0.000471441	0.901213	0.00219101	0.549701	0.957284	0.973401
3865	CLCNKA	0	0	0	2	0	40.6618	40.6618	0.247935	0.00117142	0.00229829	0.790769	0.957284	0.973401
10983	MYL5	0	3	0	0	22.0474	0	0	0.000522904	0.88246	0.00240463	0.552902	0.957284	0.973401
5339	DSEL	2	7	0	0	6.45465	0	0	0.000591765	0.679927	0.0024129	0.594428	0.957284	0.973401
13502	PPP5C	1	0	1	1	0	41.5891	41.5891	0.296065	0.00109605	0.00253202	0.790769	0.957284	0.973401
996	ALKBH1	0	3	1	0	8.53323	43.9492	43.9492	0.00865149	0.0188901	0.00253671	0.790769	0.957284	0.973401
1607	ASIC3	0	1	1	1	1.86182	55.6461	55.6461	0.586595	0.000605922	0.00259559	0.790769	0.957284	0.973401
19924	ZNF711	0	0	0	2	0	35.8771	35.8771	0.297118	0.00152347	0.00340454	0.790769	0.957284	0.973401
10571	MOB1B	0	3	0	0	18.9549	0	0	0.000825368	0.87427	0.00366852	0.789602	0.957284	0.973401
6116	FAM179A	0	7	1	0	5.02923	11.5381	11.5381	0.0029318	0.0844153	0.00386488	0.790769	0.957284	0.973401
17835	TMEM41B	0	2	0	1	10.0961	56.96	56.96	0.0210819	0.0141543	0.00405963	0.790769	0.957284	0.973401
9970	LZTFL1	1	3	0	0	17.5161	0	0	0.0010081	0.806126	0.0043194	0.790769	0.957284	0.973401
7642	GYPA	1	3	0	0	16.9982	0	0	0.00110319	0.828174	0.00473453	0.790769	0.957284	0.973401
4127	COL9A2	0	5	0	0	8.14514	0	0	0.00120389	0.712473	0.00479388	0.790769	0.957284	0.973401
18338	TSNAXIP1	1	0	2	0	0	26.4644	26.4644	0.223869	0.00282834	0.00481625	0.790769	0.957284	0.973401
10145	MAPT	0	5	1	0	5.25129	21.6957	21.6957	0.00789609	0.0416006	0.00496726	0.790769	0.957284	0.973401
3723	CHERP	0	6	0	0	6.69668	0	0	0.00127119	0.73132	0.00508895	0.790769	0.957284	0.973401
14051	RAB19	0	2	1	0	6.76911	89.4976	89.4976	0.0468243	0.0085792	0.00511163	0.790769	0.957284	0.973401
12070	OR4A47	1	4	0	0	10.4114	0	0	0.00126118	0.86741	0.0054185	0.790769	0.957284	0.973401
9860	LRRN3	0	1	2	0	1.26418	39.4957	39.4957	0.829149	0.00124521	0.00545147	0.883164	0.957284	0.973401
781	AK5	1	0	1	1	0	24.9231	24.9231	0.234516	0.00320647	0.00561869	0.790769	0.957284	0.973401
6183	FAM216B	0	3	0	0	16.2127	0	0	0.00131929	0.85919	0.00563859	0.790769	0.957284	0.973401
15797	SKA3	0	3	0	0	16.1754	0	0	0.0013284	0.844654	0.00564906	0.790769	0.957284	0.973401
3015	CASP8	0	4	0	0	10.1991	0	0	0.00144184	0.765407	0.00587536	0.790769	0.957284	0.973401
7374	GPR133	3	0	0	2	0	14.4281	14.4281	0.0781013	0.00971394	0.00591448	0.790769	0.957284	0.973401
14863	RP11-463J10.2	0	1	1	0	17.8296	75.507	75.507	0.0518407	0.0103537	0.00618077	0.790769	0.957284	0.973401
11466	NMI	0	2	1	0	9.02123	44.9518	44.9518	0.0264571	0.0184211	0.00621151	0.790769	0.957284	0.973401
6724	FRG2C	1	4	0	0	9.75514	0	0	0.00161122	0.775689	0.00655348	0.790769	0.957284	0.973401
10043	MAK16	0	3	0	0	15.2033	0	0	0.00159842	0.788934	0.0065566	0.790769	0.957284	0.973401
4488	CTD-2144E22.5	0	4	0	0	9.93643	0	0	0.00159001	0.893292	0.00675142	0.790769	0.957284	0.973401
13669	PROS1	0	5	0	0	7.4142	0	0	0.00182409	0.703645	0.00698951	0.790769	0.957284	0.973401
11186	NCOA7	0	0	2	0	0	23.4012	23.4012	0.266752	0.00372639	0.00708252	0.790769	0.957284	0.973401
881	AL161784.1	0	0	0	1	0	350.602	350.602	0.665601	0.00192382	0.00734366	0.799463	0.957284	0.973401
19765	ZNF517	0	5	0	0	7.43157	0	0	0.00180546	0.837009	0.00745273	0.790769	0.957284	0.973401
9043	KIDINS220	1	0	2	0	0	11.8856	11.8856	0.0720591	0.0148664	0.00766151	0.790769	0.957284	0.973401
1369	AQP7	0	4	0	0	9.51318	0	0	0.00187075	0.8279	0.00768473	0.790769	0.957284	0.973401
11557	NPHP3	1	0	1	1	0	17.7711	17.7711	0.161809	0.00648724	0.007728	0.790769	0.957284	0.973401
13837	PSMD9	0	3	0	0	14.2984	0	0	0.00191864	0.869251	0.00798292	0.790769	0.957284	0.973401
6453	FCRL5	0	1	2	0	0.942901	31.7393	31.7393	0.955115	0.00196986	0.00807431	0.968735	0.957284	0.973401
13370	PPAN-P2RY11	2	6	0	0	5.86573	0	0	0.0020766	0.75531	0.00815924	0.790769	0.957284	0.973401
19260	YBX3	0	3	1	0	5.72581	35.29	35.29	0.0263065	0.0241318	0.00820104	0.790769	0.957284	0.973401
6043	FAM127A	0	0	1	0	0	321.946	321.946	0.736797	0.0021105	0.00832892	0.82949	0.957284	0.973401
5316	DRAP1	0	1	0	1	6.78788	132.243	132.243	0.152254	0.00557975	0.00836352	0.790769	0.957284	0.973401
4325	CROCC	2	12	0	0	3.55772	0	0	0.00287128	0.521531	0.00846885	0.790769	0.957284	0.973401
16861	STK32C	0	5	0	0	7.11769	0	0	0.00218036	0.752246	0.00850584	0.790769	0.957284	0.973401
2086	BRAF	1	5	0	0	6.80139	0	0	0.00247089	0.640957	0.00880737	0.790769	0.957284	0.973401
12450	PALD1	0	6	0	0	5.89565	0	0	0.00239476	0.700507	0.008918	0.790769	0.957284	0.973401
10911	MUC6	2	11	1	0	3.50942	6.06962	6.06962	0.00418546	0.170761	0.0090059	0.790769	0.957284	0.973401
3552	CDYL	0	5	0	0	7.02636	0	0	0.00230639	0.767225	0.00903339	0.790769	0.957284	0.973401
5638	ELF1	1	4	0	0	8.82107	0	0	0.00234517	0.740913	0.00908026	0.790769	0.957284	0.973401
2633	C3orf27	0	1	1	0	4.76398	159.758	159.758	0.224161	0.0045343	0.00916876	0.790769	0.957284	0.973401
17785	TMEM229B	0	0	1	0	0	221.741	221.741	0.438159	0.00316777	0.00921321	0.790769	0.957284	0.973401
14327	RBPJL	0	5	0	0	6.89202	0	0	0.00250792	0.747249	0.00964152	0.790769	0.957284	0.973401
13369	PPAN	2	6	0	0	5.63445	0	0	0.00253417	0.750513	0.00976687	0.790769	0.957284	0.973401
4541	CTNND1	1	2	2	0	1.99783	25.558	25.558	0.408217	0.00304219	0.0100856	0.790769	0.957284	0.973401
14778	RP11-195F19.5	0	0	1	0	0	267.406	267.406	0.754316	0.00258273	0.0101044	0.838361	0.957284	0.973401
8590	IQCF1	0	2	1	0	5.94957	52.8724	52.8724	0.0602218	0.015376	0.0105273	0.790769	0.957284	0.973401
9252	KRT27	0	4	0	0	8.5917	0	0	0.00272866	0.79081	0.0106914	0.790769	0.957284	0.973401
6586	FLII	0	6	0	0	5.63787	0	0	0.00297805	0.701848	0.0109006	0.790769	0.957284	0.973401
10419	MGA	1	3	2	1	1.24889	12.6704	12.6704	0.740255	0.00264761	0.0109106	0.831174	0.957284	0.973401
12545	PBRM1	0	0	1	1	0	12.0132	12.0132	0.109488	0.0148014	0.0110769	0.790769	0.957284	0.973401
5364	DTYMK	0	3	0	0	12.6216	0	0	0.00277546	0.90604	0.011291	0.790769	0.957284	0.973401
8401	IKZF2	0	4	0	0	8.41318	0	0	0.00294772	0.759524	0.0112919	0.790769	0.957284	0.973401
15761	SIK1	1	5	0	0	6.53038	0	0	0.00294687	0.776439	0.0113799	0.790769	0.957284	0.973401
7648	GZF1	0	5	0	0	6.61253	0	0	0.00299848	0.788691	0.0116156	0.790769	0.957284	0.973401
19888	ZNF675	0	4	0	0	8.29547	0	0	0.00310414	0.729193	0.0116286	0.790769	0.957284	0.973401
9728	LPHN2	1	2	3	0	1.00667	12.1466	12.1466	0.993144	0.00299887	0.0116626	0.995522	0.957284	0.973401
14720	RP1-241P17.4	0	2	0	0	26.2629	0	0	0.00292837	0.877403	0.0117942	0.790769	0.957284	0.973401
19018	VWC2L	0	2	1	0	6.92431	36.0644	36.0644	0.0447845	0.0235536	0.0119694	0.790769	0.957284	0.973401
15961	SLC25A47	0	4	0	0	8.30937	0	0	0.00308514	0.801045	0.0120164	0.790769	0.957284	0.973401
8972	KIAA0368	1	0	0	2	0	7.61109	7.61109	0.0521353	0.0365625	0.0124195	0.790769	0.957284	0.973401
2878	CACNB1	0	4	0	0	8.14786	0	0	0.0033151	0.783156	0.0127241	0.790769	0.957284	0.973401
2311	C15orf27	0	3	0	1	4.7836	33.8008	33.8008	0.0425164	0.0253229	0.0127583	0.790769	0.957284	0.973401
1778	ATRAID	0	3	0	0	11.9492	0	0	0.00326068	0.853443	0.0129096	0.790769	0.957284	0.973401
920	AL513478.1	0	2	0	0	25.1689	0	0	0.00320073	0.936373	0.0129259	0.790769	0.957284	0.973401
1037	AMER1	0	1	2	0	0.982298	24.7289	24.7289	0.986433	0.00332086	0.0131458	0.990921	0.957284	0.973401
10966	MYH14	1	0	1	0	0	3.30345	3.30345	0.00730623	0.329687	0.0131796	0.790769	0.957284	0.973401
6063	FAM13B	0	1	2	0	1.44997	24.7234	24.7234	0.736977	0.00332239	0.0132277	0.829646	0.957284	0.973401
19889	ZNF676	1	5	0	0	6.18613	0	0	0.00371859	0.727131	0.0136744	0.790769	0.957284	0.973401
2047	BMPR2	0	1	2	0	1.24472	24.3517	24.3517	0.839973	0.0034292	0.0138105	0.890081	0.957284	0.973401
17684	TMEM133	0	0	1	0	0	166.287	166.287	0.548383	0.00433955	0.0140166	0.790769	0.957284	0.973401
12567	PCDH18	1	6	0	0	5.19135	0	0	0.00406419	0.705584	0.0145632	0.790769	0.957284	0.973401
9927	LY6G6E	0	0	1	0	0	171.794	171.794	0.667185	0.00418741	0.014954	0.799463	0.957284	0.973401
15585	SETBP1	1	8	0	0	4.18052	0	0	0.00449573	0.661908	0.0153042	0.790769	0.957284	0.973401
2844	CA5B	0	3	0	0	11.184	0	0	0.00395845	0.83514	0.0153095	0.790769	0.957284	0.973401
3922	CLECL1	0	0	1	0	0	162.17	162.17	0.628983	0.00446043	0.0154154	0.793229	0.957284	0.973401
15792	SIX4	0	3	1	0	4.04945	38.8339	38.8339	0.0653763	0.0216859	0.0158149	0.790769	0.957284	0.973401
16892	STRBP	0	4	0	0	7.5297	0	0	0.00441748	0.713805	0.0158742	0.790769	0.957284	0.973401
12315	OSBPL7	0	5	0	0	6.01656	0	0	0.00448396	0.708725	0.0159694	0.790769	0.957284	0.973401
7248	GNPAT	0	3	0	1	5.72488	17.1247	17.1247	0.0263181	0.0542394	0.0162339	0.790769	0.957284	0.973401
15026	RPL36AL	0	0	1	0	0	155.977	155.977	0.665653	0.00465497	0.0164432	0.799463	0.957284	0.973401
15245	SAA2	0	2	0	0	21.629	0	0	0.00439143	0.889975	0.0170989	0.790769	0.957284	0.973401
2682	C5orf22	0	3	0	0	10.6717	0	0	0.00453887	0.828131	0.0172904	0.790769	0.957284	0.973401
15288	SARDH	0	1	2	0	0.746147	20.2935	20.2935	0.772362	0.00501468	0.0172946	0.848096	0.957284	0.973401
1100	ANKH	1	3	0	1	4.51989	26.6269	26.6269	0.048023	0.0328936	0.0173519	0.790769	0.957284	0.973401
14943	RP11-87C12.2	0	2	0	0	21.4799	0	0	0.00445519	0.904081	0.0173719	0.790769	0.957284	0.973401
6723	FRG2B	1	3	0	0	10.495	0	0	0.00460272	0.815822	0.0174437	0.790769	0.957284	0.973401
14453	RGN	1	3	0	0	10.5037	0	0	0.00459159	0.829912	0.0174945	0.790769	0.957284	0.973401
13018	PITX1	0	4	0	0	7.45311	0	0	0.00458385	0.860673	0.017611	0.790769	0.957284	0.973401
1316	APOA1	0	0	0	1	0	120.042	120.042	0.474121	0.00620645	0.0178027	0.790769	0.957284	0.973401
13586	PREX1	0	1	2	0	0.478955	16.1332	16.1332	0.440404	0.00807127	0.0181173	0.790769	0.957284	0.973401
5600	EIF3E	0	3	0	0	10.2879	0	0	0.00504898	0.810133	0.0189114	0.790769	0.957284	0.973401
2258	C12orf39	0	2	0	0	20.2927	0	0	0.00501506	0.838488	0.0190248	0.790769	0.957284	0.973401
6015	FAM107B	0	3	0	0	10.2398	0	0	0.00511817	0.829639	0.0192867	0.790769	0.957284	0.973401
18493	TUSC1	0	1	1	0	3.82214	86.9519	86.9519	0.283801	0.00885716	0.0196258	0.790769	0.957284	0.973401
8224	HTRA3	0	3	1	0	3.93361	32.8672	32.8672	0.0703522	0.0261283	0.0196842	0.790769	0.957284	0.973401
8137	HSD11B1	0	3	0	0	10.1313	0	0	0.0052788	0.83635	0.0198792	0.790769	0.957284	0.973401
16407	SNX30	0	2	0	1	5.15803	34.3561	34.3561	0.0792104	0.0248659	0.0199255	0.790769	0.957284	0.973401
14071	RAB34	0	3	0	0	9.95309	0	0	0.00555746	0.788347	0.0204353	0.790769	0.957284	0.973401
17424	TFEC	0	2	1	0	6.74934	21.4568	21.4568	0.047094	0.0421204	0.0204721	0.790769	0.957284	0.973401
19479	ZG16B	0	1	0	1	3.88808	81.4799	81.4799	0.278695	0.00951712	0.020678	0.790769	0.957284	0.973401
7401	GPR173	0	0	1	0	0	81.3604	81.3604	0.335989	0.00953257	0.0208062	0.790769	0.957284	0.973401
9900	LTBP2	5	0	1	0	0	6.2549	6.2549	0.0193826	0.163852	0.0209601	0.790769	0.957284	0.973401
11946	OR11H1	0	2	0	0	19.2355	0	0	0.00560523	0.895017	0.0213438	0.790769	0.957284	0.973401
14907	RP11-683L23.1	4	5	0	0	5.37052	0	0	0.00583903	0.806565	0.021531	0.790769	0.957284	0.973401
2205	C10orf62	0	3	0	0	9.88038	0	0	0.00567669	0.898654	0.0215907	0.790769	0.957284	0.973401
14582	RNASE11	0	0	1	0	0	99.8647	99.8647	0.485476	0.0076015	0.0216685	0.790769	0.957284	0.973401
14313	RBMXL3	0	7	1	0	3.47762	10.05	10.05	0.018696	0.0984935	0.021784	0.790769	0.957284	0.973401
11799	NXNL1	0	0	0	1	0	85.3745	85.3745	0.385266	0.00903821	0.0218201	0.790769	0.957284	0.973401
5461	EBNA1BP2	0	2	0	1	6.13864	23.369	23.369	0.0566761	0.0382766	0.0219907	0.790769	0.957284	0.973401
12359	OVCH1	0	2	2	0	1.89856	17.3456	17.3456	0.443753	0.00694707	0.0223128	0.790769	0.957284	0.973401
14312	RBMXL2	1	6	0	0	4.73692	0	0	0.00627248	0.773592	0.0225143	0.790769	0.957284	0.973401
13183	PLXNA4	0	7	2	0	2.43652	10.7346	10.7346	0.0862794	0.0186163	0.0225776	0.790769	0.957284	0.973401
15209	RXFP4	1	0	1	0	0	74.3517	74.3517	0.332721	0.010475	0.0225834	0.790769	0.957284	0.973401
16688	SRF	0	0	0	1	0	76.8801	76.8801	0.348666	0.0101492	0.0225866	0.790769	0.957284	0.973401
4505	CTD-2521M24.10	0	0	0	1	0	86.8356	86.8356	0.42474	0.00887027	0.022889	0.790769	0.957284	0.973401
4284	CRCT1	0	2	0	0	18.5825	0	0	0.00602216	0.930226	0.022904	0.790769	0.957284	0.973401
2623	C2orf83	0	0	1	0	0	103.339	103.339	0.570622	0.00732014	0.0229502	0.790769	0.957284	0.973401
6760	FSTL4	1	1	1	1	0.822735	17.6935	17.6935	0.848308	0.00654641	0.023186	0.896073	0.957284	0.973401
3360	CD300LF	0	3	0	0	9.49648	0	0	0.00636526	0.805525	0.0232655	0.790769	0.957284	0.973401
1950	BCL9	1	5	1	0	3.71747	13.0681	13.0681	0.0289528	0.0730594	0.0233891	0.790769	0.957284	0.973401
16556	SPC24	0	1	1	0	5.74982	53.3261	53.3261	0.182698	0.0152306	0.0234044	0.790769	0.957284	0.973401
17043	SYPL2	1	2	0	1	4.34339	36.6802	36.6802	0.107981	0.0229879	0.0234441	0.790769	0.957284	0.973401
19127	WFDC12	0	0	0	1	0	106.479	106.479	0.633546	0.00708251	0.0234753	0.793229	0.957284	0.973401
11136	NBPF1	1	5	0	0	5.23914	0	0	0.00747349	0.614729	0.0235086	0.790769	0.957284	0.973401
6652	FOSB	0	3	0	0	9.4936	0	0	0.00637084	0.838255	0.0235683	0.790769	0.957284	0.973401
2951	CAP2	1	4	0	0	6.5721	0	0	0.00684319	0.730973	0.0238856	0.790769	0.957284	0.973401
3472	CDH4	1	8	0	0	3.78623	0	0	0.00779261	0.644507	0.0247809	0.790769	0.957284	0.973401
11273	NEDD9	0	3	1	0	4.47284	19.406	19.406	0.0506618	0.0471424	0.0249078	0.790769	0.957284	0.973401
14641	RNF17	1	4	0	2	2.61418	11.1926	11.1926	0.132628	0.016807	0.0249757	0.790769	0.957284	0.973401
15720	SHISA3	0	1	1	0	3.6835	69.022	69.022	0.295118	0.0114368	0.0252685	0.790769	0.957284	0.973401
1994	BHLHE40	0	0	1	0	0	78.9194	78.9194	0.42839	0.00985931	0.0252932	0.790769	0.957284	0.973401
10358	METRNL	0	3	0	0	9.26245	0	0	0.00683961	0.879745	0.0254265	0.790769	0.957284	0.973401
4253	CPSF1	0	6	0	0	4.60657	0	0	0.0077349	0.691462	0.0257091	0.790769	0.957284	0.973401
17252	TBX3	0	0	1	0	0	35.3164	35.3164	0.155078	0.0241116	0.0257193	0.790769	0.957284	0.973401
15520	2003-09-01	1	2	0	1	5.48392	23.112	23.112	0.0694473	0.0385483	0.0257653	0.790769	0.957284	0.973401
1352	APOPT1	0	0	1	0	0	90.5413	90.5413	0.557424	0.00847003	0.0258308	0.790769	0.957284	0.973401
17927	TMSB15B	0	0	0	1	0	100.609	100.609	0.699206	0.00753948	0.0259256	0.811921	0.957284	0.973401
12572	PCDH9	1	5	1	0	3.52334	13.9959	13.9959	0.0353427	0.0676548	0.0259439	0.790769	0.957284	0.973401
6414	FBXO5	0	3	0	0	9.02056	0	0	0.00737999	0.777688	0.0262515	0.790769	0.957284	0.973401
18092	TPO	2	4	2	0	1.70792	15.1096	15.1096	0.379811	0.00894252	0.0266012	0.790769	0.957284	0.973401
19658	ZNF337	1	1	2	0	1.38754	16.8818	16.8818	0.764954	0.00721598	0.026768	0.844252	0.957284	0.973401
150	AC006156.1	0	2	0	0	16.9833	0	0	0.00725757	0.873346	0.0268011	0.790769	0.957284	0.973401
17478	THBS3	0	4	0	1	4.51801	9.87625	9.87625	0.0259299	0.100428	0.0271444	0.790769	0.957284	0.973401
11414	NKX1-1	0	5	0	0	5.31171	0	0	0.00753412	0.83911	0.0273415	0.790769	0.957284	0.973401
13684	PRPF40A	1	1	2	0	1.27733	16.7345	16.7345	0.821242	0.00734828	0.0274436	0.87857	0.957284	0.973401
14692	RNPC3	0	3	0	0	8.77006	0	0	0.00800037	0.75816	0.0279515	0.790769	0.957284	0.973401
6418	FBXO9	0	2	0	1	5.48922	21.2561	21.2561	0.0703325	0.0425665	0.0286339	0.790769	0.957284	0.973401
13096	PLCG1	0	2	1	1	1.58542	15.9156	15.9156	0.574317	0.0083011	0.0288653	0.790769	0.957284	0.973401
9854	LRRIQ3	0	3	1	0	4.94462	13.0381	13.0381	0.0389644	0.0736247	0.0288985	0.790769	0.957284	0.973401
5564	EHD3	2	4	0	0	6.18192	0	0	0.00816056	0.791575	0.028905	0.790769	0.957284	0.973401
10198	MBD3	1	3	0	0	8.66464	0	0	0.0080114	0.878947	0.0293057	0.790769	0.957284	0.973401
11454	NMBR	1	4	0	0	6.27578	0	0	0.00806056	0.861633	0.0293084	0.790769	0.957284	0.973401
18616	UBL4A	0	0	0	1	0	84.353	84.353	0.626986	0.00915929	0.0294082	0.793229	0.957284	0.973401
2984	CARD6	0	3	1	0	4.18848	18.7358	18.7358	0.0599931	0.0490372	0.0295039	0.790769	0.957284	0.973401
17777	TMEM218	0	2	0	0	16.085	0	0	0.00812142	0.878904	0.0296828	0.790769	0.957284	0.973401
13688	PRPF8	0	1	1	1	0.56392	13.5957	13.5957	0.556857	0.0114857	0.0297077	0.790769	0.957284	0.973401
16233	SLX4IP	0	3	0	0	8.62264	0	0	0.00839776	0.805157	0.0298319	0.790769	0.957284	0.973401
6457	FDCSP	0	2	0	0	15.9718	0	0	0.00824086	0.854264	0.0298838	0.790769	0.957284	0.973401
9441	LAPTM5	0	0	0	1	0	72.6675	72.6675	0.494551	0.0108027	0.0299872	0.790769	0.957284	0.973401
6122	FAM182B	1	2	0	0	15.8574	0	0	0.00821456	0.89359	0.0300885	0.790769	0.957284	0.973401
6754	FSHR	1	5	0	0	5.01654	0	0	0.00893154	0.723056	0.0300929	0.790769	0.957284	0.973401
13328	POP5	0	2	0	0	15.893	0	0	0.00832551	0.873156	0.030308	0.790769	0.957284	0.973401
5201	DNAJC24	0	2	0	0	15.8539	0	0	0.00836799	0.868838	0.0304138	0.790769	0.957284	0.973401
17149	TAS1R3	0	0	1	0	0	30.8202	30.8202	0.162041	0.0280765	0.0304495	0.790769	0.957284	0.973401
17877	TMEM80	0	0	0	1	0	71.8207	71.8207	0.497839	0.0109439	0.0304544	0.790769	0.957284	0.973401
9271	KRT7	1	0	0	1	0	36.3061	36.3061	0.201188	0.0232527	0.0311396	0.790769	0.957284	0.973401
6181	FAM215A	0	2	0	0	15.6921	0	0	0.00854723	0.893538	0.0311704	0.790769	0.957284	0.973401
6971	GBX1	0	0	1	0	0	44.6889	44.6889	0.26425	0.0185419	0.0313894	0.790769	0.957284	0.973401
7945	HKDC1	0	5	0	0	4.98894	0	0	0.00972794	0.679735	0.03141	0.790769	0.957284	0.973401
9966	LYZL2	1	1	1	0	3.4128	57.4753	57.4753	0.318629	0.0139375	0.0314165	0.790769	0.957284	0.973401
18441	TTLL11	0	0	1	0	0	26.1902	26.1902	0.141522	0.0336882	0.0317934	0.790769	0.957284	0.973401
18133	TRAIP	0	3	0	0	8.35089	0	0	0.00920101	0.777574	0.0319814	0.790769	0.957284	0.973401
15011	RPL26L1	0	0	1	0	0	73.0383	73.0383	0.563905	0.010742	0.0321274	0.790769	0.957284	0.973401
16712	SRRD	0	0	1	0	0	64.327	64.327	0.456225	0.0123661	0.0321937	0.790769	0.957284	0.973401
4404	CST11	0	2	0	0	15.3527	0	0	0.008942	0.862399	0.0322186	0.790769	0.957284	0.973401
8889	KCNS1	1	0	0	1	0	33.0403	33.0403	0.188097	0.0258358	0.0323281	0.790769	0.957284	0.973401
8712	ITPRIP	1	0	1	0	0	31.3763	31.3763	0.178296	0.0273729	0.0325438	0.790769	0.957284	0.973401
7339	GPD1	0	1	1	0	3.27231	57.0542	57.0542	0.334156	0.0141283	0.0329365	0.790769	0.957284	0.973401
2959	CAPN15	1	4	1	0	3.25078	19.2707	19.2707	0.0705443	0.0472636	0.0329918	0.790769	0.957284	0.973401
12970	PIH1D3	0	2	0	0	15.1327	0	0	0.00921247	0.861225	0.033077	0.790769	0.957284	0.973401
17734	TMEM18	0	0	0	1	0	77.9621	77.9621	0.686896	0.00999338	0.0331086	0.807214	0.957284	0.973401
10077	MAP1B	0	8	0	0	3.58548	0	0	0.0115494	0.592162	0.0331898	0.790769	0.957284	0.973401
11651	NRN1	0	0	1	0	0	63.6927	63.6927	0.476828	0.0125028	0.033403	0.790769	0.957284	0.973401
13375	PPAPDC1B	0	0	0	1	0	68.2964	68.2964	0.539812	0.0115715	0.0335173	0.790769	0.957284	0.973401
16428	SOD2	0	2	0	0	15.0389	0	0	0.00933137	0.89839	0.0337451	0.790769	0.957284	0.973401
4755	DAP	0	0	1	0	0	67.4033	67.4033	0.539643	0.0117416	0.0339484	0.790769	0.957284	0.973401
18339	TSPAN1	0	0	1	0	0	68.5854	68.5854	0.556827	0.0115175	0.0339495	0.790769	0.957284	0.973401
10327	MEGF6	0	2	0	2	1.196	15.0646	15.0646	0.82195	0.00929851	0.0339694	0.879004	0.957284	0.973401
19374	ZC3H7B	0	5	0	0	4.90453	0	0	0.0104216	0.712579	0.0342193	0.790769	0.957284	0.973401
4052	CNTN1	1	5	0	1	4.10025	5.64591	5.64591	0.0199285	0.18555	0.03434	0.790769	0.957284	0.973401
6068	FAM150B	0	1	1	0	3.46341	52.6431	52.6431	0.314897	0.0154505	0.0343432	0.790769	0.957284	0.973401
14068	RAB32	0	0	1	0	0	62.9393	62.9393	0.492283	0.012669	0.0344488	0.790769	0.957284	0.973401
8906	KCTD18	1	2	1	0	3.64776	31.5549	31.5549	0.148706	0.0271997	0.0344949	0.790769	0.957284	0.973401
14362	RDM1	0	0	1	0	0	65.423	65.423	0.530621	0.0121365	0.0346316	0.790769	0.957284	0.973401
11549	NPCDR1	0	2	0	0	14.7492	0	0	0.00971331	0.876393	0.0348092	0.790769	0.957284	0.973401
3404	CD8B	0	0	1	0	0	56.7741	56.7741	0.425836	0.0142058	0.034839	0.790769	0.957284	0.973401
2002	BIK	0	2	0	0	14.7946	0	0	0.00965184	0.911817	0.0348612	0.790769	0.957284	0.973401
10778	MSH3	0	5	0	0	4.82156	0	0	0.0111613	0.659899	0.0349428	0.790769	0.957284	0.973401
12050	OR2T3	0	1	1	0	2.24767	66.4156	66.4156	0.489195	0.0119355	0.0351105	0.790769	0.957284	0.973401
10941	MYBBP1A	0	4	1	0	3.65585	13.8717	13.8717	0.0510228	0.0686872	0.0351741	0.790769	0.957284	0.973401
14282	RBM24	0	0	0	1	0	49.3662	49.3662	0.355805	0.016596	0.035406	0.790769	0.957284	0.973401
16469	SOX7	0	0	0	1	0	45.0128	45.0128	0.317855	0.0183933	0.0357621	0.790769	0.957284	0.973401
16193	SLCO1B1	0	4	0	0	5.80091	0	0	0.0111399	0.685527	0.0357627	0.790769	0.957284	0.973401
19331	ZBTB32	0	0	1	0	0	52.8665	52.8665	0.399898	0.0153779	0.035854	0.790769	0.957284	0.973401
12333	OSTN	0	0	1	0	0	69.0035	69.0035	0.634112	0.0114402	0.0360383	0.793229	0.957284	0.973401
11340	NFKB2	1	4	0	0	5.74311	0	0	0.011003	0.711724	0.0361026	0.790769	0.957284	0.973401
4189	COX11	1	0	1	0	0	56.8188	56.8188	0.452941	0.0141166	0.036137	0.790769	0.957284	0.973401
16663	SPTBN2	2	0	0	0	0	0	0	0.0123016	0.48319	0.0361586	0.790769	0.957284	0.973401
3345	CD226	0	3	0	0	7.99916	0	0	0.0103976	0.817326	0.0362717	0.790769	0.957284	0.973401
10257	MCPH1	0	4	0	0	5.82671	0	0	0.0109698	0.747007	0.0367153	0.790769	0.957284	0.973401
15429	SDK2	2	0	0	0	0	0	0	0.0123326	0.501279	0.0367853	0.790769	0.957284	0.973401
17438	TGFB1	0	3	0	0	7.96399	0	0	0.0105283	0.82618	0.0367972	0.790769	0.957284	0.973401
18522	TXNDC9	0	0	1	0	0	65.4068	65.4068	0.605393	0.0121398	0.0371469	0.791054	0.957284	0.973401
12409	PABPC5	0	2	1	0	3.35654	33.4183	33.4183	0.174559	0.0256471	0.03722	0.790769	0.957284	0.973401
16875	STOM	0	0	0	1	0	57.3106	57.3106	0.482795	0.0140581	0.0373321	0.790769	0.957284	0.973401
7048	GFRA4	0	0	1	0	0	33.7295	33.7295	0.232674	0.0253827	0.0374085	0.790769	0.957284	0.973401
19314	ZBP1	0	3	0	0	7.8897	0	0	0.0108114	0.809542	0.0374406	0.790769	0.957284	0.973401
4518	CTD-3193O13.9	0	0	1	0	0	17.637	17.637	0.110382	0.0524759	0.0374461	0.790769	0.957284	0.973401
2489	C1orf226	0	3	0	0	7.91948	0	0	0.0106967	0.837399	0.037466	0.790769	0.957284	0.973401
3645	CERCAM	0	0	0	1	0	38.801	38.801	0.278518	0.0217064	0.0374896	0.790769	0.957284	0.973401
15788	SIVA1	0	0	0	1	0	60.0088	60.0088	0.526064	0.0133577	0.0375171	0.790769	0.957284	0.973401
657	ADPRH	0	0	1	0	0	53.0836	53.0836	0.432134	0.015308	0.0375655	0.790769	0.957284	0.973401
15138	RSAD1	0	3	0	0	7.89256	0	0	0.0108004	0.832832	0.0377302	0.790769	0.957284	0.973401
17448	TGIF1	0	1	0	1	2.59382	57.1476	57.1476	0.424141	0.0141027	0.0377787	0.790769	0.957284	0.973401
4817	DCLK1	2	2	2	0	1.44636	13.6818	13.6818	0.645196	0.0109749	0.0378632	0.794266	0.957284	0.973401
9527	LEFTY2	0	0	0	1	0	39.205	39.205	0.286741	0.0214569	0.0379318	0.790769	0.957284	0.973401
6370	FBXL17	0	0	1	0	0	17.9215	17.9215	0.11428	0.0515427	0.0380136	0.790769	0.957284	0.973401
18113	TPTE	0	4	1	0	4.54262	6.40954	6.40954	0.0254708	0.162179	0.0381809	0.790769	0.957284	0.973401
11478	NMUR2	1	0	0	1	0	32.4921	32.4921	0.229352	0.0263238	0.0384587	0.790769	0.957284	0.973401
11397	NIT1	0	1	1	0	4.08326	41.685	41.685	0.264535	0.0200376	0.0385127	0.790769	0.957284	0.973401
12979	PIK3CG	5	0	1	0	0	8.63567	8.63567	0.051683	0.114576	0.0385501	0.790769	0.957284	0.973401
10039	MAGOH	0	0	1	0	0	65.4188	65.4188	0.658982	0.0121373	0.0386535	0.798349	0.957284	0.973401
12456	PALMD	0	2	1	0	4.26352	22.9176	22.9176	0.11324	0.0391226	0.0387372	0.790769	0.957284	0.973401
13611	PRKAG3	0	2	1	0	3.87639	26.1847	26.1847	0.134839	0.0336961	0.0389405	0.790769	0.957284	0.973401
2579	C22orf34	0	3	0	0	7.7989	0	0	0.0111712	0.837928	0.038947	0.790769	0.957284	0.973401
18590	UBE2L6	0	0	1	0	0	62.4281	62.4281	0.610416	0.0127842	0.0390472	0.791054	0.957284	0.973401
17041	SYP	0	0	1	0	0	54.1397	54.1397	0.484918	0.0149763	0.0395792	0.790769	0.957284	0.973401
13092	PLCD1	0	4	0	0	5.67336	0	0	0.0120308	0.748411	0.0398873	0.790769	0.957284	0.973401
403	AC132872.2	0	2	0	0	13.7232	0	0	0.0112675	0.923386	0.0400808	0.790769	0.957284	0.973401
15182	RTP2	0	3	0	0	7.71421	0	0	0.0115212	0.87377	0.0404535	0.790769	0.957284	0.973401
18182	TRIM16L	2	3	0	0	7.52329	0	0	0.011658	0.83697	0.0404784	0.790769	0.957284	0.973401
6666	FOXD4L1	0	3	0	0	7.70049	0	0	0.0115793	0.885397	0.04075	0.790769	0.957284	0.973401
10725	MRPS14	0	2	0	0	13.4678	0	0	0.0117109	0.866308	0.0410063	0.790769	0.957284	0.973401
1005	ALMS1	1	0	0	0	0	0	0	0.0146574	0.449991	0.0410685	0.790769	0.957284	0.973401
19971	ZNF785	1	1	0	1	1.70592	62.4918	62.4918	0.635299	0.0127006	0.0413913	0.793229	0.957284	0.973401
1993	BHLHE23	0	3	0	0	7.6451	0	0	0.0118175	0.87867	0.0414264	0.790769	0.957284	0.973401
5790	EPN1	1	0	1	0	0	26.4444	26.4444	0.196351	0.0331478	0.0414953	0.790769	0.957284	0.973401
6516	FGFBP2	0	0	1	0	0	48.3565	48.3565	0.440127	0.0169822	0.0416403	0.790769	0.957284	0.973401
10937	MXRA8	0	2	0	1	2.82751	36.7803	36.7803	0.234934	0.0230421	0.0416695	0.790769	0.957284	0.973401
16823	STARD7	0	0	0	1	0	42.2367	42.2367	0.362344	0.019746	0.0417586	0.790769	0.957284	0.973401
5206	DNAJC3	0	2	0	1	4.67968	18.3279	18.3279	0.0952034	0.0502627	0.0417933	0.790769	0.957284	0.973401
7460	GPRIN2	1	2	1	0	2.86064	35.3699	35.3699	0.228008	0.0239413	0.0418269	0.790769	0.957284	0.973401
1956	BCORL1	2	6	1	0	3.14879	8.13212	8.13212	0.0356686	0.123574	0.041916	0.790769	0.957284	0.973401
18942	VN1R2	0	0	1	0	0	37.4204	37.4204	0.310638	0.0226024	0.0421065	0.790769	0.957284	0.973401
1485	ARL14EPL	0	0	1	0	0	54.5808	54.5808	0.549787	0.0148417	0.0421953	0.790769	0.957284	0.973401
16941	SUGT1	0	1	1	0	4.76892	33.7295	33.7295	0.22391	0.0253828	0.0422048	0.790769	0.957284	0.973401
11871	OLFML1	1	3	0	0	7.40873	0	0	0.0125048	0.78693	0.0422401	0.790769	0.957284	0.973401
3184	CCDC62	0	2	0	1	4.19345	21.4146	21.4146	0.116759	0.0422133	0.0422708	0.790769	0.957284	0.973401
17223	TBCB	0	0	0	1	0	49.9899	49.9899	0.47715	0.0163656	0.0423797	0.790769	0.957284	0.973401
1573	ASB1	0	0	1	0	0	44.3634	44.3634	0.397532	0.0186936	0.0423938	0.790769	0.957284	0.973401
4936	DEFB112	0	0	1	0	0	55.8325	55.8325	0.579073	0.0144723	0.0424243	0.790769	0.957284	0.973401
8685	ITGB3BP	0	2	0	0	13.0028	0	0	0.0125868	0.791609	0.0426415	0.790769	0.957284	0.973401
4299	CRELD2	0	0	1	0	0	44.9353	44.9353	0.408744	0.0184286	0.0426458	0.790769	0.957284	0.973401
15379	SCN9A	0	1	1	1	0.477188	10.0762	10.0762	0.437889	0.0211663	0.042707	0.790769	0.957284	0.973401
8534	INPP1	0	1	1	0	3.25878	43.8407	43.8407	0.335602	0.0189422	0.0427112	0.790769	0.957284	0.973401
12952	PIGL	0	0	0	1	0	50.89	50.89	0.500378	0.0160438	0.0428432	0.790769	0.957284	0.973401
13198	PML	0	5	0	0	4.64383	0	0	0.0129663	0.76347	0.0428775	0.790769	0.957284	0.973401
10846	MTHFS	0	0	1	0	0	48.0835	48.0835	0.461237	0.0170896	0.0431183	0.790769	0.957284	0.973401
17282	TCERG1L	4	0	1	0	0	7.67248	7.67248	0.0525461	0.131012	0.0431461	0.790769	0.957284	0.973401
18343	TSPAN14	0	0	1	0	0	45.1375	45.1375	0.420095	0.0183366	0.0432268	0.790769	0.957284	0.973401
16945	SULT1A2	0	0	1	0	0	47.9014	47.9014	0.46081	0.017162	0.0432538	0.790769	0.957284	0.973401
2241	C11orf74	0	0	0	1	0	52.5678	52.5678	0.539321	0.0154751	0.0433177	0.790769	0.957284	0.973401
4013	CNIH1	0	0	0	1	0	57.4516	57.4516	0.642502	0.0140198	0.0434113	0.793355	0.957284	0.973401
7693	HAPLN4	2	5	0	0	4.49962	0	0	0.0131607	0.762975	0.0435643	0.790769	0.957284	0.973401
311	AC073343.1	0	3	0	0	7.36689	0	0	0.0131168	0.767728	0.0436298	0.790769	0.957284	0.973401
13055	PLA2G15	2	1	0	1	2.54454	48.8138	48.8138	0.430047	0.0166397	0.0436376	0.790769	0.957284	0.973401
10912	MUC7	0	3	0	0	7.45298	0	0	0.0126955	0.845738	0.0437369	0.790769	0.957284	0.973401
7250	GNPDA2	1	0	0	1	0	49.4535	49.4535	0.496292	0.0164738	0.043745	0.790769	0.957284	0.973401
19860	ZNF628	1	3	1	0	2.25242	37.1492	37.1492	0.253175	0.0226641	0.0437594	0.790769	0.957284	0.973401
1632	ASTN2	1	7	1	0	3.05833	6.99615	6.99615	0.0312099	0.146573	0.0439431	0.790769	0.957284	0.973401
13138	PLEKHH3	1	5	0	0	4.53319	0	0	0.0134389	0.751307	0.0440371	0.790769	0.957284	0.973401
1326	APOBEC3C	0	2	0	0	12.9565	0	0	0.0126792	0.874412	0.0440858	0.790769	0.957284	0.973401
12726	PDIA4	0	0	1	0	0	37.0634	37.0634	0.329992	0.0228457	0.0443983	0.790769	0.957284	0.973401
17137	TAPBP	0	0	0	1	0	42.5033	42.5033	0.402006	0.0196079	0.0445328	0.790769	0.957284	0.973401
2156	BTN1A1	0	0	1	0	0	36.0714	36.0714	0.32033	0.0235485	0.0446199	0.790769	0.957284	0.973401
6194	FAM221A	1	0	1	0	0	47.8399	47.8399	0.491111	0.0170937	0.0449103	0.790769	0.957284	0.973401
18281	TRO	0	4	1	0	3.19015	15.1989	15.1989	0.077158	0.0620018	0.0449449	0.790769	0.957284	0.973401
3209	CCDC85A	0	5	0	0	4.5611	0	0	0.0139233	0.745433	0.0452025	0.790769	0.957284	0.973401
5814	ERBB2	0	5	0	0	4.4674	0	0	0.01511	0.650903	0.0453788	0.790769	0.957284	0.973401
16916	STX5	1	0	1	0	0	42.2791	42.2791	0.41128	0.0196175	0.0453857	0.790769	0.957284	0.973401
13816	PSMB9	0	2	0	0	12.691	0	0	0.0132289	0.857864	0.0455789	0.790769	0.957284	0.973401
18058	TP53BP1	0	2	1	1	1.42157	12.6401	12.6401	0.664319	0.0133381	0.0456811	0.799109	0.957284	0.973401
3458	CDH12	1	5	0	0	4.41328	0	0	0.0149463	0.669449	0.0457931	0.790769	0.957284	0.973401
5507	EEF1G	1	3	0	0	7.1439	0	0	0.013853	0.765975	0.0458017	0.790769	0.957284	0.973401
18020	TOE1	0	3	0	0	7.26147	0	0	0.0136581	0.798828	0.0458624	0.790769	0.957284	0.973401
3722	CHEK2	0	3	0	0	7.23178	0	0	0.0138158	0.777719	0.0458991	0.790769	0.957284	0.973401
1204	ANXA6	0	4	0	0	5.37924	0	0	0.0144447	0.714856	0.0459564	0.790769	0.957284	0.973401
18370	TSPYL1	0	3	0	0	7.29117	0	0	0.0135027	0.845035	0.0461779	0.790769	0.957284	0.973401
3306	CCRN4L	0	0	0	1	0	38.6505	38.6505	0.372972	0.0218008	0.0464428	0.790769	0.957284	0.973401
2986	CARD9	0	0	0	1	0	27.7142	27.7142	0.241653	0.0316207	0.0465859	0.790769	0.957284	0.973401
13746	PRSS22	0	0	0	1	0	38.0816	38.0816	0.36718	0.0221647	0.0466135	0.790769	0.957284	0.973401
15955	SLC25A41	0	3	0	0	7.23832	0	0	0.0137809	0.823836	0.0466803	0.790769	0.957284	0.973401
4162	COPS6	0	0	0	1	0	45.3564	45.3564	0.480691	0.018238	0.0468151	0.790769	0.957284	0.973401
10182	MAT2B	0	2	0	0	12.4802	0	0	0.0136905	0.847277	0.0468409	0.790769	0.957284	0.973401
10896	MUC1	0	0	1	0	0	36.7469	36.7469	0.352995	0.0230655	0.0469561	0.790769	0.957284	0.973401
1295	APBB3	0	3	0	0	7.17176	0	0	0.014142	0.785154	0.0470151	0.790769	0.957284	0.973401
3406	CD93	1	2	1	0	2.98872	29.5614	29.5614	0.211477	0.02926	0.0472211	0.790769	0.957284	0.973401
4829	DCST2	0	3	1	0	3.75179	14.2582	14.2582	0.0792037	0.0666046	0.0472798	0.790769	0.957284	0.973401
1364	AQP2	0	1	0	1	2.26317	48.776	48.776	0.485899	0.0168197	0.0473488	0.790769	0.957284	0.973401
6721	FRG1B	0	0	0	1	0	50.4947	50.4947	0.59378	0.0161836	0.0474185	0.790789	0.957284	0.973401
14287	RBM3	0	2	0	0	12.4658	0	0	0.0137229	0.888072	0.0474268	0.790769	0.957284	0.973401
20025	ZNF93	0	0	1	0	0	34.6124	34.6124	0.335768	0.0246602	0.0480382	0.790769	0.957284	0.973401
4138	COMMD10	0	0	0	1	0	45.217	45.217	0.499607	0.0183007	0.0480467	0.790769	0.957284	0.973401
13868	PTCHD3	1	0	1	0	0	17.7813	17.7813	0.148275	0.0517262	0.0481433	0.790769	0.957284	0.973401
7914	HIST1H4E	0	2	0	0	12.3802	0	0	0.0139178	0.920039	0.0483013	0.790769	0.957284	0.973401
18407	TTC27	0	4	0	0	5.25101	0	0	0.0156829	0.685555	0.0484291	0.790769	0.957284	0.973401
11973	OR1B1	0	2	1	0	3.07055	28.4112	28.4112	0.203979	0.0307535	0.0485247	0.790769	0.957284	0.973401
7815	HEXDC	2	0	1	0	0	24.1482	24.1482	0.214659	0.0365376	0.0487309	0.790769	0.957284	0.973401
10360	METTL10	0	0	0	1	0	45.4076	45.4076	0.516166	0.0182151	0.0487639	0.790769	0.957284	0.973401
11820	OASL	0	0	1	0	0	33.9948	33.9948	0.336425	0.0251614	0.0489518	0.790769	0.957284	0.973401
8321	IFNAR1	0	0	1	0	0	39.3572	39.3572	0.416788	0.0213643	0.0491501	0.790769	0.957284	0.973401
18373	TSPYL5	0	3	0	0	7.09996	0	0	0.0145456	0.839923	0.0492325	0.790769	0.957284	0.973401
8299	IFIT2	0	0	1	0	0	37.517	37.517	0.389625	0.0225374	0.0492445	0.790769	0.957284	0.973401
11184	NCOA5	0	4	0	0	5.21923	0	0	0.0160097	0.68609	0.0493373	0.790769	0.957284	0.973401
18236	TRIM65	0	1	1	0	2.18346	47.391	47.391	0.503295	0.0173679	0.0495425	0.790769	0.957284	0.973401
3563	CEACAM7	1	0	1	0	0	37.1021	37.1021	0.389513	0.0226962	0.0497261	0.790769	0.957284	0.973401
19844	ZNF611	0	0	1	0	0	23.1718	23.1718	0.211708	0.038642	0.0498428	0.790769	0.957284	0.973401
7800	HERC4	0	4	0	0	5.1933	0	0	0.0162826	0.680977	0.0498898	0.790769	0.957284	0.973401
14369	REEP1	0	0	0	1	0	40.9036	40.9036	0.454571	0.0204651	0.0500348	0.790769	0.957284	0.973401
8371	IGFL3	0	0	1	0	0	47.0514	47.0514	0.579028	0.0175076	0.050157	0.790769	0.957284	0.973401
8879	KCNN1	0	2	1	0	2.49594	34.7842	34.7842	0.289226	0.0245242	0.0503156	0.790769	0.957284	0.973401
16776	ST20-MTHFS	0	0	1	0	0	46.6115	46.6115	0.57357	0.0176918	0.0503699	0.790769	0.957284	0.973401
18046	TOR1AIP1	0	3	0	0	6.91931	0	0	0.0156303	0.751455	0.0505141	0.790769	0.957284	0.973401
5218	DNALI1	1	0	1	0	0	40.38	40.38	0.454669	0.0206495	0.0505805	0.790769	0.957284	0.973401
11029	MYOZ1	0	0	0	1	0	42.0977	42.0977	0.484467	0.0198187	0.0505837	0.790769	0.957284	0.973401
12510	PARP4	2	6	0	0	3.68344	0	0	0.0183618	0.582242	0.050609	0.790769	0.957284	0.973401
14395	RER1	0	0	1	0	0	44.8952	44.8952	0.542079	0.018447	0.0506851	0.790769	0.957284	0.973401
17005	SYCE2	0	0	1	0	0	46.1681	46.1681	0.571344	0.0178812	0.0507385	0.790769	0.957284	0.973401
1823	B3GALNT1	0	0	1	0	0	33.6484	33.6484	0.34909	0.0254511	0.0507478	0.790769	0.957284	0.973401
16374	SNRPE	0	0	0	1	0	50.1362	50.1362	0.680501	0.0163125	0.0508836	0.80495	0.957284	0.973401
17954	TNFRSF10D	1	0	0	1	0	36.5605	36.5605	0.394791	0.0230721	0.0508944	0.790769	0.957284	0.973401
10720	MRPL55	0	0	1	0	0	42.3529	42.3529	0.495783	0.0196855	0.050982	0.790769	0.957284	0.973401
17057	SYT4	0	0	0	1	0	36.2679	36.2679	0.394702	0.023406	0.0513345	0.790769	0.957284	0.973401
14352	RD3	0	3	0	0	6.9884	0	0	0.0152033	0.849787	0.05135	0.790769	0.957284	0.973401
2837	CA12	0	0	0	1	0	35.8771	35.8771	0.388826	0.023691	0.0513579	0.790769	0.957284	0.973401
7178	GLTSCR1L	0	4	0	0	5.20129	0	0	0.0161978	0.734759	0.0514771	0.790769	0.957284	0.973401
18959	VPS26A	0	0	0	1	0	45.1052	45.1052	0.565056	0.0183513	0.0516025	0.790769	0.957284	0.973401
17110	TAF5	0	2	1	0	3.45563	22.8303	22.8303	0.165787	0.0392903	0.0516068	0.790769	0.957284	0.973401
15979	SLC27A1	0	0	1	0	0	21.8946	21.8946	0.20681	0.0411774	0.0516406	0.790769	0.957284	0.973401
4228	CPEB2	0	0	1	0	0	15.4284	15.4284	0.138953	0.060969	0.0517686	0.790769	0.957284	0.973401
2978	CARD10	1	0	1	0	0	12.4017	12.4017	0.109093	0.0774708	0.0519475	0.790769	0.957284	0.973401
16790	ST6GALNAC5	0	0	1	0	0	27.6392	27.6392	0.278641	0.0317168	0.0520818	0.790769	0.957284	0.973401
14876	RP11-507M3.1	1	0	0	1	0	43.914	43.914	0.551409	0.0188049	0.0521244	0.790769	0.957284	0.973401
2893	CAD	0	7	0	0	3.45785	0	0	0.0192009	0.587775	0.0521403	0.790769	0.957284	0.973401
16178	SLC9A3	2	0	1	0	0	12.759	12.759	0.112114	0.0747283	0.0521527	0.790769	0.957284	0.973401
17668	TMEM120B	0	0	0	1	0	37.3917	37.3917	0.425065	0.0226218	0.0523235	0.790769	0.957284	0.973401
19219	XKR6	0	2	1	0	2.82615	29.0007	29.0007	0.235127	0.0300547	0.0524052	0.790769	0.957284	0.973401
14298	RBM46	0	3	0	0	6.86115	0	0	0.016002	0.78559	0.0524362	0.790769	0.957284	0.973401
15581	SESN2	0	0	1	0	0	32.206	32.206	0.344375	0.0267288	0.0524422	0.790769	0.957284	0.973401
6151	FAM19A1	0	0	1	0	0	40.9298	40.9298	0.491924	0.0204505	0.0524648	0.790769	0.957284	0.973401
11632	NRBF2	0	2	0	0	11.7022	0	0	0.0156159	0.853257	0.0526943	0.790769	0.957284	0.973401
4564	CTSW	0	0	1	0	0	39.2276	39.2276	0.464651	0.0214431	0.0528264	0.790769	0.957284	0.973401
1800	AURKB	0	1	1	0	3.3679	34.2614	34.2614	0.324259	0.0249428	0.0531044	0.790769	0.957284	0.973401
12065	OR3A1	0	0	1	0	0	26.707	26.707	0.273721	0.032959	0.053112	0.790769	0.957284	0.973401
12337	OTOG	4	1	0	1	0.168472	2.43707	2.43707	0.0266797	0.447455	0.0532519	0.790769	0.957284	0.973401
17963	TNFRSF19	0	0	1	0	0	29.3394	29.3394	0.310331	0.0296667	0.053254	0.790769	0.957284	0.973401
10669	MROH6	0	0	1	0	0	23.8946	23.8946	0.240836	0.0373345	0.0535731	0.790769	0.957284	0.973401
1814	AXIN1	2	0	0	1	0	13.9002	13.9002	0.127193	0.0678869	0.0536135	0.790769	0.957284	0.973401
17475	THBD	1	4	0	0	5.16888	0	0	0.0158183	0.883869	0.0536496	0.790769	0.957284	0.973401
16878	STOML3	0	3	0	0	6.77916	0	0	0.016546	0.771904	0.0536595	0.790769	0.957284	0.973401
9767	LRP1B	1	12	0	0	2.4208	0	0	0.0386382	0.303003	0.0538475	0.790769	0.957284	0.973401
10542	MMP16	1	4	0	0	5.01094	0	0	0.0175778	0.692421	0.0539399	0.790769	0.957284	0.973401
8516	ING1	0	0	1	0	0	30.6172	30.6172	0.334496	0.0282849	0.0539459	0.790769	0.957284	0.973401
3774	CHRNA4	0	5	0	0	4.3691	0	0	0.0164859	0.800037	0.0539784	0.790769	0.957284	0.973401
10023	MAGEC1	1	6	0	0	3.79768	0	0	0.0170491	0.74564	0.054041	0.790769	0.957284	0.973401
14614	RNF123	0	5	0	0	4.28523	0	0	0.0177784	0.690353	0.0540617	0.790769	0.957284	0.973401
6255	FAM63A	0	3	0	0	6.72643	0	0	0.0169087	0.760811	0.054394	0.790769	0.957284	0.973401
12447	PAK6	0	0	0	1	0	23.2916	23.2916	0.239057	0.0384193	0.0545832	0.790769	0.957284	0.973401
13129	PLEKHG2	1	5	0	0	4.19587	0	0	0.0182226	0.671815	0.0546355	0.790769	0.957284	0.973401
8713	ITPRIPL1	0	0	1	0	0	27.2556	27.2556	0.293487	0.032217	0.0548719	0.790769	0.957284	0.973401
13158	PLK2	0	3	0	0	6.7143	0	0	0.0169936	0.775236	0.05502	0.790769	0.957284	0.973401
10400	MFI2	2	3	1	0	2.83339	19.6678	19.6678	0.149783	0.0459931	0.0551384	0.790769	0.957284	0.973401
18348	TSPAN19	0	2	0	0	11.284	0	0	0.0168188	0.796211	0.0551657	0.790769	0.957284	0.973401
11276	NEGR1	1	2	1	0	3.80781	18.0504	18.0504	0.137574	0.0508621	0.0552947	0.790769	0.957284	0.973401
1514	ARMC6	0	0	1	0	0	26.7841	26.7841	0.290368	0.0328528	0.0553597	0.790769	0.957284	0.973401
3905	CLEC2A	0	2	0	0	11.359	0	0	0.0165931	0.84343	0.0554237	0.790769	0.957284	0.973401
10503	MLC1	0	0	1	0	0	29.8336	29.8336	0.335482	0.0291174	0.055429	0.790769	0.957284	0.973401
19024	WARS	0	0	1	0	0	32.1629	32.1629	0.37303	0.0267689	0.0555091	0.790769	0.957284	0.973401
8636	IRX5	0	1	0	1	1.00535	50.1782	50.1782	0.995963	0.0162973	0.0556029	0.997502	0.957284	0.973401
19634	ZNF292	0	0	1	0	0	6.78026	6.78026	0.0646174	0.152442	0.0556209	0.790769	0.957284	0.973401
215	AC011551.3	0	2	0	0	11.359	0	0	0.0165933	0.860003	0.0556865	0.790769	0.957284	0.973401
6726	FRMD1	0	0	0	1	0	16.5132	16.5132	0.163844	0.0564966	0.0557777	0.790769	0.957284	0.973401
1050	AMN1	0	0	1	0	0	38.4011	38.4011	0.493726	0.0219589	0.0559438	0.790769	0.957284	0.973401
1636	ASXL3	3	0	0	0	0	0	0	0.0203428	0.491453	0.0560587	0.790769	0.957284	0.973401
17364	TENM2	3	1	1	0	0.180168	3.25708	3.25708	0.0360884	0.33278	0.0561442	0.790769	0.957284	0.973401
6780	FURIN	1	0	1	0	0	14.2292	14.2292	0.139482	0.0664124	0.056376	0.790769	0.957284	0.973401
2724	C6orf211	0	0	1	0	0	38.2348	38.2348	0.498951	0.0220656	0.0565301	0.790769	0.957284	0.973401
11482	NOA1	1	0	0	1	0	19.646	19.646	0.203353	0.046252	0.0566863	0.790769	0.957284	0.973401
16857	STK3	0	3	0	0	6.58799	0	0	0.017912	0.749495	0.0568826	0.790769	0.957284	0.973401
4291	CREB5	0	2	1	0	3.4112	20.8483	20.8483	0.169639	0.0435011	0.0571586	0.790769	0.957284	0.973401
1223	AP000695.1	0	0	1	0	0	34.1372	34.1372	0.425516	0.0250442	0.0571951	0.790769	0.957284	0.973401
19368	ZC3H15	0	0	1	0	0	36.3628	36.3628	0.470898	0.0233378	0.0573326	0.790769	0.957284	0.973401
11307	NEU4	0	1	1	0	1.13448	48.7373	48.7373	0.906201	0.0168345	0.0574372	0.935154	0.957284	0.973401
14140	RAD51D	0	1	1	0	3.71855	29.4454	29.4454	0.292179	0.0295473	0.0575142	0.790769	0.957284	0.973401
12718	PDGFRB	1	0	1	0	0	9.27909	9.27909	0.0905198	0.107128	0.0575273	0.790769	0.957284	0.973401
15274	SAMD9L	0	0	1	0	0	6.39042	6.39042	0.0634957	0.162713	0.0576157	0.790769	0.957284	0.973401
18720	UNC5C	1	0	1	0	0	9.55456	9.55456	0.0936943	0.103691	0.0577472	0.790769	0.957284	0.973401
14507	RHOBTB2	0	0	1	0	0	18.6712	18.6712	0.197072	0.0492278	0.0577902	0.790769	0.957284	0.973401
10785	MSL1	1	0	0	1	0	26.9571	26.9571	0.310886	0.0324426	0.0578904	0.790769	0.957284	0.973401
6331	FARS2	2	0	1	0	0	22.5002	22.5002	0.246197	0.0395509	0.0579574	0.790769	0.957284	0.973401
17771	TMEM212	0	0	1	0	0	39.1802	39.1802	0.545714	0.0214721	0.0580871	0.790769	0.957284	0.973401
6337	FASTK	0	3	0	0	6.57534	0	0	0.0180075	0.782845	0.0580945	0.790769	0.957284	0.973401
16574	SPEF2	1	1	2	0	0.587922	9.55164	9.55164	0.585497	0.0231888	0.0581343	0.790769	0.957284	0.973401
5160	DNAH17	1	12	0	0	2.52611	0	0	0.0303496	0.413624	0.0582323	0.790769	0.957284	0.973401
16395	SNX17	0	0	1	0	0	30.3128	30.3128	0.368589	0.0286028	0.058298	0.790769	0.957284	0.973401
7016	GDF9	0	1	1	0	2.34794	38.3826	38.3826	0.468563	0.0219707	0.0587013	0.790769	0.957284	0.973401
10643	MR1	0	0	1	0	0	35.4167	35.4167	0.473768	0.0240353	0.0590357	0.790769	0.957284	0.973401
6276	FAM73B	1	2	0	1	3.03238	22.957	22.957	0.206235	0.03884	0.0590605	0.790769	0.957284	0.973401
16471	SOX9	0	1	1	0	1.56659	44.8145	44.8145	0.68792	0.018484	0.0593024	0.807454	0.957284	0.973401
360	AC104057.1	0	2	0	0	11.0278	0	0	0.0176237	0.91131	0.0593684	0.790769	0.957284	0.973401
6677	FOXH1	0	3	0	0	6.55445	0	0	0.0181667	0.820756	0.0594622	0.790769	0.957284	0.973401
4100	COL22A1	1	0	0	0	0	0	0	0.0242057	0.396045	0.0594947	0.790769	0.957284	0.973401
14604	RNF103-CHMP3	0	0	0	1	0	37.9595	37.9595	0.539374	0.0222443	0.0595173	0.790769	0.957284	0.973401
19961	ZNF775	1	2	1	0	1.66523	40.6837	40.6837	0.533738	0.0204775	0.059583	0.790769	0.957284	0.973401
2154	BTK	0	3	0	0	6.45252	0	0	0.0189708	0.74664	0.0597272	0.790769	0.957284	0.973401
13391	PPFIA2	1	6	0	0	3.44062	0	0	0.0260282	0.479306	0.0597884	0.790769	0.957284	0.973401
5655	ELMOD2	0	1	1	0	4.34613	25.0902	25.0902	0.247451	0.0353469	0.0600402	0.790769	0.957284	0.973401
18044	TOPORS	0	2	1	0	3.45554	19.4097	19.4097	0.165795	0.0471323	0.060125	0.790769	0.957284	0.973401
15324	SCAMP3	0	0	1	0	0	34.4092	34.4092	0.466775	0.024823	0.0601617	0.790769	0.957284	0.973401
12663	PCTP	0	2	0	0	10.8052	0	0	0.0183699	0.822977	0.0601979	0.790769	0.957284	0.973401
15287	SAR1B	0	0	1	0	0	39.5894	39.5894	0.596355	0.0212245	0.0602536	0.791054	0.957284	0.973401
12539	PAXIP1	1	4	0	0	4.77504	0	0	0.0206797	0.650559	0.0602776	0.790769	0.957284	0.973401
1538	ARPP21	2	5	0	0	3.94911	0	0	0.0219801	0.593744	0.0602879	0.790769	0.957284	0.973401
11080	NADSYN1	1	4	0	0	4.83999	0	0	0.0197626	0.71044	0.0604995	0.790769	0.957284	0.973401
426	ACAA1	0	1	1	0	2.70431	34.3819	34.3819	0.406608	0.024845	0.0605212	0.790769	0.957284	0.973401
19674	ZNF365	0	0	1	0	0	26.1892	26.1892	0.319256	0.0336896	0.0606398	0.790769	0.957284	0.973401
17912	TMPRSS11D	0	3	0	0	6.41309	0	0	0.0192943	0.748951	0.0606928	0.790769	0.957284	0.973401
19426	ZEB2	1	0	0	1	0	12.0139	12.0139	0.126483	0.0802756	0.0607051	0.790769	0.957284	0.973401
6661	FOXC2	0	3	0	0	6.55245	0	0	0.0181821	0.891568	0.0607498	0.790769	0.957284	0.973401
11253	NDUFS4	0	0	1	0	0	37.6265	37.6265	0.557515	0.0224642	0.0611229	0.790769	0.957284	0.973401
7188	GLYR1	0	3	0	0	6.41991	0	0	0.0192378	0.767829	0.0611232	0.790769	0.957284	0.973401
5973	F8	0	5	1	0	3.29149	6.93132	6.93132	0.0474836	0.148782	0.0615422	0.790769	0.957284	0.973401
1358	APTX	0	0	1	0	0	35.0254	35.0254	0.499539	0.0243355	0.0615932	0.790769	0.957284	0.973401
4133	COLEC12	1	0	1	0	0	18.3162	18.3162	0.20887	0.0500347	0.0618757	0.790769	0.957284	0.973401
19438	ZFHX3	2	4	2	0	0.973636	10.3619	10.3619	0.963332	0.0193855	0.0619782	0.974096	0.957284	0.973401
11421	NKX2-6	3	0	1	0	0	15.4364	15.4364	0.169903	0.0601394	0.0620013	0.790769	0.957284	0.973401
12997	PINX1	1	0	0	1	0	30.2337	30.2337	0.40293	0.0285329	0.0620017	0.790769	0.957284	0.973401
3744	CHMP3	0	0	0	1	0	35.8036	35.8036	0.527533	0.0237453	0.0622165	0.790769	0.957284	0.973401
3850	CLASP2	0	1	2	0	0.668635	9.74254	9.74254	0.686552	0.022658	0.0622279	0.807136	0.957284	0.973401
3655	CES2	0	3	0	0	6.41621	0	0	0.0192684	0.807574	0.0622925	0.790769	0.957284	0.973401
13340	POTEE	2	4	0	0	4.78188	0	0	0.0198428	0.759183	0.0625264	0.790769	0.957284	0.973401
12369	OXGR1	0	1	1	0	2.08156	38.0174	38.0174	0.527247	0.0222065	0.0627464	0.790769	0.957284	0.973401
6152	FAM19A2	0	0	1	0	0	36.1251	36.1251	0.544463	0.0235094	0.0627732	0.790769	0.957284	0.973401
7125	GK	0	1	0	1	3.69525	26.9415	26.9415	0.294127	0.0326378	0.062895	0.790769	0.957284	0.973401
9095	KIRREL	0	0	1	0	0	13.3485	13.3485	0.149224	0.0717098	0.0629213	0.790769	0.957284	0.973401
4790	DCAF12L1	0	2	1	0	1.63838	39.309	39.309	0.548798	0.0213936	0.062938	0.790769	0.957284	0.973401
9704	LONP2	0	4	0	0	4.82631	0	0	0.020837	0.705832	0.0630426	0.790769	0.957284	0.973401
16251	SMARCB1	0	0	1	0	0	29.8223	29.8223	0.406292	0.0291297	0.0632389	0.790769	0.957284	0.973401
11323	NFASC	4	0	0	0	0	0	0	0.023599	0.488879	0.063321	0.790769	0.957284	0.973401
10175	MAST1	4	0	0	0	0	0	0	0.0214509	0.59832	0.0633805	0.790769	0.957284	0.973401
6845	GABRA4	0	0	0	1	0	21.666	21.666	0.26539	0.0416648	0.0633816	0.790769	0.957284	0.973401
730	AGPAT5	0	0	1	0	0	29.4944	29.4944	0.401227	0.0294924	0.0633887	0.790769	0.957284	0.973401
7959	HLA-DQB2	1	3	0	0	6.298	0	0	0.0196759	0.808809	0.0635202	0.790769	0.957284	0.973401
19606	ZNF256	0	0	0	1	0	22.0147	22.0147	0.274045	0.0409256	0.0639596	0.790769	0.957284	0.973401
2027	BLVRA	0	0	0	1	0	31.9044	31.9044	0.458235	0.0270116	0.0639937	0.790769	0.957284	0.973401
9092	KIR3DL2	0	2	0	1	3.0728	21.2055	21.2055	0.203721	0.0426805	0.064006	0.790769	0.957284	0.973401
18899	VCPIP1	1	0	1	0	0	15.544	15.544	0.180064	0.060147	0.0641034	0.790769	0.957284	0.973401
19737	ZNF479	0	0	1	0	0	22.1552	22.1552	0.278038	0.0406347	0.0642688	0.790769	0.957284	0.973401
8013	HNRNPA1	1	0	1	0	0	31.6473	31.6473	0.458165	0.0271109	0.0643721	0.790769	0.957284	0.973401
10214	MBOAT1	0	3	0	0	6.24241	0	0	0.0207813	0.744814	0.0646178	0.790769	0.957284	0.973401
14141	RAD51L3-RFFL	0	0	1	0	0	32.9176	32.9176	0.489504	0.0260836	0.0646287	0.790769	0.957284	0.973401
12777	PELI2	1	0	1	0	0	23.6899	23.6899	0.305093	0.0374957	0.0646389	0.790769	0.957284	0.973401
3153	CCDC22	0	0	0	1	0	22.5667	22.5667	0.286849	0.0398051	0.0646422	0.790769	0.957284	0.973401
17302	TCL1B	0	2	0	0	10.4546	0	0	0.0196426	0.868724	0.0647011	0.790769	0.957284	0.973401
8342	IFT43	0	0	1	0	0	32.4075	32.4075	0.479494	0.0265431	0.0648054	0.790769	0.957284	0.973401
3275	CCNE1	0	1	0	1	2.81694	31.2492	31.2492	0.390056	0.0276457	0.0648177	0.790769	0.957284	0.973401
16414	SNX7	0	0	0	1	0	24.9347	24.9347	0.328889	0.0355939	0.0649361	0.790769	0.957284	0.973401
6708	FPGT	2	0	1	0	0	28.2135	28.2135	0.391458	0.0306928	0.064976	0.790769	0.957284	0.973401
402	AC132216.1	0	2	0	0	10.4441	0	0	0.0196829	0.879353	0.0649825	0.790769	0.957284	0.973401
1169	ANKS1A	1	0	0	1	0	9.7684	9.7684	0.109905	0.101162	0.0650012	0.790769	0.957284	0.973401
14628	RNF145	0	3	0	0	6.24694	0	0	0.0207399	0.761661	0.065075	0.790769	0.957284	0.973401
17933	TMTC4	0	0	1	0	0	17.1968	17.1968	0.208101	0.0539845	0.0652468	0.790769	0.957284	0.973401
3486	CDK10	0	1	0	1	3.28959	28.0602	28.0602	0.332326	0.0311845	0.065338	0.790769	0.957284	0.973401
17260	TCAP	0	2	0	0	10.438	0	0	0.0197062	0.909432	0.0654426	0.790769	0.957284	0.973401
18272	TRMT44	0	0	0	1	0	19.5964	19.5964	0.244439	0.0466289	0.0654618	0.790769	0.957284	0.973401
938	AL596220.1	0	1	0	0	42.1572	0	0	0.0197875	0.92934	0.0658997	0.790769	0.957284	0.973401
257	AC020629.1	1	1	0	0	41.9239	0	0	0.0198029	0.933959	0.0659833	0.790769	0.957284	0.973401
1780	ATRN	0	5	0	0	3.95793	0	0	0.0241152	0.617821	0.0663933	0.790769	0.957284	0.973401
15795	SKA1	0	0	1	0	0	33.4944	33.4944	0.528351	0.025582	0.0664254	0.790769	0.957284	0.973401
8337	IFT122	0	5	0	0	3.98791	0	0	0.0234344	0.64653	0.0664782	0.790769	0.957284	0.973401
19933	ZNF727	0	0	1	0	0	20.0736	20.0736	0.25803	0.0453877	0.066706	0.790769	0.957284	0.973401
2609	C2orf62	1	0	0	1	0	23.8168	23.8168	0.321567	0.0372719	0.066791	0.790769	0.957284	0.973401
6705	FOXS1	0	3	0	0	6.28679	0	0	0.0203806	0.878982	0.06693	0.790769	0.957284	0.973401
6966	GBP3	1	3	0	0	6.0602	0	0	0.0218756	0.732893	0.0672263	0.790769	0.957284	0.973401
8044	HORMAD1	0	1	1	0	3.76337	24.6854	24.6854	0.288498	0.035997	0.0675206	0.790769	0.957284	0.973401
2833	C9orf96	0	0	1	0	0	22.9234	22.9234	0.310822	0.0391115	0.0675614	0.790769	0.957284	0.973401
7276	GOLGA7	1	0	1	0	0	36.1911	36.1911	0.638864	0.0233353	0.0677279	0.793229	0.957284	0.973401
18258	TRIP6	1	1	1	0	2.19927	33.7352	33.7352	0.498448	0.0252416	0.0679899	0.790769	0.957284	0.973401
14623	RNF139	1	3	0	0	6.10552	0	0	0.0214324	0.793457	0.06802	0.790769	0.957284	0.973401
8779	KAT6A	0	0	1	0	0	5.6497	5.6497	0.0680678	0.18624	0.0680972	0.790769	0.957284	0.973401
5640	ELF3	0	0	0	1	0	27.1885	27.1885	0.397578	0.0323061	0.06814	0.790769	0.957284	0.973401
9034	KIAA1755	0	4	0	1	3.08836	10.3174	10.3174	0.0849012	0.0956485	0.0683814	0.790769	0.957284	0.973401
19793	ZNF557	0	0	1	0	0	21.3669	21.3669	0.288531	0.0423191	0.0683929	0.790769	0.957284	0.973401
3903	CLEC1A	2	0	0	1	0	26.3207	26.3207	0.384137	0.0331753	0.0686	0.790769	0.957284	0.973401
4664	CYLC1	0	1	1	0	2.40811	32.0542	32.0542	0.45693	0.0268704	0.0689731	0.790769	0.957284	0.973401
13028	PKD1L1	1	0	0	0	0	0	0	0.0262364	0.474793	0.0691647	0.790769	0.957284	0.973401
7596	GTF2H4	0	0	0	1	0	23.8851	23.8851	0.339796	0.037351	0.0692537	0.790769	0.957284	0.973401
10886	MTRR	0	3	0	0	6.0534	0	0	0.0226083	0.742127	0.069441	0.790769	0.957284	0.973401
19119	WDTC1	0	0	1	0	0	16.8505	16.8505	0.219872	0.0552301	0.0694809	0.790769	0.957284	0.973401
977	ALDH9A1	0	0	1	0	0	25.0117	25.0117	0.364548	0.0354712	0.0696036	0.790769	0.957284	0.973401
17105	TAF1L	2	0	0	0	0	0	0	0.0247755	0.548576	0.0696886	0.790769	0.957284	0.973401
10259	MCTP1	0	0	1	0	0	8.20685	8.20685	0.100682	0.123408	0.0697964	0.790769	0.957284	0.973401
9215	KPNA2	0	0	0	1	0	24.7383	24.7383	0.361287	0.0359106	0.0699046	0.790769	0.957284	0.973401
19330	ZBTB3	1	1	1	0	2.05636	33.8497	33.8497	0.532196	0.0251462	0.0699129	0.790769	0.957284	0.973401
14918	RP11-73M18.2	1	0	1	0	0	19.3521	19.3521	0.262454	0.0470406	0.0700918	0.790769	0.957284	0.973401
15729	SHMT2	0	0	1	0	0	25.0038	25.0038	0.368398	0.0354837	0.0701301	0.790769	0.957284	0.973401
13907	PTN	0	0	1	0	0	30.9231	30.9231	0.507781	0.027972	0.0701463	0.790769	0.957284	0.973401
11640	NRG1	0	3	1	0	3.14552	13.2199	13.2199	0.121588	0.0724915	0.0703101	0.790769	0.957284	0.973401
10887	MTSS1	1	0	1	0	0	16.2098	16.2098	0.212282	0.0573835	0.0703111	0.790769	0.957284	0.973401
8695	ITIH4	0	3	1	0	3.0975	13.5817	13.5817	0.126095	0.0703323	0.0704996	0.790769	0.957284	0.973401
13117	PLEKHA3	0	2	0	0	9.8505	0	0	0.022159	0.814539	0.0706944	0.790769	0.957284	0.973401
6201	FAM228B	1	0	0	1	0	28.2232	28.2232	0.449325	0.0308173	0.0710284	0.790769	0.957284	0.973401
8778	KAT5	0	3	0	0	6.04926	0	0	0.0226507	0.785048	0.0710523	0.790769	0.957284	0.973401
13368	PPA2	1	0	0	1	0	26.7446	26.7446	0.41438	0.0327314	0.0710565	0.790769	0.957284	0.973401
3421	CDC25A	0	0	1	0	0	24.1587	24.1587	0.358091	0.0368774	0.0710695	0.790769	0.957284	0.973401
12890	PHF3	1	0	0	1	0	5.74653	5.74653	0.0723105	0.181998	0.0716411	0.790769	0.957284	0.973401
13112	PLEC	1	13	0	0	2.4727	0	0	0.0301682	0.544316	0.0723346	0.790769	0.957284	0.973401
11246	NDUFB9	0	2	0	0	9.69492	0	0	0.0228834	0.801561	0.0723483	0.790769	0.957284	0.973401
9817	LRRC42	0	0	0	1	0	25.3974	25.3974	0.395294	0.0348683	0.072466	0.790769	0.957284	0.973401
8774	KANSL3	0	0	1	0	0	16.2404	16.2404	0.222077	0.0575618	0.0724972	0.790769	0.957284	0.973401
14396	RERE	0	5	1	0	2.87332	8.93011	8.93011	0.0759716	0.112351	0.0725246	0.790769	0.957284	0.973401
1922	BCAT1	0	0	0	1	0	26.3182	26.3182	0.417902	0.0335047	0.0726472	0.790769	0.957284	0.973401
13585	PREPL	0	0	0	1	0	18.3309	18.3309	0.258106	0.0502535	0.0727088	0.790769	0.957284	0.973401
15357	SCHIP1	0	2	0	0	9.68633	0	0	0.0229244	0.811996	0.0727459	0.790769	0.957284	0.973401
6837	GABBR1	0	0	1	0	0	11.5502	11.5502	0.151691	0.0843165	0.0728842	0.790769	0.957284	0.973401
7516	GRINA	0	2	0	0	9.75129	0	0	0.022617	0.857015	0.0729365	0.790769	0.957284	0.973401
7611	GTPBP2	0	0	1	0	0	22.1613	22.1613	0.330547	0.0406221	0.0729409	0.790769	0.957284	0.973401
19277	YME1L1	0	3	0	0	5.87733	0	0	0.0245045	0.711906	0.0731718	0.790769	0.957284	0.973401
18117	TRA2B	0	1	0	1	3.09336	25.8325	25.8325	0.354257	0.0342111	0.0735222	0.790769	0.957284	0.973401
13261	POLD2	0	3	0	0	5.95517	0	0	0.0236415	0.786494	0.0737938	0.790769	0.957284	0.973401
15282	SAP30BP	1	0	0	1	0	28.0648	28.0648	0.474133	0.0310121	0.0737984	0.790769	0.957284	0.973401
15578	SERTAD4	0	0	1	0	0	25.7035	25.7035	0.414621	0.0344035	0.0739319	0.790769	0.957284	0.973401
5349	DSTYK	0	0	1	0	0	13.1028	13.1028	0.177833	0.0732176	0.0740407	0.790769	0.957284	0.973401
11901	OPN5	0	3	0	0	5.92402	0	0	0.023982	0.767954	0.0740758	0.790769	0.957284	0.973401
2488	C1orf222	0	0	1	0	0	12.0567	12.0567	0.162974	0.0803648	0.0743905	0.790769	0.957284	0.973401
10517	MLLT6	1	4	0	0	4.543	0	0	0.0244149	0.748953	0.0744168	0.790769	0.957284	0.973401
7855	HINFP	0	3	0	0	5.90783	0	0	0.0241615	0.767158	0.0745281	0.790769	0.957284	0.973401
46	ABCB11	1	0	0	1	0	6.32432	6.32432	0.0829042	0.163832	0.0745325	0.790769	0.957284	0.973401
19171	WNT7A	0	1	1	0	1.15548	37.2497	37.2497	0.892903	0.0227181	0.0745822	0.926093	0.957284	0.973401
17107	TAF3	0	3	1	0	3.12299	12.5481	12.5481	0.123676	0.0768511	0.0746302	0.790769	0.957284	0.973401
14311	RBMXL1	0	3	0	0	5.85732	0	0	0.024733	0.733078	0.0746998	0.790769	0.957284	0.973401
16444	SORT1	0	0	0	1	0	13.449	13.449	0.185289	0.0711101	0.0747414	0.790769	0.957284	0.973401
9977	MAATS1	0	4	0	0	4.52678	0	0	0.025765	0.685575	0.0747841	0.790769	0.957284	0.973401
17707	TMEM156	0	2	0	0	9.59337	0	0	0.0233751	0.846562	0.0748336	0.790769	0.957284	0.973401
14542	RIMS1	2	8	0	0	2.71298	0	0	0.0393068	0.406619	0.0748411	0.790769	0.957284	0.973401
3139	CCDC172	0	0	0	1	0	27.6259	27.6259	0.471972	0.0317339	0.0748665	0.790769	0.957284	0.973401
1019	ALPPL2	0	2	1	0	2.54262	22.4494	22.4494	0.280561	0.0400384	0.0750265	0.790769	0.957284	0.973401
15051	RPP30	0	2	0	0	9.47834	0	0	0.023951	0.793669	0.0750361	0.790769	0.957284	0.973401
509	ACSS2	1	0	1	0	0	17.5191	17.5191	0.25532	0.0525955	0.0754076	0.790769	0.957284	0.973401
7191	GMDS	0	0	0	1	0	21.4833	21.4833	0.333373	0.0420621	0.0755881	0.790769	0.957284	0.973401
13099	PLCH2	3	0	0	0	0	0	0	0.0260872	0.614462	0.0758643	0.790769	0.957284	0.973401
2917	CALML4	0	2	0	0	9.53888	0	0	0.0236453	0.862843	0.0759266	0.790769	0.957284	0.973401
15286	SAR1A	1	2	0	0	9.45204	0	0	0.0236851	0.861308	0.076028	0.790769	0.957284	0.973401
10174	MASP2	0	2	0	1	2.72785	20.4066	20.4066	0.2496	0.0445581	0.0761169	0.790769	0.957284	0.973401
17257	TBXAS1	0	0	0	1	0	16.9999	16.9999	0.249969	0.0546862	0.0761638	0.790769	0.957284	0.973401
16817	STARD13	0	0	1	0	0	9.00996	9.00996	0.122744	0.111243	0.0762533	0.790769	0.957284	0.973401
14679	RNF43	0	0	0	1	0	14.6528	14.6528	0.210466	0.0645976	0.0764836	0.790769	0.957284	0.973401
15432	SDR39U1	0	0	0	1	0	23.576	23.576	0.385396	0.0379003	0.0765006	0.790769	0.957284	0.973401
13818	PSMC2	0	0	0	1	0	25.9197	25.9197	0.443049	0.0340822	0.076531	0.790769	0.957284	0.973401
16531	SPATA3	5	3	0	0	5.67025	0	0	0.0242475	0.81717	0.0765643	0.790769	0.957284	0.973401
10262	MCU	0	0	1	0	0	22.7309	22.7309	0.367394	0.0394829	0.0766733	0.790769	0.957284	0.973401
16187	SLC9B1	1	0	1	0	0	20.0891	20.0891	0.311871	0.0451093	0.0768389	0.790769	0.957284	0.973401
7076	GHRHR	1	0	0	1	0	18.8459	18.8459	0.287231	0.0484602	0.0768759	0.790769	0.957284	0.973401
19941	ZNF74	1	4	0	0	4.53739	0	0	0.0245151	0.811919	0.0769054	0.790769	0.957284	0.973401
16623	SPOCK3	0	2	0	1	3.43284	15.0168	15.0168	0.167748	0.0628455	0.0769216	0.790769	0.957284	0.973401
7770	HEATR5A	0	0	1	0	0	5.1881	5.1881	0.0722687	0.20437	0.0771212	0.790769	0.957284	0.973401
3635	CEP72	1	2	0	1	2.81211	18.9932	18.9932	0.234759	0.0480387	0.0771385	0.790769	0.957284	0.973401
19418	ZDHHC3	1	1	1	0	2.5718	27.1473	27.1473	0.426508	0.0321881	0.07727	0.790769	0.957284	0.973401
8476	IL37	0	2	0	0	9.44012	0	0	0.0241469	0.862195	0.0773087	0.790769	0.957284	0.973401
19671	ZNF354C	0	0	1	0	0	15.9219	15.9219	0.236016	0.0588542	0.0774657	0.790769	0.957284	0.973401
4269	CPZ	0	4	0	0	4.56199	0	0	0.0251165	0.791355	0.0777894	0.790769	0.957284	0.973401
14837	RP11-383H13.1	0	2	0	0	9.35117	0	0	0.0246121	0.834209	0.0779613	0.790769	0.957284	0.973401
10103	MAP3K7	0	2	0	1	3.44284	14.7354	14.7354	0.166883	0.064192	0.0779761	0.790769	0.957284	0.973401
3650	CERS3	0	0	0	1	0	19.7105	19.7105	0.311669	0.0463265	0.0781481	0.790769	0.957284	0.973401
3	A2M	1	0	0	1	0	5.72715	5.72715	0.0802785	0.182672	0.0787879	0.790769	0.957284	0.973401
11048	N4BP2L1	0	2	0	0	9.28238	0	0	0.0249809	0.840041	0.0791167	0.790769	0.957284	0.973401
9994	MAF1	0	2	0	0	9.30177	0	0	0.0248761	0.858603	0.0792523	0.790769	0.957284	0.973401
1534	ARPC4-TTLL3	0	3	0	0	5.7649	0	0	0.0258254	0.775393	0.0792686	0.790769	0.957284	0.973401
4542	CTNND2	5	3	2	0	0.764113	8.11117	8.11117	0.663	0.0308439	0.0793631	0.799109	0.957284	0.973401
19638	ZNF300	0	0	1	0	0	15.2697	15.2697	0.232034	0.0616796	0.0794908	0.790769	0.957284	0.973401
20042	ZPBP	1	2	1	0	3.14305	15.9409	15.9409	0.193757	0.0584702	0.0795601	0.790769	0.957284	0.973401
18235	TRIM64C	0	3	0	0	5.67082	0	0	0.0270034	0.715233	0.0797592	0.790769	0.957284	0.973401
11605	NR0B1	1	4	0	0	4.49625	0	0	0.0252652	0.843178	0.0798297	0.790769	0.957284	0.973401
13871	PTDSS1	0	0	1	0	0	23.3953	23.3953	0.406571	0.0382285	0.0798619	0.790769	0.957284	0.973401
9760	LRIT3	1	2	1	0	2.5682	20.3645	20.3645	0.273433	0.0444257	0.0798809	0.790769	0.957284	0.973401
490	ACRBP	0	0	0	1	0	18.6739	18.6739	0.299914	0.0492196	0.0799647	0.790769	0.957284	0.973401
10569	MOAP1	0	2	0	0	9.25825	0	0	0.0251121	0.866675	0.0800721	0.790769	0.957284	0.973401
13255	POGLUT1	0	0	0	1	0	26.4799	26.4799	0.494161	0.0332757	0.0801535	0.790769	0.957284	0.973401
18060	TP53I11	0	2	0	0	9.25827	0	0	0.025112	0.873931	0.0802154	0.790769	0.957284	0.973401
447	ACBD5	0	0	1	0	0	23.7535	23.7535	0.418656	0.037583	0.0802339	0.790769	0.957284	0.973401
12308	OSBPL10	0	4	0	0	4.42109	0	0	0.0278401	0.694456	0.0804792	0.790769	0.957284	0.973401
10458	MICU3	0	2	1	0	3.15999	15.9967	15.9967	0.194056	0.0585458	0.0804873	0.790769	0.957284	0.973401
13956	PTPRZ1	2	0	0	0	0	0	0	0.0302333	0.515739	0.0804916	0.790769	0.957284	0.973401
18989	VSIG10L	0	1	1	0	1.15121	34.4133	34.4133	0.895576	0.0248197	0.0805428	0.927729	0.957284	0.973401
8101	HPS6	0	3	0	0	5.75156	0	0	0.0259883	0.800366	0.0805794	0.790769	0.957284	0.973401
17429	TFIP11	1	4	0	0	4.38494	0	0	0.0274414	0.713852	0.0806756	0.790769	0.957284	0.973401
13359	POU5F1	0	0	1	0	0	22.1707	22.1707	0.382582	0.0406029	0.0807177	0.790769	0.957284	0.973401
14296	RBM44	0	0	1	0	0	15.364	15.364	0.238755	0.0612557	0.0808144	0.790769	0.957284	0.973401
13206	PMS2	0	0	1	0	0	20.6288	20.6288	0.346995	0.0440205	0.0808163	0.790769	0.957284	0.973401
2102	BRF2	0	1	1	0	3.07338	23.4759	23.4759	0.35664	0.0380814	0.0808596	0.790769	0.957284	0.973401
3518	CDKL5	0	0	1	0	0	12.5764	12.5764	0.189475	0.076657	0.0809714	0.790769	0.957284	0.973401
18082	TPGS2	0	2	0	0	9.19055	0	0	0.0254859	0.862193	0.0810091	0.790769	0.957284	0.973401
9717	LPAR2	1	3	0	0	5.71003	0	0	0.0257407	0.835592	0.0810107	0.790769	0.957284	0.973401
1237	AP001362.1	0	0	0	1	0	26.5298	26.5298	0.506638	0.0332056	0.0811854	0.790769	0.957284	0.973401
16619	SPO11	0	1	0	1	2.74099	25.0865	25.0865	0.401078	0.0353527	0.081282	0.790769	0.957284	0.973401
9528	LEKR1	1	0	1	0	0	15.2252	15.2252	0.237155	0.0615611	0.081286	0.790769	0.957284	0.973401
19214	XIRP1	4	0	0	0	0	0	0	0.0285623	0.611416	0.0817049	0.790769	0.957284	0.973401
7044	GFPT2	0	0	0	1	0	13.6074	13.6074	0.209778	0.0701837	0.0817108	0.790769	0.957284	0.973401
9	AACS	1	2	0	1	2.71646	18.614	18.614	0.248929	0.0491377	0.0817431	0.790769	0.957284	0.973401
13164	PLOD1	1	4	0	0	4.35879	0	0	0.0279856	0.707978	0.081751	0.790769	0.957284	0.973401
5061	DIDO1	1	8	0	0	2.86383	0	0	0.0325244	0.582442	0.0823067	0.790769	0.957284	0.973401
18624	UBP1	1	0	1	0	0	19.9785	19.9785	0.34115	0.0453894	0.0823247	0.790769	0.957284	0.973401
13603	PRKAA2	0	0	1	0	0	16.8775	16.8775	0.274877	0.0551311	0.0824323	0.790769	0.957284	0.973401
3866	CLCNKB	0	2	0	1	2.94668	17.0494	17.0494	0.218971	0.0545081	0.082479	0.790769	0.957284	0.973401
1121	ANKRD18B	1	0	1	0	0	16.0158	16.0158	0.258266	0.0581636	0.0827501	0.790769	0.957284	0.973401
8934	KDM5A	1	0	1	0	0	6.42152	6.42152	0.0949335	0.161105	0.0828082	0.790769	0.957284	0.973401
7604	GTF3C2	0	3	1	0	3.65623	7.94829	7.94829	0.0844407	0.12787	0.0829215	0.790769	0.957284	0.973401
17074	TAAR5	0	3	0	0	5.73039	0	0	0.0262496	0.858816	0.0829434	0.790769	0.957284	0.973401
6843	GABRA2	0	0	0	1	0	17.7159	17.7159	0.295752	0.0522139	0.0831749	0.790769	0.957284	0.973401
6902	GALNT16	1	0	1	0	0	13.8273	13.8273	0.218242	0.06858	0.0833384	0.790769	0.957284	0.973401
1332	APOBR	0	2	1	0	2.15177	23.7522	23.7522	0.366674	0.0375853	0.0835686	0.790769	0.957284	0.973401
1843	B3GNTL1	0	3	0	0	5.60242	0	0	0.0279042	0.751163	0.0837445	0.790769	0.957284	0.973401
7266	GOLGA6D	0	2	0	0	8.91668	0	0	0.0270841	0.803135	0.0837733	0.790769	0.957284	0.973401
5418	DYNC1LI1	0	0	0	1	0	21.8567	21.8567	0.397141	0.0412573	0.0838971	0.790769	0.957284	0.973401
2016	BLK	0	1	0	1	1.90798	29.1877	29.1877	0.573152	0.0298394	0.0840181	0.790769	0.957284	0.973401
1697	ATP13A4	0	0	0	1	0	7.84243	7.84243	0.119636	0.129785	0.084348	0.790769	0.957284	0.973401
18897	VCL	0	0	0	1	0	10.0313	10.0313	0.155189	0.0986985	0.0844383	0.790769	0.957284	0.973401
6959	GBA2	1	0	0	1	0	7.28421	7.28421	0.110308	0.140177	0.0845643	0.790769	0.957284	0.973401
2465	C1orf167	1	0	0	0	0	0	0	0.0322126	0.506987	0.0845998	0.790769	0.957284	0.973401
18858	UTP3	0	1	1	0	2.19754	27.128	27.128	0.50014	0.0323868	0.0847276	0.790769	0.957284	0.973401
10910	MUC5B	4	2	0	0	0.250577	0	0	0.0328532	0.465912	0.0847337	0.790769	0.957284	0.973401
14450	RGL4	0	1	0	1	2.12915	27.533	27.533	0.515809	0.0318538	0.0847739	0.790769	0.957284	0.973401
6812	FZD3	0	0	1	0	0	13.6441	13.6441	0.220918	0.0699722	0.0849209	0.790769	0.957284	0.973401
5379	DUSP14	0	2	0	0	8.96019	0	0	0.0268206	0.875175	0.0849388	0.790769	0.957284	0.973401
15473	SELE	0	0	1	0	0	16.1693	16.1693	0.271315	0.0578457	0.0849733	0.790769	0.957284	0.973401
9138	KLHL12	0	3	0	0	5.57118	0	0	0.0283288	0.754111	0.0849734	0.790769	0.957284	0.973401
2991	CARNS1	1	1	1	0	1.06704	32.3812	32.3812	0.951054	0.0264246	0.0850675	0.966304	0.957284	0.973401
15034	RPL41	0	1	0	0	32.1169	0	0	0.0268118	0.879471	0.0850813	0.790769	0.957284	0.973401
17443	TGFBR1	0	1	1	0	2.24269	26.7013	26.7013	0.490263	0.0329668	0.0851884	0.790769	0.957284	0.973401
5428	DYRK1A	0	0	1	0	0	14.1033	14.1033	0.23064	0.0674248	0.0851896	0.790769	0.957284	0.973401
9100	KIT	1	3	0	1	2.88025	12.1898	12.1898	0.14654	0.0789799	0.0853952	0.790769	0.957284	0.973401
9456	LATS2	2	6	0	0	3.29448	0	0	0.0295752	0.708964	0.0855262	0.790769	0.957284	0.973401
6225	FAM27E3	0	1	0	0	32.2192	0	0	0.0267166	0.930218	0.0855417	0.790769	0.957284	0.973401
9723	LPCAT2	0	0	0	1	0	17.4031	17.4031	0.300339	0.0532675	0.0855446	0.790769	0.957284	0.973401
17202	TBC1D26	0	2	0	0	8.86168	0	0	0.0274226	0.832947	0.0855694	0.790769	0.957284	0.973401
12108	OR4M2	0	3	0	0	5.61533	0	0	0.0277312	0.81555	0.0857394	0.790769	0.957284	0.973401
2005	BIN3	0	2	0	0	8.83748	0	0	0.0275736	0.830388	0.0859046	0.790769	0.957284	0.973401
2953	CAPN1	0	0	0	1	0	12.5635	12.5635	0.203929	0.0767454	0.0859928	0.790769	0.957284	0.973401
6855	GABRG3	1	4	0	0	4.24031	0	0	0.0306244	0.669401	0.0860254	0.790769	0.957284	0.973401
14606	RNF111	0	0	1	0	0	12.9494	12.9494	0.21147	0.0741898	0.0860883	0.790769	0.957284	0.973401
13791	PSG5	0	0	0	1	0	22.4128	22.4128	0.429152	0.0401116	0.0861718	0.790769	0.957284	0.973401
16143	SLC6A14	0	0	1	0	0	17.126	17.126	0.297738	0.0542349	0.0862909	0.790769	0.957284	0.973401
10248	MCM6	0	0	1	0	0	15.2982	15.2982	0.259065	0.061551	0.086404	0.790769	0.957284	0.973401
13142	PLEKHM3	0	0	1	0	0	12.4367	12.4367	0.203803	0.0776215	0.0867554	0.790769	0.957284	0.973401
2900	CAGE1	0	0	0	1	0	15.8531	15.8531	0.272213	0.0591409	0.0867741	0.790769	0.957284	0.973401
19161	WNT11	0	3	0	0	5.59984	0	0	0.027939	0.83332	0.0868428	0.790769	0.957284	0.973401
19334	ZBTB37	0	3	0	0	5.53768	0	0	0.0287935	0.771367	0.0869152	0.790769	0.957284	0.973401
3376	CD44	1	3	0	0	5.41794	0	0	0.0296769	0.724153	0.0871272	0.790769	0.957284	0.973401
16554	SPATS2	0	0	1	0	0	19.0285	19.0285	0.347119	0.0481923	0.0872601	0.790769	0.957284	0.973401
12086	OR4D5	1	3	0	0	5.53903	0	0	0.0279556	0.84766	0.0873291	0.790769	0.957284	0.973401
10964	MYH11	0	0	0	0	0	0	0	0.0334198	0.504254	0.0874245	0.790769	0.957284	0.973401
5996	FAF2	0	0	1	0	0	20.3448	20.3448	0.381932	0.0447101	0.0874855	0.790769	0.957284	0.973401
6733	FRMD8	1	3	0	0	5.47216	0	0	0.0288895	0.782513	0.0876962	0.790769	0.957284	0.973401
8862	KCNK13	1	1	1	0	1.04073	31.2051	31.2051	0.969775	0.0275409	0.0880837	0.978494	0.957284	0.973401
18505	TWIST2	1	2	0	0	8.7574	0	0	0.0276219	0.938158	0.0881004	0.790769	0.957284	0.973401
4124	COL8A1	1	2	1	0	2.38085	19.9169	19.9169	0.309631	0.045547	0.0882181	0.790769	0.957284	0.973401
19965	ZNF780A	0	0	1	0	0	13.7952	13.7952	0.235159	0.0691143	0.0882791	0.790769	0.957284	0.973401
19376	ZC3HAV1	0	2	1	0	2.42208	19.8964	19.8964	0.303736	0.0458413	0.0883471	0.790769	0.957284	0.973401
2353	C16orf90	0	2	0	0	8.72407	0	0	0.0282974	0.855032	0.0885004	0.790769	0.957284	0.973401
6927	GAPVD1	1	0	1	0	0	6.52109	6.52109	0.104269	0.158398	0.0886308	0.790769	0.957284	0.973401
7218	GNAT2	0	0	1	0	0	20.9149	20.9149	0.40587	0.0433457	0.088752	0.790769	0.957284	0.973401
1753	ATP6V1C1	0	0	0	1	0	22.2816	22.2816	0.446187	0.0403765	0.0888231	0.790769	0.957284	0.973401
2442	C1orf101	0	0	1	0	0	9.65484	9.65484	0.15908	0.102999	0.0892144	0.790769	0.957284	0.973401
4907	DDX60	2	0	1	0	0	4.23133	4.23133	0.0694711	0.252781	0.0894485	0.790769	0.957284	0.973401
7548	GSDMC	0	0	1	0	0	16.0309	16.0309	0.287555	0.0584059	0.0894717	0.790769	0.957284	0.973401
6964	GBP1	0	3	0	0	5.39854	0	0	0.0308342	0.716107	0.0894773	0.790769	0.957284	0.973401
17367	TEP1	1	0	0	0	0	0	0	0.0339947	0.520799	0.0895233	0.790769	0.957284	0.973401
12508	PARP2	0	0	1	0	0	19.7222	19.7222	0.378586	0.0462957	0.0895636	0.790769	0.957284	0.973401
6377	FBXL4	1	0	1	0	0	15.3638	15.3638	0.272524	0.0609389	0.0895743	0.790769	0.957284	0.973401
12788	PES1	0	3	0	0	5.44626	0	0	0.0301135	0.756172	0.0896621	0.790769	0.957284	0.973401
11294	NELFE	0	0	1	0	0	21.693	21.693	0.435669	0.0416066	0.0897506	0.790769	0.957284	0.973401
8577	IPO13	0	0	0	1	0	10.0883	10.0883	0.169614	0.0980756	0.0904264	0.790769	0.957284	0.973401
9077	KIF5A	0	0	1	0	0	9.13387	9.13387	0.152367	0.109565	0.0904506	0.790769	0.957284	0.973401
12887	PHF21A	0	0	0	1	0	14.5438	14.5438	0.259679	0.0651408	0.0907335	0.790769	0.957284	0.973401
7315	GP9	0	2	0	0	8.65079	0	0	0.02878	0.917384	0.0910132	0.790769	0.957284	0.973401
3781	CHRNB3	1	1	1	0	1.84906	26.9259	26.9259	0.589161	0.0324846	0.09109	0.790769	0.957284	0.973401
14643	RNF175	0	0	1	0	0	18.4236	18.4236	0.355023	0.0499702	0.0913882	0.790769	0.957284	0.973401
8984	KIAA0907	0	0	0	1	0	19.6301	19.6301	0.389775	0.0465392	0.0917465	0.790769	0.957284	0.973401
559	ADAM15	0	0	1	0	0	15.759	15.759	0.291568	0.059537	0.0918536	0.790769	0.957284	0.973401
19099	WDR73	0	2	0	0	8.47289	0	0	0.0300027	0.824856	0.0922156	0.790769	0.957284	0.973401
10933	MXD4	0	2	0	0	8.50134	0	0	0.0298021	0.845533	0.0922866	0.790769	0.957284	0.973401
13952	PTPRR	0	0	1	0	0	12.8845	12.8845	0.230204	0.074608	0.0924764	0.790769	0.957284	0.973401
9835	LRRC63	0	0	0	1	0	15.9455	15.9455	0.299958	0.0587568	0.0927696	0.790769	0.957284	0.973401
15376	SCN5A	0	8	0	0	2.79756	0	0	0.0392821	0.55315	0.0929597	0.790769	0.957284	0.973401
6866	GADL1	0	0	1	0	0	15.9948	15.9948	0.30295	0.0585536	0.0931776	0.790769	0.957284	0.973401
19102	WDR76	0	0	1	0	0	18.2393	18.2393	0.360739	0.0505365	0.0932859	0.790769	0.957284	0.973401
11683	NT5C1A	0	3	0	0	5.40641	0	0	0.0307137	0.808362	0.0933665	0.790769	0.957284	0.973401
15757	SIGLEC8	1	3	0	0	5.29402	0	0	0.0315851	0.753048	0.0933771	0.790769	0.957284	0.973401
1752	ATP6V1B2	0	0	0	1	0	19.025	19.025	0.383046	0.0482022	0.093401	0.790769	0.957284	0.973401
10777	MSH2	0	0	1	0	0	14.3552	14.3552	0.265549	0.0661001	0.0934137	0.790769	0.957284	0.973401
16063	SLC38A10	1	3	1	0	2.46235	14.543	14.543	0.208881	0.0648083	0.0934621	0.790769	0.957284	0.973401
7259	GOLGA2	0	0	1	0	0	12.8428	12.8428	0.233104	0.0748797	0.0936646	0.790769	0.957284	0.973401
2106	BRINP1	1	6	0	0	3.2305	0	0	0.0338138	0.679659	0.0937963	0.790769	0.957284	0.973401
6819	FZR1	0	1	0	1	1.57803	27.84	27.84	0.683421	0.0314608	0.0938072	0.806079	0.957284	0.973401
13035	PKHD1L1	1	9	0	0	2.42125	0	0	0.0591136	0.358155	0.09381	0.790769	0.957284	0.973401
1880	BAMBI	0	2	0	0	8.41943	0	0	0.0303851	0.845492	0.0938352	0.790769	0.957284	0.973401
6598	FLNC	2	8	0	0	2.74797	0	0	0.036996	0.596601	0.0938482	0.790769	0.957284	0.973401
3463	CDH18	0	3	0	1	2.64272	13.1883	13.1883	0.181682	0.0726861	0.0942138	0.790769	0.957284	0.973401
4670	CYP11B2	0	2	0	1	2.37342	18.9425	18.9425	0.313869	0.0484377	0.0943925	0.790769	0.957284	0.973401
6335	FASLG	0	2	0	0	8.40573	0	0	0.0304842	0.857574	0.0944208	0.790769	0.957284	0.973401
2113	BRMS1L	0	0	1	0	0	22.4865	22.4865	0.501668	0.0399643	0.0945424	0.790769	0.957284	0.973401
5751	EP300	0	5	0	1	3.00391	5.5383	5.5383	0.0653343	0.190335	0.0945522	0.790769	0.957284	0.973401
10975	MYH9	1	0	0	0	0	0	0	0.0352228	0.55435	0.0946004	0.790769	0.957284	0.973401
9425	LAMC3	3	8	0	0	2.70198	0	0	0.0378537	0.583586	0.0947842	0.790769	0.957284	0.973401
14398	RERGL	0	0	1	0	0	22.9634	22.9634	0.524219	0.0390352	0.0950435	0.790769	0.957284	0.973401
2196	C10orf2	0	0	1	0	0	13.2386	13.2386	0.247409	0.072377	0.095384	0.790769	0.957284	0.973401
12691	PDE1C	0	0	0	1	0	9.38528	9.38528	0.168001	0.106301	0.095732	0.790769	0.957284	0.973401
15453	SEC23IP	1	0	0	1	0	12.5413	12.5413	0.232461	0.0765058	0.0957896	0.790769	0.957284	0.973401
16889	STRADA	0	0	0	1	0	18.0354	18.0354	0.369778	0.0511779	0.0958989	0.790769	0.957284	0.973401
6596	FLNA	2	0	0	0	0	0	0	0.033832	0.634315	0.0959219	0.790769	0.957284	0.973401
14696	ROBO1	2	0	0	0	0	0	0	0.0400461	0.451911	0.096047	0.790769	0.957284	0.973401
17102	TAF1B	0	0	1	0	0	17.6651	17.6651	0.360757	0.0523824	0.0961411	0.790769	0.957284	0.973401
17791	TMEM235	0	1	1	0	1.57337	27.15	27.15	0.685247	0.0323574	0.0961712	0.806575	0.957284	0.973401
17561	TJP2	0	5	0	0	3.5409	0	0	0.0364961	0.633466	0.0964153	0.790769	0.957284	0.973401
12640	PCMT1	0	2	0	0	8.2826	0	0	0.0313966	0.853357	0.0967301	0.790769	0.957284	0.973401
5778	EPHA8	3	0	0	0	0	0	0	0.0347044	0.616192	0.0968504	0.790769	0.957284	0.973401
6948	GATA6	2	1	1	0	0.669806	24.7699	24.7699	0.684567	0.0355113	0.0969301	0.806378	0.957284	0.973401
3316	CCT6B	0	0	0	1	0	17.76	17.76	0.369089	0.0520686	0.0971734	0.790769	0.957284	0.973401
15673	SH2D4B	1	0	1	0	0	11.7366	11.7366	0.219032	0.0824008	0.0971859	0.790769	0.957284	0.973401
11659	NRXN1	3	9	1	0	2.46688	3.71139	3.71139	0.0477457	0.289971	0.0971867	0.790769	0.957284	0.973401
4090	COL14A1	0	0	0	1	0	4.21578	4.21578	0.0777663	0.255658	0.0972525	0.790769	0.957284	0.973401
9206	KMT2D	7	2	0	1	0.277092	1.94984	1.94984	0.0443589	0.55572	0.0972849	0.790769	0.957284	0.973401
470	ACOT12	1	0	1	0	0	12.3493	12.3493	0.233211	0.0778391	0.0973988	0.790769	0.957284	0.973401
3672	CFHR4	1	0	0	1	0	14.5371	14.5371	0.28493	0.0648377	0.0974765	0.790769	0.957284	0.973401
8835	KCNH4	1	3	1	0	2.35006	14.9467	14.9467	0.23122	0.062849	0.097585	0.790769	0.957284	0.973401
13301	POLR3C	1	0	1	0	0	16.2786	16.2786	0.330254	0.0571112	0.09759	0.790769	0.957284	0.973401
16043	SLC35F1	0	0	1	0	0	13.9129	13.9129	0.270779	0.0684592	0.0975926	0.790769	0.957284	0.973401
20046	ZRANB2	0	2	0	0	8.07053	0	0	0.0330645	0.75923	0.097599	0.790769	0.957284	0.973401
2935	CAMKK1	0	1	0	1	1.91447	24.9096	24.9096	0.571305	0.0356341	0.0976526	0.790769	0.957284	0.973401
17387	TEX14	1	0	1	0	0	6.97305	6.97305	0.125101	0.14711	0.0977496	0.790769	0.957284	0.973401
3380	CD5	0	1	0	1	1.80472	25.4788	25.4788	0.604024	0.0347434	0.0977592	0.791054	0.957284	0.973401
15035	RPL5	0	2	0	0	8.13875	0	0	0.0325141	0.797932	0.0978378	0.790769	0.957284	0.973401
9807	LRRC37A3	0	4	0	0	4.14571	0	0	0.034295	0.720256	0.0979561	0.790769	0.957284	0.973401
14263	RBFOX3	0	1	0	1	1.70916	25.8972	25.8972	0.63537	0.0341154	0.0980993	0.793229	0.957284	0.973401
11411	NKPD1	0	1	1	0	0.755825	25.9277	25.9277	0.782489	0.0340704	0.0984598	0.854957	0.957284	0.973401
20049	ZRSR2	0	1	1	0	2.81117	20.1711	20.1711	0.390874	0.0451417	0.0984958	0.790769	0.957284	0.973401
12870	PHAX	0	2	0	0	8.08984	0	0	0.0329073	0.790707	0.098565	0.790769	0.957284	0.973401
4546	CTR9	0	0	1	0	0	11.8927	11.8927	0.227512	0.081605	0.0986191	0.790769	0.957284	0.973401
462	ACKR4	0	2	0	0	8.191	0	0	0.0321016	0.866196	0.0989282	0.790769	0.957284	0.973401
16032	SLC35B4	0	2	0	0	8.12501	0	0	0.0326239	0.82053	0.0989431	0.790769	0.957284	0.973401
12683	PDCL2	0	2	0	0	8.11722	0	0	0.0326863	0.823001	0.0991896	0.790769	0.957284	0.973401
15156	RSPO3	0	2	0	0	7.93496	0	0	0.0341994	0.734995	0.099239	0.790769	0.957284	0.973401
13743	PRSS12	0	4	0	0	4.0895	0	0	0.0358308	0.683824	0.0992489	0.790769	0.957284	0.973401
10955	MYCT1	1	2	0	0	7.99495	0	0	0.0331492	0.792986	0.0993384	0.790769	0.957284	0.973401
17500	THRB	0	1	1	0	1.72053	25.493	25.493	0.631491	0.0347219	0.0993643	0.793229	0.957284	0.973401
12526	PATL2	0	0	0	1	0	16.0982	16.0982	0.334767	0.0581323	0.0995359	0.790769	0.957284	0.973401
4891	DDX42	0	0	1	0	0	11.167	11.167	0.214983	0.0875574	0.0998901	0.790769	0.957284	0.973401
6342	FAT1	4	2	1	0	0.290535	2.71175	2.71175	0.0603751	0.4015	0.100045	0.790769	0.957284	0.973401
16452	SOWAHD	0	2	0	0	8.1928	0	0	0.0320875	0.942326	0.100258	0.790769	0.957959	0.973401
813	AKR1C4	1	0	1	0	0	15.8676	15.8676	0.332508	0.0587729	0.100433	0.790769	0.957284	0.973401
3631	CEP57L1	0	1	0	1	2.95269	19.1404	19.1404	0.371683	0.0478763	0.100497	0.790769	0.957284	0.973401
16527	SPATA22	0	0	0	1	0	18.8893	18.8893	0.42448	0.0485908	0.100632	0.790769	0.957284	0.973401
5920	EXO1	1	0	0	1	0	11.3185	11.3185	0.219591	0.085814	0.100657	0.790769	0.957284	0.973401
17618	TMBIM4	1	2	0	0	7.975	0	0	0.0333149	0.820655	0.100786	0.790769	0.957284	0.973401
17515	TIAM1	1	6	1	0	2.57736	6.34134	6.34134	0.0815389	0.163348	0.101047	0.790769	0.957284	0.973401
19317	ZBTB11	1	0	1	0	0	11.6227	11.6227	0.227856	0.0833053	0.101121	0.790769	0.957284	0.973401
7128	GKAP1	0	0	0	1	0	20.2855	20.2855	0.476877	0.0448564	0.101166	0.790769	0.957284	0.973401
528	ACTR10	0	2	0	0	7.99487	0	0	0.033691	0.806848	0.101208	0.790769	0.957284	0.973401
11793	NXF1	0	0	0	1	0	15.6401	15.6401	0.330525	0.0600448	0.101333	0.790769	0.957284	0.973401
10082	MAP1S	2	5	0	0	3.5023	0	0	0.0346237	0.765969	0.101404	0.790769	0.957284	0.973401
1135	ANKRD30B	0	0	0	1	0	6.28424	6.28424	0.11867	0.165737	0.101413	0.790769	0.957284	0.973401
4033	CNOT6	0	1	1	0	2.11416	22.8416	22.8416	0.519362	0.0392685	0.101637	0.790769	0.957284	0.973401
2909	CALD1	1	0	0	1	0	8.79117	8.79117	0.16735	0.113771	0.101663	0.790769	0.957284	0.973401
16721	SRSF11	0	0	1	0	0	14.4708	14.4708	0.300629	0.065509	0.101714	0.790769	0.957284	0.973401
5818	ERC1	0	0	1	0	0	7.68335	7.68335	0.146096	0.132766	0.101733	0.790769	0.957284	0.973401
8807	KCNA5	0	4	0	0	4.17132	0	0	0.033622	0.835814	0.101793	0.790769	0.957284	0.973401
19154	WNK1	1	0	0	0	0	0	0	0.0401705	0.509701	0.102024	0.790769	0.957284	0.973401
13563	PRDM2	2	4	1	0	2.62762	8.88854	8.88854	0.127738	0.11193	0.102557	0.790769	0.957284	0.973401
7955	HLA-DPB1	0	2	0	0	7.99719	0	0	0.0336715	0.848936	0.102576	0.790769	0.957284	0.973401
10296	MED16	1	4	0	0	4.05194	0	0	0.0354807	0.747639	0.102628	0.790769	0.957284	0.973401
1132	ANKRD28	0	0	1	0	0	10.0696	10.0696	0.197962	0.098279	0.10271	0.790769	0.957284	0.973401
13955	PTPRU	2	0	0	0	0	0	0	0.0376153	0.598618	0.10274	0.790769	0.957284	0.973401
7513	GRIN2D	0	7	0	0	3.00049	0	0	0.0364639	0.724649	0.102816	0.790769	0.957284	0.973401
19144	WIPF1	1	1	1	0	1.60338	24.945	24.945	0.672514	0.0353879	0.102934	0.801495	0.957284	0.973401
18888	VAT1L	0	3	0	0	5.15319	0	0	0.0349184	0.782793	0.103109	0.790769	0.957284	0.973401
18448	TTLL6	0	2	0	1	2.61453	15.4316	15.4316	0.267921	0.0609549	0.103397	0.790769	0.957284	0.973401
13418	PPM1A	1	1	0	1	2.22614	21.5676	21.5676	0.492535	0.0416563	0.103726	0.790769	0.957284	0.973401
5954	EYA4	0	2	1	0	3.02375	12.8419	12.8419	0.209464	0.0748853	0.103747	0.790769	0.957284	0.973401
9071	KIF2C	1	0	0	1	0	11.7673	11.7673	0.239302	0.0821605	0.103843	0.790769	0.957284	0.973401
9963	LYVE1	0	2	0	0	7.89941	0	0	0.0345064	0.824289	0.103943	0.790769	0.957284	0.973401
1858	BAAT	0	1	1	0	2.01063	22.8304	22.8304	0.545172	0.0392902	0.103965	0.790769	0.957284	0.973401
4657	CYBRD1	0	2	0	0	7.9276	0	0	0.0342627	0.852549	0.104222	0.790769	0.957284	0.973401
1392	ARFGEF1	1	0	1	0	0	5.44473	5.44473	0.105565	0.193054	0.104234	0.790769	0.957284	0.973401
19443	ZFP28	0	3	1	0	2.92302	9.78108	9.78108	0.144406	0.101518	0.104265	0.790769	0.957284	0.973401
17547	TIMMDC1	0	2	0	0	7.8636	0	0	0.0348198	0.812174	0.104305	0.790769	0.957284	0.973401
15042	RPLP0	0	2	0	0	7.87559	0	0	0.0347145	0.824347	0.10448	0.790769	0.957284	0.973401
317	AC074212.3	0	3	0	0	5.10484	0	0	0.0358056	0.765443	0.104493	0.790769	0.957284	0.973401
17412	TFAP2D	0	1	0	1	1.25643	26.0568	26.0568	0.833429	0.0338814	0.104591	0.885904	0.957284	0.973401
9107	KLC4	0	1	1	0	1.76909	23.8518	23.8518	0.615383	0.0374094	0.10486	0.792075	0.957284	0.973401
1640	ATAD2B	0	0	1	0	0	7.79736	7.79736	0.15411	0.130617	0.105012	0.790769	0.957284	0.973401
19612	ZNF264	0	3	0	0	5.09862	0	0	0.0359218	0.772077	0.105117	0.790769	0.957284	0.973401
1015	ALPK2	3	0	0	0	0	0	0	0.0386316	0.604928	0.105302	0.790769	0.957284	0.973401
10149	2010-03-01	0	3	0	0	5.07115	0	0	0.0364411	0.752661	0.105396	0.790769	0.957284	0.973401
8937	KDM5D	0	0	0	0	0	0	0	0.0425542	0.490169	0.105667	0.790769	0.957284	0.973401
4402	CSRP3	0	2	0	0	7.86014	0	0	0.0348503	0.851835	0.105726	0.790769	0.957284	0.973401
3438	CDC42EP5	0	2	0	0	7.94306	0	0	0.0341301	0.962124	0.105883	0.790769	0.965295	0.973401
5169	DNAI1	0	2	0	1	2.67893	14.603	14.603	0.257282	0.0648446	0.105954	0.790769	0.957284	0.973401
19310	ZBED4	0	1	1	0	0.684818	22.8386	22.8386	0.705172	0.0392744	0.106185	0.813858	0.957284	0.973401
15698	SH3RF3	0	2	1	0	1.53431	23.6593	23.6593	0.600508	0.0377507	0.1062	0.791054	0.957284	0.973401
5006	DGKA	0	0	1	0	0	14.5448	14.5448	0.321756	0.0651355	0.106351	0.790769	0.957284	0.973401
7005	GDE1	0	2	0	0	7.81253	0	0	0.0352739	0.843977	0.106579	0.790769	0.957284	0.973401
3266	CCNB1	0	2	0	0	7.79514	0	0	0.0354306	0.834048	0.106657	0.790769	0.957284	0.973401
19402	ZDHHC11	1	1	0	1	1.62833	23.8872	23.8872	0.663105	0.0371488	0.106774	0.799109	0.957284	0.973401
13066	PLA2G4C	0	3	0	0	4.99013	0	0	0.0380313	0.712069	0.106823	0.790769	0.957284	0.973401
11334	NFIA	0	0	1	0	0	11.5362	11.5362	0.243526	0.0844312	0.106908	0.790769	0.957284	0.973401
1004	ALLC	0	0	0	1	0	14.2123	14.2123	0.315028	0.0668458	0.107014	0.790769	0.957284	0.973401
5194	DNAJC16	0	0	1	0	0	11.7546	11.7546	0.249369	0.0826789	0.107031	0.790769	0.957284	0.973401
12917	PHTF1	0	3	0	0	4.95647	0	0	0.0387186	0.696376	0.107388	0.790769	0.957284	0.973401
17334	TDRD5	0	0	0	1	0	6.88207	6.88207	0.139442	0.149957	0.107619	0.790769	0.957284	0.973401
19113	WDR90	1	4	1	0	2.41231	10.5294	10.5294	0.165107	0.0930344	0.108131	0.790769	0.957284	0.973401
7779	HECTD4	3	1	0	0	0.198236	0	0	0.0506289	0.366578	0.10819	0.790769	0.957284	0.973401
15587	SETD1B	4	0	0	0	0	0	0	0.0387898	0.650548	0.108352	0.790769	0.957284	0.973401
2110	BRIX1	0	2	0	0	7.73568	0	0	0.0359738	0.845315	0.108424	0.790769	0.957284	0.973401
2362	C17orf102	0	2	0	0	7.78503	0	0	0.0355221	0.900181	0.108689	0.790769	0.957284	0.973401
19408	ZDHHC16	0	1	1	0	2.41818	19.8368	19.8368	0.455034	0.0459957	0.108761	0.790769	0.957284	0.973401
7508	GRIK5	0	3	1	0	2.30908	14.0075	14.0075	0.243855	0.0679417	0.108792	0.790769	0.957284	0.973401
4292	CREBBP	0	0	0	0	0	0	0	0.0419721	0.540473	0.108811	0.790769	0.957284	0.973401
16141	SLC6A12	0	3	0	0	5.00019	0	0	0.0378289	0.753578	0.108861	0.790769	0.957284	0.973401
6771	FTSJ3	1	2	0	1	2.95759	12.2551	12.2551	0.215333	0.0785092	0.108868	0.790769	0.957284	0.973401
6345	FAT4	7	3	0	0	0.336835	0	0	0.0521338	0.354061	0.109073	0.790769	0.957284	0.973401
11692	NT5DC4	2	1	0	1	2.15007	20.5627	20.5627	0.508537	0.0437537	0.10945	0.790769	0.957284	0.973401
17818	TMEM260	0	3	0	0	4.94377	0	0	0.038982	0.718469	0.109519	0.790769	0.957284	0.973401
12484	PAQR4	1	2	0	0	7.6869	0	0	0.0358489	0.909215	0.109731	0.790769	0.957284	0.973401
16186	SLC9A9	0	3	0	0	4.929	0	0	0.0392915	0.711208	0.109772	0.790769	0.957284	0.973401
5464	ECD	1	0	0	1	0	14.1741	14.1741	0.325248	0.0667021	0.109827	0.790769	0.957284	0.973401
13420	PPM1D	0	1	0	1	2.01484	21.513	21.513	0.544079	0.041997	0.109894	0.790769	0.957284	0.973401
13828	PSMD13	0	2	0	0	7.58284	0	0	0.0374274	0.792287	0.11009	0.790769	0.957284	0.973401
17897	TMEM9B	0	2	0	0	7.65489	0	0	0.0367316	0.837267	0.1101	0.790769	0.957284	0.973401
17234	TBL1Y	0	0	0	1	0	9.67894	9.67894	0.20765	0.102713	0.11057	0.790769	0.957284	0.973401
19859	ZNF627	1	0	1	0	0	14.4401	14.4401	0.336788	0.0653262	0.110638	0.790769	0.957284	0.973401
18330	TSHZ3	3	2	1	0	1.31462	23.6426	23.6426	0.72859	0.0372762	0.110647	0.825006	0.957284	0.973401
15976	SLC26A7	0	0	0	1	0	11.1613	11.1613	0.245304	0.0876076	0.110791	0.790769	0.957284	0.973401
16174	SLC8A3	2	5	0	0	3.34948	0	0	0.0408036	0.681215	0.110826	0.790769	0.957284	0.973401
12296	ORC3	0	0	0	1	0	14.5191	14.5191	0.340571	0.0652649	0.110924	0.790769	0.957284	0.973401
3854	CLCA2	3	0	1	0	0	8.03776	8.03776	0.167536	0.124768	0.110958	0.790769	0.957284	0.973401
2350	C16orf86	2	2	0	0	7.53728	0	0	0.036785	0.860369	0.111027	0.790769	0.957284	0.973401
12180	OR5AS1	0	3	0	0	5.04502	0	0	0.0369444	0.857451	0.111183	0.790769	0.957284	0.973401
3134	CCDC169	0	2	0	0	7.5112	0	0	0.0381384	0.777863	0.111193	0.790769	0.957284	0.973401
5668	ELP3	0	0	0	1	0	13.6584	13.6584	0.316415	0.0698901	0.111376	0.790769	0.957284	0.973401
5262	DOK6	1	1	1	0	2.07323	20.6724	20.6724	0.527999	0.0436843	0.111641	0.790769	0.957284	0.973401
6584	FLG2	0	0	0	0	0	0	0	0.0445937	0.509296	0.111657	0.790769	0.957284	0.973401
5922	EXOC1	0	0	0	1	0	12.0376	12.0376	0.271453	0.0805069	0.111712	0.790769	0.957284	0.973401
2510	C1orf85	0	2	0	0	7.56539	0	0	0.0375988	0.829179	0.11202	0.790769	0.957284	0.973401
11833	OCIAD1	0	0	1	0	0	20.06	20.06	0.560124	0.0454223	0.112073	0.790769	0.957284	0.973401
17378	TET1	0	5	0	0	3.36261	0	0	0.0439957	0.624349	0.112167	0.790769	0.957284	0.973401
12983	PIK3R3	0	0	1	0	0	14.2485	14.2485	0.338358	0.0666552	0.112357	0.790769	0.957284	0.973401
5199	DNAJC21	0	1	0	1	2.46588	18.9175	18.9175	0.446245	0.0485093	0.112562	0.790769	0.957284	0.973401
12975	PIK3C3	0	3	0	0	4.84742	0	0	0.0410598	0.695559	0.112827	0.790769	0.957284	0.973401
8981	KIAA0825	0	4	0	0	3.85068	0	0	0.0433786	0.639778	0.11287	0.790769	0.957284	0.973401
4087	COL11A2	0	3	2	0	1.60853	7.16367	7.16367	0.493187	0.041884	0.113485	0.790769	0.957284	0.973401
9291	KRTAP1-3	2	2	0	0	7.45775	0	0	0.0375692	0.883017	0.113646	0.790769	0.957284	0.973401
13355	POU3F4	1	3	0	0	4.92972	0	0	0.0382121	0.838628	0.113824	0.790769	0.957284	0.973401
3659	CETN1	0	2	0	0	7.58306	0	0	0.0374253	0.921954	0.114046	0.790769	0.957284	0.973401
1629	ASTE1	1	1	1	0	1.54969	22.6151	22.6151	0.693587	0.039499	0.11413	0.809466	0.957284	0.973401
16738	SSBP3	0	0	1	0	0	14.9593	14.9593	0.369548	0.063116	0.114188	0.790769	0.957284	0.973401
2846	CA7	0	2	0	0	7.48478	0	0	0.0384055	0.841398	0.114502	0.790769	0.957284	0.973401
17135	TAP1	1	1	1	0	1.50196	22.6972	22.6972	0.713328	0.0393389	0.11469	0.817466	0.957284	0.973401
19234	XPOT	0	0	1	0	0	10.4294	10.4294	0.237725	0.094503	0.114985	0.790769	0.957284	0.973401
5909	EVI5	0	3	0	0	4.80333	0	0	0.042059	0.696736	0.115243	0.790769	0.957284	0.973401
19540	ZNF14	0	2	1	0	3.34043	9.94698	9.94698	0.176048	0.0996318	0.115288	0.790769	0.957284	0.973401
19868	ZNF646	2	0	0	0	0	0	0	0.0410529	0.675351	0.115351	0.790769	0.957284	0.973401
18268	TRMT13	0	2	0	0	7.37181	0	0	0.0395796	0.791949	0.115436	0.790769	0.957284	0.973401
1046	AMIGO3	0	3	0	0	4.98561	0	0	0.0381226	0.90831	0.115553	0.790769	0.957284	0.973401
4904	DDX58	2	0	0	1	0	9.76599	9.76599	0.220196	0.100775	0.115556	0.790769	0.957284	0.973401
14906	RP11-67H2.1	0	1	0	0	23.5292	0	0	0.0379847	0.931114	0.115674	0.790769	0.957284	0.973401
497	ACSL1	0	0	0	1	0	10.5068	10.5068	0.241681	0.093726	0.115688	0.790769	0.957284	0.973401
3012	CASP5	1	1	0	1	2.11501	19.7091	19.7091	0.517858	0.046086	0.115724	0.790769	0.957284	0.973401
3792	CHST15	0	1	1	0	1.15627	23.5882	23.5882	0.89241	0.0378782	0.115761	0.925677	0.957284	0.973401
2079	BPIFB6	0	3	0	0	4.81907	0	0	0.0416987	0.71563	0.115775	0.790769	0.957284	0.973401
12721	PDHA2	0	1	1	0	1.3381	23.1749	23.1749	0.790168	0.0386361	0.115964	0.859486	0.957284	0.973401
19230	XPO4	1	0	1	0	0	8.72491	8.72491	0.195706	0.114733	0.116123	0.790769	0.957284	0.973401
5182	DNAJB5	0	1	1	0	1.56958	22.2873	22.2873	0.686739	0.0403649	0.116169	0.807148	0.957284	0.973401
16260	SMC2	1	0	0	1	0	7.60352	7.60352	0.16873	0.133673	0.11627	0.790769	0.957284	0.973401
13339	POTED	1	3	0	0	4.77352	0	0	0.0416113	0.729775	0.116695	0.790769	0.957284	0.973401
19093	WDR64	2	0	1	0	0	4.77281	4.77281	0.105601	0.221993	0.116812	0.790769	0.957284	0.973401
7649	GZMA	0	2	0	0	7.29733	0	0	0.0403824	0.782061	0.11694	0.790769	0.957284	0.973401
1782	ATRX	0	5	0	0	3.18543	0	0	0.0533061	0.515736	0.116952	0.790769	0.957284	0.973401
11625	NR4A3	2	2	1	0	1.93473	17.7604	17.7604	0.426237	0.0515701	0.116969	0.790769	0.957284	0.973401
9449	LARS	0	0	1	0	0	9.52201	9.52201	0.218914	0.104602	0.116992	0.790769	0.957284	0.973401
9608	LILRB5	0	3	0	0	4.83861	0	0	0.0412571	0.756714	0.117382	0.790769	0.957284	0.973401
7531	GRM8	1	4	1	0	2.74745	7.02253	7.02253	0.115373	0.145965	0.117468	0.790769	0.957284	0.973401
5492	EDIL3	0	0	1	0	0	13.1068	13.1068	0.324697	0.0731925	0.11786	0.790769	0.957284	0.973401
16969	SUPT20H	1	3	0	0	4.69322	0	0	0.0435133	0.685092	0.117913	0.790769	0.957284	0.973401
11025	MYOM1	1	0	0	0	0	0	0	0.0466543	0.535012	0.117925	0.790769	0.957284	0.973401
16259	SMC1B	1	0	1	0	0	5.89077	5.89077	0.132626	0.177121	0.118479	0.790769	0.957284	0.973401
1423	ARHGAP32	0	0	0	0	0	0	0	0.0456768	0.56242	0.118593	0.790769	0.957284	0.973401
17727	TMEM176A	0	2	0	0	7.3217	0	0	0.0401171	0.837698	0.118688	0.790769	0.957284	0.973401
3174	CCDC50	0	1	0	1	2.45108	17.9239	17.9239	0.448938	0.0515348	0.118776	0.790769	0.957284	0.973401
8733	JAK2	0	0	0	1	0	7.32084	7.32084	0.167932	0.140062	0.119097	0.790769	0.957284	0.973401
18827	USP40	0	4	0	0	3.73907	0	0	0.0475709	0.61422	0.119327	0.790769	0.957284	0.973401
19927	ZNF716	0	3	0	0	4.80639	0	0	0.0419888	0.759922	0.119337	0.790769	0.957284	0.973401
17344	TEC	0	0	0	1	0	12.0327	12.0327	0.296526	0.0805435	0.119348	0.790769	0.957284	0.973401
10226	MC5R	0	3	0	0	4.90382	0	0	0.0398266	0.898258	0.119697	0.790769	0.957284	0.973401
13770	PRUNE	0	2	0	0	7.21864	0	0	0.0412567	0.796411	0.119787	0.790769	0.957284	0.973401
16508	SPANXC	0	1	0	0	22.6977	0	0	0.0395476	0.938966	0.119812	0.790769	0.957284	0.973401
4841	DCUN1D2	0	2	0	0	7.27022	0	0	0.0406806	0.831762	0.119875	0.790769	0.957284	0.973401
19856	ZNF625	0	0	1	0	0	10.692	10.692	0.258749	0.0919147	0.119994	0.790769	0.957284	0.973401
12316	OSBPL8	1	0	1	0	0	8.91029	8.91029	0.209499	0.112079	0.120295	0.790769	0.957284	0.973401
18410	TTC3	0	5	0	0	3.20136	0	0	0.0523803	0.55044	0.120362	0.790769	0.957284	0.973401
5542	EFR3A	0	0	1	0	0	11.0988	11.0988	0.272895	0.0881589	0.120768	0.790769	0.957284	0.973401
13822	PSMC5	0	2	0	0	7.21931	0	0	0.0412491	0.82626	0.121076	0.790769	0.957284	0.973401
5368	DUOXA2	0	3	0	0	4.84882	0	0	0.0410286	0.844588	0.121082	0.790769	0.957284	0.973401
9225	KRBA1	0	2	0	1	2.08921	16.4359	16.4359	0.383846	0.0567947	0.121166	0.790769	0.957284	0.973401
10249	MCM7	0	3	0	0	4.75564	0	0	0.0431758	0.749523	0.121542	0.790769	0.957284	0.973401
17994	TNN	4	7	0	0	2.6372	0	0	0.051543	0.567509	0.122007	0.790769	0.957284	0.973401
18286	TRPC3	2	4	0	1	2.27721	10.0362	10.0362	0.1885	0.0977513	0.12206	0.790769	0.957284	0.973401
8172	HSPA13	0	2	0	0	7.19956	0	0	0.0414729	0.841878	0.122236	0.790769	0.957284	0.973401
19713	ZNF438	0	1	1	0	1.3061	22.0102	22.0102	0.806642	0.040935	0.12224	0.869251	0.957284	0.973401
4123	COL7A1	2	8	0	0	2.34691	0	0	0.075624	0.373034	0.122245	0.790769	0.957284	0.973401
10657	MRGPRF	2	3	0	0	4.74876	0	0	0.0412405	0.869939	0.122562	0.790769	0.957284	0.973401
1680	ATM	1	4	1	1	1.68531	6.41286	6.41286	0.395864	0.0512623	0.122909	0.790769	0.957284	0.973401
15187	RUFY2	0	0	1	0	0	12.3004	12.3004	0.317393	0.0785852	0.122909	0.790769	0.957284	0.973401
12186	OR5B3	1	3	0	0	4.76858	0	0	0.0417252	0.849166	0.123046	0.790769	0.957284	0.973401
7833	HHIPL1	2	2	0	1	0.954223	21.5268	21.5268	0.951057	0.041562	0.123561	0.966304	0.957284	0.973401
11540	NPAS3	1	0	0	0	0	0	0	0.0450774	0.654348	0.123652	0.790769	0.957284	0.973401
7788	HELZ2	0	8	0	0	2.68341	0	0	0.0475114	0.672095	0.123664	0.790769	0.957284	0.973401
3658	CES5A	0	0	0	1	0	9.14884	9.14884	0.224604	0.109365	0.123707	0.790769	0.957284	0.973401
14133	RAD23B	0	2	0	0	7.0694	0	0	0.0429926	0.793803	0.123912	0.790769	0.957284	0.973401
7626	GUCY1A2	0	4	0	0	3.74394	0	0	0.0473778	0.663809	0.124007	0.790769	0.957284	0.973401
5871	ESPNL	0	1	1	0	0.590873	17.5386	17.5386	0.591762	0.0528064	0.124328	0.790769	0.957284	0.973401
17256	TBXA2R	0	3	0	0	4.79745	0	0	0.0421947	0.853871	0.124339	0.790769	0.957284	0.973401
12909	PHLPP1	0	0	0	0	0	0	0	0.0453254	0.660571	0.124817	0.790769	0.957284	0.973401
9895	LTA4H	1	1	0	1	2.32928	17.2868	17.2868	0.470973	0.0533889	0.124873	0.790769	0.957284	0.973401
9683	LMNB1	0	3	0	0	4.72909	0	0	0.0438144	0.783463	0.125095	0.790769	0.957284	0.973401
17253	TBX4	0	3	0	0	4.7163	0	0	0.0441264	0.771118	0.125138	0.790769	0.957284	0.973401
10511	MLKL	1	1	1	0	1.98607	18.6814	18.6814	0.550355	0.0489391	0.125164	0.790769	0.957284	0.973401
8397	IKBKB	0	3	0	0	4.56355	0	0	0.0480877	0.655846	0.125385	0.790769	0.957284	0.973401
12760	PDZD7	0	3	0	0	4.71268	0	0	0.0442154	0.773668	0.125502	0.790769	0.957284	0.973401
9295	KRTAP10-10	0	2	0	0	7.13362	0	0	0.0422328	0.889793	0.125649	0.790769	0.957284	0.973401
18437	TTK	2	2	1	0	2.86124	10.693	10.693	0.226	0.0910657	0.125793	0.790769	0.957284	0.973401
3491	CDK14	0	1	1	0	2.08539	18.3137	18.3137	0.526311	0.0503065	0.125974	0.790769	0.957284	0.973401
19153	WLS	0	1	1	0	1.73293	19.7841	19.7841	0.627307	0.0461333	0.126088	0.793229	0.957284	0.973401
11329	NFATC4	0	1	1	0	1.15493	21.5586	21.5586	0.893248	0.0418975	0.126107	0.926336	0.957284	0.973401
12607	PCDHGA12	2	1	1	0	0.577041	16.935	16.935	0.569227	0.0543985	0.126197	0.790769	0.957284	0.973401
17803	TMEM248	0	2	0	0	7.08135	0	0	0.0428498	0.856779	0.1262	0.790769	0.957284	0.973401
17119	TAGAP	0	3	0	0	4.68738	0	0	0.0448429	0.760661	0.126213	0.790769	0.957284	0.973401
7172	GLT8D1	0	2	0	0	6.96033	0	0	0.0443295	0.780508	0.126463	0.790769	0.957284	0.973401
19207	XBP1	0	2	0	0	7.03397	0	0	0.0434203	0.829149	0.126569	0.790769	0.957284	0.973401
9461	LBR	0	3	0	0	4.57761	0	0	0.0477042	0.6797	0.12673	0.790769	0.957284	0.973401
10021	MAGEB5	0	2	0	0	7.0559	0	0	0.0431549	0.851977	0.126791	0.790769	0.957284	0.973401
15594	SETD8	0	2	0	0	7.02523	0	0	0.0435269	0.836777	0.12714	0.790769	0.957284	0.973401
598	ADAMTSL3	0	6	0	0	2.83613	0	0	0.0599333	0.509628	0.127174	0.790769	0.957284	0.973401
4322	CRMP1	3	5	0	0	3.21459	0	0	0.0457649	0.746526	0.127399	0.790769	0.957284	0.973401
10059	MAN1B1	1	3	0	0	4.6586	0	0	0.0443683	0.800586	0.127445	0.790769	0.957284	0.973401
17148	TAS1R2	0	1	1	0	0.61676	17.5206	17.5206	0.624299	0.052867	0.128239	0.793229	0.957284	0.973401
624	ADCY8	1	0	0	0	0	0	0	0.0491866	0.591874	0.128279	0.790769	0.957284	0.973401
5815	ERBB2IP	0	0	0	1	0	6.96333	6.96333	0.175175	0.148028	0.128721	0.790769	0.957284	0.973401
2059	BOD1L1	1	6	0	0	2.85956	0	0	0.055026	0.573061	0.12873	0.790769	0.957284	0.973401
9056	KIF1B	1	0	0	0	0	0	0	0.0546819	0.484797	0.128739	0.790769	0.957284	0.973401
2852	CABIN1	1	0	0	0	0	0	0	0.0497583	0.583018	0.128766	0.790769	0.957284	0.973401
19706	ZNF429	0	1	1	0	1.59736	19.8361	19.8361	0.675936	0.0459977	0.129062	0.803236	0.957284	0.973401
18457	TTYH2	0	3	0	0	4.64553	0	0	0.0459066	0.766187	0.129085	0.790769	0.957284	0.973401
3327	CD163	0	4	0	0	3.69131	0	0	0.0495156	0.668639	0.129187	0.790769	0.957284	0.973401
1006	ALOX12	1	1	0	1	1.48808	20.0486	20.0486	0.719259	0.0452116	0.129302	0.820398	0.957284	0.973401
76	ABCG8	0	2	0	1	2.04459	15.6184	15.6184	0.396797	0.0601383	0.129367	0.790769	0.957284	0.973401
9318	KRTAP19-1	0	2	0	0	6.99813	0	0	0.0438594	0.878134	0.129398	0.790769	0.957284	0.973401
14925	RP11-793H13.10	0	1	1	0	2.33011	16.8107	16.8107	0.472115	0.0553767	0.129436	0.790769	0.957284	0.973401
8668	ITGA4	0	3	0	0	4.57008	0	0	0.047909	0.711925	0.129902	0.790769	0.957284	0.973401
11326	NFATC2	0	4	0	0	3.73321	0	0	0.0478045	0.721079	0.129986	0.790769	0.957284	0.973401
7489	GREB1L	1	0	0	0	0	0	0	0.0521296	0.546344	0.130379	0.790769	0.957284	0.973401
1038	AMER2	1	4	0	0	3.75855	0	0	0.0450844	0.830577	0.130473	0.790769	0.957284	0.973401
721	AGMO	0	1	1	0	2.14273	17.3959	17.3959	0.512628	0.0532921	0.130558	0.790769	0.957284	0.973401
10908	MUC4	3	14	0	0	2.07241	0	0	0.0634241	0.502692	0.130789	0.790769	0.957284	0.973401
16533	SPATA31A2	0	2	0	0	6.91468	0	0	0.0449072	0.854929	0.131233	0.790769	0.957284	0.973401
11132	NBEAL1	1	0	0	0	0	0	0	0.0587995	0.447239	0.131531	0.790769	0.957284	0.973401
537	ACTR8	0	0	1	0	0	9.96175	9.96175	0.268683	0.099467	0.131589	0.790769	0.957284	0.973401
5732	ENPP3	0	3	0	0	4.47063	0	0	0.0507266	0.660446	0.131611	0.790769	0.957284	0.973401
4113	COL4A5	1	4	0	1	2.89266	5.27248	5.27248	0.0995668	0.199942	0.131639	0.790769	0.957284	0.973401
4693	CYP2D6	0	3	0	0	4.63642	0	0	0.0461424	0.800791	0.131648	0.790769	0.957284	0.973401
1424	ARHGAP33	3	3	1	0	2.2184	11.2241	11.2241	0.25551	0.0859584	0.132142	0.790769	0.957284	0.973401
18970	VPS37D	0	2	0	0	6.8986	0	0	0.0451133	0.867281	0.132169	0.790769	0.957284	0.973401
6985	GCKR	0	3	0	0	4.52204	0	0	0.0492439	0.703011	0.132205	0.790769	0.957284	0.973401
15457	SEC24D	0	2	0	1	2.6168	11.7494	11.7494	0.267536	0.0827195	0.132369	0.790769	0.957284	0.973401
15481	SEMA3A	0	0	0	1	0	9.10485	9.10485	0.243979	0.109954	0.132486	0.790769	0.957284	0.973401
3794	CHST3	0	4	0	0	3.78697	0	0	0.0457135	0.844763	0.132559	0.790769	0.957284	0.973401
10176	MAST2	0	6	0	0	2.86512	0	0	0.0576502	0.568857	0.13258	0.790769	0.957284	0.973401
12612	PCDHGA6	2	1	1	0	0.556829	15.5708	15.5708	0.542424	0.0597732	0.132754	0.790769	0.957284	0.973401
1270	AP2B1	1	2	0	1	2.2702	13.4129	13.4129	0.334294	0.0709587	0.133337	0.790769	0.957284	0.973401
18680	UGT1A9	0	3	0	0	4.55903	0	0	0.048212	0.751283	0.133528	0.790769	0.957284	0.973401
8942	KDR	0	5	0	0	3.09273	0	0	0.059091	0.553298	0.133682	0.790769	0.957284	0.973401
1655	ATF7	1	1	1	0	1.8874	17.7873	17.7873	0.577814	0.0517068	0.133857	0.790769	0.957284	0.973401
5082	DKC1	0	2	0	0	6.6831	0	0	0.0480137	0.764181	0.134284	0.790769	0.957284	0.973401
12695	PDE4A	2	2	0	1	1.8516	15.8846	15.8846	0.455338	0.0584502	0.134317	0.790769	0.957284	0.973401
11384	NINL	1	0	0	0	0	0	0	0.0528414	0.575626	0.134654	0.790769	0.957284	0.973401
18639	UBXN1	1	2	0	0	6.71099	0	0	0.0468916	0.823759	0.134869	0.790769	0.957284	0.973401
1932	BCL11B	1	6	0	0	2.9534	0	0	0.0484967	0.770124	0.134944	0.790769	0.957284	0.973401
13508	PPRC1	0	4	0	0	3.64969	0	0	0.0512903	0.689607	0.135112	0.790769	0.957284	0.973401
17159	TAS2R31	0	2	0	0	6.81396	0	0	0.0462212	0.874191	0.135127	0.790769	0.957284	0.973401
13004	PIP5K1C	1	1	1	0	1.0738	19.9515	19.9515	0.946347	0.0454585	0.135212	0.963029	0.957284	0.973401
592	ADAMTS6	0	4	0	0	3.55798	0	0	0.0554839	0.615028	0.135947	0.790769	0.957284	0.973401
12473	PAPL	0	1	1	0	1.58774	18.7979	18.7979	0.679643	0.0488556	0.135998	0.80463	0.957284	0.973401
12498	PARL	0	2	0	0	6.69945	0	0	0.0477844	0.806482	0.136129	0.790769	0.957284	0.973401
5762	EPB41L5	0	0	1	0	0	9.0008	9.0008	0.250682	0.111369	0.136659	0.790769	0.957284	0.973401
959	ALDH16A1	0	1	0	1	1.3287	19.4651	19.4651	0.79495	0.0469819	0.136954	0.862434	0.957284	0.973401
17620	TMC1	0	0	0	1	0	7.30212	7.30212	0.199036	0.140459	0.136989	0.790769	0.957284	0.973401
11812	NYAP2	2	3	1	0	2.06305	12.2172	12.2172	0.300482	0.0784505	0.137058	0.790769	0.957284	0.973401
3459	CDH13	0	2	0	1	1.94649	15.3141	15.3141	0.427521	0.0614793	0.137084	0.790769	0.957284	0.973401
8329	IFNL1	0	2	0	0	6.71535	0	0	0.0475628	0.840498	0.137166	0.790769	0.957284	0.973401
15980	SLC27A2	0	3	0	0	4.54409	0	0	0.0486253	0.795461	0.137287	0.790769	0.957284	0.973401
5047	DHX35	2	3	0	0	4.31158	0	0	0.0531264	0.659957	0.137311	0.790769	0.957284	0.973401
4866	DDRGK1	0	2	0	0	6.67675	0	0	0.0481034	0.825691	0.137825	0.790769	0.957284	0.973401
10593	MORC3	0	1	0	1	1.78729	17.7829	17.7829	0.609533	0.0519935	0.137862	0.791054	0.957284	0.973401
8566	INTS7	0	3	0	0	4.44132	0	0	0.0515981	0.714371	0.138469	0.790769	0.957284	0.973401
11440	NLRP11	0	3	0	1	2.24812	11.1317	11.1317	0.258019	0.0878676	0.138749	0.790769	0.957284	0.973401
8780	KAT6B	1	0	0	0	0	0	0	0.0554563	0.565071	0.139089	0.790769	0.957284	0.973401
17290	TCF25	0	3	0	0	4.48479	0	0	0.0503126	0.761157	0.139094	0.790769	0.957284	0.973401
15680	SH3BGRL3	0	1	0	0	19.2796	0	0	0.0474889	0.917129	0.139463	0.790769	0.957284	0.973401
7203	GMPR2	0	2	0	0	6.6133	0	0	0.0490117	0.815151	0.139501	0.790769	0.957284	0.973401
18695	UHRF1BP1	1	4	0	0	3.53196	0	0	0.0547527	0.655817	0.139557	0.790769	0.957284	0.973401
3068	CC2D2B	0	2	0	0	6.46797	0	0	0.0511891	0.735607	0.139711	0.790769	0.957284	0.973401
2222	C11orf35	0	3	0	0	4.50105	0	0	0.0498425	0.788838	0.139776	0.790769	0.957284	0.973401
12554	PCBP1	0	2	0	0	6.709	0	0	0.047651	0.916162	0.139784	0.790769	0.957284	0.973401
11085	NAGLU	0	3	0	0	4.48434	0	0	0.0503257	0.771049	0.139789	0.790769	0.957284	0.973401
20072	ZSWIM2	0	1	0	1	2.18164	16.0067	16.0067	0.503705	0.0585051	0.139895	0.790769	0.957284	0.973401
349	AC093677.1	0	2	0	0	6.67305	0	0	0.0481557	0.876759	0.139953	0.790769	0.957284	0.973401
19096	WDR7	3	0	0	0	0	0	0	0.0585103	0.52291	0.140013	0.790769	0.957284	0.973401
15252	SAFB	0	2	0	1	1.96665	14.8082	14.8082	0.420942	0.0638384	0.140249	0.790769	0.957284	0.973401
18445	TTLL3	0	4	0	0	3.61645	0	0	0.0527642	0.710101	0.140271	0.790769	0.957284	0.973401
5454	EBF1	0	1	1	0	1.13624	19.2319	19.2319	0.905075	0.0476211	0.140567	0.934328	0.957284	0.973401
12680	PDCD6IP	0	3	0	0	4.41688	0	0	0.05234	0.720132	0.140621	0.790769	0.957284	0.973401
8145	HSD17B14	0	2	0	0	6.5752	0	0	0.0495693	0.8141	0.14078	0.790769	0.957284	0.973401
12608	PCDHGA2	0	5	0	0	3.19637	0	0	0.0526685	0.723339	0.140877	0.790769	0.957284	0.973401
15097	RPS6KB1	0	2	0	0	6.43485	0	0	0.0517049	0.741572	0.141328	0.790769	0.957284	0.973401
15215	RYR2	2	12	2	1	1.64684	3.80936	3.80936	0.230794	0.0729664	0.141376	0.790769	0.957284	0.973401
13992	PXDNL	4	8	0	1	2.30424	3.52745	3.52745	0.0750411	0.305333	0.141408	0.790769	0.957284	0.973401
5780	EPHB2	2	0	0	0	0	0	0	0.0523724	0.67553	0.141419	0.790769	0.957284	0.973401
12832	PGAM2	1	2	0	0	6.5779	0	0	0.0487728	0.875343	0.141442	0.790769	0.957284	0.973401
13015	PITPNM2	2	0	0	0	0	0	0	0.0525461	0.670932	0.14149	0.790769	0.957284	0.973401
2841	CA3	0	2	0	0	6.52689	0	0	0.0502896	0.796329	0.141547	0.790769	0.957284	0.973401
13225	PNMAL2	4	2	1	0	1.28748	18.2447	18.2447	0.746823	0.0496987	0.141692	0.834697	0.957284	0.973401
10862	MTMR8	0	3	0	0	4.41906	0	0	0.0522733	0.741638	0.142187	0.790769	0.957284	0.973401
9205	KMT2C	5	11	2	0	1.94546	3.25901	3.25901	0.105186	0.176444	0.142358	0.790769	0.957284	0.973401
15373	SCN3B	0	2	0	0	6.55077	0	0	0.0499316	0.834763	0.142629	0.790769	0.957284	0.973401
9398	L3MBTL2	0	1	1	0	1.71073	17.4202	17.4202	0.634835	0.0532087	0.142705	0.793229	0.957284	0.973401
11302	NETO1	0	3	0	0	4.35238	0	0	0.0543653	0.693502	0.142769	0.790769	0.957284	0.973401
9945	LYPD4	0	2	0	0	6.53888	0	0	0.0501094	0.830891	0.142879	0.790769	0.957284	0.973401
8749	JMJD8	0	2	0	0	6.53319	0	0	0.0501948	0.826802	0.142892	0.790769	0.957284	0.973401
3611	CENPV	0	2	0	0	6.57516	0	0	0.0495699	0.867576	0.14308	0.790769	0.957284	0.973401
8635	IRX4	0	4	0	0	3.67763	0	0	0.0500909	0.844527	0.143148	0.790769	0.957284	0.973401
12144	OR52B1P	0	2	0	0	6.58453	0	0	0.0494318	0.879952	0.143166	0.790769	0.957284	0.973401
3490	CDK13	3	0	0	0	0	0	0	0.0558194	0.61053	0.143636	0.790769	0.957284	0.973401
5926	EXOC3L2	1	3	0	0	4.40236	0	0	0.0514329	0.790219	0.143707	0.790769	0.957284	0.973401
8661	ITFG3	0	3	0	0	4.41151	0	0	0.0525049	0.76168	0.144196	0.790769	0.957284	0.973401
4221	CPA6	0	1	0	1	2.43932	14.5817	14.5817	0.4511	0.0649509	0.14422	0.790769	0.957284	0.973401
12576	PCDHA12	2	7	0	0	2.65477	0	0	0.0546305	0.714393	0.144457	0.790769	0.957284	0.973401
12194	OR5H14	0	2	0	0	6.55105	0	0	0.0499275	0.883878	0.144495	0.790769	0.957284	0.973401
19731	ZNF468	0	3	0	0	4.41098	0	0	0.0525211	0.766892	0.144598	0.790769	0.957284	0.973401
14506	RHOBTB1	0	2	1	0	2.14701	13.2016	13.2016	0.367941	0.0726045	0.144704	0.790769	0.957284	0.973401
7474	GRAMD1A	1	2	1	0	1.9966	13.8877	13.8877	0.408601	0.0682458	0.144875	0.790769	0.957284	0.973401
4952	DEFB131	0	1	0	0	18.4951	0	0	0.0497535	0.920561	0.145097	0.790769	0.957284	0.973401
2949	CANX	0	1	1	0	2.0678	15.7841	15.7841	0.530641	0.0594309	0.145248	0.790769	0.957284	0.973401
1912	BCAM	1	1	0	1	1.07551	18.4522	18.4522	0.945158	0.0496212	0.145553	0.962355	0.957284	0.973401
8721	IYD	0	2	0	0	6.45993	0	0	0.0513136	0.832605	0.145831	0.790769	0.957284	0.973401
19894	ZNF681	1	3	0	0	4.33706	0	0	0.053465	0.75271	0.145903	0.790769	0.957284	0.973401
16173	SLC8A2	1	0	0	0	0	0	0	0.0520226	0.76948	0.146134	0.790769	0.957284	0.973401
15773	SIPA1L2	0	0	0	0	0	0	0	0.0585316	0.569211	0.146186	0.790769	0.957284	0.973401
12367	OXCT2	0	2	0	0	6.51579	0	0	0.0504574	0.903041	0.146338	0.790769	0.957284	0.973401
5934	EXOG	0	2	0	0	6.42677	0	0	0.051832	0.818628	0.146381	0.790769	0.957284	0.973401
19329	ZBTB26	0	2	0	0	6.45617	0	0	0.051372	0.846052	0.146571	0.790769	0.957284	0.973401
5497	EDNRB	1	3	0	0	4.31133	0	0	0.0542941	0.743874	0.147125	0.790769	0.957284	0.973401
12591	PCDHB12	3	6	0	0	2.80338	0	0	0.0545773	0.74771	0.147616	0.790769	0.957284	0.973401
19574	ZNF208	2	5	0	0	3.00972	0	0	0.0598412	0.634937	0.147649	0.790769	0.957284	0.973401
4638	CXXC1	1	3	0	0	4.33703	0	0	0.0534659	0.778095	0.147672	0.790769	0.957284	0.973401
13990	PXDC1	1	2	0	0	6.37813	0	0	0.0518098	0.865162	0.148425	0.790769	0.957284	0.973401
9500	LCORL	0	1	1	0	1.73053	16.6021	16.6021	0.628112	0.0561575	0.148675	0.793229	0.957284	0.973401
17580	TLL2	4	0	0	0	0	0	0	0.059005	0.598719	0.149025	0.790769	0.957284	0.973401
1112	ANKRD11	1	8	0	0	2.46913	0	0	0.0641201	0.598935	0.149379	0.790769	0.957284	0.973401
18252	TRIOBP	3	7	0	0	2.42324	0	0	0.0764205	0.471126	0.149459	0.790769	0.957284	0.973401
4062	CNTNAP4	2	0	0	0	0	0	0	0.0619186	0.546922	0.14985	0.790769	0.957284	0.973401
7735	HCN1	3	6	0	0	2.68206	0	0	0.0648455	0.580381	0.149983	0.790769	0.957284	0.973401
17033	SYNJ2	0	3	1	0	2.13918	10.9491	10.9491	0.286033	0.0895073	0.15024	0.790769	0.957284	0.973401
11154	NCAN	1	0	0	0	0	0	0	0.0587426	0.61476	0.150663	0.790769	0.957284	0.973401
16963	SUN1	1	4	0	0	3.44769	0	0	0.0589854	0.675408	0.150703	0.790769	0.957284	0.973401
7359	GPR110	0	2	1	0	2.02717	13.2933	13.2933	0.402022	0.0720438	0.151054	0.790769	0.957284	0.973401
16308	SMO	1	1	1	0	1.04582	17.6885	17.6885	0.966102	0.0520307	0.151336	0.975964	0.957284	0.973401
7741	HCRTR2	0	1	1	0	1.40578	17.2588	17.2588	0.757213	0.0537673	0.151784	0.840186	0.957284	0.973401
12755	PDYN	0	2	0	0	6.36181	0	0	0.0528698	0.891397	0.151831	0.790769	0.957284	0.973401
7063	GGT2	5	3	0	0	4.1842	0	0	0.0547607	0.800011	0.152335	0.790769	0.957284	0.973401
3620	CEP170	0	4	0	0	3.41204	0	0	0.0630586	0.624111	0.152531	0.790769	0.957284	0.973401
10559	MMRN2	3	0	0	0	0	0	0	0.0569456	0.692228	0.152642	0.790769	0.957284	0.973401
8543	INPP5K	0	2	0	0	6.27063	0	0	0.0543785	0.827324	0.152818	0.790769	0.957284	0.973401
5455	EBF2	0	2	0	1	2.32159	11.4472	11.4472	0.3252	0.0851649	0.15308	0.790769	0.957284	0.973401
6632	FNDC1	3	8	0	0	2.35991	0	0	0.0704175	0.544519	0.153374	0.790769	0.957284	0.973401
16376	SNRPG	0	1	0	0	17.3694	0	0	0.0533833	0.902692	0.153482	0.790769	0.957284	0.973401
772	AIP	0	2	0	0	6.25019	0	0	0.0547253	0.824909	0.153508	0.790769	0.957284	0.973401
2203	C10orf54	1	2	0	0	6.22695	0	0	0.054295	0.848495	0.153668	0.790769	0.957284	0.973401
16895	STRIP2	2	2	1	0	2.27179	11.2778	11.2778	0.331657	0.0858009	0.153749	0.790769	0.957284	0.973401
449	ACBD7	0	1	0	0	17.3479	0	0	0.0534578	0.913215	0.153921	0.790769	0.957284	0.973401
11405	NKD1	0	1	1	0	1.40309	17.0089	17.0089	0.758477	0.0546537	0.153926	0.840907	0.957284	0.973401
1493	ARL4A	0	1	0	0	17.3742	0	0	0.0533669	0.934344	0.154134	0.790769	0.957284	0.973401
11361	NGLY1	0	1	1	0	2.01477	14.9748	14.9748	0.544097	0.063043	0.154241	0.790769	0.957284	0.973401
3232	CCKBR	0	1	1	0	0.982361	17.2918	17.2918	0.986482	0.0536521	0.154446	0.990921	0.957284	0.973401
11815	OAF	0	2	0	0	6.29125	0	0	0.054032	0.894566	0.154712	0.790769	0.957284	0.973401
10945	MYBPC2	3	0	0	0	0	0	0	0.0610148	0.613468	0.154838	0.790769	0.957284	0.973401
574	ADAM8	0	3	0	0	4.26763	0	0	0.0571851	0.761664	0.154857	0.790769	0.957284	0.973401
9611	LIMCH1	0	0	0	0	0	0	0	0.0651036	0.530502	0.154892	0.790769	0.957284	0.973401
11591	NPSR1	0	1	1	0	1.98833	14.9749	14.9749	0.551039	0.0630423	0.155112	0.790769	0.957284	0.973401
14156	RAI1	3	6	0	0	2.71855	0	0	0.0615431	0.670785	0.15539	0.790769	0.957284	0.973401
18335	TSNARE1	1	2	1	0	1.85338	13.7072	13.7072	0.457038	0.0692535	0.155464	0.790769	0.957284	0.973401
3467	CDH22	4	3	1	0	1.16688	16.8682	16.8682	0.81234	0.054273	0.155501	0.872863	0.957284	0.973401
18778	USP12	0	2	0	0	6.17383	0	0	0.0560498	0.809196	0.155741	0.790769	0.957284	0.973401
533	ACTR3B	0	2	0	0	6.15634	0	0	0.05636	0.803615	0.156134	0.790769	0.957284	0.973401
19972	ZNF786	0	4	0	0	3.52315	0	0	0.057186	0.78321	0.156152	0.790769	0.957284	0.973401
10649	MRC2	2	4	0	1	2.1689	8.33319	8.33319	0.213945	0.120264	0.156314	0.790769	0.957284	0.973401
15471	SEL1L2	0	3	0	0	4.13287	0	0	0.0620743	0.665201	0.156354	0.790769	0.957284	0.973401
6860	GAD1	0	3	0	0	4.20397	0	0	0.0594297	0.721919	0.156524	0.790769	0.957284	0.973401
14412	REXO4	0	2	0	0	6.16488	0	0	0.0562082	0.817273	0.156559	0.790769	0.957284	0.973401
6934	GAS1	0	2	0	0	6.26485	0	0	0.0544762	0.934495	0.156767	0.790769	0.957284	0.973401
5628	EIF5AL1	1	1	0	0	17.0055	0	0	0.0543806	0.952215	0.156853	0.790769	0.960341	0.973401
2546	C20orf195	0	2	0	0	6.22661	0	0	0.0551294	0.882758	0.156943	0.790769	0.957284	0.973401
4872	DDX17	0	1	1	0	1.51709	16.3274	16.3274	0.708012	0.0572182	0.157085	0.815314	0.957284	0.973401
2040	BMP6	1	1	1	0	0.944772	16.8018	16.8018	0.956422	0.0551204	0.157365	0.969634	0.957284	0.973401
10256	MCOLN3	0	1	0	1	2.13128	14.1991	14.1991	0.515308	0.0669151	0.157978	0.790769	0.957284	0.973401
18818	USP32	1	4	0	0	3.241	0	0	0.0711873	0.555773	0.158283	0.790769	0.957284	0.973401
8848	KCNJ13	0	2	0	0	6.13357	0	0	0.0567671	0.826915	0.158373	0.790769	0.957284	0.973401
2842	CA4	0	2	0	0	6.12606	0	0	0.0569025	0.827876	0.158737	0.790769	0.957284	0.973401
5338	DSE	0	1	0	1	1.15657	16.8507	16.8507	0.892219	0.0552293	0.159032	0.925623	0.957284	0.973401
19197	XAF1	0	2	0	0	6.10894	0	0	0.0572126	0.822243	0.159158	0.790769	0.957284	0.973401
10900	MUC16	11	13	0	0	0.604701	0	0	0.151673	0.156368	0.159171	0.790769	0.957284	0.973401
10102	MAP3K6	0	4	0	0	3.44452	0	0	0.0612687	0.713865	0.159294	0.790769	0.957284	0.973401
16627	SPP1	0	2	0	0	6.11827	0	0	0.0570433	0.833295	0.159342	0.790769	0.957284	0.973401
324	AC079602.1	0	1	0	0	16.6145	0	0	0.0561105	0.895732	0.159798	0.790769	0.957284	0.973401
2243	C11orf82	1	1	0	1	1.34521	16.3668	16.3668	0.78575	0.0567663	0.159828	0.857127	0.957284	0.973401
381	AC112715.2	0	1	0	0	16.6546	0	0	0.055959	0.917517	0.160006	0.790769	0.957284	0.973401
16832	STAT6	0	3	0	0	4.14003	0	0	0.0618014	0.707222	0.160271	0.790769	0.957284	0.973401
3187	CCDC64B	0	1	0	1	1.2829	16.4947	16.4947	0.818964	0.0565676	0.160765	0.877258	0.957284	0.973401
8112	HRG	1	1	1	0	1.45898	15.9704	15.9704	0.731978	0.058349	0.1608	0.827124	0.957284	0.973401
4121	COL6A5	1	4	0	2	1.29265	6.06788	6.06788	0.66955	0.0571022	0.160802	0.800369	0.957284	0.973401
14357	RDH13	0	2	0	0	6.07864	0	0	0.0577676	0.830613	0.160886	0.790769	0.957284	0.973401
7961	HLA-DRB1	2	2	0	0	5.94148	0	0	0.0587512	0.792914	0.161126	0.790769	0.957284	0.973401
8352	IGDCC4	1	3	0	1	1.89218	11.6472	11.6472	0.361071	0.0831093	0.161206	0.790769	0.957284	0.973401
1955	BCOR	0	0	0	0	0	0	0	0.062267	0.649524	0.16145	0.790769	0.957284	0.973401
13186	PLXNB3	1	1	0	1	0.489387	11.06	11.06	0.45181	0.0880596	0.161735	0.790769	0.957284	0.973401
11703	NTN4	0	3	0	0	4.10158	0	0	0.0632868	0.692146	0.16189	0.790769	0.957284	0.973401
15496	SEMA6B	3	0	0	0	0	0	0	0.0615434	0.683581	0.162079	0.790769	0.957284	0.973401
10375	METTL24	0	3	0	0	4.23395	0	0	0.0583586	0.833399	0.162196	0.790769	0.957284	0.973401
1802	AUTS2	1	5	1	0	2.1953	6.87698	6.87698	0.172155	0.149381	0.162259	0.790769	0.957284	0.973401
10834	MTFMT	0	2	0	0	5.98708	0	0	0.059493	0.795883	0.162834	0.790769	0.957284	0.973401
12696	PDE4B	0	3	0	0	4.10861	0	0	0.0630119	0.710849	0.163236	0.790769	0.957284	0.973401
19936	ZNF730	0	2	0	0	5.99963	0	0	0.0592522	0.819566	0.163711	0.790769	0.957284	0.973401
7947	HLA-A	0	2	0	0	6.04013	0	0	0.0584843	0.855415	0.163747	0.790769	0.957284	0.973401
5873	ESR2	1	3	0	0	4.11202	0	0	0.0613239	0.75536	0.163781	0.790769	0.957284	0.973401
4277	CRAMP1L	2	1	1	0	0.557519	12.4264	12.4264	0.543349	0.0769728	0.163803	0.790769	0.957284	0.973401
13954	PTPRT	4	5	1	1	1.26277	5.86774	5.86774	0.662602	0.0590338	0.164019	0.799109	0.957284	0.973401
16457	SOX13	0	1	1	0	1.29094	16.1108	16.1108	0.814655	0.0580811	0.164194	0.874508	0.957284	0.973401
18609	UBE3C	0	2	1	0	2.28278	10.7659	10.7659	0.334066	0.0912108	0.164321	0.790769	0.957284	0.973401
3019	CASR	3	0	0	0	0	0	0	0.0648562	0.629028	0.164331	0.790769	0.957284	0.973401
2524	C1QTNF1-AS1	0	1	0	0	16.1475	0	0	0.0579332	0.911568	0.164543	0.790769	0.957284	0.973401
18722	UNC5D	1	0	0	0	0	0	0	0.0654699	0.614623	0.164638	0.790769	0.957284	0.973401
1452	ARHGEF28	0	0	0	0	0	0	0	0.0690477	0.548899	0.164779	0.790769	0.957284	0.973401
13947	PTPRM	0	0	0	0	0	0	0	0.0706317	0.525909	0.164821	0.790769	0.957284	0.973401
18144	TRAPPC12	2	1	1	0	0.647948	13.7981	13.7981	0.658538	0.0684499	0.165183	0.79808	0.957284	0.973401
6758	FSTL1	0	2	0	0	5.93777	0	0	0.0604537	0.803078	0.165472	0.790769	0.957284	0.973401
4097	COL1A2	0	3	0	1	2.48634	7.68989	7.68989	0.207932	0.132641	0.165625	0.790769	0.957284	0.973401
12868	PHACTR3	0	2	1	0	2.21234	10.9845	10.9845	0.351062	0.0891853	0.166202	0.790769	0.957284	0.973401
5291	DPP6	0	4	1	0	2.45358	6.31747	6.31747	0.161811	0.16478	0.166398	0.790769	0.957284	0.973401
12648	PCNXL3	0	4	1	0	2.03331	9.27815	9.27815	0.261114	0.107669	0.166709	0.790769	0.957284	0.973401
4970	DENND4A	3	0	0	0	0	0	0	0.0702706	0.555206	0.166848	0.790769	0.957284	0.973401
345	AC092964.1	0	1	0	0	15.8435	0	0	0.0591808	0.891437	0.166901	0.790769	0.957284	0.973401
14724	RP1-4G17.5	0	1	0	0	15.9541	0	0	0.0587214	0.938204	0.166981	0.790769	0.957284	0.973401
5325	DRG2	1	2	0	0	5.83063	0	0	0.0616987	0.784221	0.167138	0.790769	0.957284	0.973401
9930	LY6K	0	2	0	0	5.92338	0	0	0.0607383	0.821262	0.167208	0.790769	0.957284	0.973401
3365	CD34	0	2	0	0	5.89142	0	0	0.0613775	0.802678	0.16754	0.790769	0.957284	0.973401
726	AGPAT1	0	2	0	0	5.88581	0	0	0.0614907	0.800304	0.167644	0.790769	0.957284	0.973401
15834	SLC12A7	0	2	0	1	1.5344	14.5337	14.5337	0.600464	0.0651914	0.167658	0.791054	0.957284	0.973401
13031	PKD2L2	0	1	0	1	1.98996	13.7537	13.7537	0.550605	0.0693477	0.167683	0.790769	0.957284	0.973401
7216	GNAS	0	4	0	0	3.39179	0	0	0.064207	0.736602	0.167871	0.790769	0.957284	0.973401
1018	ALPP	0	3	0	0	4.10106	0	0	0.0633072	0.755563	0.167999	0.790769	0.957284	0.973401
11295	NELL1	0	4	0	0	3.22817	0	0	0.0744875	0.582236	0.168286	0.790769	0.957284	0.973401
18017	TNXB	2	11	1	0	1.96172	4.75266	4.75266	0.116047	0.223013	0.168305	0.790769	0.957284	0.973401
11378	NIF3L1	0	2	0	0	5.86013	0	0	0.0620127	0.803801	0.169047	0.790769	0.957284	0.973401
14267	RBM10	0	2	0	1	2.07506	11.4797	11.4797	0.38789	0.0848958	0.169112	0.790769	0.957284	0.973401
19474	ZFYVE26	1	6	0	0	2.59156	0	0	0.0799017	0.54055	0.169283	0.790769	0.957284	0.973401
1429	ARHGAP40	0	1	0	1	1.35195	15.4691	15.4691	0.783221	0.0607891	0.169306	0.855437	0.957284	0.973401
18864	UTY	0	0	0	0	0	0	0	0.0751397	0.501723	0.169671	0.790769	0.957284	0.973401
3944	CLN3	0	2	0	0	5.83979	0	0	0.0624307	0.806808	0.170181	0.790769	0.957284	0.973401
1822	B2M	0	1	0	0	15.5729	0	0	0.0603351	0.915709	0.170292	0.790769	0.957284	0.973401
15770	SIN3B	4	0	0	0	0	0	0	0.0653956	0.685895	0.170429	0.790769	0.957284	0.973401
15881	SLC1A3	0	1	0	1	1.39459	15.2	15.2	0.762495	0.0619969	0.171103	0.843067	0.957284	0.973401
1374	AR	0	4	0	0	3.34803	0	0	0.066777	0.714198	0.171114	0.790769	0.957284	0.973401
15392	SCRIB	1	1	1	0	0.520567	11.1005	11.1005	0.495499	0.0877008	0.17115	0.790769	0.957284	0.973401
15317	SCAF1	2	2	1	0	0.893965	14.8974	14.8974	0.882392	0.0628119	0.171399	0.919082	0.957284	0.973401
3293	CCP110	0	3	0	0	3.9861	0	0	0.0680384	0.688163	0.171428	0.790769	0.957284	0.973401
4279	CRB1	0	3	0	1	2.16294	9.26277	9.26277	0.279607	0.107868	0.171544	0.790769	0.957284	0.973401
11442	NLRP13	3	0	0	0	0	0	0	0.0696491	0.60601	0.171707	0.790769	0.957284	0.973401
5284	DPH7	0	2	0	0	5.80891	0	0	0.0630734	0.813653	0.172057	0.790769	0.957284	0.973401
484	ACP5	0	2	0	0	5.84834	0	0	0.0622546	0.848904	0.172142	0.790769	0.957284	0.973401
2955	CAPN11	0	1	0	1	1.46754	14.8591	14.8591	0.729196	0.0635936	0.172831	0.825234	0.957284	0.973401
14523	RHPN1	0	3	0	0	4.04317	0	0	0.0656344	0.752686	0.172839	0.790769	0.957284	0.973401
4128	COL9A3	0	3	0	0	3.90417	0	0	0.0716946	0.641053	0.172919	0.790769	0.957284	0.973401
17922	TMPRSS6	0	4	0	0	3.30842	0	0	0.0692127	0.685356	0.172924	0.790769	0.957284	0.973401
1662	ATG16L1	0	1	0	1	1.75971	14.0109	14.0109	0.618435	0.0679234	0.172944	0.792603	0.957284	0.973401
7501	GRID2	2	5	0	0	2.73695	0	0	0.082952	0.528559	0.173731	0.790769	0.957284	0.973401
14873	RP11-497E19.2	0	1	0	0	15.286	0	0	0.0616059	0.93767	0.173744	0.790769	0.957284	0.973401
2629	C3orf17	0	2	0	0	5.77441	0	0	0.0638028	0.818976	0.174026	0.790769	0.957284	0.973401
16879	STON1	1	1	1	0	1.35296	14.8913	14.8913	0.781868	0.063111	0.17431	0.854634	0.957284	0.973401
7026	GEM	0	2	0	0	5.7009	0	0	0.0653985	0.774297	0.174531	0.790769	0.957284	0.973401
4999	DGAT2	0	2	0	0	5.7389	0	0	0.0645664	0.801084	0.174605	0.790769	0.957284	0.973401
7781	HECW2	0	0	0	0	0	0	0	0.073845	0.554888	0.174733	0.790769	0.957284	0.973401
10860	MTMR6	0	2	0	0	5.67381	0	0	0.0660014	0.764734	0.175103	0.790769	0.957284	0.973401
9838	LRRC7	0	0	0	0	0	0	0	0.073207	0.569516	0.175364	0.790769	0.957284	0.973401
12766	PDZRN4	0	5	0	0	2.88285	0	0	0.0751303	0.624202	0.175598	0.790769	0.957284	0.973401
603	ADAP2	0	2	0	0	5.68816	0	0	0.0656809	0.782598	0.175779	0.790769	0.957284	0.973401
4581	CUL4B	0	2	0	0	5.66974	0	0	0.0660926	0.771915	0.175873	0.790769	0.957284	0.973401
453	ACE	0	3	1	0	2.09122	9.43923	9.43923	0.299585	0.105625	0.176099	0.790769	0.957284	0.973401
10245	MCM3AP	0	0	0	0	0	0	0	0.0704694	0.625365	0.176234	0.790769	0.957284	0.973401
5807	EPX	0	2	1	0	1.94336	11.6386	11.6386	0.428554	0.0836003	0.176247	0.790769	0.957284	0.973401
2621	C2orf81	1	3	0	0	4.01526	0	0	0.0651665	0.811542	0.176462	0.790769	0.957284	0.973401
9673	LMAN2L	1	2	0	0	5.63142	0	0	0.0659868	0.785698	0.176791	0.790769	0.957284	0.973401
8691	ITGBL1	1	3	0	0	3.91336	0	0	0.0695592	0.705609	0.176828	0.790769	0.957284	0.973401
1442	ARHGEF11	1	0	0	0	0	0	0	0.0757042	0.552961	0.177565	0.790769	0.957284	0.973401
565	ADAM21	0	3	0	0	4.00255	0	0	0.0673339	0.767294	0.177799	0.790769	0.957284	0.973401
1748	ATP6V0E1	0	1	0	0	14.8459	0	0	0.0636566	0.916785	0.178042	0.790769	0.957284	0.973401
16831	STAT5B	0	3	0	0	3.94445	0	0	0.0698662	0.715134	0.178235	0.790769	0.957284	0.973401
11149	NBPF9	1	2	0	0	5.58084	0	0	0.0671446	0.772362	0.178336	0.790769	0.957284	0.973401
3849	CLASP1	1	0	0	0	0	0	0	0.0785997	0.521726	0.178448	0.790769	0.957284	0.973401
18706	UMOD	1	1	0	1	0.716959	13.4446	13.4446	0.739566	0.0707712	0.178508	0.830885	0.957284	0.973401
8307	IFLTD1	0	2	0	0	5.61909	0	0	0.0672438	0.777463	0.178829	0.790769	0.957284	0.973401
4023	CNNM1	1	5	0	0	2.90647	0	0	0.0700609	0.723805	0.17899	0.790769	0.957284	0.973401
15723	SHISA6	1	0	0	0	0	0	0	0.0674465	0.738174	0.179155	0.790769	0.957284	0.973401
9902	LTBP4	1	0	0	0	0	0	0	0.0707351	0.652588	0.179181	0.790769	0.957284	0.973401
16359	SNRNP200	0	0	0	0	0	0	0	0.0764363	0.555197	0.179685	0.790769	0.957284	0.973401
10239	MCHR2	0	2	0	0	5.63897	0	0	0.0667884	0.807772	0.179998	0.790769	0.957284	0.973401
18632	UBR3	0	0	0	0	0	0	0	0.0760803	0.563504	0.180107	0.790769	0.957284	0.973401
15497	SEMA6C	1	1	0	1	0.701217	13.1298	13.1298	0.722069	0.0726751	0.180545	0.821465	0.957284	0.973401
13258	POLA2	0	2	0	0	5.53161	0	0	0.069302	0.748016	0.180834	0.790769	0.957284	0.973401
1951	BCL9L	2	2	1	0	1.28497	14.1582	14.1582	0.751075	0.0665013	0.181237	0.836758	0.957284	0.973401
19485	ZHX3	0	4	0	0	3.2682	0	0	0.0717975	0.710549	0.18124	0.790769	0.957284	0.973401
3590	CELSR3	2	9	0	0	2.18574	0	0	0.0886556	0.532884	0.181543	0.790769	0.957284	0.973401
3336	CD1D	0	2	0	0	5.61045	0	0	0.0674432	0.810322	0.18162	0.790769	0.957284	0.973401
4144	COMMD6	0	1	0	0	14.4107	0	0	0.0658154	0.879301	0.181791	0.790769	0.957284	0.973401
4639	CXXC11	1	3	0	0	3.98491	0	0	0.0664359	0.854052	0.181797	0.790769	0.957284	0.973401
5697	EML5	0	0	0	0	0	0	0	0.0807221	0.516345	0.181966	0.790769	0.957284	0.973401
14524	RHPN2	0	3	0	0	3.94041	0	0	0.0700468	0.748501	0.181971	0.790769	0.957284	0.973401
13156	PLIN5	0	3	0	0	3.98028	0	0	0.0682903	0.797852	0.182315	0.790769	0.957284	0.973401
7512	GRIN2C	1	0	0	0	0	0	0	0.0688207	0.744972	0.182598	0.790769	0.957284	0.973401
148	AC006116.20	0	1	0	0	14.3785	0	0	0.0659802	0.916262	0.183374	0.790769	0.957284	0.973401
6522	FGFR3	2	1	1	0	0.860488	13.9522	13.9522	0.883108	0.0676032	0.183402	0.919684	0.957284	0.973401
14494	RHBDL2	0	2	0	0	5.5388	0	0	0.0691295	0.783338	0.183404	0.790769	0.957284	0.973401
16987	SUV420H1	0	3	0	0	3.86741	0	0	0.0734182	0.695691	0.183415	0.790769	0.957284	0.973401
13595	PRICKLE2	2	0	0	0	0	0	0	0.0751314	0.61264	0.183603	0.790769	0.957284	0.973401
12474	PAPLN	3	0	0	0	0	0	0	0.0743569	0.628651	0.18364	0.790769	0.957284	0.973401
10506	MLF2	1	2	0	0	5.51964	0	0	0.0685855	0.805703	0.183928	0.790769	0.957284	0.973401
2863	CACHD1	1	0	0	0	0	0	0	0.0760536	0.599386	0.184147	0.790769	0.957284	0.973401
2822	C9orf64	0	2	0	0	5.58887	0	0	0.0679447	0.833641	0.184181	0.790769	0.957284	0.973401
9725	LPCAT4	1	2	0	0	5.46384	0	0	0.0699388	0.7702	0.184246	0.790769	0.957284	0.973401
9417	LAMA4	0	5	0	0	2.76459	0	0	0.0863926	0.558502	0.184297	0.790769	0.957284	0.973401
17476	THBS1	1	1	1	0	0.904828	14.0362	14.0362	0.922912	0.067437	0.184708	0.946468	0.957284	0.973401
2789	C9	0	1	1	0	1.70834	13.1436	13.1436	0.635652	0.0729633	0.185251	0.793229	0.957284	0.973401
3473	CDH5	4	0	0	0	0	0	0	0.0737236	0.660843	0.185561	0.790769	0.957284	0.973401
184	AC008443.1	0	1	0	0	14.2179	0	0	0.0668159	0.931092	0.18565	0.790769	0.957284	0.973401
5878	ESRRG	2	3	0	0	3.81474	0	0	0.0727066	0.729972	0.186191	0.790769	0.957284	0.973401
15330	SCAPER	1	0	0	0	0	0	0	0.0829139	0.523451	0.186496	0.790769	0.957284	0.973401
15341	SCFD1	0	2	0	0	5.36461	0	0	0.0734943	0.717451	0.18671	0.790769	0.957284	0.973401
17712	TMEM161B	0	2	0	0	5.36694	0	0	0.0734333	0.719292	0.186777	0.790769	0.957284	0.973401
4107	COL3A1	1	4	0	0	2.93093	0	0	0.0958473	0.491845	0.186924	0.790769	0.957284	0.973401
9050	KIF16B	1	0	0	0	0	0	0	0.0776282	0.597259	0.186953	0.790769	0.957284	0.973401
30	AATK	1	0	0	0	0	0	0	0.0715434	0.72848	0.187299	0.790769	0.957284	0.973401
3873	CLDN16	0	2	0	0	5.46654	0	0	0.0708932	0.785578	0.187415	0.790769	0.957284	0.973401
14558	RIPK4	0	4	0	0	3.2487	0	0	0.0730929	0.743013	0.187478	0.790769	0.957284	0.973401
7783	HELB	0	3	0	0	3.85499	0	0	0.0740126	0.721207	0.187552	0.790769	0.957284	0.973401
15224	S100A2	0	1	0	0	13.9911	0	0	0.0680311	0.90289	0.187657	0.790769	0.957284	0.973401
10002	MAGEA10	0	2	0	0	5.54676	0	0	0.0689391	0.863507	0.187992	0.790769	0.957284	0.973401
15253	SAFB2	1	1	1	0	0.779617	13.1408	13.1408	0.805787	0.0726069	0.188604	0.868701	0.957284	0.973401
585	ADAMTS18	0	0	0	0	0	0	0	0.0841303	0.520091	0.18865	0.790769	0.957284	0.973401
1521	ARMCX4	0	0	0	0	0	0	0	0.0733943	0.695472	0.188786	0.790769	0.957284	0.973401
15166	RTEL1	0	4	0	0	3.1414	0	0	0.0807543	0.636107	0.189008	0.790769	0.957284	0.973401
10666	MROH1	0	0	0	0	0	0	0	0.0768354	0.627503	0.18924	0.790769	0.957284	0.973401
7998	HMMR	0	2	0	0	5.35743	0	0	0.0736828	0.739676	0.189364	0.790769	0.957284	0.973401
16219	SLITRK5	3	6	0	0	2.57466	0	0	0.0757884	0.708582	0.18938	0.790769	0.957284	0.973401
9097	KIRREL3	2	4	0	0	3.12044	0	0	0.0775707	0.676258	0.189431	0.790769	0.957284	0.973401
18317	TSC22D4	0	2	0	0	5.52307	0	0	0.0695078	0.868212	0.189489	0.790769	0.957284	0.973401
19813	ZNF575	0	2	0	0	5.50611	0	0	0.0699193	0.850858	0.18954	0.790769	0.957284	0.973401
4783	DBR1	0	2	0	0	5.44368	0	0	0.0714647	0.798636	0.189642	0.790769	0.957284	0.973401
3207	CCDC83	0	2	0	0	5.37557	0	0	0.0732082	0.75322	0.189643	0.790769	0.957284	0.973401
18985	VRK3	0	2	0	0	5.38392	0	0	0.0729911	0.761245	0.189906	0.790769	0.957284	0.973401
8496	ILKAP	0	2	0	0	5.4709	0	0	0.0707849	0.827508	0.19011	0.790769	0.957284	0.973401
5046	DHX34	2	5	0	0	2.78573	0	0	0.0781433	0.678597	0.190403	0.790769	0.957284	0.973401
5049	DHX37	3	0	0	0	0	0	0	0.0787647	0.613071	0.190549	0.790769	0.957284	0.973401
12678	PDCD5	0	1	0	0	13.7489	0	0	0.0693748	0.910402	0.190932	0.790769	0.957284	0.973401
4534	CTNNA1	0	2	1	0	1.92999	10.7051	10.7051	0.433015	0.0917895	0.190953	0.790769	0.957284	0.973401
2710	C6orf118	1	1	0	1	1.27817	13.6159	13.6159	0.820785	0.0697742	0.191036	0.87846	0.957284	0.973401
17516	TIAM2	0	0	0	0	0	0	0	0.0803424	0.586173	0.191157	0.790769	0.957284	0.973401
4376	CSMD2	9	6	1	1	0.612106	3.0935	3.0935	0.278745	0.19029	0.19118	0.790769	0.957284	0.973401
12525	PATL1	0	1	1	0	1.88895	12.1913	12.1913	0.578626	0.0793724	0.191211	0.790769	0.957284	0.973401
8356	IGF2BP1	1	1	0	1	1.36044	13.425	13.425	0.778152	0.0708873	0.191591	0.8518	0.957284	0.973401
18664	UFM1	0	1	0	0	13.5925	0	0	0.0702695	0.879157	0.191845	0.790769	0.957284	0.973401
7201	GMPPB	0	2	0	0	5.45924	0	0	0.0710749	0.8487	0.19199	0.790769	0.957284	0.973401
12620	PCDHGB6	2	0	0	0	0	0	0	0.0750879	0.697675	0.192125	0.790769	0.957284	0.973401
11630	NRARP	0	1	0	0	13.7264	0	0	0.0695021	0.964604	0.192347	0.790769	0.96676	0.973401
19228	XPNPEP3	0	2	0	0	5.29869	0	0	0.0752512	0.738603	0.19255	0.790769	0.957284	0.973401
15558	SERPINB4	0	2	0	0	5.38867	0	0	0.072868	0.797313	0.192591	0.790769	0.957284	0.973401
10847	MTHFSD	0	2	0	0	5.42052	0	0	0.0720505	0.82402	0.192671	0.790769	0.957284	0.973401
17609	TM7SF2	0	2	0	0	5.40532	0	0	0.072439	0.812409	0.192745	0.790769	0.957284	0.973401
8967	KIAA0232	0	2	1	0	1.85517	10.944	10.944	0.459203	0.089554	0.192902	0.790769	0.957284	0.973401
16436	SORBS1	1	0	0	0	0	0	0	0.0823037	0.575544	0.193058	0.790769	0.957284	0.973401
4102	COL24A1	0	4	0	0	2.90225	0	0	0.101662	0.484731	0.193076	0.790769	0.957284	0.973401
3114	CCDC144NL	0	2	0	0	5.42636	0	0	0.0719023	0.83838	0.193231	0.790769	0.957284	0.973401
6891	GALK1	0	2	0	0	5.45405	0	0	0.0712045	0.869665	0.193346	0.790769	0.957284	0.973401
5960	F11	0	3	0	0	3.7619	0	0	0.0786747	0.690444	0.193435	0.790769	0.957284	0.973401
19863	ZNF638	1	0	0	0	0	0	0	0.0838475	0.558183	0.193473	0.790769	0.957284	0.973401
18094	TPP2	0	2	1	0	2.22269	9.1871	9.1871	0.34849	0.108858	0.193697	0.790769	0.957284	0.973401
4908	DDX60L	2	0	0	0	0	0	0	0.0867695	0.528466	0.193755	0.790769	0.957284	0.973401
9870	LRTOMT	0	2	0	0	5.37337	0	0	0.0732654	0.804415	0.193976	0.790769	0.957284	0.973401
15739	SHROOM4	2	0	0	0	0	0	0	0.0794437	0.629387	0.194035	0.790769	0.957284	0.973401
8834	KCNH3	0	4	0	0	3.18438	0	0	0.0775727	0.718799	0.194104	0.790769	0.957284	0.973401
5971	F5	0	4	1	0	2.23831	6.41104	6.41104	0.205624	0.162137	0.194184	0.790769	0.957284	0.973401
587	ADAMTS2	1	6	0	0	2.54632	0	0	0.08525	0.621827	0.194365	0.790769	0.957284	0.973401
4660	CYFIP1	1	0	0	0	0	0	0	0.0808107	0.607537	0.194374	0.790769	0.957284	0.973401
17564	TK2	0	2	0	0	5.36961	0	0	0.0733635	0.809492	0.194553	0.790769	0.957284	0.973401
9824	LRRC4B	1	0	0	0	0	0	0	0.0725737	0.809115	0.194594	0.790769	0.957284	0.973401
18313	TSC2	0	0	0	0	0	0	0	0.078606	0.644586	0.194605	0.790769	0.957284	0.973401
14041	RAB11FIP2	0	2	0	0	5.35521	0	0	0.0737413	0.800249	0.194699	0.790769	0.957284	0.973401
14939	RP11-861L17.3	0	1	0	0	13.2941	0	0	0.072039	0.858457	0.194864	0.790769	0.957284	0.973401
10173	MASP1	1	1	1	0	1.15046	13.4566	13.4566	0.895589	0.0707007	0.195019	0.927729	0.957284	0.973401
65	ABCD2	0	3	0	0	3.78007	0	0	0.0777356	0.719908	0.19509	0.790769	0.957284	0.973401
3476	CDH8	4	5	0	0	2.64874	0	0	0.0877656	0.588944	0.195216	0.790769	0.957284	0.973401
18943	VN1R4	0	2	0	0	5.42705	0	0	0.0718847	0.883528	0.195483	0.790769	0.957284	0.973401
9076	KIF4B	0	3	1	0	2.07811	8.41931	8.41931	0.303431	0.119955	0.19586	0.790769	0.957284	0.973401
17636	TMCO6	0	2	0	0	5.31039	0	0	0.0749351	0.785887	0.196149	0.790769	0.957284	0.973401
2979	CARD11	2	5	0	0	2.69011	0	0	0.0878971	0.598741	0.196302	0.790769	0.957284	0.973401
6059	FAM135A	1	4	0	0	3.01375	0	0	0.0883595	0.593197	0.196346	0.790769	0.957284	0.973401
4595	CWF19L2	1	1	0	1	1.33353	13.1149	13.1149	0.791663	0.0727676	0.196436	0.860587	0.957284	0.973401
3007	CASP14	0	2	0	0	5.29736	0	0	0.0752873	0.781715	0.19656	0.790769	0.957284	0.973401
8376	IGIP	0	1	0	0	13.37	0	0	0.0715811	0.952137	0.196877	0.790769	0.960311	0.973401
1275	AP3D1	0	1	1	0	0.907333	13.1398	13.1398	0.925445	0.0729871	0.196917	0.948582	0.957284	0.973401
5343	DSG4	2	0	0	0	0	0	0	0.0825724	0.603623	0.196972	0.790769	0.957284	0.973401
9741	LRAT	0	2	0	0	5.39797	0	0	0.0726278	0.881318	0.197041	0.790769	0.957284	0.973401
18195	TRIM31	0	2	0	0	5.33664	0	0	0.0742325	0.818167	0.197042	0.790769	0.957284	0.973401
7748	HDAC4	0	0	0	0	0	0	0	0.0787827	0.666792	0.197234	0.790769	0.957284	0.973401
13120	PLEKHA6	1	0	0	0	0	0	0	0.0798835	0.648045	0.197235	0.790769	0.957284	0.973401
7523	GRK7	1	3	0	0	3.78281	0	0	0.0757686	0.783246	0.197477	0.790769	0.957284	0.973401
13789	PSG3	0	2	0	0	5.23664	0	0	0.0769614	0.753073	0.197543	0.790769	0.957284	0.973401
15167	RTEL1-TNFRSF6B	0	4	0	0	3.08025	0	0	0.0855585	0.632797	0.197585	0.790769	0.957284	0.973401
20017	ZNF865	0	4	0	0	3.23317	0	0	0.0741452	0.838134	0.197745	0.790769	0.957284	0.973401
17071	T	1	3	0	0	3.77046	0	0	0.0763926	0.771947	0.197814	0.790769	0.957284	0.973401
5238	DNPEP	0	2	0	0	5.30987	0	0	0.0749491	0.807866	0.197868	0.790769	0.957284	0.973401
12710	PDE8B	3	0	0	0	0	0	0	0.0815477	0.629705	0.197977	0.790769	0.957284	0.973401
1634	ASXL1	2	0	0	0	0	0	0	0.0811541	0.636774	0.198248	0.790769	0.957284	0.973401
2340	C16orf54	0	2	0	0	5.35906	0	0	0.0736399	0.859968	0.198259	0.790769	0.957284	0.973401
5538	EFNA5	1	2	0	0	5.29933	0	0	0.0741629	0.840339	0.198374	0.790769	0.957284	0.973401
5147	DMWD	0	3	0	0	3.86134	0	0	0.0737082	0.863195	0.198419	0.790769	0.957284	0.973401
16107	SLC47A1	1	1	0	1	1.18933	13.1322	13.1322	0.87161	0.0726603	0.199017	0.911918	0.957284	0.973401
6366	FBXL13	1	1	1	0	1.54639	12.4547	12.4547	0.69492	0.0771014	0.19916	0.809806	0.957284	0.973401
6252	FAM57B	0	2	0	0	5.3249	0	0	0.0745455	0.841468	0.199212	0.790769	0.957284	0.973401
12034	OR2L3	1	2	0	0	5.25962	0	0	0.0752382	0.81947	0.199396	0.790769	0.957284	0.973401
16880	STON1-GTF2A1L	0	2	1	0	1.88396	10.4061	10.4061	0.44887	0.0947393	0.19946	0.790769	0.957284	0.973401
11613	NR1I3	1	2	0	0	5.18108	0	0	0.0774326	0.761351	0.199461	0.790769	0.957284	0.973401
2913	CALM1	0	1	0	0	13.0453	0	0	0.073579	0.889994	0.199653	0.790769	0.957284	0.973401
8890	KCNS2	1	3	0	0	3.81323	0	0	0.0742591	0.865193	0.199798	0.790769	0.957284	0.973401
419	AC140481.2	0	1	0	0	13.0845	0	0	0.0733322	0.912071	0.199866	0.790769	0.957284	0.973401
11065	NAAA	1	2	0	0	5.24512	0	0	0.0756365	0.813924	0.199876	0.790769	0.957284	0.973401
17394	TEX264	0	2	0	0	5.32311	0	0	0.0745934	0.852251	0.199938	0.790769	0.957284	0.973401
8316	IFNA4	0	1	0	0	13.0985	0	0	0.0732446	0.931575	0.2002	0.790769	0.957284	0.973401
18806	USP20	1	4	0	0	3.05525	0	0	0.0848757	0.654505	0.200274	0.790769	0.957284	0.973401
7300	GON4L	0	0	0	0	0	0	0	0.0846027	0.594095	0.200274	0.790769	0.957284	0.973401
16277	SMG6	2	0	0	0	0	0	0	0.0826382	0.632241	0.200627	0.790769	0.957284	0.973401
14680	RNF44	0	2	0	0	5.24719	0	0	0.0766668	0.795848	0.200647	0.790769	0.957284	0.973401
13792	PSG6	0	2	0	0	5.19849	0	0	0.0780413	0.762817	0.200725	0.790769	0.957284	0.973401
7331	GPBP1L1	0	2	0	0	5.20884	0	0	0.077746	0.772178	0.200955	0.790769	0.957284	0.973401
1901	BBIP1	0	1	0	0	12.9252	0	0	0.0743454	0.891715	0.201418	0.790769	0.957284	0.973401
3200	CCDC77	0	2	0	0	5.16391	0	0	0.0790389	0.751021	0.20168	0.790769	0.957284	0.973401
15467	SECISBP2L	0	1	1	0	1.57511	12.3053	12.3053	0.684563	0.0785502	0.20172	0.806378	0.957284	0.973401
2342	C16orf59	0	2	0	0	5.22258	0	0	0.0773569	0.793463	0.201929	0.790769	0.957284	0.973401
13555	PRDM1	0	3	0	0	3.77481	0	0	0.0780056	0.782286	0.20198	0.790769	0.957284	0.973401
568	ADAM28	0	1	1	0	1.48905	12.4881	12.4881	0.719862	0.0772644	0.202006	0.820547	0.957284	0.973401
8930	KDM4B	0	0	0	0	0	0	0	0.0807207	0.676864	0.202137	0.790769	0.957284	0.973401
9103	KLB	1	1	1	0	0.828556	12.4436	12.4436	0.853866	0.0771787	0.202143	0.89949	0.957284	0.973401
20006	ZNF841	0	0	0	0	0	0	0	0.0823199	0.65132	0.202703	0.790769	0.957284	0.973401
12981	PIK3R1	0	1	1	0	1.76773	11.7492	11.7492	0.615824	0.0827209	0.202709	0.792075	0.957284	0.973401
14440	RFX7	0	1	1	0	0.77347	12.1251	12.1251	0.800628	0.0798573	0.202769	0.865716	0.957284	0.973401
11330	NFE2	0	2	0	0	5.27046	0	0	0.0760223	0.851883	0.20304	0.790769	0.957284	0.973401
16194	SLCO1B3	0	3	0	0	3.62109	0	0	0.086479	0.65071	0.203095	0.790769	0.957284	0.973401
8039	HOMEZ	0	2	0	0	5.23335	0	0	0.0770538	0.822256	0.203421	0.790769	0.957284	0.973401
12862	PGR	0	0	0	0	0	0	0	0.0795996	0.716368	0.203432	0.790769	0.957284	0.973401
6431	FCER1G	0	1	0	0	12.6075	0	0	0.0764458	0.83816	0.203443	0.790769	0.957284	0.973401
3619	CEP164	1	0	0	0	0	0	0	0.0890556	0.561386	0.203469	0.790769	0.957284	0.973401
15974	SLC26A5	0	1	0	1	1.37969	12.6148	12.6148	0.769625	0.0763961	0.203495	0.846755	0.957284	0.973401
8820	KCND2	0	2	1	0	1.75095	10.7544	10.7544	0.499519	0.0913192	0.204008	0.790769	0.957284	0.973401
7202	GMPR	0	2	0	0	5.19048	0	0	0.0782705	0.797239	0.204174	0.790769	0.957284	0.973401
4831	DCT	0	1	1	0	1.48894	12.3374	12.3374	0.719909	0.0783212	0.204252	0.820547	0.957284	0.973401
9023	KIAA1549L	1	1	0	1	0.379047	5.90507	5.90507	0.290364	0.176651	0.204398	0.790769	0.957284	0.973401
7360	GPR111	1	3	0	0	3.66984	0	0	0.0817357	0.727797	0.204417	0.790769	0.957284	0.973401
589	ADAMTS3	1	0	0	0	0	0	0	0.0893571	0.567047	0.204876	0.790769	0.957284	0.973401
15734	SHPRH	0	4	0	0	2.92965	0	0	0.0989561	0.550742	0.205207	0.790769	0.957284	0.973401
9755	LRIG1	1	0	0	0	0	0	0	0.0838585	0.654422	0.205799	0.790769	0.957284	0.973401
1957	BCR	0	0	0	0	0	0	0	0.0818825	0.690615	0.205805	0.790769	0.957284	0.973401
11701	NTN1	1	0	0	0	0	0	0	0.0779902	0.801408	0.205908	0.790769	0.957284	0.973401
1713	ATP2B4	0	2	1	0	1.72422	10.7622	10.7622	0.510649	0.0912456	0.205944	0.790769	0.957284	0.973401
19751	ZNF497	1	3	0	0	3.74742	0	0	0.0775749	0.848406	0.206096	0.790769	0.957284	0.973401
19987	ZNF805	1	3	0	0	3.65347	0	0	0.0826503	0.726691	0.206148	0.790769	0.957284	0.973401
19264	YES1	0	2	0	0	5.02097	0	0	0.0833667	0.711701	0.206246	0.790769	0.957284	0.973401
5803	EPS8L2	0	3	0	0	3.71339	0	0	0.0812556	0.755933	0.206246	0.790769	0.957284	0.973401
2764	C8B	1	3	0	0	3.59881	0	0	0.0858031	0.679273	0.206395	0.790769	0.957284	0.973401
11325	NFATC1	3	0	0	0	0	0	0	0.0817934	0.705731	0.206501	0.790769	0.957284	0.973401
12386	P2RY10	0	2	0	0	5.2261	0	0	0.0772576	0.867562	0.206577	0.790769	0.957284	0.973401
3480	CDHR3	0	1	0	1	1.21259	12.6456	12.6456	0.858386	0.0761879	0.2067	0.902325	0.957284	0.973401
10177	MAST3	2	2	1	0	1.37053	11.9636	11.9636	0.692284	0.080315	0.207022	0.809466	0.957284	0.973401
5272	DPCR1	2	0	0	0	0	0	0	0.0820434	0.704356	0.207026	0.790769	0.957284	0.973401
16116	SLC4A4	0	2	0	1	1.77317	10.4758	10.4758	0.490521	0.0940355	0.207065	0.790769	0.957284	0.973401
1014	ALPK1	1	4	0	0	3.00542	0	0	0.0890797	0.647867	0.207225	0.790769	0.957284	0.973401
18903	VCX3A	0	1	0	0	12.6179	0	0	0.0763751	0.941212	0.207383	0.790769	0.957673	0.973401
15400	SCUBE1	1	0	0	0	0	0	0	0.0841854	0.664122	0.207501	0.790769	0.957284	0.973401
4051	CNTLN	1	0	0	0	0	0	0	0.0933332	0.539582	0.207611	0.790769	0.957284	0.973401
1904	BBS10	0	2	0	0	5.18367	0	0	0.0784665	0.840482	0.20766	0.790769	0.957284	0.973401
18360	TSPEAR	2	0	0	0	0	0	0	0.0848829	0.657673	0.207947	0.790769	0.957284	0.973401
4487	CTD-2140B24.4	0	2	0	0	5.0541	0	0	0.0823335	0.746306	0.208007	0.790769	0.957284	0.973401
9075	KIF4A	0	2	0	1	2.20309	8.53814	8.53814	0.353384	0.118101	0.20806	0.790769	0.957284	0.973401
1882	BANF2	0	1	0	0	12.4086	0	0	0.0778184	0.870681	0.208148	0.790769	0.957284	0.973401
15915	SLC24A2	1	1	0	1	1.0169	12.4897	12.4897	0.987265	0.0768599	0.208617	0.991311	0.957284	0.973401
2132	BTAF1	2	0	0	0	0	0	0	0.0945533	0.536463	0.208796	0.790769	0.957284	0.973401
7067	GGTLC1	0	2	0	0	5.18005	0	0	0.078571	0.85906	0.208978	0.790769	0.957284	0.973401
3146	CCDC179	0	1	0	0	12.3808	0	0	0.0780144	0.879706	0.208988	0.790769	0.957284	0.973401
17337	TDRD9	0	0	0	0	0	0	0	0.0910372	0.57377	0.209374	0.790769	0.957284	0.973401
11324	NFAT5	0	3	0	0	3.54935	0	0	0.0908437	0.640014	0.209605	0.790769	0.957284	0.973401
9893	LST3	0	3	0	0	3.55677	0	0	0.0903793	0.647794	0.210014	0.790769	0.957284	0.973401
15236	S100P	0	1	0	0	12.3704	0	0	0.0780875	0.912983	0.210411	0.790769	0.957284	0.973401
10161	MARCO	2	3	0	0	3.47226	0	0	0.0919675	0.628296	0.210607	0.790769	0.957284	0.973401
2019	BLNK	0	2	0	0	4.97442	0	0	0.0848508	0.723557	0.210624	0.790769	0.957284	0.973401
10068	MANEA	0	2	0	0	5.0958	0	0	0.0810595	0.807615	0.210899	0.790769	0.957284	0.973401
18188	TRIM24	3	0	0	0	0	0	0	0.0906293	0.598001	0.211127	0.790769	0.957284	0.973401
1491	ARL2BP	0	1	0	0	12.2081	0	0	0.0792504	0.868431	0.211152	0.790769	0.957284	0.973401
9658	LIPM	0	2	0	0	5.05061	0	0	0.0824416	0.776981	0.211218	0.790769	0.957284	0.973401
16741	SSC5D	1	0	0	0	0	0	0	0.0848248	0.690088	0.211454	0.790769	0.957284	0.973401
18159	TRDN	1	3	0	0	3.29021	0	0	0.106873	0.515502	0.211979	0.790769	0.957284	0.973401
13014	PITPNM1	0	4	0	0	3.05126	0	0	0.0879572	0.696781	0.212026	0.790769	0.957284	0.973401
10037	MAGI3	0	0	0	0	0	0	0	0.0922593	0.579017	0.212379	0.790769	0.957284	0.973401
8789	KAZN	3	0	0	0	0	0	0	0.0867908	0.665633	0.212395	0.790769	0.957284	0.973401
17445	TGFBR3	0	3	0	0	3.58569	0	0	0.0885979	0.686926	0.212553	0.790769	0.957284	0.973401
2107	BRINP2	0	4	0	0	3.05029	0	0	0.0880387	0.700691	0.212731	0.790769	0.957284	0.973401
3150	CCDC182	0	2	0	0	5.14295	0	0	0.0796527	0.888112	0.21277	0.790769	0.957284	0.973401
3534	CDR2	1	2	0	0	5.02319	0	0	0.0821354	0.802478	0.21287	0.790769	0.957284	0.973401
11516	NOS2	0	2	1	0	1.5301	11.1899	11.1899	0.60274	0.0873569	0.212954	0.791054	0.957284	0.973401
3297	CCR2	0	2	0	0	5.08177	0	0	0.0814847	0.823659	0.212992	0.790769	0.957284	0.973401
15540	SERP1	0	1	0	0	12.2367	0	0	0.0790429	0.930385	0.213007	0.790769	0.957284	0.973401
104	ABLIM1	0	1	0	1	1.20814	12.2325	12.2325	0.860994	0.0790729	0.213115	0.904277	0.957284	0.973401
17027	SYNGAP1	3	0	0	0	0	0	0	0.0892918	0.633732	0.213426	0.790769	0.957284	0.973401
10499	MKRN3	0	3	0	0	3.67045	0	0	0.083633	0.779637	0.213506	0.790769	0.957284	0.973401
10824	MTCH1	0	2	0	0	5.04611	0	0	0.0825812	0.800839	0.213567	0.790769	0.957284	0.973401
2116	BRPF3	1	0	0	0	0	0	0	0.0866046	0.676699	0.213626	0.790769	0.957284	0.973401
15601	SEZ6L	0	1	0	1	0.683412	10.7582	10.7582	0.70357	0.0912831	0.213912	0.813181	0.957284	0.973401
2700	C5orf58	0	1	0	0	12.1425	0	0	0.0797292	0.910328	0.213915	0.790769	0.957284	0.973401
4791	DCAF12L2	1	3	0	0	3.6708	0	0	0.0816822	0.83485	0.214041	0.790769	0.957284	0.973401
3319	CCT8L2	0	3	0	0	3.68949	0	0	0.082568	0.81206	0.214115	0.790769	0.957284	0.973401
12045	OR2T11	0	2	0	0	5.11667	0	0	0.0804323	0.881537	0.214159	0.790769	0.957284	0.973401
10132	MAPK8	0	2	0	0	4.98587	0	0	0.0844824	0.764707	0.214276	0.790769	0.957284	0.973401
9438	LAP3	0	2	0	0	5.02959	0	0	0.0830963	0.797073	0.214336	0.790769	0.957284	0.973401
5977	F9	0	2	0	0	4.94901	0	0	0.0856771	0.741955	0.21436	0.790769	0.957284	0.973401
13473	PPP1R9A	1	0	0	0	0	0	0	0.0964044	0.548452	0.214497	0.790769	0.957284	0.973401
10071	MANSC1	1	2	0	0	5.04295	0	0	0.0815244	0.846643	0.21467	0.790769	0.957284	0.973401
5877	ESRRB	0	3	0	0	3.63319	0	0	0.08577	0.749222	0.214771	0.790769	0.957284	0.973401
6810	FZD10	1	0	0	0	0	0	0	0.0817904	0.816606	0.214881	0.790769	0.957284	0.973401
10051	MAMDC4	2	2	1	0	1.62898	10.4312	10.4312	0.548298	0.0936246	0.215033	0.790769	0.957284	0.973401
8468	IL31RA	2	3	0	0	3.48529	0	0	0.0911207	0.666994	0.215191	0.790769	0.957284	0.973401
14142	RAD52	0	2	0	0	4.98912	0	0	0.084378	0.776563	0.215194	0.790769	0.957284	0.973401
17669	TMEM121	0	2	0	0	5.12509	0	0	0.0801813	0.936439	0.215601	0.790769	0.957284	0.973401
19804	ZNF567	1	3	0	0	3.55802	0	0	0.0882581	0.712597	0.215664	0.790769	0.957284	0.973401
11284	NEK3	0	2	0	0	4.87305	0	0	0.0882182	0.711434	0.21588	0.790769	0.957284	0.973401
19185	WSCD2	2	0	0	0	0	0	0	0.0897269	0.648203	0.216269	0.790769	0.957284	0.973401
18291	TRPC7	0	0	0	0	0	0	0	0.0884701	0.664967	0.216283	0.790769	0.957284	0.973401
18844	USP7	0	3	0	0	3.43295	0	0	0.0985542	0.600285	0.216382	0.790769	0.957284	0.973401
3332	CD19	0	2	0	0	5.01282	0	0	0.083624	0.810026	0.216488	0.790769	0.957284	0.973401
1665	ATG2B	0	4	0	0	2.90449	0	0	0.101436	0.582815	0.216577	0.790769	0.957284	0.973401
9392	KYNU	0	2	0	0	4.91845	0	0	0.0866866	0.743567	0.216578	0.790769	0.957284	0.973401
8809	KCNA7	0	3	0	0	3.69396	0	0	0.0823205	0.859379	0.216891	0.790769	0.957284	0.973401
1043	AMICA1	0	2	0	0	4.9545	0	0	0.0854975	0.773098	0.217175	0.790769	0.957284	0.973401
4508	CTD-2561J22.3	0	1	0	0	11.8502	0	0	0.0819329	0.882822	0.217621	0.790769	0.957284	0.973401
6359	FBN2	2	1	0	0	0.257345	0	0	0.116289	0.39676	0.217635	0.790769	0.957284	0.973401
19841	ZNF608	1	0	0	0	0	0	0	0.0890826	0.672649	0.218065	0.790769	0.957284	0.973401
9421	LAMB3	0	0	0	0	0	0	0	0.0916882	0.629444	0.218255	0.790769	0.957284	0.973401
12491	PARD3B	0	0	0	0	0	0	0	0.0950951	0.585993	0.218575	0.790769	0.957284	0.973401
19655	ZNF333	0	3	0	0	3.48151	0	0	0.095238	0.644834	0.218579	0.790769	0.957284	0.973401
19439	ZFHX4	7	3	1	0	0.433991	2.65343	2.65343	0.145952	0.408784	0.218846	0.790769	0.957284	0.973401
13561	PRDM15	1	5	0	0	2.61958	0	0	0.0991643	0.613997	0.218876	0.790769	0.957284	0.973401
7825	HGF	2	2	0	1	2.44862	6.87297	6.87297	0.293619	0.148901	0.218881	0.790769	0.957284	0.973401
5819	ERC2	1	0	0	0	0	0	0	0.10019	0.53601	0.218882	0.790769	0.957284	0.973401
12460	PAN2	1	2	0	1	1.77927	9.67772	9.67772	0.485296	0.10222	0.218951	0.790769	0.957284	0.973401
12986	PIK3R6	1	1	0	1	0.78935	11.2013	11.2013	0.815596	0.0868187	0.219142	0.875096	0.957284	0.973401
2998	CASC4	0	2	0	0	4.94201	0	0	0.0859067	0.786428	0.219254	0.790769	0.957284	0.973401
11648	NRK	0	0	0	0	0	0	0	0.100519	0.532618	0.219352	0.790769	0.957284	0.973401
1092	ANK2	3	4	1	1	0.750446	4.16808	4.16808	0.610026	0.114257	0.219684	0.791054	0.957284	0.973401
196	AC009892.10	0	1	0	0	11.6647	0	0	0.0833917	0.865602	0.219919	0.790769	0.957284	0.973401
14714	RP1	2	6	0	0	2.39718	0	0	0.102044	0.594968	0.219982	0.790769	0.957284	0.973401
4819	DCLK3	0	3	0	0	3.59516	0	0	0.0880248	0.757401	0.220234	0.790769	0.957284	0.973401
7196	GMIP	0	3	0	0	3.58032	0	0	0.088925	0.741799	0.220286	0.790769	0.957284	0.973401
5304	DPY19L4	0	2	0	0	4.80096	0	0	0.0907323	0.707456	0.220321	0.790769	0.957284	0.973401
16405	SNX29	1	1	0	1	0.888652	11.5144	11.5144	0.908838	0.0841822	0.220657	0.936817	0.957284	0.973401
2119	BRSK2	2	1	1	0	0.65304	10.094	10.094	0.664665	0.0971254	0.220705	0.799109	0.957284	0.973401
8604	IQSEC2	0	0	0	0	0	0	0	0.0887812	0.702644	0.220805	0.790769	0.957284	0.973401
4061	CNTNAP3B	0	3	0	0	3.54446	0	0	0.0911514	0.716847	0.221612	0.790769	0.957284	0.973401
14805	RP11-295D22.1	0	1	0	0	11.6309	0	0	0.0836624	0.889885	0.221648	0.790769	0.957284	0.973401
15336	SCARF2	1	0	0	0	0	0	0	0.0861922	0.779348	0.221788	0.790769	0.957284	0.973401
11376	NID1	0	0	0	0	0	0	0	0.0930538	0.639478	0.222108	0.790769	0.957284	0.973401
1847	B4GALNT4	0	4	0	0	2.98403	0	0	0.0938427	0.68824	0.222144	0.790769	0.957284	0.973401
15768	SIMC1	1	3	0	0	3.46467	0	0	0.0942305	0.677057	0.222294	0.790769	0.957284	0.973401
1312	APLNR	1	3	0	0	3.61767	0	0	0.084698	0.865101	0.222362	0.790769	0.957284	0.973401
4377	CSMD3	5	12	0	1	1.99911	1.31099	1.31099	0.0830121	0.801214	0.222569	0.790769	0.957284	0.973401
11175	NCKAP5L	1	1	1	0	0.659574	10.0567	10.0567	0.674059	0.0979311	0.222804	0.802147	0.957284	0.973401
7152	GLIS3	1	0	0	0	0	0	0	0.0911469	0.67984	0.222887	0.790769	0.957284	0.973401
10066	MANBA	1	3	0	0	3.47707	0	0	0.0934076	0.691929	0.222908	0.790769	0.957284	0.973401
4902	DDX55	0	2	0	0	4.88587	0	0	0.0877816	0.78458	0.222944	0.790769	0.957284	0.973401
15221	S100A13	0	1	0	0	11.6173	0	0	0.0837721	0.91872	0.222953	0.790769	0.957284	0.973401
11837	OCM	0	1	0	0	11.5487	0	0	0.0843287	0.895784	0.223322	0.790769	0.957284	0.973401
5691	EMILIN2	3	0	0	0	0	0	0	0.0901506	0.706291	0.223355	0.790769	0.957284	0.973401
3082	CCDC108	1	1	0	1	0.403076	5.89107	5.89107	0.326002	0.177111	0.223411	0.790769	0.957284	0.973401
19280	YPEL2	0	1	0	0	11.3165	0	0	0.0862659	0.826557	0.223641	0.790769	0.957284	0.973401
10225	MC4R	0	2	0	0	4.97853	0	0	0.0847182	0.888122	0.223682	0.790769	0.957284	0.973401
5295	DPPA2	0	2	0	0	4.87378	0	0	0.0881933	0.783941	0.223728	0.790769	0.957284	0.973401
10926	MVD	1	2	0	0	4.88671	0	0	0.0865428	0.823658	0.22373	0.790769	0.957284	0.973401
14818	RP11-322L20.1	0	1	0	0	11.4976	0	0	0.0847478	0.884782	0.223748	0.790769	0.957284	0.973401
11127	NAV1	0	1	1	0	0.499548	7.86129	7.86129	0.469456	0.12944	0.223985	0.790769	0.957284	0.973401
16360	SNRNP25	0	1	0	0	11.4299	0	0	0.085309	0.866879	0.22407	0.790769	0.957284	0.973401
8419	IL16	2	0	0	0	0	0	0	0.0939609	0.646256	0.224118	0.790769	0.957284	0.973401
18210	TRIM44	0	2	0	0	4.89717	0	0	0.0873995	0.817167	0.224931	0.790769	0.957284	0.973401
7751	HDAC7	2	1	1	0	0.875091	11.1991	11.1991	0.896364	0.086476	0.225098	0.928245	0.957284	0.973401
7676	HACE1	0	1	1	0	1.27373	11.4309	11.4309	0.823925	0.0853013	0.225357	0.87989	0.957284	0.973401
18216	TRIM49B	2	2	0	0	4.76932	0	0	0.089581	0.769268	0.225415	0.790769	0.957284	0.973401
17479	THBS4	3	0	0	0	0	0	0	0.0978429	0.606106	0.225579	0.790769	0.957284	0.973401
1711	ATP2B2	0	5	0	0	2.66883	0	0	0.0969696	0.67672	0.225629	0.790769	0.957284	0.973401
17832	TMEM39B	0	2	0	0	4.85154	0	0	0.0889578	0.789482	0.225804	0.790769	0.957284	0.973401
13782	PSD4	0	3	0	0	3.52471	0	0	0.0924091	0.731464	0.225954	0.790769	0.957284	0.973401
15762	SIK2	1	3	0	0	3.41493	0	0	0.0976273	0.66073	0.226113	0.790769	0.957284	0.973401
12306	OSBP	1	1	1	0	1.21657	11.3784	11.3784	0.85546	0.0853091	0.226305	0.90046	0.957284	0.973401
3574	CECR5	0	2	0	0	4.87672	0	0	0.0880929	0.822406	0.226776	0.790769	0.957284	0.973401
7082	GIGYF1	2	0	0	0	0	0	0	0.0986858	0.602633	0.22686	0.790769	0.957284	0.973401
18434	TTF2	0	1	1	0	1.2652	11.3507	11.3507	0.828588	0.0859754	0.226983	0.88286	0.957284	0.973401
9757	LRIG3	1	2	1	0	1.58024	10.1078	10.1078	0.574285	0.0973785	0.227042	0.790769	0.957284	0.973401
11274	NEFH	1	4	0	0	2.96368	0	0	0.0927981	0.736272	0.227112	0.790769	0.957284	0.973401
18946	VNN3	0	2	0	0	4.84683	0	0	0.0891208	0.801592	0.227212	0.790769	0.957284	0.973401
11088	NAIF1	0	2	0	0	4.93146	0	0	0.0862547	0.893762	0.227216	0.790769	0.957284	0.973401
19013	VWA5B2	1	0	0	0	0	0	0	0.0942991	0.665522	0.227358	0.790769	0.957284	0.973401
9715	LPA	3	1	0	0	0.281153	0	0	0.143785	0.322332	0.227485	0.790769	0.957284	0.973401
13649	PRMT6	1	2	0	0	4.86069	0	0	0.087422	0.852883	0.227553	0.790769	0.957284	0.973401
13457	PPP1R26	2	0	0	0	0	0	0	0.0912895	0.725895	0.227665	0.790769	0.957284	0.973401
5001	DGCR14	0	2	0	0	4.87869	0	0	0.0880258	0.837381	0.227729	0.790769	0.957284	0.973401
4736	DAAM1	0	2	0	1	2.10082	8.07267	8.07267	0.380574	0.125687	0.227769	0.790769	0.957284	0.973401
16664	SPTBN4	1	2	1	0	0.48827	5.4253	5.4253	0.316959	0.193809	0.227769	0.790769	0.957284	0.973401
17545	TIMM8B	0	1	0	0	11.298	0	0	0.0864234	0.901006	0.228008	0.790769	0.957284	0.973401
18757	URB2	1	0	0	0	0	0	0	0.0945381	0.670121	0.228356	0.790769	0.957284	0.973401
8740	JARID2	0	0	0	0	0	0	0	0.0945161	0.668558	0.228398	0.790769	0.957284	0.973401
18450	TTLL8	1	0	0	0	0	0	0	0.0953463	0.658274	0.228488	0.790769	0.957284	0.973401
9066	KIF26A	1	2	1	0	0.571611	7.17419	7.17419	0.442246	0.142557	0.228725	0.790769	0.957284	0.973401
11642	NRG3	0	0	0	0	0	0	0	0.097448	0.627713	0.228823	0.790769	0.957284	0.973401
2469	C1orf173	2	5	0	0	2.48251	0	0	0.114381	0.541762	0.228835	0.790769	0.957284	0.973401
13389	PPEF2	0	3	0	0	3.42779	0	0	0.0989156	0.666136	0.228963	0.790769	0.957284	0.973401
5501	EEF1A1	1	2	0	0	4.80189	0	0	0.0894575	0.813131	0.228972	0.790769	0.957284	0.973401
3079	CCDC105	1	4	0	0	2.95921	0	0	0.0932073	0.74511	0.229006	0.790769	0.957284	0.973401
89	ABHD17A	1	2	0	0	4.86647	0	0	0.0872258	0.889556	0.229121	0.790769	0.957284	0.973401
14426	RFPL4A	0	2	0	0	4.84443	0	0	0.089204	0.825973	0.229352	0.790769	0.957284	0.973401
11635	NRCAM	1	0	0	0	0	0	0	0.101941	0.581525	0.229736	0.790769	0.957284	0.973401
8582	IPO9	1	3	0	0	3.4145	0	0	0.0976578	0.685642	0.230084	0.790769	0.957284	0.973401
10365	METTL15	0	2	0	0	4.77443	0	0	0.0916839	0.776726	0.230134	0.790769	0.957284	0.973401
11586	NPR2	0	1	0	1	0.996663	11.2161	11.2161	0.997466	0.0871292	0.230457	0.99836	0.957284	0.973401
17218	TBC1D8	1	0	0	0	0	0	0	0.101411	0.592033	0.230471	0.790769	0.957284	0.973401
13284	POLR2A	0	1	1	0	0.636946	9.46257	9.46257	0.64899	0.105334	0.230579	0.794986	0.957284	0.973401
2048	BMS1	1	0	0	0	0	0	0	0.10234	0.582661	0.230627	0.790769	0.957284	0.973401
15129	RRP12	1	2	1	0	1.63737	9.69795	9.69795	0.546584	0.101982	0.230719	0.790769	0.957284	0.973401
2095	BRD4	1	0	0	0	0	0	0	0.0961254	0.664745	0.230756	0.790769	0.957284	0.973401
10326	MEGF11	1	0	0	0	0	0	0	0.0992288	0.6216	0.230924	0.790769	0.957284	0.973401
17291	TCF3	0	3	0	0	3.50937	0	0	0.093401	0.757327	0.231009	0.790769	0.957284	0.973401
14270	RBM12B	1	0	0	0	0	0	0	0.0975859	0.644847	0.231028	0.790769	0.957284	0.973401
3716	CHD7	2	1	0	0	0.265482	0	0	0.126462	0.394007	0.231058	0.790769	0.957284	0.973401
4737	DAAM2	0	0	0	0	0	0	0	0.0975399	0.643968	0.231137	0.790769	0.957284	0.973401
11129	NAV3	0	5	1	0	2.2048	4.48192	4.48192	0.175181	0.239407	0.231297	0.790769	0.957284	0.973401
18221	TRIM51	0	2	0	0	4.76901	0	0	0.0918801	0.786164	0.231448	0.790769	0.957284	0.973401
13048	PKP2	0	2	0	1	1.47871	10.3771	10.3771	0.630885	0.0950343	0.231507	0.793229	0.957284	0.973401
19766	ZNF518B	0	0	0	0	0	0	0	0.0938644	0.709412	0.231526	0.790769	0.957284	0.973401
8570	INVS	0	2	0	1	1.90501	8.68769	8.68769	0.44152	0.115843	0.231668	0.790769	0.957284	0.973401
12728	PDIA6	1	2	0	0	4.71626	0	0	0.0925468	0.776668	0.232016	0.790769	0.957284	0.973401
7920	HIST1H4K	0	1	0	0	11.1758	0	0	0.0874805	0.978673	0.232129	0.790769	0.978965	0.973401
16659	SPTA1	0	6	0	0	2.18627	0	0	0.151216	0.411829	0.232194	0.790769	0.957284	0.973401
13441	PPP1R13L	1	4	0	0	2.94354	0	0	0.0946589	0.748846	0.232325	0.790769	0.957284	0.973401
9028	KIAA1644	1	2	0	0	4.77162	0	0	0.0905318	0.827977	0.232337	0.790769	0.957284	0.973401
784	AK9	0	0	0	0	0	0	0	0.104304	0.569716	0.232369	0.790769	0.957284	0.973401
19986	ZNF804B	1	1	1	0	0.629439	9.28805	9.28805	0.637734	0.107013	0.232621	0.793229	0.957284	0.973401
8696	ITIH5	2	0	0	0	0	0	0	0.0974255	0.663491	0.232845	0.790769	0.957284	0.973401
2351	C16orf87	0	1	0	0	10.8556	0	0	0.0903687	0.838985	0.233038	0.790769	0.957284	0.973401
40	ABCA6	0	0	0	0	0	0	0	0.104066	0.577598	0.23327	0.790769	0.957284	0.973401
17680	TMEM132B	2	1	1	0	0.497385	7.44689	7.44689	0.460369	0.136255	0.23377	0.790769	0.957284	0.973401
7736	HCN2	1	0	0	0	0	0	0	0.0907913	0.82098	0.234007	0.790769	0.957284	0.973401
8103	HPSE2	0	3	0	0	3.44409	0	0	0.0977809	0.713881	0.234075	0.790769	0.957284	0.973401
15276	SAMM50	1	2	0	0	4.65445	0	0	0.0948739	0.753096	0.234193	0.790769	0.957284	0.973401
12616	PCDHGB1	0	0	0	0	0	0	0	0.0947868	0.718859	0.234269	0.790769	0.957284	0.973401
12159	OR52L1	0	2	0	0	4.75967	0	0	0.0922197	0.812681	0.234505	0.790769	0.957284	0.973401
14439	RFX6	4	4	0	0	2.69114	0	0	0.114917	0.55181	0.23455	0.790769	0.957284	0.973401
6532	FHDC1	1	0	0	0	0	0	0	0.0971267	0.681191	0.234606	0.790769	0.957284	0.973401
8375	IGHMBP2	2	1	1	0	0.774689	10.2935	10.2935	0.799859	0.0950253	0.234668	0.865003	0.957284	0.973401
11854	OGDHL	1	2	1	0	1.16378	10.9489	10.9489	0.847094	0.0890593	0.234707	0.895361	0.957284	0.973401
19476	ZFYVE28	0	4	0	0	2.95801	0	0	0.0962482	0.745465	0.23475	0.790769	0.957284	0.973401
18896	VCAN	2	7	1	0	1.93523	4.57566	4.57566	0.184786	0.232358	0.234861	0.790769	0.957284	0.973401
19780	ZNF541	2	1	0	1	0.509357	7.59969	7.59969	0.477258	0.133222	0.235038	0.790769	0.957284	0.973401
20027	ZNF99	2	1	1	0	0.785933	10.325	10.325	0.811311	0.0947019	0.235191	0.872131	0.957284	0.973401
12160	OR52M1	0	2	0	0	4.7928	0	0	0.0910236	0.856429	0.235241	0.790769	0.957284	0.973401
5077	DIS3L2	2	0	0	0	0	0	0	0.101106	0.630197	0.235304	0.790769	0.957284	0.973401
6531	FHAD1	0	0	0	0	0	0	0	0.104641	0.584518	0.235415	0.790769	0.957284	0.973401
14700	ROCK1	0	3	0	0	3.22881	0	0	0.114254	0.565463	0.235457	0.790769	0.957284	0.973401
7967	HLF	1	2	0	0	4.74926	0	0	0.0913381	0.852566	0.235711	0.790769	0.957284	0.973401
13085	PLB1	0	0	0	0	0	0	0	0.108804	0.545255	0.235727	0.790769	0.957284	0.973401
5758	EPB41L3	0	0	0	0	0	0	0	0.101875	0.61965	0.235839	0.790769	0.957284	0.973401
8130	HS6ST2	2	0	0	0	0	0	0	0.0967864	0.701966	0.236069	0.790769	0.957284	0.973401
10431	MGC4294	0	1	0	0	10.9283	0	0	0.0896977	0.936659	0.236133	0.790769	0.957284	0.973401
8606	IQUB	1	1	1	0	1.15385	10.8977	10.8977	0.893454	0.0895275	0.236223	0.926425	0.957284	0.973401
12453	PALM2	0	2	0	0	4.68619	0	0	0.0949553	0.772527	0.236277	0.790769	0.957284	0.973401
5623	EIF4G3	1	0	0	0	0	0	0	0.106226	0.576068	0.236348	0.790769	0.957284	0.973401
3769	CHRM5	0	2	0	0	4.71664	0	0	0.0938076	0.797655	0.236422	0.790769	0.957284	0.973401
8601	IQGAP2	0	0	0	0	0	0	0	0.106897	0.568691	0.236694	0.790769	0.957284	0.973401
4058	CNTNAP1	0	2	0	1	1.56694	9.80169	9.80169	0.583604	0.10128	0.236696	0.790769	0.957284	0.973401
18406	TTC26	0	2	0	0	4.59851	0	0	0.0983768	0.719566	0.23675	0.790769	0.957284	0.973401
11769	NUP50	0	2	0	0	4.72788	0	0	0.0933888	0.81165	0.236804	0.790769	0.957284	0.973401
18491	TULP3	0	2	0	0	4.67744	0	0	0.095289	0.7715	0.236836	0.790769	0.957284	0.973401
12529	PAX1	1	0	0	0	0	0	0	0.0940934	0.76563	0.23688	0.790769	0.957284	0.973401
3896	CLEC14A	1	3	0	0	3.47584	0	0	0.0934883	0.814055	0.237016	0.790769	0.957284	0.973401
13654	PRNT	0	1	0	0	10.8477	0	0	0.0904422	0.921104	0.237254	0.790769	0.957284	0.973401
10892	MTUS2	0	0	0	0	0	0	0	0.0978854	0.68971	0.237268	0.790769	0.957284	0.973401
16272	SMDT1	0	1	0	0	10.8814	0	0	0.0901292	0.95349	0.237426	0.790769	0.960686	0.973401
8426	IL17RB	0	2	0	0	4.65467	0	0	0.0961648	0.761374	0.237489	0.790769	0.957284	0.973401
17240	TBR1	1	0	0	0	0	0	0	0.0944142	0.769703	0.237852	0.790769	0.957284	0.973401
17316	TCTE1	1	3	0	0	3.44035	0	0	0.0958715	0.77384	0.237955	0.790769	0.957284	0.973401
17944	TNFAIP2	0	3	0	0	3.47447	0	0	0.09571	0.781267	0.238226	0.790769	0.957284	0.973401
6025	FAM114A2	0	2	0	0	4.61389	0	0	0.0977638	0.742233	0.238425	0.790769	0.957284	0.973401
16150	SLC6A20	1	3	0	0	3.39933	0	0	0.0987257	0.731037	0.238503	0.790769	0.957284	0.973401
5133	DMKN	0	2	0	0	4.65028	0	0	0.0963354	0.768242	0.238572	0.790769	0.957284	0.973401
13540	PRAMEF4	1	2	0	0	4.71185	0	0	0.09271	0.853194	0.238593	0.790769	0.957284	0.973401
17006	SYCE3	0	1	0	0	10.7544	0	0	0.0913192	0.922321	0.239142	0.790769	0.957284	0.973401
19988	ZNF808	1	0	0	0	0	0	0	0.0986439	0.697383	0.239344	0.790769	0.957284	0.973401
19011	VWA5A	0	3	0	0	3.38005	0	0	0.10234	0.691527	0.239414	0.790769	0.957284	0.973401
16630	SPPL2C	0	3	0	0	3.4981	0	0	0.0941387	0.829568	0.239508	0.790769	0.957284	0.973401
1635	ASXL2	1	2	1	0	1.57064	9.54142	9.54142	0.579129	0.10385	0.239718	0.790769	0.957284	0.973401
15249	SACM1L	0	2	0	0	4.55398	0	0	0.100183	0.717332	0.23992	0.790769	0.957284	0.973401
363	AC104809.3	0	1	0	1	0.563815	8.19981	8.19981	0.556719	0.123526	0.240225	0.790769	0.957284	0.973401
3679	CFTR	0	0	0	0	0	0	0	0.1086	0.572386	0.240275	0.790769	0.957284	0.973401
15702	SHANK1	2	8	0	0	2.083	0	0	0.123975	0.537866	0.240296	0.790769	0.957284	0.973401
8994	KIAA1109	0	7	0	0	1.99606	0	0	0.178674	0.367135	0.240325	0.790769	0.957284	0.973401
19768	ZNF521	1	0	0	0	0	0	0	0.101252	0.664891	0.24047	0.790769	0.957284	0.973401
11236	NDUFB1	0	1	0	0	10.6884	0	0	0.0919491	0.923279	0.240497	0.790769	0.957284	0.973401
12593	PCDHB14	0	4	0	0	2.94769	0	0	0.0972236	0.780592	0.240807	0.790769	0.957284	0.973401
9694	LMTK3	0	0	0	0	0	0	0	0.0971841	0.738468	0.240843	0.790769	0.957284	0.973401
19157	WNK4	1	2	0	1	1.29004	10.3999	10.3999	0.748968	0.0943293	0.240943	0.835699	0.957284	0.973401
8614	IRF2	1	2	0	0	4.62537	0	0	0.0959985	0.797483	0.240949	0.790769	0.957284	0.973401
8542	INPP5J	0	3	0	0	3.41011	0	0	0.100166	0.731559	0.241069	0.790769	0.957284	0.973401
2705	C6	0	2	1	0	1.96355	8.06523	8.06523	0.421942	0.125815	0.241175	0.790769	0.957284	0.973401
9083	KIFAP3	0	1	1	0	1.71551	9.78586	9.78586	0.633197	0.101463	0.241215	0.793229	0.957284	0.973401
2220	C11orf24	0	2	0	0	4.72521	0	0	0.093488	0.876578	0.241553	0.790769	0.957284	0.973401
1093	ANK3	3	2	1	0	0.395079	2.80493	2.80493	0.175906	0.388575	0.242006	0.790769	0.957284	0.973401
13203	PMPCA	0	2	0	0	4.64101	0	0	0.0966964	0.797814	0.242257	0.790769	0.957284	0.973401
9389	KTN1	0	3	0	0	3.19688	0	0	0.116996	0.575074	0.242265	0.790769	0.957284	0.973401
9144	KLHL2	0	2	0	0	4.59084	0	0	0.0986845	0.759841	0.242285	0.790769	0.957284	0.973401
9445	LARP4	0	2	0	0	4.51594	0	0	0.101765	0.712974	0.242339	0.790769	0.957284	0.973401
18439	TTLL1	0	2	0	0	4.6252	0	0	0.0973165	0.790988	0.242848	0.790769	0.957284	0.973401
4283	CRCP	0	1	0	0	10.5026	0	0	0.093768	0.893546	0.243155	0.790769	0.957284	0.973401
5595	EIF3A	0	0	0	0	0	0	0	0.11395	0.539632	0.243228	0.790769	0.957284	0.973401
15574	SERPINI2	1	2	0	0	4.54185	0	0	0.0993374	0.75608	0.243318	0.790769	0.957284	0.973401
12424	PAF1	0	2	0	0	4.57906	0	0	0.0991598	0.761922	0.243453	0.790769	0.957284	0.973401
19491	ZIK1	0	2	0	0	4.64508	0	0	0.0965377	0.815854	0.243547	0.790769	0.957284	0.973401
16133	SLC5A4	1	1	1	0	1.0554	10.5431	10.5431	0.959263	0.092899	0.243625	0.971399	0.957284	0.973401
1145	ANKRD36	3	0	0	0	0	0	0	0.114816	0.541242	0.243653	0.790769	0.957284	0.973401
1911	BBX	0	1	1	0	1.2448	10.5032	10.5032	0.839926	0.0937616	0.243826	0.890081	0.957284	0.973401
8916	KCTD8	1	0	0	0	0	0	0	0.0970075	0.782706	0.244076	0.790769	0.957284	0.973401
569	ADAM29	1	0	0	0	0	0	0	0.101233	0.695637	0.24411	0.790769	0.957284	0.973401
8037	HOMER2	0	2	0	0	4.55082	0	0	0.100313	0.751221	0.24447	0.790769	0.957284	0.973401
9001	KIAA1211	1	2	1	0	1.00209	10.4279	10.4279	0.997847	0.0940464	0.244714	0.998642	0.957284	0.973401
4177	CORIN	1	1	0	1	0.759671	9.74897	9.74897	0.785289	0.101387	0.244889	0.856841	0.957284	0.973401
19701	ZNF420	0	3	0	0	3.31179	0	0	0.107507	0.667413	0.244946	0.790769	0.957284	0.973401
7850	HIGD1B	0	1	0	0	10.4307	0	0	0.0944897	0.900326	0.244953	0.790769	0.957284	0.973401
3243	CCL2	0	1	0	0	10.4393	0	0	0.0944027	0.908866	0.245119	0.790769	0.957284	0.973401
8126	HS3ST4	1	4	0	0	2.8961	0	0	0.0992262	0.782924	0.245244	0.790769	0.957284	0.973401
6336	FASN	2	7	0	0	2.18634	0	0	0.118897	0.584831	0.245431	0.790769	0.957284	0.973401
19521	ZMYND8	3	1	0	1	0.622551	8.66824	8.66824	0.625846	0.114713	0.245457	0.793229	0.957284	0.973401
9846	LRRC8D	0	3	0	0	3.39294	0	0	0.1014	0.748244	0.245611	0.790769	0.957284	0.973401
3464	CDH19	0	3	0	0	3.33631	0	0	0.105613	0.695969	0.246208	0.790769	0.957284	0.973401
10117	MAP7D2	1	1	1	0	1.27027	10.2939	10.2939	0.825094	0.0954146	0.246378	0.880539	0.957284	0.973401
3709	CHD1	1	0	0	0	0	0	0	0.114565	0.553181	0.246387	0.790769	0.957284	0.973401
7451	GPR98	3	3	0	0	0.448964	0	0	0.180918	0.26477	0.246552	0.790769	0.957284	0.973401
6549	FILIP1	0	0	0	0	0	0	0	0.10925	0.603633	0.246623	0.790769	0.957284	0.973401
11320	NF1	1	5	0	0	2.3758	0	0	0.135373	0.497344	0.246632	0.790769	0.957284	0.973401
6467	FEM1C	0	2	0	0	4.60205	0	0	0.0982349	0.812186	0.246648	0.790769	0.957284	0.973401
11054	NAA11	0	2	0	0	4.63052	0	0	0.0971072	0.841358	0.24672	0.790769	0.957284	0.973401
4953	DEFB132	0	1	0	0	10.3381	0	0	0.095435	0.906947	0.247188	0.790769	0.957284	0.973401
16785	ST6GAL2	1	0	0	0	0	0	0	0.0996686	0.757488	0.247293	0.790769	0.957284	0.973401
11972	OR1A2	0	2	0	0	4.64157	0	0	0.0966745	0.86286	0.247306	0.790769	0.957284	0.973401
10436	MGMT	0	2	0	0	4.56394	0	0	0.0997749	0.788788	0.247521	0.790769	0.957284	0.973401
20020	ZNF880	0	2	0	0	4.50102	0	0	0.102395	0.745098	0.247762	0.790769	0.957284	0.973401
1478	ARL1	0	1	0	0	10.1961	0	0	0.0969197	0.858488	0.247786	0.790769	0.957284	0.973401
6846	GABRA5	0	3	0	0	3.38216	0	0	0.102185	0.753774	0.247821	0.790769	0.957284	0.973401
9909	LUC7L	0	2	0	0	4.54637	0	0	0.100497	0.778521	0.247891	0.790769	0.957284	0.973401
11885	ONECUT3	0	0	0	0	0	0	0	0.0969818	0.842024	0.247994	0.790769	0.957284	0.973401
5370	DUS1L	0	2	0	0	4.53004	0	0	0.101174	0.768289	0.248112	0.790769	0.957284	0.973401
13841	PSME4	1	0	0	0	0	0	0	0.117934	0.534831	0.248246	0.790769	0.957284	0.973401
8102	HPSE	0	2	0	0	4.51871	0	0	0.101648	0.761302	0.248248	0.790769	0.957284	0.973401
6350	FBF1	1	0	0	0	0	0	0	0.107278	0.642319	0.248579	0.790769	0.957284	0.973401
4418	CSTF2T	0	2	0	0	4.5858	0	0	0.0988872	0.821975	0.248797	0.790769	0.957284	0.973401
7081	GIF	0	2	0	0	4.55674	0	0	0.10007	0.797479	0.248959	0.790769	0.957284	0.973401
14112	RABGAP1	0	3	0	0	3.25559	0	0	0.112018	0.645909	0.249072	0.790769	0.957284	0.973401
7881	HIST1H2AJ	0	1	0	0	10.3017	0	0	0.0958116	0.949677	0.249289	0.790769	0.960012	0.973401
13466	PPP1R3D	0	2	0	0	4.64497	0	0	0.0965417	0.913951	0.249656	0.790769	0.957284	0.973401
14631	RNF149	0	2	0	0	4.5856	0	0	0.0988955	0.833819	0.249771	0.790769	0.957284	0.973401
11511	NOP56	0	2	0	0	4.4892	0	0	0.102899	0.755018	0.249939	0.790769	0.957284	0.973401
686	AFAP1L1	0	3	0	0	3.28094	0	0	0.109953	0.670867	0.249979	0.790769	0.957284	0.973401
558	ADAM12	2	3	0	1	1.98625	6.42312	6.42312	0.3246	0.160449	0.250321	0.790769	0.957284	0.973401
4053	CNTN2	0	0	0	0	0	0	0	0.107552	0.649051	0.250334	0.790769	0.957284	0.973401
9543	LEPROT	0	1	0	0	10.1763	0	0	0.0971297	0.905726	0.250645	0.790769	0.957284	0.973401
11272	NEDD8-MDP1	0	1	0	0	9.99982	0	0	0.0990446	0.840222	0.250896	0.790769	0.957284	0.973401
14164	RALGAPB	1	0	0	0	0	0	0	0.1118	0.607947	0.251414	0.790769	0.957284	0.973401
13282	POLR1D	0	1	0	0	10.0872	0	0	0.0980877	0.882945	0.251561	0.790769	0.957284	0.973401
19719	ZNF443	0	2	0	0	4.48217	0	0	0.1032	0.76634	0.251842	0.790769	0.957284	0.973401
9089	KIR2DL3	0	2	0	0	4.51539	0	0	0.101788	0.792587	0.251881	0.790769	0.957284	0.973401
8664	ITGA11	0	0	0	0	0	0	0	0.108933	0.642362	0.251909	0.790769	0.957284	0.973401
14155	RAG2	0	2	0	0	4.55065	0	0	0.10032	0.827857	0.25216	0.790769	0.957284	0.973401
2707	C6orf10	0	2	0	0	4.27757	0	0	0.112553	0.651626	0.252312	0.790769	0.957284	0.973401
1174	ANKUB1	0	2	0	0	4.48043	0	0	0.103274	0.771108	0.252524	0.790769	0.957284	0.973401
680	AEN	1	2	0	0	4.49041	0	0	0.101479	0.804576	0.252549	0.790769	0.957284	0.973401
14364	REC8	0	2	0	0	4.47838	0	0	0.103362	0.769902	0.25256	0.790769	0.957284	0.973401
2115	BRPF1	0	0	0	0	0	0	0	0.106157	0.689496	0.252948	0.790769	0.957284	0.973401
10062	MAN2A2	1	0	0	0	0	0	0	0.10781	0.66748	0.252999	0.790769	0.957284	0.973401
5919	EXD3	1	0	0	0	0	0	0	0.105941	0.695493	0.253015	0.790769	0.957284	0.973401
20047	ZRANB3	2	0	0	0	0	0	0	0.115916	0.578478	0.253048	0.790769	0.957284	0.973401
1107	ANKMY1	0	0	0	0	0	0	0	0.105713	0.697892	0.253096	0.790769	0.957284	0.973401
1687	ATP10A	3	6	0	0	2.25733	0	0	0.122431	0.587293	0.253204	0.790769	0.957284	0.973401
9202	KMO	1	2	0	0	4.33393	0	0	0.108421	0.700551	0.253304	0.790769	0.957284	0.973401
18248	TRIM9	2	0	0	0	0	0	0	0.105018	0.716381	0.253463	0.790769	0.957284	0.973401
11102	NAP1L3	1	2	0	0	4.50974	0	0	0.100667	0.834765	0.253495	0.790769	0.957284	0.973401
13089	PLCB2	0	0	0	0	0	0	0	0.109408	0.648214	0.253597	0.790769	0.957284	0.973401
711	AGBL3	1	2	1	0	1.81173	8.05127	8.05127	0.472627	0.125452	0.25362	0.790769	0.957284	0.973401
14749	RP11-127H5.1	0	1	0	0	9.80888	0	0	0.101197	0.820272	0.253705	0.790769	0.957284	0.973401
12377	P2RX1	1	2	0	0	4.45986	0	0	0.102782	0.790081	0.253725	0.790769	0.957284	0.973401
15139	RSAD2	1	2	0	0	4.46351	0	0	0.102626	0.794374	0.253842	0.790769	0.957284	0.973401
6343	FAT2	3	10	1	0	1.85891	3.376	3.376	0.153252	0.320493	0.254436	0.790769	0.957284	0.973401
1131	ANKRD27	2	2	1	0	1.61764	8.6578	8.6578	0.553713	0.115257	0.254454	0.790769	0.957284	0.973401
1336	APOC4	0	1	0	0	10.0025	0	0	0.0990154	0.909448	0.254677	0.790769	0.957284	0.973401
5041	DHX16	1	0	0	0	0	0	0	0.115223	0.592358	0.25472	0.790769	0.957284	0.973401
18733	UPF2	2	0	0	0	0	0	0	0.116572	0.581745	0.254763	0.790769	0.957284	0.973401
15829	SLC12A2	1	0	0	0	0	0	0	0.11127	0.637556	0.255092	0.790769	0.957284	0.973401
9344	KRTAP29-1	0	2	0	0	4.50482	0	0	0.102234	0.818635	0.255203	0.790769	0.957284	0.973401
18098	TPR	0	4	0	0	2.6278	0	0	0.134368	0.528637	0.255296	0.790769	0.957284	0.973401
19930	ZNF721	0	0	0	0	0	0	0	0.105472	0.722013	0.2553	0.790769	0.957284	0.973401
11763	NUP210	2	6	0	0	2.24834	0	0	0.127929	0.564627	0.255457	0.790769	0.957284	0.973401
54	ABCC10	0	0	0	0	0	0	0	0.109808	0.656966	0.255536	0.790769	0.957284	0.973401
19651	ZNF326	0	2	0	0	4.35861	0	0	0.108707	0.714991	0.255696	0.790769	0.957284	0.973401
17215	TBC1D4	0	4	0	0	2.75412	0	0	0.117939	0.63412	0.255979	0.790769	0.957284	0.973401
8338	IFT140	0	5	0	0	2.48118	0	0	0.122379	0.605319	0.256011	0.790769	0.957284	0.973401
11262	NEBL	0	0	0	0	0	0	0	0.122524	0.534758	0.256178	0.790769	0.957284	0.973401
18936	VLDLR	0	1	1	0	1.27485	9.90434	9.90434	0.823317	0.10011	0.256194	0.879741	0.957284	0.973401
3516	CDKL3	0	2	0	0	4.34808	0	0	0.109196	0.713524	0.256393	0.790769	0.957284	0.973401
517	ACTG2	1	2	0	0	4.41279	0	0	0.104839	0.780076	0.256709	0.790769	0.957284	0.973401
19338	ZBTB40	2	0	0	0	0	0	0	0.111337	0.651749	0.257025	0.790769	0.957284	0.973401
6694	FOXO4	0	2	0	0	4.49434	0	0	0.102679	0.832906	0.257289	0.790769	0.957284	0.973401
8836	KCNH5	0	0	0	0	0	0	0	0.113181	0.627833	0.257368	0.790769	0.957284	0.973401
7939	HIVEP2	0	5	0	0	2.4845	0	0	0.121867	0.615109	0.257481	0.790769	0.957284	0.973401
12126	OR51E1	0	2	0	0	4.52404	0	0	0.101425	0.871248	0.257496	0.790769	0.957284	0.973401
17221	TBC1D9B	0	0	0	0	0	0	0	0.110934	0.657408	0.257646	0.790769	0.957284	0.973401
5710	ENAM	0	3	0	0	3.28708	0	0	0.109461	0.724324	0.257683	0.790769	0.957284	0.973401
3228	CCHCR1	1	1	1	0	1.02397	9.88577	9.88577	0.98202	0.0998228	0.257726	0.987574	0.957284	0.973401
3932	CLIP1	2	0	0	0	0	0	0	0.115386	0.613452	0.258274	0.790769	0.957284	0.973401
4741	DACH1	2	0	0	0	0	0	0	0.107065	0.727316	0.258548	0.790769	0.957284	0.973401
14501	RHEBL1	0	1	0	0	9.7731	0	0	0.101611	0.882602	0.258724	0.790769	0.957284	0.973401
6490	FGD3	0	3	0	0	3.29105	0	0	0.109144	0.736232	0.258791	0.790769	0.957284	0.973401
16301	SMIM8	0	1	0	0	9.83743	0	0	0.10087	0.925921	0.259083	0.790769	0.957284	0.973401
5233	DNMBP	0	0	0	0	0	0	0	0.113901	0.6316	0.25922	0.790769	0.957284	0.973401
6804	FXYD7	0	1	0	0	9.79	0	0	0.101415	0.901643	0.259254	0.790769	0.957284	0.973401
8969	KIAA0319	2	0	0	0	0	0	0	0.114364	0.630957	0.25931	0.790769	0.957284	0.973401
2667	C4orf36	0	1	0	0	9.79205	0	0	0.101391	0.905435	0.259371	0.790769	0.957284	0.973401
3477	CDH9	1	0	0	0	0	0	0	0.112771	0.649627	0.259561	0.790769	0.957284	0.973401
7672	H6PD	2	4	0	0	2.77401	0	0	0.109531	0.736255	0.259578	0.790769	0.957284	0.973401
1177	ANO1	0	0	0	0	0	0	0	0.112001	0.657683	0.25962	0.790769	0.957284	0.973401
10061	MAN2A1	0	1	0	1	1.10701	9.8654	9.8654	0.924112	0.100551	0.259647	0.947505	0.957284	0.973401
19512	ZMYM4	1	0	0	0	0	0	0	0.12057	0.571577	0.259943	0.790769	0.957284	0.973401
1998	BICC1	2	0	0	0	0	0	0	0.116994	0.606867	0.259948	0.790769	0.957284	0.973401
554	ADAD2	1	3	0	0	3.2927	0	0	0.106677	0.781063	0.25995	0.790769	0.957284	0.973401
13469	PPP1R3G	0	2	0	0	4.50292	0	0	0.102315	0.883289	0.260005	0.790769	0.957284	0.973401
8339	IFT172	0	3	1	0	2.03268	6.17681	6.17681	0.317242	0.168906	0.260166	0.790769	0.957284	0.973401
19817	ZNF579	0	3	0	0	3.35983	0	0	0.103836	0.847918	0.260532	0.790769	0.957284	0.973401
18704	ULK3	2	2	0	0	4.32944	0	0	0.107443	0.768901	0.260652	0.790769	0.957284	0.973401
15233	S100A9	0	1	0	0	9.70068	0	0	0.102457	0.887849	0.260711	0.790769	0.957284	0.973401
6319	FANCE	0	2	0	0	4.4088	0	0	0.106419	0.791453	0.260838	0.790769	0.957284	0.973401
17592	TLR9	1	0	0	0	0	0	0	0.106158	0.767479	0.26087	0.790769	0.957284	0.973401
13950	PTPRO	1	0	0	0	0	0	0	0.11711	0.610566	0.261101	0.790769	0.957284	0.973401
1366	AQP4	1	2	0	0	4.39217	0	0	0.105759	0.80902	0.261407	0.790769	0.957284	0.973401
1612	ASMT	0	2	0	0	4.40068	0	0	0.106785	0.791548	0.261558	0.790769	0.957284	0.973401
17625	TMC6	0	3	0	0	3.28242	0	0	0.109834	0.747754	0.261668	0.790769	0.957284	0.973401
6284	FAM83B	0	1	1	0	0.981076	9.70819	9.70819	0.985485	0.102368	0.261869	0.990217	0.957284	0.973401
5619	EIF4EBP3	0	1	0	0	9.66431	0	0	0.102887	0.900068	0.262173	0.790769	0.957284	0.973401
12882	PHF14	0	1	0	1	1.4761	9.3543	9.3543	0.725457	0.106693	0.262229	0.823296	0.957284	0.973401
6674	FOXF1	0	2	0	0	4.47783	0	0	0.103386	0.884561	0.262241	0.790769	0.957284	0.973401
2983	CARD18	0	1	0	0	9.63503	0	0	0.103235	0.887738	0.26228	0.790769	0.957284	0.973401
970	ALDH3B1	2	3	0	0	3.22894	0	0	0.109841	0.748956	0.262317	0.790769	0.957284	0.973401
14216	RASAL3	1	0	0	0	0	0	0	0.110613	0.700258	0.262326	0.790769	0.957284	0.973401
44	ABCB1	1	0	0	0	0	0	0	0.119825	0.591235	0.262367	0.790769	0.957284	0.973401
9901	LTBP3	1	0	0	0	0	0	0	0.108711	0.732619	0.262396	0.790769	0.957284	0.973401
7687	HAO1	0	2	0	0	4.37125	0	0	0.108124	0.776171	0.26248	0.790769	0.957284	0.973401
9843	LRRC8A	2	0	0	0	0	0	0	0.105259	0.811259	0.262536	0.790769	0.957284	0.973401
18705	ULK4	0	0	0	0	0	0	0	0.11933	0.594684	0.262566	0.790769	0.957284	0.973401
3715	CHD6	1	6	0	0	2.15111	0	0	0.15363	0.475253	0.262749	0.790769	0.957284	0.973401
3460	CDH15	0	3	0	0	3.29237	0	0	0.109039	0.768508	0.262815	0.790769	0.957284	0.973401
15092	RPS6KA2	0	3	0	0	3.20055	0	0	0.116677	0.675672	0.262886	0.790769	0.957284	0.973401
7271	GOLGA6L2	0	3	1	0	2.18204	5.4389	5.4389	0.274572	0.194132	0.263078	0.790769	0.957284	0.973401
12785	PER2	1	0	0	0	0	0	0	0.114743	0.649755	0.263115	0.790769	0.957284	0.973401
1281	AP4E1	1	1	0	1	1.15154	9.65738	9.65738	0.894911	0.10246	0.263179	0.927481	0.957284	0.973401
9780	LRRC10	0	2	0	0	4.47528	0	0	0.103496	0.899535	0.263246	0.790769	0.957284	0.973401
15583	SESTD1	0	1	1	0	1.26543	9.60768	9.60768	0.828461	0.103563	0.263439	0.882772	0.957284	0.973401
3466	CDH20	2	0	0	0	0	0	0	0.109555	0.73039	0.263606	0.790769	0.957284	0.973401
3515	CDKL2	0	2	0	0	4.26773	0	0	0.113034	0.714786	0.263689	0.790769	0.957284	0.973401
2872	CACNA1I	0	2	0	1	0.594335	6.42997	6.42997	0.481631	0.161613	0.264429	0.790769	0.957284	0.973401
1238	AP001421.1	0	1	0	0	9.62358	0	0	0.103372	0.935006	0.264475	0.790769	0.957284	0.973401
20050	ZSCAN1	4	0	0	0	0	0	0	0.110095	0.731781	0.264537	0.790769	0.957284	0.973401
3776	CHRNA6	0	2	0	0	4.38602	0	0	0.107449	0.808459	0.264543	0.790769	0.957284	0.973401
14966	RP5-850E9.3	0	1	0	0	9.56295	0	0	0.104103	0.898838	0.264576	0.790769	0.957284	0.973401
11261	NEB	4	6	0	0	0.626287	0	0	0.329495	0.157807	0.264581	0.790769	0.957284	0.973401
13702	PRR15L	0	1	0	0	9.62533	0	0	0.103351	0.941862	0.264625	0.790769	0.957871	0.973401
13365	PP13439	1	1	0	0	9.56209	0	0	0.1036	0.930668	0.264813	0.790769	0.957284	0.973401
4738	DAB1	1	3	0	0	3.17468	0	0	0.116474	0.68637	0.264844	0.790769	0.957284	0.973401
4110	COL4A3	0	4	0	0	2.55155	0	0	0.145627	0.507878	0.265044	0.790769	0.957284	0.973401
6521	FGFR2	0	0	0	0	0	0	0	0.117702	0.62886	0.26549	0.790769	0.957284	0.973401
3700	CHAT	1	0	0	0	0	0	0	0.115347	0.658816	0.265515	0.790769	0.957284	0.973401
11464	NME8	0	1	1	0	1.7181	8.76324	8.76324	0.632318	0.114733	0.265615	0.793229	0.957284	0.973401
12694	PDE3B	0	0	0	0	0	0	0	0.115372	0.657325	0.265645	0.790769	0.957284	0.973401
18166	TRERF1	0	0	0	0	0	0	0	0.11353	0.681851	0.265649	0.790769	0.957284	0.973401
13050	PKP4	0	0	0	0	0	0	0	0.12315	0.57789	0.2659	0.790769	0.957284	0.973401
15172	RTL1	0	2	1	0	0.870825	9.11344	9.11344	0.857203	0.109838	0.265905	0.90154	0.957284	0.973401
9102	KL	0	0	0	0	0	0	0	0.110039	0.740851	0.265947	0.790769	0.957284	0.973401
17990	TNKS	0	0	0	0	0	0	0	0.116833	0.641774	0.265963	0.790769	0.957284	0.973401
16848	STK10	3	2	0	1	1.38432	8.93728	8.93728	0.681829	0.110872	0.266023	0.805619	0.957284	0.973401
434	ACADL	1	2	0	0	4.24774	0	0	0.112542	0.736133	0.266071	0.790769	0.957284	0.973401
12884	PHF2	0	0	0	0	0	0	0	0.11336	0.689057	0.266259	0.790769	0.957284	0.973401
5433	DYSF	0	6	0	0	2.20633	0	0	0.146722	0.51561	0.266302	0.790769	0.957284	0.973401
5654	ELMOD1	1	2	0	0	4.27634	0	0	0.111149	0.759182	0.266432	0.790769	0.957284	0.973401
9501	LCP1	0	2	0	0	4.26654	0	0	0.113092	0.733668	0.266526	0.790769	0.957284	0.973401
12524	PATE4	0	1	0	0	9.39428	0	0	0.106188	0.861115	0.266655	0.790769	0.957284	0.973401
1016	ALPK3	4	1	0	0	0.269583	0	0	0.126237	0.547	0.266697	0.790769	0.957284	0.973401
13682	PRPF39	0	2	0	0	4.23281	0	0	0.114763	0.714525	0.266829	0.790769	0.957284	0.973401
19303	ZAP70	2	0	0	0	0	0	0	0.112829	0.705369	0.266872	0.790769	0.957284	0.973401
19829	ZNF592	1	0	0	0	0	0	0	0.11077	0.739053	0.266974	0.790769	0.957284	0.973401
13109	PLD4	0	2	0	0	4.3552	0	0	0.108865	0.805497	0.267013	0.790769	0.957284	0.973401
599	ADAMTSL4	1	0	0	0	0	0	0	0.114952	0.674962	0.267058	0.790769	0.957284	0.973401
11633	NRBP1	0	2	0	0	4.24027	0	0	0.114391	0.720636	0.267058	0.790769	0.957284	0.973401
9003	KIAA1217	0	4	0	1	1.72478	6.91254	6.91254	0.381697	0.149228	0.267087	0.790769	0.957284	0.973401
14630	RNF148	0	2	0	0	4.33563	0	0	0.109778	0.7901	0.267197	0.790769	0.957284	0.973401
11840	OCSTAMP	1	3	0	0	3.2479	0	0	0.110266	0.78658	0.267484	0.790769	0.957284	0.973401
10053	MAML2	2	1	1	0	0.899647	9.29169	9.29169	0.91809	0.106531	0.267531	0.94287	0.957284	0.973401
14486	RGSL1	0	0	0	0	0	0	0	0.1188	0.630656	0.267695	0.790769	0.957284	0.973401
4855	DDHD2	0	2	0	0	4.22832	0	0	0.114989	0.718909	0.267902	0.790769	0.957284	0.973401
14294	RBM42	0	2	0	0	4.37243	0	0	0.10807	0.835674	0.268191	0.790769	0.957284	0.973401
3712	CHD3	1	5	0	0	2.3326	0	0	0.143279	0.528714	0.268233	0.790769	0.957284	0.973401
6038	FAM122C	0	1	0	0	9.36816	0	0	0.106518	0.876981	0.268286	0.790769	0.957284	0.973401
5011	DGKH	1	0	0	0	0	0	0	0.12432	0.582905	0.268356	0.790769	0.957284	0.973401
4366	CSF2RB	0	3	0	0	3.24637	0	0	0.112782	0.757	0.268452	0.790769	0.957284	0.973401
18631	UBR2	0	0	0	0	0	0	0	0.127069	0.558993	0.26858	0.790769	0.957284	0.973401
12344	OTOS	0	1	0	0	9.32024	0	0	0.107128	0.86228	0.2686	0.790769	0.957284	0.973401
13627	PRKD1	0	0	0	0	0	0	0	0.116823	0.660631	0.268716	0.790769	0.957284	0.973401
53	ABCC1	2	5	0	0	2.37873	0	0	0.131027	0.59341	0.268781	0.790769	0.957284	0.973401
12978	PIK3CD	3	2	1	0	1.14235	9.34372	9.34372	0.863667	0.105507	0.268868	0.906061	0.957284	0.973401
16088	SLC40A1	1	2	0	0	4.23356	0	0	0.113241	0.748767	0.269061	0.790769	0.957284	0.973401
247	AC018470.1	0	3	0	0	3.1503	0	0	0.121151	0.666931	0.269148	0.790769	0.957284	0.973401
20028	ZNFX1	1	1	0	1	0.577665	7.34361	7.34361	0.572204	0.138923	0.269382	0.790769	0.957284	0.973401
7994	HMGXB3	1	0	0	0	0	0	0	0.117453	0.659842	0.269433	0.790769	0.957284	0.973401
5236	DNMT3B	1	0	0	0	0	0	0	0.122978	0.601087	0.269487	0.790769	0.957284	0.973401
12112	OR4P4	0	2	0	0	4.38607	0	0	0.107447	0.870544	0.269526	0.790769	0.957284	0.973401
10445	MIA3	2	0	0	0	0	0	0	0.119834	0.636267	0.269769	0.790769	0.957284	0.973401
10998	MYO16	4	7	0	0	1.99107	0	0	0.158039	0.472465	0.270108	0.790769	0.957284	0.973401
9706	LONRF2	0	0	0	0	0	0	0	0.111663	0.751782	0.270121	0.790769	0.957284	0.973401
8199	HSPH1	0	2	0	0	4.2147	0	0	0.115675	0.725599	0.270153	0.790769	0.957284	0.973401
2981	CARD16	0	1	0	0	9.31398	0	0	0.107208	0.888839	0.270319	0.790769	0.957284	0.973401
16215	SLITRK1	1	3	0	0	3.17291	0	0	0.11663	0.719046	0.270459	0.790769	0.957284	0.973401
19708	ZNF430	1	2	0	0	4.25636	0	0	0.112119	0.778723	0.270583	0.790769	0.957284	0.973401
3786	CHST1	0	0	0	0	0	0	0	0.11149	0.760117	0.270596	0.790769	0.957284	0.973401
10318	MEF2A	0	2	0	0	4.20329	0	0	0.116255	0.722571	0.270773	0.790769	0.957284	0.973401
3401	CD84	2	2	0	0	4.21667	0	0	0.112853	0.768379	0.27092	0.790769	0.957284	0.973401
18473	TUBB3	2	0	0	0	0	0	0	0.110492	0.788956	0.271018	0.790769	0.957284	0.973401
8248	IBA57-AS1	0	1	0	0	9.34225	0	0	0.106847	0.92284	0.271101	0.790769	0.957284	0.973401
609	ADAT3	0	2	0	0	4.39789	0	0	0.106911	0.921687	0.271103	0.790769	0.957284	0.973401
10565	MNDA	0	2	0	0	4.27364	0	0	0.112745	0.775631	0.271252	0.790769	0.957284	0.973401
18769	USH1C	0	1	0	1	0.886734	9.16054	9.16054	0.907627	0.10921	0.271338	0.936385	0.957284	0.973401
5532	EFHD1	0	2	0	0	4.37545	0	0	0.107931	0.884807	0.271364	0.790769	0.957284	0.973401
18402	TTC22	2	0	0	0	0	0	0	0.111424	0.773895	0.271493	0.790769	0.957284	0.973401
11490	NODAL	1	2	0	0	4.29215	0	0	0.11039	0.824147	0.271838	0.790769	0.957284	0.973401
5232	DNM3	0	3	0	0	3.08432	0	0	0.12737	0.628963	0.271937	0.790769	0.957284	0.973401
5248	DOCK2	1	4	0	1	2.03775	4.89967	4.89967	0.254672	0.216529	0.272054	0.790769	0.957284	0.973401
11758	NUP153	1	1	1	0	0.9421	9.20408	9.20408	0.954235	0.108102	0.272376	0.968406	0.957284	0.973401
8769	KANK3	0	0	0	0	0	0	0	0.112375	0.762765	0.272534	0.790769	0.957284	0.973401
4888	DDX3Y	0	0	0	0	0	0	0	0.124985	0.597253	0.272582	0.790769	0.957284	0.973401
15763	SIK3	0	0	0	0	0	0	0	0.116829	0.689056	0.272598	0.790769	0.957284	0.973401
16149	SLC6A2	3	0	0	0	0	0	0	0.115686	0.711531	0.272752	0.790769	0.957284	0.973401
14154	RAG1	1	0	0	0	0	0	0	0.114939	0.721054	0.27282	0.790769	0.957284	0.973401
1496	ARL5A	0	1	0	0	9.13941	0	0	0.109491	0.856788	0.272909	0.790769	0.957284	0.973401
2429	C19orf70	0	1	0	0	9.25409	0	0	0.107981	0.913164	0.273002	0.790769	0.957284	0.973401
3798	CHST7	0	2	0	0	4.35923	0	0	0.108678	0.889994	0.273143	0.790769	0.957284	0.973401
15293	SART1	1	3	0	0	3.12836	0	0	0.120637	0.691713	0.273208	0.790769	0.957284	0.973401
7940	HIVEP3	1	4	1	0	1.52876	7.67467	7.67467	0.486352	0.1323	0.273303	0.790769	0.957284	0.973401
3859	CLCN2	1	3	0	0	3.15186	0	0	0.118502	0.717434	0.273619	0.790769	0.957284	0.973401
8515	INF2	0	0	0	0	0	0	0	0.117032	0.695631	0.273811	0.790769	0.957284	0.973401
12761	PDZD8	1	0	0	0	0	0	0	0.114722	0.734403	0.273914	0.790769	0.957284	0.973401
19925	ZNF713	0	2	0	0	4.25761	0	0	0.113531	0.786898	0.274034	0.790769	0.957284	0.973401
15074	RPS21	0	1	0	0	9.23611	0	0	0.108215	0.929444	0.274078	0.790769	0.957284	0.973401
14812	RP11-315D16.2	0	1	0	0	9.18557	0	0	0.108878	0.900467	0.274232	0.790769	0.957284	0.973401
3844	CKMT1A	0	1	0	0	9.08176	0	0	0.110265	0.855171	0.274321	0.790769	0.957284	0.973401
3614	CEP112	2	0	0	0	0	0	0	0.133997	0.539363	0.274352	0.790769	0.957284	0.973401
9831	LRRC58	0	2	0	0	4.30232	0	0	0.111358	0.833361	0.274428	0.790769	0.957284	0.973401
12203	OR5K4	0	2	0	0	4.32905	0	0	0.110088	0.873968	0.274979	0.790769	0.957284	0.973401
8060	HOXB3	2	2	0	0	4.28924	0	0	0.109327	0.899552	0.275003	0.790769	0.957284	0.973401
17348	TECRL	0	2	0	0	4.15654	0	0	0.118676	0.721484	0.275036	0.790769	0.957284	0.973401
1772	ATP9A	1	2	0	1	1.46735	8.46746	8.46746	0.634947	0.11862	0.27537	0.793229	0.957284	0.973401
3136	CCDC17	1	3	0	0	3.14425	0	0	0.119188	0.720767	0.275386	0.790769	0.957284	0.973401
11015	MYO6	0	0	0	0	0	0	0	0.129066	0.577289	0.275531	0.790769	0.957284	0.973401
1168	ANKRD9	0	2	0	0	4.34411	0	0	0.109381	0.91002	0.275553	0.790769	0.957284	0.973401
15216	RYR3	4	4	0	0	0.52813	0	0	0.238825	0.232849	0.275587	0.790769	0.957284	0.973401
12193	OR5H1	0	2	0	0	4.30832	0	0	0.111071	0.856688	0.275724	0.790769	0.957284	0.973401
15498	SEMA6D	0	2	0	1	1.50572	8.4186	8.4186	0.615876	0.119966	0.275802	0.792075	0.957284	0.973401
11222	NDUFA4L2	0	1	0	0	9.10854	0	0	0.109904	0.891155	0.275806	0.790769	0.957284	0.973401
2598	C2orf42	0	2	0	0	4.22691	0	0	0.115059	0.77777	0.275887	0.790769	0.957284	0.973401
8600	IQGAP1	0	0	0	0	0	0	0	0.127365	0.595561	0.276248	0.790769	0.957284	0.973401
6065	FAM149A	0	0	0	0	0	0	0	0.120375	0.671509	0.276608	0.790769	0.957284	0.973401
19881	ZNF667	0	3	0	0	3.10114	0	0	0.125746	0.665516	0.276851	0.790769	0.957284	0.973401
14694	RNPEPL1	0	2	0	0	4.26513	0	0	0.113161	0.822391	0.276946	0.790769	0.957284	0.973401
10141	MAPKBP1	0	2	0	1	1.54575	8.24602	8.24602	0.594505	0.122758	0.277143	0.791054	0.957284	0.973401
16667	SPTLC2	0	2	0	0	4.20319	0	0	0.11626	0.769853	0.277196	0.790769	0.957284	0.973401
623	ADCY7	0	0	0	0	0	0	0	0.11808	0.710552	0.27758	0.790769	0.957284	0.973401
13930	PTPN3	1	0	0	0	0	0	0	0.130873	0.575643	0.277681	0.790769	0.957284	0.973401
3757	CHPF	3	0	0	0	0	0	0	0.114713	0.774254	0.277708	0.790769	0.957284	0.973401
8633	IRX2	0	0	0	0	0	0	0	0.112356	0.835021	0.278231	0.790769	0.957284	0.973401
6633	FNDC3A	1	3	0	0	3.00755	0	0	0.132438	0.617132	0.27826	0.790769	0.957284	0.973401
16608	SPINK9	1	1	0	0	8.92761	0	0	0.111837	0.869097	0.278376	0.790769	0.957284	0.973401
15484	SEMA3E	2	0	0	0	0	0	0	0.128733	0.59949	0.2785	0.790769	0.957284	0.973401
15397	SCRT2	1	3	0	0	3.22509	0	0	0.112153	0.868003	0.278543	0.790769	0.957284	0.973401
16176	SLC9A1	1	3	0	0	3.15259	0	0	0.118436	0.752452	0.278645	0.790769	0.957284	0.973401
3244	CCL20	0	1	0	0	9.01337	0	0	0.111197	0.896948	0.278663	0.790769	0.957284	0.973401
5327	DROSHA	1	4	0	0	2.47557	0	0	0.153992	0.510113	0.278835	0.790769	0.957284	0.973401
19318	ZBTB12	0	2	0	0	4.30131	0	0	0.111406	0.897149	0.27894	0.790769	0.957284	0.973401
6034	FAM120B	1	3	0	0	3.03126	0	0	0.130008	0.638341	0.279001	0.790769	0.957284	0.973401
18716	UNC45B	1	0	0	0	0	0	0	0.122832	0.661399	0.279201	0.790769	0.957284	0.973401
1439	ARHGEF1	0	3	0	0	3.14476	0	0	0.121658	0.718818	0.279207	0.790769	0.957284	0.973401
16353	SNED1	1	4	0	1	1.70179	6.51451	6.51451	0.387511	0.158574	0.279591	0.790769	0.957284	0.973401
12742	PDP2	0	2	0	0	4.23684	0	0	0.114562	0.822924	0.279694	0.790769	0.957284	0.973401
1513	ARMC5	1	0	0	0	0	0	0	0.11748	0.742132	0.2799	0.790769	0.957284	0.973401
13938	PTPRC	0	1	1	0	1.05161	9.04505	9.04505	0.962134	0.110763	0.280154	0.97357	0.957284	0.973401
1342	APOL1	0	2	0	0	4.1841	0	0	0.11724	0.78017	0.280279	0.790769	0.957284	0.973401
11448	NLRP6	0	0	0	0	0	0	0	0.116794	0.758182	0.280443	0.790769	0.957284	0.973401
19190	WWC2	0	1	0	1	0.753033	8.33695	8.33695	0.779581	0.121272	0.280576	0.852852	0.957284	0.973401
18719	UNC5B	1	0	0	0	0	0	0	0.12049	0.701634	0.280631	0.790769	0.957284	0.973401
12910	PHLPP2	1	0	0	0	0	0	0	0.127146	0.624439	0.280688	0.790769	0.957284	0.973401
12309	OSBPL11	0	2	0	0	4.13966	0	0	0.119568	0.749665	0.280731	0.790769	0.957284	0.973401
10928	MVP	2	0	0	0	0	0	0	0.119301	0.722225	0.280842	0.790769	0.957284	0.973401
10338	MELK	0	2	0	0	4.13662	0	0	0.11973	0.74858	0.28088	0.790769	0.957284	0.973401
5355	DTNB	1	1	0	1	1.28104	8.86457	8.86457	0.819231	0.112723	0.280891	0.877498	0.957284	0.973401
14645	RNF181	0	1	0	0	8.79112	0	0	0.114329	0.838223	0.280974	0.790769	0.957284	0.973401
2769	C8orf31	0	1	0	0	8.86936	0	0	0.113207	0.874159	0.281347	0.790769	0.957284	0.973401
13137	PLEKHH2	0	0	0	0	0	0	0	0.133004	0.574886	0.281439	0.790769	0.957284	0.973401
12765	PDZRN3	2	6	0	0	2.25694	0	0	0.126247	0.690933	0.281627	0.790769	0.957284	0.973401
[truncated: 18,091 more rows]

## Sheet: Non hypermutant
		n_syn	n_mis	n_non	n_spl	n_ind	wmis_cv	wnon_cv	wspl_cv	wind_cv	pmis_cv	ptrunc_cv	pallsubs_cv	pind_cv	qmis_cv	qtrunc_cv	qallsubs_cv	pglobal_cv	qglobal_cv
6721	FRG1	0	17	0	1	0	263.526	133.576	133.576	0	0	0.007232	0	1	0	0.979377	0	0	0
9225	KRAS	0	18	0	0	0	486.718	0	0	0	0	0.928294	0	1	0	0.979377	0	0	0
1296	APC	0	1	15	0	6	1.83007	263.829	263.829	45.243	0.653581	0	0	2.90564e-06	0.871589	0	0	0	0
18057	TP53	0	11	3	1	3	96.8552	399.472	399.472	196.954	4.13769e-12	7.88292e-09	6.66134e-16	3.5373e-06	2.77101e-08	7.91879e-05	3.34582e-12	0	0
16472	SOX9	0	1	1	0	6	7.69611	195.356	195.356	113.692	0.166845	0.00476496	0.0100965	1.81444e-08	0.871589	0.979377	0.996158	4.29051e-09	1.72401e-05
13874	PTEN	0	0	2	0	1	0	198.905	198.905	70.5108	0.695791	9.95561e-05	0.000426499	0.0139799	0.871589	0.666727	0.996158	7.76903e-05	0.260146
10350	MESDC2	0	0	0	0	2	0	0	0	165.751	0.75583	0.93473	0.949723	0.000144989	0.871589	0.979377	0.996158	0.00136191	1
5641	ELF3	0	0	0	0	2	0	0	0	123.792	0.658356	0.884074	0.897933	0.00025779	0.871589	0.979377	0.996158	0.00216919	1
19929	ZNF717	0	7	1	0	0	17.7715	40.0255	40.0255	0	0.000165691	0.0274213	0.000249512	1	0.488669	0.979377	0.996158	0.00231947	1
4907	DDX6	0	0	0	0	2	0	0	0	94.8556	0.658219	0.871591	0.895826	0.00043472	0.871589	0.979377	0.996158	0.00344681	1
19449	ZFP36L2	0	1	0	0	2	11.1077	0	0	47.5875	0.112636	0.954183	0.283341	0.00165672	0.871589	0.979377	0.996158	0.00406703	1
10912	MUC6	0	8	1	0	0	14.4014	31.1136	31.1136	0	0.000313515	0.0362637	0.000571872	1	0.629883	0.979377	0.996158	0.00484181	1
13366	PP13439	0	1	0	0	1	40.554	0	0	144.798	0.0270249	0.963529	0.0866057	0.00685782	0.871589	0.979377	0.996158	0.00500606	1
1022	ALS2CR11	0	2	1	0	2	3.90295	20.1127	20.1127	25.0963	0.217835	0.0587875	0.11593	0.00553848	0.871589	0.979377	0.996158	0.00536185	1
16238	SMAD4	0	4	0	0	0	34.4473	0	0	0	0.000140389	0.880642	0.00068276	1	0.488669	0.979377	0.996158	0.00565965	1
13562	PRDM15	0	2	0	0	2	5.6806	0	0	36.5038	0.119907	0.822871	0.284079	0.00274609	0.871589	0.979377	0.996158	0.0063626	1
17501	THRB	0	1	1	0	1	5.91206	79.3023	79.3023	36.1339	0.219723	0.0128528	0.0292006	0.0269147	0.871589	0.979377	0.996158	0.00640423	1
348	AC093323.1	0	1	0	0	1	31.4496	0	0	136.37	0.0358342	0.955462	0.110236	0.00727854	0.871589	0.979377	0.996158	0.00652152	1
14864	RP11-463J10.2	0	1	1	0	0	67.2389	365.952	365.952	0	0.0154274	0.00240216	0.000811925	1	0.871589	0.979377	0.996158	0.00658966	1
560	ADAM17	0	0	0	0	2	0	0	0	62.5835	0.592951	0.857517	0.854363	0.000977171	0.871589	0.979377	0.996158	0.00675254	1
7063	GGT1	2	6	0	0	0	13.0089	0	0	0	0.000180963	0.813559	0.000843727	1	0.488669	0.979377	0.996158	0.00681535	1
1778	ATRAID	0	3	0	0	0	52.7478	0	0	0	0.000183244	0.926135	0.000901919	1	0.488669	0.979377	0.996158	0.00722526	1
5565	EHD3	0	4	0	0	0	31.6014	0	0	0	0.000194582	0.904621	0.000942277	1	0.488669	0.979377	0.996158	0.00750732	1
18222	TRIM51	0	2	0	0	1	11.0814	0	0	96.8292	0.0363174	0.859026	0.108016	0.0102197	0.871589	0.979377	0.996158	0.00862024	1
19925	ZNF711	0	0	0	2	0	0	107.601	107.601	0	0.553881	0.000359989	0.00112315	1	0.871589	0.979377	0.996158	0.00875118	1
16144	SLC6A14	0	0	1	0	1	0	47.3088	47.3088	47.9661	0.5532	0.0227783	0.0553999	0.0204137	0.871589	0.979377	0.996158	0.00880389	1
16362	SNRNP27	0	1	0	0	1	23.4871	0	0	125.824	0.049524	0.911727	0.143835	0.00788368	0.871589	0.979377	0.996158	0.00882447	1
19889	ZNF675	0	4	0	0	0	28.7423	0	0	0	0.000277812	0.854351	0.0012717	1	0.620169	0.979377	0.996158	0.00975066	1
11187	NCOA7	0	0	2	0	0	0	96.326	96.326	0	0.585591	0.000453681	0.00148819	1	0.871589	0.979377	0.996158	0.0111766	1
19767	ZNF518B	0	0	0	0	2	0	0	0	37.7376	0.411314	0.840657	0.702366	0.00257843	0.871589	0.979377	0.996158	0.0132455	1
1951	BCL9L	0	1	1	0	1	3.78492	80.0644	80.0644	19.047	0.343109	0.0127176	0.0369639	0.0498324	0.871589	0.979377	0.996158	0.0134409	1
18508	TWSG1	0	1	0	0	1	18.4115	0	0	96.6236	0.0648079	0.922503	0.180356	0.0102413	0.871589	0.979377	0.996158	0.0134728	1
19940	ZNF737	0	2	0	0	1	12.2158	0	0	48.2338	0.0301885	0.870724	0.0926936	0.0203028	0.871589	0.979377	0.996158	0.013692	1
6725	FRG2C	1	4	0	0	0	20.009	0	0	0	0.000430284	0.842917	0.00193682	1	0.785894	0.979377	0.996158	0.0140355	1
3856	CLCA4	0	0	0	0	2	0	0	0	36.3994	0.448166	0.817375	0.733983	0.00276101	0.871589	0.979377	0.996158	0.0145939	1
1037	AMER1	0	1	2	0	0	3.99663	94.2422	94.2422	0	0.32548	0.000474889	0.00204442	1	0.871589	0.979377	0.996158	0.0147048	1
15468	SECISBP2L	0	1	1	0	1	5.60659	43.9003	43.9003	23.3138	0.232022	0.0247487	0.0533371	0.0410944	0.871589	0.979377	0.996158	0.0156126	1
10511	MLK4	0	3	1	1	0	6.04639	68.4291	68.4291	0	0.0671138	0.000925839	0.00220013	1	0.871589	0.979377	0.996158	0.0156632	1
6838	GABBR1	0	0	1	0	1	0	45.1087	45.1087	22.5791	0.498105	0.0240141	0.0529235	0.0423739	0.871589	0.979377	0.996158	0.0159226	1
13097	PLCG1	0	0	1	1	0	0	67.1675	67.1675	0	0.473991	0.000962414	0.00231205	1	0.871589	0.979377	0.996158	0.0163453	1
11137	NBPF1	1	5	0	0	0	14.1609	0	0	0	0.000586741	0.758938	0.0023896	1	0.871589	0.979377	0.996158	0.0168147	1
11904	OPRK1	0	2	0	0	1	10.482	0	0	45.6371	0.0403156	0.892467	0.119784	0.0214327	0.871589	0.979377	0.996158	0.0178809	1
2621	C2orf81	0	2	0	0	1	12.0527	0	0	35.4239	0.0309719	0.901133	0.0959198	0.0274391	0.871589	0.979377	0.996158	0.0182658	1
2924	CALY	0	1	0	0	1	13.3011	0	0	85.8514	0.0925931	0.943451	0.24208	0.0115112	0.871589	0.979377	0.996158	0.0191801	1
2047	BMPR2	0	1	1	0	1	4.37132	42.6539	42.6539	20.8889	0.29808	0.0255525	0.0631956	0.0456428	0.871589	0.979377	0.996158	0.0197538	1
14698	ROBO2	0	2	0	0	2	3.44762	0	0	23.0677	0.261485	0.720879	0.476306	0.00646909	0.871589	0.979377	0.996158	0.0208984	1
6044	FAM127A	0	0	1	0	0	0	1155.33	1155.33	0	0.857752	0.000693545	0.00308541	1	0.878971	0.979377	0.996158	0.0209224	1
3498	CDK20	0	1	0	0	1	15.2012	0	0	65.6235	0.0800067	0.922575	0.214339	0.0150051	0.871589	0.979377	0.996158	0.0216756	1
10062	MAN2A1	0	0	0	1	1	0	33.0274	33.0274	20.4404	0.491552	0.0339398	0.0705869	0.0465968	0.871589	0.979377	0.996158	0.0220935	1
7375	GPR133	1	0	0	2	0	0	40.9805	40.9805	0	0.329385	0.00186353	0.00333949	1	0.871589	0.979377	0.996158	0.0223811	1
17992	TNKS1BP1	0	1	0	0	2	3.29975	0	0	26.5496	0.390963	0.848858	0.674513	0.00498997	0.871589	0.979377	0.996158	0.022531	1
1146	ANKRD36C	4	3	1	2	0	2.67138	18.9634	18.9634	0	0.19974	0.00106567	0.00342185	1	0.871589	0.979377	0.996158	0.0228497	1
17287	TCF20	0	0	1	0	1	0	39.9196	39.9196	13.6696	0.419157	0.0275019	0.0504717	0.0680744	0.871589	0.979377	0.996158	0.022929	1
10506	MLF1	0	1	0	0	1	13.8998	0	0	62.4232	0.0882447	0.855775	0.227577	0.015762	0.871589	0.979377	0.996158	0.0237837	1
3619	CEP152	0	0	0	0	2	0	0	0	26.4336	0.442411	0.776155	0.720612	0.00503068	0.871589	0.979377	0.996158	0.0239981	1
1465	ARID1A	0	2	0	0	2	4.52046	0	0	18.3488	0.173761	0.814852	0.3767	0.00980771	0.871589	0.979377	0.996158	0.0243874	1
12071	OR4A47	1	4	0	0	0	16.6825	0	0	0	0.000845879	0.884523	0.0037176	1	0.871589	0.979377	0.996158	0.0245164	1
920	AL513478.1	0	2	0	0	0	71.797	0	0	0	0.000837672	0.958347	0.00376796	1	0.871589	0.979377	0.996158	0.0247978	1
6256	FAM63A	0	3	0	0	0	31.209	0	0	0	0.000870422	0.886586	0.00379986	1	0.871589	0.979377	0.996158	0.0249757	1
11438	NLRC5	1	0	1	0	1	0	18.5188	18.5188	18.0016	0.294211	0.0572329	0.0761322	0.0525709	0.871589	0.979377	0.996158	0.0260988	1
4099	COL20A1	2	0	1	0	1	0	10.1585	10.1585	18.4211	0.163384	0.105743	0.0790777	0.0514365	0.871589	0.979377	0.996158	0.0264579	1
16043	SLC35E4	0	1	0	0	1	9.93784	0	0	71.4913	0.127015	0.932104	0.310316	0.0137908	0.871589	0.979377	0.996158	0.0276196	1
13079	PLAC9	0	0	0	0	1	0	0	0	222.998	0.804172	0.944537	0.967436	0.00446391	0.871589	0.979377	0.996158	0.0278324	1
2243	C11orf82	1	1	0	1	1	2.79433	33.0577	33.0577	17.066	0.42735	0.0300169	0.0809669	0.0552906	0.871589	0.979377	0.996158	0.0286906	1
15246	SAA2	0	2	0	0	0	65.216	0	0	0	0.00102333	0.934221	0.00451359	1	0.871589	0.979377	0.996158	0.02889	1
8696	ITIH4	0	3	1	0	0	13.8632	54.8625	54.8625	0	0.00858415	0.0193274	0.00453098	1	0.871589	0.979377	0.996158	0.0289839	1
19439	ZFHX3	1	1	1	0	2	0.86743	16.4478	16.4478	10.1268	0.90423	0.0652946	0.166818	0.0275205	0.91094	0.979377	0.996158	0.0293069	1
797	AKAP7	0	1	0	0	1	10.503	0	0	62.5258	0.119665	0.875871	0.292108	0.0157365	0.871589	0.979377	0.996158	0.0293384	1
13184	PLXNA4	0	4	2	0	0	6.04491	43.0371	43.0371	0	0.0470313	0.00242255	0.00460368	1	0.871589	0.979377	0.996158	0.0293756	1
15275	SAMD9L	0	0	1	0	1	0	24.7827	24.7827	12.9739	0.362298	0.0466657	0.0685357	0.0714586	0.871589	0.979377	0.996158	0.0309473	1
9828	LRRC53	0	1	0	0	2	2.38971	0	0	22.951	0.523409	0.798629	0.781235	0.00652964	0.871589	0.979377	0.996158	0.0320267	1
3816	CIC	0	0	0	0	2	0	0	0	21.8195	0.429119	0.850828	0.721315	0.00716327	0.871589	0.979377	0.996158	0.0323735	1
381	AC112715.2	0	0	0	0	1	0	0	0	183.796	0.845042	0.949332	0.97913	0.00541076	0.874588	0.979377	0.996158	0.0330609	1
15721	SHISA3	0	1	1	0	0	13.6825	235.171	235.171	0	0.0897777	0.00388984	0.00538422	1	0.871589	0.979377	0.996158	0.0335129	1
12977	PIK3CA	0	4	0	0	0	18.4467	0	0	0	0.00139873	0.793304	0.00540452	1	0.871589	0.979377	0.996158	0.0336189	1
11398	NIT1	0	1	1	0	0	18.2716	178.642	178.642	0	0.065355	0.00525555	0.00552422	1	0.871589	0.979377	0.996158	0.0342425	1
16957	SULT6B1	1	1	0	0	1	6.45143	0	0	71.2063	0.181875	0.859144	0.401658	0.0138453	0.871589	0.979377	0.996158	0.0344339	1
11011	MYO3A	0	0	1	0	1	0	15.2616	15.2616	16.1587	0.340523	0.0796594	0.100994	0.0582106	0.871589	0.979377	0.996158	0.0360752	1
15027	RPL36AL	0	0	1	0	0	0	588.358	588.358	0	0.830656	0.0014354	0.0059791	1	0.872184	0.979377	0.996158	0.036589	1
2878	CACNB1	0	3	0	0	0	26.3737	0	0	0	0.00142011	0.890563	0.0059896	1	0.871589	0.979377	0.996158	0.0366427	1
13029	PKD1L1	0	0	0	0	2	0	0	0	17.4594	0.306571	0.726601	0.568566	0.0107223	0.871589	0.979377	0.996158	0.037188	1
1822	B2M	0	0	0	0	1	0	0	0	159.544	0.87098	0.959887	0.985662	0.00622803	0.886153	0.979377	0.996158	0.0374042	1
4270	CPZ	0	2	0	0	1	8.2489	0	0	26.4189	0.0626332	0.878824	0.172477	0.0364441	0.871589	0.979377	0.996158	0.0381512	1
14624	RNF139	0	3	0	0	0	25.8761	0	0	0	0.0015004	0.896427	0.00631976	1	0.871589	0.979377	0.996158	0.0383235	1
13159	PLK2	0	3	0	0	0	25.7602	0	0	0	0.00151996	0.879003	0.00633712	1	0.871589	0.979377	0.996158	0.0384114	1
2274	C12orf65	0	0	0	0	1	0	0	0	150.137	0.795075	0.933254	0.963531	0.00661559	0.871589	0.979377	0.996158	0.0385996	1
3410	CD99L2	0	0	0	0	1	0	0	0	138.866	0.694779	0.867773	0.913857	0.00714863	0.871589	0.979377	0.996158	0.0393989	1
17261	TCAP	0	2	0	0	0	53.3825	0	0	0	0.00155124	0.953798	0.00665492	1	0.871589	0.979377	0.996158	0.040012	1
12775	PEG10	1	1	0	0	1	4.67694	0	0	76.1123	0.255272	0.876918	0.515423	0.0129646	0.871589	0.979377	0.996158	0.0401491	1
6678	FOXH1	0	1	0	0	1	7.89961	0	0	54.1457	0.162301	0.901891	0.372177	0.018127	0.871589	0.979377	0.996158	0.0404702	1
13339	POTEC	1	0	0	0	1	0	0	0	98.8997	0.397064	0.785112	0.67667	0.010008	0.871589	0.979377	0.996158	0.0405983	1
12244	OR6P1	0	1	0	0	1	7.86274	0	0	54.1139	0.163107	0.930565	0.375832	0.0181375	0.871589	0.979377	0.996158	0.0408207	1
14721	RP1-241P17.4	0	2	0	0	0	52.298	0	0	0	0.00161869	0.917383	0.00685963	1	0.871589	0.979377	0.996158	0.041035	1
12481	PAPPA2	0	0	1	0	1	0	18.5251	18.5251	8.8822	0.281641	0.06437	0.0682749	0.100988	0.871589	0.979377	0.996158	0.041211	1
9531	LEMD1	0	0	0	0	1	0	0	0	133.983	0.734227	0.894579	0.936084	0.00740721	0.871589	0.979377	0.996158	0.041404	1
6724	FRG2B	0	3	0	0	0	24.8333	0	0	0	0.00168911	0.879766	0.00698727	1	0.871589	0.979377	0.996158	0.0416697	1
7644	GYPB	0	2	0	0	0	51.6734	0	0	0	0.00165951	0.911611	0.00700554	1	0.871589	0.979377	0.996158	0.0417604	1
4908	DDX60	1	0	1	0	1	0	10.8006	10.8006	15.146	0.265776	0.103942	0.113724	0.0618574	0.871589	0.979377	0.996158	0.0419048	1
17452	TGIF2LX	0	3	0	0	0	24.7666	0	0	0	0.00170222	0.927868	0.00719087	1	0.871589	0.979377	0.996158	0.0426774	1
514	ACTBL2	0	1	0	0	1	7.51978	0	0	52.2527	0.170978	0.899748	0.386851	0.0187712	0.871589	0.979377	0.996158	0.0430263	1
9776	LRP8	0	2	0	0	1	8.40093	0	0	21.4898	0.0606	0.846893	0.165357	0.0444244	0.871589	0.979377	0.996158	0.0434406	1
9967	LYZL2	0	1	1	0	0	12.7898	181.568	181.568	0	0.0966379	0.0051628	0.00735084	1	0.871589	0.979377	0.996158	0.0434651	1
1020	ALS2	0	0	0	1	1	0	21.3806	21.3806	11.3136	0.416851	0.0549484	0.0910375	0.0810785	0.871589	0.979377	0.996158	0.0436141	1
10310	MED29	0	0	0	0	1	0	0	0	129.058	0.792739	0.952145	0.964374	0.00768767	0.871589	0.979377	0.996158	0.0437741	1
6426	FBXW7	0	2	1	0	0	15.8872	55.2246	55.2246	0	0.0181584	0.0191869	0.00742008	1	0.871589	0.979377	0.996158	0.0438049	1
18950	VPREB1	0	0	0	0	1	0	0	0	128.041	0.774557	0.946211	0.957695	0.00774824	0.871589	0.979377	0.996158	0.0438068	1
14113	RABGAP1	0	2	0	0	1	9.08648	0	0	18.2393	0.0525314	0.821033	0.144594	0.051922	0.871589	0.979377	0.996158	0.0442337	1
743	AGXT	0	1	0	0	1	7.5244	0	0	49.0427	0.170867	0.888523	0.38551	0.0199747	0.871589	0.979377	0.996158	0.0451746	1
18237	TRIM65	0	1	1	0	0	10.8183	197.666	197.666	0	0.115901	0.004704	0.00773174	1	0.871589	0.979377	0.996158	0.0453267	1
1316	APOA1	0	0	0	1	0	0	429.709	429.709	0	0.740969	0.00201758	0.00774018	1	0.871589	0.979377	0.996158	0.0453678	1
17403	TEX36	0	0	0	0	1	0	0	0	116.14	0.677786	0.880443	0.907616	0.00853532	0.871589	0.979377	0.996158	0.0453999	1
13954	PTPRS	1	1	0	0	2	0.897639	0	0	19.8891	0.927366	0.727396	0.938792	0.00847912	0.931539	0.979377	0.996158	0.0464339	1
3376	CD44	0	3	0	0	0	23.4415	0	0	0	0.00199294	0.865762	0.00806791	1	0.871589	0.979377	0.996158	0.0469541	1
2917	CALML4	0	2	0	0	0	47.825	0	0	0	0.00194802	0.935371	0.00817386	1	0.871589	0.979377	0.996158	0.0474641	1
17012	SYCP3	0	0	0	0	1	0	0	0	114.917	0.771845	0.902126	0.951828	0.00862534	0.871589	0.979377	0.996158	0.047637	1
13496	PPP3R1	0	0	0	0	1	0	0	0	113.532	0.789717	0.921943	0.960563	0.00872962	0.871589	0.979377	0.996158	0.048478	1
12110	OR4N2	0	0	0	0	1	0	0	0	102.497	0.606368	0.913172	0.870975	0.00966021	0.871589	0.979377	0.996158	0.048614	1
19859	ZNF626	0	1	0	0	1	8.09391	0	0	42.1424	0.158174	0.896206	0.364462	0.023168	0.871589	0.979377	0.996158	0.0487576	1
8071	HOXC13	0	1	0	0	1	5.34467	0	0	58.3491	0.24363	0.926109	0.50344	0.0168436	0.871589	0.979377	0.996158	0.0489288	1
17075	TAAR5	0	3	0	0	0	23.2226	0	0	0	0.00204712	0.920155	0.00849651	1	0.871589	0.979377	0.996158	0.0490087	1
2069	BPGM	0	0	0	0	1	0	0	0	108.174	0.710659	0.932088	0.930287	0.00915797	0.871589	0.979377	0.996158	0.0491185	1
16858	STK3	0	3	0	0	0	22.8215	0	0	0	0.00215155	0.862935	0.00864033	1	0.871589	0.979377	0.996158	0.0496933	1
7517	GRINA	0	2	0	0	0	46.4068	0	0	0	0.00207318	0.930598	0.00864418	1	0.871589	0.979377	0.996158	0.0497115	1
11393	NIPBL	0	3	1	0	1	5.69864	13.7705	13.7705	8.93905	0.0764952	0.089151	0.0863063	0.100412	0.871589	0.979377	0.996158	0.049816	1
17465	THAP1	0	0	0	0	1	0	0	0	109.924	0.792481	0.934569	0.962815	0.00901348	0.871589	0.979377	0.996158	0.0498737	1
4591	CWC15	0	0	0	0	1	0	0	0	106.971	0.75928	0.913281	0.948686	0.00925998	0.871589	0.979377	0.996158	0.0503785	1
8535	INPP1	0	1	1	0	0	12.4318	154.977	154.977	0	0.0996732	0.0061423	0.00879454	1	0.871589	0.979377	0.996158	0.0504246	1
6967	GBP3	0	3	0	0	0	22.6216	0	0	0	0.00220621	0.856224	0.00880271	1	0.871589	0.979377	0.996158	0.0504633	1
19331	ZBTB3	0	1	1	0	0	10.551	174.192	174.192	0	0.119077	0.00540295	0.00893357	1	0.871589	0.979377	0.996158	0.0510816	1
3923	CLECL1	0	0	1	0	0	0	378.552	378.552	0	0.774962	0.00231536	0.00899342	1	0.871589	0.979377	0.996158	0.0513638	1
1364	AQP2	0	1	0	1	0	9.3222	188.91	188.91	0	0.136046	0.00494334	0.00906978	1	0.871589	0.979377	0.996158	0.0517232	1
9971	LZTFL1	0	2	0	0	0	44.9652	0	0	0	0.00221292	0.901495	0.00909259	1	0.871589	0.979377	0.996158	0.0518304	1
17878	TMEM80	0	0	0	1	0	0	371.799	371.799	0	0.767518	0.00236112	0.00911132	1	0.871589	0.979377	0.996158	0.0519185	1
10183	MAT2B	0	2	0	0	0	45.0005	0	0	0	0.00220934	0.920581	0.00913764	1	0.871589	0.979377	0.996158	0.0520421	1
6123	FAM182B	0	2	0	0	0	44.9211	0	0	0	0.00221742	0.93621	0.00920709	1	0.871589	0.979377	0.996158	0.0523679	1
2013	BLACE	0	0	0	0	1	0	0	0	102.323	0.757444	0.950288	0.951641	0.00967645	0.871589	0.979377	0.996158	0.0523745	1
19766	ZNF517	0	3	0	0	0	22.4114	0	0	0	0.0022657	0.919917	0.00932434	1	0.871589	0.979377	0.996158	0.0529168	1
738	AGT	0	1	0	0	1	7.65731	0	0	39.8518	0.167738	0.912136	0.38245	0.0244664	0.871589	0.979377	0.996158	0.0530703	1
705	AGAP6	1	0	0	0	1	0	0	0	84.4081	0.529504	0.862008	0.809313	0.0117057	0.871589	0.979377	0.996158	0.0536132	1
19128	WFDC12	0	0	0	1	0	0	363.001	363.001	0	0.795994	0.0024234	0.00949857	1	0.871589	0.979377	0.996158	0.0537297	1
10934	MXD4	0	2	0	0	0	43.8479	0	0	0	0.00233098	0.928904	0.00962032	1	0.871589	0.979377	0.996158	0.0542959	1
4404	CST1	0	0	0	0	1	0	0	0	96.2051	0.74067	0.920451	0.942179	0.0102853	0.871589	0.979377	0.996158	0.0546222	1
7249	GNPAT	0	3	0	0	0	21.7888	0	0	0	0.00245474	0.859128	0.00972701	1	0.871589	0.979377	0.996158	0.0547908	1
2651	C3orf83	1	0	0	0	1	0	0	0	91.2978	0.664815	0.900249	0.903559	0.0108321	0.871589	0.979377	0.996158	0.0550704	1
2660	C4orf22	0	0	0	0	1	0	0	0	90.8053	0.664559	0.888699	0.901984	0.0108902	0.871589	0.979377	0.996158	0.0552339	1
6183	FAM216A	0	0	0	0	1	0	0	0	93.5695	0.745763	0.920452	0.944253	0.0105719	0.871589	0.979377	0.996158	0.0559714	1
4489	CTD-2144E22.5	0	3	0	0	0	21.7832	0	0	0	0.00245655	0.931329	0.0100806	1	0.871589	0.979377	0.996158	0.0564227	1
13036	PKHD1L1	1	7	0	0	1	4.3684	0	0	5.7175	0.0328794	0.556908	0.0679169	0.148433	0.871589	0.979377	0.996158	0.0564249	1
19419	ZDHHC3	0	1	1	0	0	12.7889	129.532	129.532	0	0.0966452	0.00748073	0.0102515	1	0.871589	0.979377	0.996158	0.0572069	1
2035	BMP2	0	1	0	0	1	6.89909	0	0	39.3129	0.187176	0.903458	0.414208	0.0247933	0.871589	0.979377	0.996158	0.0572896	1
15709	SHC1	0	1	0	0	1	9.1591	0	0	31.053	0.138643	0.906747	0.330385	0.0311785	0.871589	0.979377	0.996158	0.0574329	1
4818	DCLK1	1	1	2	0	0	1.9343	35.5866	35.5866	0	0.598935	0.00249871	0.0103298	1	0.871589	0.979377	0.996158	0.057565	1
14915	RP11-723O4.6	0	1	0	0	1	5.60793	0	0	45.3462	0.231966	0.875264	0.480328	0.0215672	0.871589	0.979377	0.996158	0.0577001	1
12837	PGAP2	1	0	0	0	1	0	0	0	81.8553	0.592856	0.890285	0.859066	0.0120662	0.871589	0.979377	0.996158	0.0577292	1
11580	NPM2	0	0	0	0	1	0	0	0	89.4301	0.735153	0.905491	0.938028	0.0110557	0.871589	0.979377	0.996158	0.0577516	1
15671	SH2D3A	0	0	0	0	1	0	0	0	80.0347	0.576471	0.883735	0.847447	0.0123373	0.871589	0.979377	0.996158	0.0581377	1
10572	MOB1B	0	2	0	0	0	41.4519	0	0	0	0.00261755	0.925294	0.0106867	1	0.871589	0.979377	0.996158	0.0591909	1
6241	FAM47B	1	2	0	0	1	3.07027	0	0	47.4038	0.261572	0.849532	0.518778	0.0206508	0.871589	0.979377	0.996158	0.0593111	1
4024	CNNM1	1	3	0	0	1	4.38806	0	0	20.4837	0.0938143	0.80725	0.233095	0.0465028	0.871589	0.979377	0.996158	0.0598838	1
18464	TUBA3C	1	0	0	0	1	0	0	0	56.8265	0.344794	0.838111	0.629044	0.017287	0.871589	0.979377	0.996158	0.0600407	1
4684	CYP27B1	0	1	0	0	1	7.49261	0	0	34.5777	0.171632	0.896741	0.387662	0.0280913	0.871589	0.979377	0.996158	0.0601115	1
301	AC068039.1	0	1	0	0	0	333.502	0	0	0	0.00265748	0.96932	0.0109358	1	0.871589	0.979377	0.996158	0.0603186	1
9871	LRTOMT	0	0	0	0	1	0	0	0	83.4103	0.707693	0.909774	0.92645	0.011844	0.871589	0.979377	0.996158	0.0604861	1
11550	NPCDR1	0	2	0	0	0	40.5192	0	0	0	0.00274327	0.922533	0.0111461	1	0.871589	0.979377	0.996158	0.0612663	1
15864	SLC17A1	0	1	0	0	1	5.28126	0	0	43.1409	0.246604	0.840337	0.495521	0.0226442	0.871589	0.979377	0.996158	0.0616014	1
17928	TMSB15B	0	0	0	1	0	0	305.86	305.86	0	0.816935	0.00292003	0.0113932	1	0.871589	0.979377	0.996158	0.0623746	1
2170	BUD13	0	1	0	0	1	7.02644	0	0	34.2437	0.183624	0.881827	0.406009	0.0283574	0.871589	0.979377	0.996158	0.0629119	1
4018	CNKSR1	0	1	0	0	1	5.74336	0	0	39.3633	0.226362	0.841579	0.466485	0.0247624	0.871589	0.979377	0.996158	0.0630812	1
20037	ZNRF3	0	2	0	0	1	6.03101	0	0	22.1273	0.108411	0.866115	0.267975	0.0432009	0.871589	0.979377	0.996158	0.0631947	1
8328	IFNGR2	0	0	0	0	1	0	0	0	80.32	0.746223	0.914416	0.943722	0.012294	0.871589	0.979377	0.996158	0.0633077	1
2623	C2orf83	0	0	1	0	0	0	287.639	287.639	0	0.752212	0.0031222	0.0116373	1	0.871589	0.979377	0.996158	0.0634645	1
9535	LENG1	0	0	0	0	1	0	0	0	79.7176	0.758056	0.931413	0.95026	0.0123857	0.871589	0.979377	0.996158	0.0640531	1
10459	MICU3	0	2	1	0	0	11.6427	56.6077	56.6077	0	0.033078	0.018668	0.0118393	1	0.871589	0.979377	0.996158	0.0643621	1
14312	RBMXL1	0	3	0	0	0	20.1832	0	0	0	0.00304848	0.857679	0.0118483	1	0.871589	0.979377	0.996158	0.0644025	1
3406	CD93	0	1	0	0	1	7.07734	0	0	33.0772	0.182239	0.901833	0.405924	0.0293275	0.871589	0.979377	0.996158	0.0646525	1
9609	LILRB5	0	3	0	0	0	20.1951	0	0	0	0.0030434	0.873927	0.0119503	1	0.871589	0.979377	0.996158	0.0648542	1
11968	OR14C36	0	0	0	0	1	0	0	0	68.3661	0.553068	0.906467	0.833607	0.014412	0.871589	0.979377	0.996158	0.0651358	1
11289	NEK7	0	0	0	0	1	0	0	0	74.7875	0.694022	0.871027	0.91408	0.0131912	0.871589	0.979377	0.996158	0.0653297	1
13880	PTGER1	0	0	0	0	1	0	0	0	69.5261	0.573883	0.927976	0.850652	0.014175	0.871589	0.979377	0.996158	0.0653305	1
18828	USP40	0	4	0	0	0	14.3429	0	0	0	0.00334734	0.794099	0.0120896	1	0.871589	0.979377	0.996158	0.0654702	1
10570	MOAP1	0	2	0	0	0	38.837	0	0	0	0.00299357	0.933663	0.0121075	1	0.871589	0.979377	0.996158	0.0655491	1
19316	ZBTB1	0	1	0	0	1	6.96049	0	0	32.3228	0.185447	0.874974	0.408143	0.0299911	0.871589	0.979377	0.996158	0.0661362	1
15800	SKAP2	0	0	0	0	1	0	0	0	74.4075	0.713278	0.88907	0.926102	0.0132577	0.871589	0.979377	0.996158	0.0663003	1
14069	RAB32	0	0	1	0	0	0	270.435	270.435	0	0.746499	0.00333944	0.0123216	1	0.871589	0.979377	0.996158	0.0664924	1
15251	SACS	0	2	0	0	2	2.56729	0	0	12.3674	0.390555	0.72797	0.628538	0.0196318	0.871589	0.979377	0.996158	0.0665703	1
16408	SNX30	0	1	0	1	0	10.4197	125.75	125.75	0	0.120697	0.00772874	0.0124333	1	0.871589	0.979377	0.996158	0.0669829	1
6175	FAM211B	0	0	0	0	1	0	0	0	73.7419	0.709791	0.932262	0.929902	0.0133757	0.871589	0.979377	0.996158	0.0670038	1
5365	DTYMK	0	2	0	0	0	38.252	0	0	0	0.00308853	0.948712	0.0124988	1	0.871589	0.979377	0.996158	0.0672699	1
4223	CPAMD8	0	1	1	0	1	1.49282	18.0848	18.0848	13.6606	0.764007	0.0660993	0.18397	0.0681162	0.871589	0.979377	0.996158	0.0674127	1
17025	SYNE2	0	3	0	0	2	2.9481	0	0	10.006	0.273269	0.639302	0.447128	0.0280748	0.871589	0.979377	0.996158	0.0675075	1
10198	MBD2	0	0	0	0	1	0	0	0	68.2873	0.625386	0.898633	0.881068	0.0144284	0.871589	0.979377	0.996158	0.0682041	1
17551	TIMP3	0	0	0	0	1	0	0	0	71.491	0.718868	0.912408	0.931872	0.0137909	0.871589	0.979377	0.996158	0.0688101	1
14867	RP11-474G23.1	0	0	0	0	1	0	0	0	69.039	0.67456	0.904566	0.909468	0.0142736	0.871589	0.979377	0.996158	0.0693755	1
13471	PPP1R42	0	0	0	0	1	0	0	0	69.8194	0.70111	0.888926	0.920442	0.0141163	0.871589	0.979377	0.996158	0.0694272	1
5912	EVL	0	0	0	0	1	0	0	0	68.7999	0.678771	0.890414	0.909673	0.0143224	0.871589	0.979377	0.996158	0.0695812	1
11947	OR11H1	0	2	0	0	0	37.192	0	0	0	0.00327225	0.92793	0.0131116	1	0.871589	0.979377	0.996158	0.0699407	1
8431	IL17REL	0	0	0	0	1	0	0	0	67.9722	0.667973	0.905939	0.90618	0.0144943	0.871589	0.979377	0.996158	0.0700395	1
12761	PDZD7	0	3	0	0	0	19.5026	0	0	0	0.00335738	0.883061	0.0131374	1	0.871589	0.979377	0.996158	0.0700523	1
13472	PPP1R7	0	0	0	0	1	0	0	0	68.6969	0.688789	0.901277	0.91626	0.0143436	0.871589	0.979377	0.996158	0.0700744	1
12322	OSGEP	0	0	0	0	1	0	0	0	68.981	0.716213	0.906305	0.929903	0.0142854	0.871589	0.979377	0.996158	0.0706869	1
9858	LRRK2	0	1	1	0	1	1.97672	15.1889	15.1889	15.0294	0.614164	0.0800778	0.21384	0.0623066	0.871589	0.979377	0.996158	0.0708579	1
17254	TBX4	0	3	0	0	0	19.371	0	0	0	0.00342177	0.880381	0.0133475	1	0.871589	0.979377	0.996158	0.0709608	1
5878	ESRRB	0	1	0	0	1	4.86943	0	0	38.476	0.267684	0.866148	0.529559	0.0253187	0.871589	0.979377	0.996158	0.0712209	1
6393	FBXO25	0	0	0	0	1	0	0	0	67.0275	0.690276	0.887723	0.915031	0.0146955	0.871589	0.979377	0.996158	0.0713894	1
18282	TRO	0	2	0	0	1	5.88901	0	0	19.272	0.112867	0.849144	0.274558	0.0492796	0.871589	0.979377	0.996158	0.0717481	1
7457	GPRC5C	0	0	0	0	1	0	0	0	62.5226	0.590047	0.916941	0.860687	0.0157373	0.871589	0.979377	0.996158	0.0718116	1
17361	TELO2	0	1	0	0	1	5.29229	0	0	35.7416	0.246082	0.87313	0.500508	0.0272019	0.871589	0.979377	0.996158	0.0721119	1
4383	CSNK1A1L	0	0	0	0	1	0	0	0	62.3905	0.607435	0.892876	0.869188	0.0157701	0.871589	0.979377	0.996158	0.0725088	1
17449	TGIF1	0	0	0	1	0	0	227.369	227.369	0	0.68037	0.00403596	0.013836	1	0.871589	0.979377	0.996158	0.0730609	1
8362	IGFBP1	0	0	0	0	1	0	0	0	64.6413	0.680351	0.923482	0.914663	0.0152295	0.871589	0.979377	0.996158	0.0734624	1
16024	SLC34A3	0	0	0	0	1	0	0	0	62.1276	0.619947	0.914655	0.879661	0.0158358	0.871589	0.979377	0.996158	0.0734632	1
10091	MAP2K7	0	0	0	0	1	0	0	0	64.8755	0.697355	0.926827	0.923478	0.0151754	0.871589	0.979377	0.996158	0.0738222	1
7643	GYPA	0	2	0	0	0	35.7056	0	0	0	0.00355817	0.899072	0.0140188	1	0.871589	0.979377	0.996158	0.0738419	1
15865	SLC17A2	1	1	0	0	1	3.69318	0	0	41.1564	0.324939	0.805244	0.592548	0.0237097	0.871589	0.979377	0.996158	0.0739713	1
10057	MAMSTR	0	0	0	0	1	0	0	0	64.8977	0.711723	0.93195	0.930765	0.0151703	0.871589	0.979377	0.996158	0.0742734	1
4555	CTSD	0	0	0	0	1	0	0	0	64.7111	0.716129	0.92791	0.932379	0.0152134	0.871589	0.979377	0.996158	0.0745487	1
7902	HIST1H3B	0	0	0	0	1	0	0	0	65.6837	0.748028	0.947133	0.947703	0.0149915	0.871589	0.979377	0.996158	0.0746461	1
5064	DIMT1	0	0	0	0	1	0	0	0	64.6688	0.727937	0.898343	0.933967	0.0152232	0.871589	0.979377	0.996158	0.0746903	1
5639	ELF1	1	3	0	0	0	15.193	0	0	0	0.0037642	0.830707	0.0143358	1	0.871589	0.979377	0.996158	0.0751912	1
12511	PARP4	1	5	0	0	0	8.83051	0	0	0	0.00417164	0.738945	0.0143544	1	0.871589	0.979377	0.996158	0.0752703	1
2884	CACNG3	0	0	0	0	1	0	0	0	57.665	0.585863	0.861869	0.850434	0.01704	0.871589	0.979377	0.996158	0.0758507	1
15798	SKA3	0	2	0	0	0	35.0774	0	0	0	0.00369015	0.912314	0.0145593	1	0.871589	0.979377	0.996158	0.0761381	1
14393	REPIN1	0	1	0	0	1	5.75904	0	0	31.584	0.225729	0.903873	0.474731	0.0306706	0.871589	0.979377	0.996158	0.0761425	1
17180	TAX1BP1	0	1	0	0	1	6.47765	0	0	28.2199	0.199899	0.848277	0.427379	0.0341993	0.871589	0.979377	0.996158	0.0763782	1
6069	FAM150B	0	0	1	0	0	0	224.891	224.891	0	0.730304	0.00408461	0.0146163	1	0.871589	0.979377	0.996158	0.0763791	1
16142	SLC6A12	0	3	0	0	0	18.5885	0	0	0	0.00384052	0.863148	0.0146778	1	0.871589	0.979377	0.996158	0.0766389	1
17958	TNFRSF12A	0	0	0	0	1	0	0	0	64.0755	0.777047	0.948128	0.958728	0.0153619	0.871589	0.979377	0.996158	0.0768504	1
12316	OSBPL7	0	3	0	0	0	18.5255	0	0	0	0.00387712	0.862779	0.0148016	1	0.871589	0.979377	0.996158	0.0771611	1
18288	TRPC4	0	2	0	0	1	6.25924	0	0	15.3243	0.101767	0.793226	0.244713	0.0611824	0.871589	0.979377	0.996158	0.0778785	1
14481	RGS6	1	0	0	0	1	0	0	0	43.3734	0.401243	0.733564	0.668788	0.0225256	0.871589	0.979377	0.996158	0.0782678	1
18228	TRIM59	0	0	0	0	1	0	0	0	57.3858	0.634143	0.879414	0.883525	0.0171214	0.871589	0.979377	0.996158	0.0785292	1
19744	ZNF486	0	0	0	0	1	0	0	0	58.4502	0.660098	0.903958	0.90169	0.016815	0.871589	0.979377	0.996158	0.0786747	1
11075	NACA2	0	0	0	0	1	0	0	0	57.8019	0.653425	0.907837	0.8985	0.0170003	0.871589	0.979377	0.996158	0.079147	1
5462	EBNA1BP2	0	1	0	1	0	11.9086	91.1209	91.1209	0	0.104444	0.0110238	0.0153263	1	0.871589	0.979377	0.996158	0.0793625	1
2086	BRAF	0	3	0	0	0	18.0277	0	0	0	0.00418303	0.824324	0.0154262	1	0.871589	0.979377	0.996158	0.0797794	1
15123	RRH	0	0	0	0	1	0	0	0	56.8709	0.656325	0.896131	0.898584	0.0172737	0.871589	0.979377	0.996158	0.0801783	1
1000	ALKBH5	0	0	0	0	1	0	0	0	56.3792	0.652576	0.93282	0.900656	0.0174217	0.871589	0.979377	0.996158	0.0808816	1
4867	DDRGK1	0	2	0	0	0	33.71	0	0	0	0.00400351	0.916601	0.0157002	1	0.871589	0.979377	0.996158	0.0809202	1
19459	ZFP90	1	0	0	0	1	0	0	0	45.0835	0.448369	0.787191	0.726382	0.0216901	0.871589	0.979377	0.996158	0.0811488	1
7843	HIBCH	0	0	0	0	1	0	0	0	56.1306	0.680892	0.867657	0.906999	0.0174975	0.871589	0.979377	0.996158	0.0816253	1
19979	ZNF791	0	0	0	0	1	0	0	0	55.2831	0.654474	0.87335	0.894079	0.0177608	0.871589	0.979377	0.996158	0.0816643	1
14583	RNASE11	0	0	1	0	0	0	191.978	191.978	0	0.655535	0.00485687	0.0159563	1	0.871589	0.979377	0.996158	0.0819819	1
462	ACKR4	0	2	0	0	0	33.4533	0	0	0	0.0040667	0.930112	0.0159868	1	0.871589	0.979377	0.996158	0.0821081	1
10774	MSANTD3	0	0	0	0	1	0	0	0	56.8349	0.708125	0.910365	0.926725	0.0172845	0.871589	0.979377	0.996158	0.0822369	1
1197	ANXA11	0	0	0	0	1	0	0	0	54.546	0.647583	0.881673	0.891595	0.0179964	0.871589	0.979377	0.996158	0.0823509	1
13095	PLCD4	0	1	0	0	1	5.41921	0	0	29.3898	0.240219	0.854161	0.48896	0.0328836	0.871589	0.979377	0.996158	0.0824881	1
8270	IDH2	0	0	0	0	1	0	0	0	56.0677	0.690595	0.913241	0.918676	0.0175167	0.871589	0.979377	0.996158	0.0825437	1
15792	SIX3	0	1	0	0	1	5.44969	0	0	29.825	0.238849	0.934138	0.497128	0.0324196	0.871589	0.979377	0.996158	0.0826449	1
10148	2002-03-01	0	0	0	0	1	0	0	0	55.1704	0.66933	0.913646	0.907834	0.0177965	0.871589	0.979377	0.996158	0.082808	1
5542	EFNB3	0	0	0	0	1	0	0	0	55.2589	0.682775	0.905312	0.913781	0.0177685	0.871589	0.979377	0.996158	0.0831389	1
9026	KIAA1586	0	1	0	0	1	6.92275	0	0	24.1484	0.186506	0.873836	0.409722	0.0397317	0.871589	0.979377	0.996158	0.0833137	1
3624	CEP192	0	3	0	0	1	6.11201	0	0	8.91517	0.065515	0.745295	0.161891	0.100653	0.871589	0.979377	0.996158	0.0833793	1
9317	KRTAP16-1	0	0	0	0	1	0	0	0	52.6112	0.612083	0.907311	0.873938	0.0186457	0.871589	0.979377	0.996158	0.0833805	1
1482	ARL13B	0	0	0	0	1	0	0	0	53.8627	0.665383	0.866098	0.898704	0.0182205	0.871589	0.979377	0.996158	0.0837083	1
8596	IQCG	0	0	0	0	1	0	0	0	53.9789	0.662689	0.88728	0.900768	0.018182	0.871589	0.979377	0.996158	0.0837204	1
14299	RBM46	0	3	0	0	0	17.7896	0	0	0	0.00434054	0.863864	0.0164128	1	0.871589	0.979377	0.996158	0.0838644	1
4671	CYP11B2	0	2	0	1	0	8.69462	62.6205	62.6205	0	0.0569361	0.0166923	0.016416	1	0.871589	0.979377	0.996158	0.0838777	1
13244	POC1A	0	0	0	0	1	0	0	0	53.5131	0.666807	0.901223	0.904949	0.0183373	0.871589	0.979377	0.996158	0.0846093	1
16409	SNX31	0	0	0	0	1	0	0	0	50.1183	0.589741	0.844567	0.84988	0.0195546	0.871589	0.979377	0.996158	0.0847108	1
13626	PRKCSH	0	0	0	0	1	0	0	0	53.1923	0.66869	0.880985	0.902983	0.0184458	0.871589	0.979377	0.996158	0.0848632	1
12752	PDX1	0	0	0	0	1	0	0	0	50.4933	0.597217	0.913592	0.86509	0.0194123	0.871589	0.979377	0.996158	0.085424	1
10391	MEX3D	0	1	0	0	1	4.77578	0	0	31.3193	0.27295	0.923817	0.544545	0.0309217	0.871589	0.979377	0.996158	0.0856073	1
11919	OR10G2	0	0	0	0	1	0	0	0	48.7783	0.559102	0.924813	0.839826	0.0200808	0.871589	0.979377	0.996158	0.0857141	1
9143	KLHL17	1	0	0	0	1	0	0	0	47.1035	0.530772	0.879321	0.812967	0.0207797	0.871589	0.979377	0.996158	0.0858316	1
17619	TMBIM4	0	2	0	0	0	32.3104	0	0	0	0.00436653	0.90772	0.0169374	1	0.871589	0.979377	0.996158	0.0860119	1
12947	PIGB	0	0	0	0	1	0	0	0	52.079	0.663667	0.875301	0.899388	0.0188326	0.871589	0.979377	0.996158	0.0860135	1
13067	PLA2G4C	0	3	0	0	0	17.4243	0	0	0	0.00459785	0.839691	0.0170123	1	0.871589	0.979377	0.996158	0.0863173	1
17006	SYCE2	0	0	1	0	0	0	199.326	199.326	0	0.780044	0.00466112	0.0170671	1	0.871589	0.979377	0.996158	0.0865406	1
6623	FMO6P	1	0	0	0	1	0	0	0	44.6853	0.497172	0.844826	0.780466	0.0218791	0.871589	0.979377	0.996158	0.0865761	1
4244	CPNE5	0	0	0	0	1	0	0	0	46.6209	0.544929	0.839604	0.81778	0.0209901	0.871589	0.979377	0.996158	0.08694	1
16375	SNRPE	0	0	0	1	0	0	204.435	204.435	0	0.837104	0.00453375	0.0171658	1	0.87286	0.979377	0.996158	0.086942	1
14283	RBM24	0	0	0	1	0	0	178.342	178.342	0	0.655593	0.00526524	0.0171663	1	0.871589	0.979377	0.996158	0.086944	1
18344	TSPAN14	0	0	1	0	0	0	188.821	188.821	0	0.718264	0.00494588	0.0172146	1	0.871589	0.979377	0.996158	0.0871403	1
17113	TAF6	1	0	0	0	1	0	0	0	44.1692	0.494823	0.842824	0.778156	0.0221289	0.871589	0.979377	0.996158	0.0871611	1
5201	DNAJC22	0	0	0	0	1	0	0	0	52.246	0.687092	0.931167	0.918842	0.0187735	0.871589	0.979377	0.996158	0.0872836	1
12280	OR8K5	0	0	0	0	1	0	0	0	47.9072	0.573939	0.887738	0.846247	0.0204383	0.871589	0.979377	0.996158	0.0874701	1
10256	MCOLN2	0	0	0	0	1	0	0	0	47.7557	0.577559	0.860735	0.844644	0.0205018	0.871589	0.979377	0.996158	0.0875547	1
6326	FANK1	0	0	0	0	1	0	0	0	49.9154	0.641842	0.863203	0.885249	0.0196325	0.871589	0.979377	0.996158	0.0878099	1
17042	SYP	0	0	1	0	0	0	187.264	187.264	0	0.72175	0.00499095	0.0174066	1	0.871589	0.979377	0.996158	0.0879191	1
2311	C15orf27	0	0	0	0	1	0	0	0	48.0712	0.587603	0.895214	0.856552	0.02037	0.871589	0.979377	0.996158	0.0880866	1
11816	OAF	0	2	0	0	0	31.956	0	0	0	0.0044661	0.947669	0.0174744	1	0.871589	0.979377	0.996158	0.0881937	1
16624	SPOCK3	0	2	0	1	0	10.5495	43.8116	43.8116	0	0.0398342	0.0248043	0.0174752	1	0.871589	0.979377	0.996158	0.0881968	1
9802	LRRC31	0	0	0	0	1	0	0	0	48.8412	0.618301	0.866226	0.871892	0.0200555	0.871589	0.979377	0.996158	0.0882413	1
4597	CWH43	0	1	0	0	1	3.39407	0	0	36.2551	0.380727	0.804857	0.651955	0.0268272	0.871589	0.979377	0.996158	0.0882573	1
5745	ENTPD5	0	0	0	0	1	0	0	0	51.4198	0.703727	0.881983	0.920568	0.0190693	0.871589	0.979377	0.996158	0.088518	1
11602	NPY4R	0	0	0	0	1	0	0	0	49.3255	0.627309	0.920827	0.8848	0.0198625	0.871589	0.979377	0.996158	0.0885978	1
18437	TTI2	0	0	0	0	1	0	0	0	50.9176	0.68416	0.90515	0.914459	0.0192537	0.871589	0.979377	0.996158	0.0887286	1
10721	MRPL55	0	0	1	0	0	0	189.364	189.364	0	0.754499	0.00493036	0.0176525	1	0.871589	0.979377	0.996158	0.0889137	1
5219	DNALI1	0	0	1	0	0	0	186.278	186.278	0	0.732968	0.00501992	0.0176562	1	0.871589	0.979377	0.996158	0.0889283	1
15940	SLC25A27	0	0	0	0	1	0	0	0	49.8615	0.670332	0.85637	0.89948	0.0196533	0.871589	0.979377	0.996158	0.0890154	1
17526	TIGD3	1	0	0	0	1	0	0	0	47.8066	0.603746	0.903702	0.867964	0.0204804	0.871589	0.979377	0.996158	0.0894126	1
6666	FOXD4	0	0	0	0	1	0	0	0	46.5691	0.569713	0.921805	0.847164	0.021013	0.871589	0.979377	0.996158	0.0895141	1
9595	LIFR	0	2	0	0	1	6.25756	0	0	12.6376	0.101813	0.786293	0.243625	0.0732185	0.871589	0.979377	0.996158	0.0896609	1
17425	TFEC	0	1	1	0	0	11.7304	78.924	78.924	0	0.106169	0.0129209	0.0178411	1	0.871589	0.979377	0.996158	0.0896739	1
8	AAAS	0	0	0	0	1	0	0	0	50.1995	0.691972	0.885871	0.915573	0.0195236	0.871589	0.979377	0.996158	0.0898115	1
8225	HTRA3	0	1	1	0	0	5.95643	130.156	130.156	0	0.218038	0.00744131	0.017899	1	0.871589	0.979377	0.996158	0.089907	1
967	ALDH2	0	0	0	0	1	0	0	0	48.4569	0.63572	0.902674	0.887738	0.0202112	0.871589	0.979377	0.996158	0.0900808	1
10199	MBD3	0	2	0	0	0	31.4798	0	0	0	0.00460526	0.942951	0.0179498	1	0.871589	0.979377	0.996158	0.0901111	1
17027	SYNE4	0	0	0	0	1	0	0	0	49.8436	0.686025	0.897294	0.914335	0.0196602	0.871589	0.979377	0.996158	0.0902166	1
16981	SUSD1	1	0	0	0	1	0	0	0	39.8614	0.456758	0.814622	0.7398	0.0244607	0.871589	0.979377	0.996158	0.0906984	1
12556	PCBP2	0	0	0	0	1	0	0	0	49.166	0.67899	0.891948	0.910011	0.0199257	0.871589	0.979377	0.996158	0.090845	1
11956	OR13C3	0	0	0	0	1	0	0	0	45.8425	0.575895	0.915	0.850834	0.0213388	0.871589	0.979377	0.996158	0.090938	1
16975	SUPT7L	0	0	0	0	1	0	0	0	48.4009	0.657076	0.908039	0.900546	0.0202341	0.871589	0.979377	0.996158	0.0912024	1
6117	FAM179A	0	3	1	0	0	8.15968	40.3102	40.3102	0	0.033393	0.0272064	0.018243	1	0.871589	0.979377	0.996158	0.0912877	1
15699	SH3RF3	0	2	1	0	0	6.36781	84.9767	84.9767	0	0.0988125	0.0119075	0.0182555	1	0.871589	0.979377	0.996158	0.0913377	1
14852	RP11-432B6.3	0	1	0	0	1	5.57083	0	0	24.9903	0.233546	0.830952	0.474964	0.0384457	0.871589	0.979377	0.996158	0.0913568	1
6972	GBX1	0	0	1	0	0	0	154.11	154.11	0	0.587651	0.00618029	0.0182737	1	0.871589	0.979377	0.996158	0.0914105	1
9779	LRR1	0	0	0	0	1	0	0	0	50.1182	0.730473	0.910026	0.936643	0.0195547	0.871589	0.979377	0.996158	0.0915786	1
16033	SLC35B4	0	2	0	0	0	30.9578	0	0	0	0.00476523	0.90588	0.0183211	1	0.871589	0.979377	0.996158	0.0916001	1
1798	AURKA	0	0	0	0	1	0	0	0	49.3414	0.705904	0.901403	0.924515	0.0198563	0.871589	0.979377	0.996158	0.0917453	1
12681	PDCD6IP	0	3	0	0	0	16.917	0	0	0	0.00498959	0.848144	0.0184333	1	0.871589	0.979377	0.996158	0.0920486	1
10847	MTHFS	0	0	1	0	0	0	175.77	175.77	0	0.718948	0.00534979	0.0184914	1	0.871589	0.979377	0.996158	0.0922803	1
6525	FGFRL1	0	0	0	0	1	0	0	0	45.2396	0.586062	0.902802	0.856451	0.0216169	0.871589	0.979377	0.996158	0.0923698	1
3298	CCR3	0	0	0	0	1	0	0	0	46.3383	0.621513	0.897611	0.878582	0.0211154	0.871589	0.979377	0.996158	0.0925205	1
16777	ST20-MTHFS	0	0	1	0	0	0	182.061	182.061	0	0.774313	0.00514746	0.0186026	1	0.871589	0.979377	0.996158	0.0927238	1
3906	CLEC2A	0	2	0	0	0	30.6849	0	0	0	0.00485216	0.904419	0.0186138	1	0.871589	0.979377	0.996158	0.0927684	1
5441	E2F1	0	0	0	0	1	0	0	0	47.008	0.643537	0.921667	0.894453	0.0208209	0.871589	0.979377	0.996158	0.0928065	1
14328	RBPJL	0	3	0	0	0	16.9273	0	0	0	0.00498123	0.868616	0.0186499	1	0.871589	0.979377	0.996158	0.0929123	1
17253	TBX3	0	0	1	0	0	0	135.499	135.499	0	0.520476	0.0071192	0.0187305	1	0.871589	0.979377	0.996158	0.0932331	1
19110	WDR86	0	0	0	0	1	0	0	0	42.7232	0.537278	0.886573	0.819423	0.0228604	0.871589	0.979377	0.996158	0.0932404	1
11751	NUFIP1	0	0	0	0	1	0	0	0	46.3798	0.642848	0.883619	0.88921	0.0210969	0.871589	0.979377	0.996158	0.0933485	1
10318	MEDAG	0	0	0	0	1	0	0	0	46.6533	0.658858	0.90504	0.901151	0.0209759	0.871589	0.979377	0.996158	0.093916	1
11161	NCAPH2	0	0	0	0	1	0	0	0	46.1792	0.653316	0.887966	0.895753	0.0211865	0.871589	0.979377	0.996158	0.0942155	1
6195	FAM221A	0	0	1	0	0	0	173.244	173.244	0	0.735605	0.00543537	0.0190107	1	0.871589	0.979377	0.996158	0.0943456	1
6517	FGFBP2	0	0	1	0	0	0	167.091	167.091	0	0.696017	0.00565533	0.0190577	1	0.871589	0.979377	0.996158	0.0945315	1
17150	TAS1R3	0	0	1	0	0	0	138.629	138.629	0	0.544863	0.00694263	0.0190595	1	0.871589	0.979377	0.996158	0.0945389	1
14680	RNF43	0	0	0	0	1	0	0	0	41.2608	0.530532	0.848895	0.808633	0.0236511	0.871589	0.979377	0.996158	0.0947982	1
2003	BIN1	0	0	0	0	1	0	0	0	44.8209	0.625689	0.882088	0.878922	0.0218143	0.871589	0.979377	0.996158	0.0949883	1
19220	XKR6	0	0	0	0	1	0	0	0	42.9595	0.577807	0.894106	0.849756	0.0227376	0.871589	0.979377	0.996158	0.0955741	1
3577	CEL	0	0	0	0	1	0	0	0	42.8888	0.574716	0.901549	0.848534	0.0227742	0.871589	0.979377	0.996158	0.095587	1
544	ACVR2A	1	0	0	0	1	0	0	0	39.6167	0.509954	0.817753	0.785597	0.024608	0.871589	0.979377	0.996158	0.0956158	1
2362	C17orf102	0	2	0	0	0	30.2427	0	0	0	0.00499801	0.944059	0.0193343	1	0.871589	0.979377	0.996158	0.0956249	1
4796	DCAF17	0	0	0	0	1	0	0	0	44.3686	0.629497	0.875935	0.880236	0.0220317	0.871589	0.979377	0.996158	0.0958569	1
3574	CECR2	0	2	0	0	1	4.81911	0	0	16.3883	0.156974	0.77108	0.338937	0.0574429	0.871589	0.979377	0.996158	0.096158	1
19993	ZNF814	0	1	0	0	1	4.8884	0	0	25.8411	0.26664	0.841007	0.523435	0.0372279	0.871589	0.979377	0.996158	0.0962246	1
19120	WDTC1	0	0	0	0	1	0	0	0	42.2677	0.576286	0.869452	0.845195	0.023101	0.871589	0.979377	0.996158	0.0963758	1
2071	BPI	0	0	0	0	1	0	0	0	43.0065	0.598828	0.86803	0.859968	0.0227133	0.871589	0.979377	0.996158	0.0964069	1
6428	FBXW9	0	0	0	0	1	0	0	0	45.3177	0.668045	0.909402	0.906648	0.0215805	0.871589	0.979377	0.996158	0.0965374	1
2789	C9	0	0	0	0	1	0	0	0	40.1451	0.533597	0.820168	0.805567	0.0242921	0.871589	0.979377	0.996158	0.0965494	1
19015	VWA7	1	0	0	0	1	0	0	0	35.0532	0.42472	0.815727	0.710096	0.027721	0.871589	0.979377	0.996158	0.0970042	1
2241	C11orf74	0	0	0	1	0	0	166.679	166.679	0	0.731412	0.00567066	0.0196876	1	0.871589	0.979377	0.996158	0.0970158	1
8330	IFNL1	0	2	0	0	0	29.7934	0	0	0	0.0051529	0.919766	0.0197535	1	0.871589	0.979377	0.996158	0.0972745	1
2598	C2orf42	0	0	0	0	1	0	0	0	43.7772	0.635747	0.885034	0.885322	0.0223226	0.871589	0.979377	0.996158	0.0973106	1
19086	WDR55	0	0	0	0	1	0	0	0	45.8262	0.711451	0.919211	0.929315	0.0213462	0.871589	0.979377	0.996158	0.0976034	1
15793	SIX4	0	0	1	0	0	0	136.63	136.63	0	0.561773	0.00705441	0.0198418	1	0.871589	0.979377	0.996158	0.0976208	1
13796	PSIP1	0	0	0	0	1	0	0	0	43.4291	0.642906	0.844011	0.882162	0.0224974	0.871589	0.979377	0.996158	0.0976387	1
11467	NMI	0	2	0	0	0	29.5208	0	0	0	0.00525034	0.904384	0.0199898	1	0.871589	0.979377	0.996158	0.0982006	1
7877	HIST1H2AD	0	0	0	0	1	0	0	0	46.8845	0.77918	0.945156	0.959246	0.0208746	0.871589	0.979377	0.996158	0.098334	1
15908	SLC22A6	1	0	0	0	1	0	0	0	33.5142	0.408263	0.806779	0.692236	0.0289564	0.871589	0.979377	0.996158	0.0984152	1
6328	FAR1	0	0	0	0	1	0	0	0	43.0897	0.639633	0.873713	0.885794	0.0226705	0.871589	0.979377	0.996158	0.0985586	1
4403	CSRP3	0	2	0	0	0	29.4736	0	0	0	0.00526747	0.915887	0.0201261	1	0.871589	0.979377	0.996158	0.0987334	1
19310	ZBED3	0	0	0	0	1	0	0	0	46.3822	0.764771	0.972262	0.955661	0.0210958	0.871589	0.979377	0.996158	0.0988675	1
17728	TMEM176A	0	2	0	0	0	29.4071	0	0	0	0.00529177	0.913073	0.0201919	1	0.871589	0.979377	0.996158	0.0989902	1
7486	GRB14	1	0	0	0	1	0	0	0	32.04	0.396129	0.774056	0.67338	0.0302476	0.871589	0.979377	0.996158	0.0996772	1
15539	SERINC4	0	0	0	0	1	0	0	0	43.2876	0.666987	0.890137	0.903492	0.0225692	0.871589	0.979377	0.996158	0.0997667	1
12727	PDIA4	0	0	1	0	0	0	148.443	148.443	0	0.648738	0.00643989	0.0204348	1	0.871589	0.979377	0.996158	0.0999366	1
6300	FAM8A1	0	0	0	0	1	0	0	0	43.3245	0.670905	0.899972	0.90695	0.0225504	0.871589	0.979377	0.996158	0.100004	1
16182	SLC9A4	1	0	0	0	1	0	0	0	29.1555	0.341961	0.787869	0.617871	0.033139	0.871589	0.979377	0.996158	0.100095	1
3715	CHD5	2	0	0	0	1	0	0	0	11.9758	0.115288	0.635314	0.267598	0.0769475	0.871589	0.979377	0.996158	0.100544	1
4937	DEFB112	0	0	1	0	0	0	162.142	162.142	0	0.755429	0.00584501	0.0205994	1	0.871589	0.979377	0.996158	0.100576	1
10157	2007-03-01	2	1	0	0	1	2.79777	0	0	31.7523	0.413967	0.763948	0.67936	0.0305131	0.871589	0.979377	0.996158	0.101081	1
17525	TIGD2	0	0	0	0	1	0	0	0	40.2868	0.599524	0.885148	0.863045	0.0242088	0.871589	0.979377	0.996158	0.101715	1
8587	IQCB1	0	0	0	0	1	0	0	0	40.1143	0.613962	0.827771	0.861746	0.0243103	0.871589	0.979377	0.996158	0.101932	1
5118	DLL1	0	1	0	0	1	5.80266	0	0	21.398	0.223986	0.890759	0.470552	0.0446063	0.871589	0.979377	0.996158	0.102088	1
16206	SLFN12	0	0	0	0	1	0	0	0	39.4631	0.587391	0.867622	0.852406	0.0247014	0.871589	0.979377	0.996158	0.102343	1
3793	CHST15	0	1	1	0	0	5.93012	110.302	110.302	0	0.219034	0.00892902	0.0211161	1	0.871589	0.979377	0.996158	0.102576	1
10361	METTL10	0	0	0	1	0	0	155.897	155.897	0	0.737138	0.00610251	0.0211286	1	0.871589	0.979377	0.996158	0.102624	1
3553	CDYL	0	3	0	0	0	16.1215	0	0	0	0.00569722	0.875772	0.0211465	1	0.871589	0.979377	0.996158	0.102693	1
4750	DAGLB	0	0	0	0	1	0	0	0	40.6808	0.628995	0.889499	0.88199	0.0239801	0.871589	0.979377	0.996158	0.102707	1
15879	SLC19A3	0	0	0	0	1	0	0	0	37.8378	0.548505	0.878471	0.826752	0.0257345	0.871589	0.979377	0.996158	0.103193	1
11412	NKPD1	0	0	1	0	0	0	110.668	110.668	0	0.482433	0.00889644	0.0213445	1	0.871589	0.979377	0.996158	0.103456	1
5271	DPAGT1	0	0	0	0	1	0	0	0	42.7225	0.722667	0.915802	0.933969	0.0228608	0.871589	0.979377	0.996158	0.103482	1
9528	LEFTY2	0	0	0	1	0	0	130.446	130.446	0	0.581965	0.00742313	0.021382	1	0.871589	0.979377	0.996158	0.1036	1
17344	TEAD4	1	0	0	0	1	0	0	0	34.8849	0.482558	0.857543	0.770237	0.027851	0.871589	0.979377	0.996158	0.103869	1
4332	CRTC1	0	0	0	0	1	0	0	0	39.3601	0.604869	0.897105	0.868109	0.0247644	0.871589	0.979377	0.996158	0.104047	1
6043	FAM126B	0	0	0	0	1	0	0	0	40.332	0.645675	0.87488	0.88943	0.0241823	0.871589	0.979377	0.996158	0.104086	1
14981	RPE65	1	0	0	0	1	0	0	0	32.5929	0.446789	0.791964	0.726009	0.02975	0.871589	0.979377	0.996158	0.104433	1
7834	HHIPL1	0	0	0	1	0	0	96.903	96.903	0	0.426971	0.0103	0.0216091	1	0.871589	0.979377	0.996158	0.104472	1
9896	LTA4H	0	1	0	1	0	9.97385	73.8202	73.8202	0	0.126522	0.0139125	0.0216321	1	0.871589	0.979377	0.996158	0.104561	1
12051	OR2T3	0	1	1	0	0	5.04616	118.648	118.648	0	0.258243	0.00823955	0.0216713	1	0.871589	0.979377	0.996158	0.104711	1
17069	SYVN1	0	0	0	0	1	0	0	0	40.5526	0.663553	0.90398	0.903565	0.024054	0.871589	0.979377	0.996158	0.104952	1
11753	NUGGC	0	0	0	0	1	0	0	0	35.4035	0.518224	0.819791	0.793735	0.0274544	0.871589	0.979377	0.996158	0.105171	1
8863	KCNK13	0	0	1	0	0	0	115.242	115.242	0	0.516408	0.0085082	0.0218274	1	0.871589	0.979377	0.996158	0.105308	1
8286	IFFO1	0	0	0	0	1	0	0	0	39.5556	0.632177	0.912292	0.886798	0.0246451	0.871589	0.979377	0.996158	0.105414	1
14453	RGMB	0	0	0	0	1	0	0	0	40.1962	0.655391	0.92062	0.901044	0.024262	0.871589	0.979377	0.996158	0.105437	1
17589	TLR5	0	1	0	0	1	3.97977	0	0	26.6371	0.326822	0.862115	0.604819	0.0361565	0.871589	0.979377	0.996158	0.105464	1
16480	SP4	0	0	0	0	1	0	0	0	36.1713	0.539949	0.847541	0.815518	0.0268877	0.871589	0.979377	0.996158	0.10569	1
14262	RBFOX1	0	0	0	0	1	0	0	0	32.5651	0.452102	0.814741	0.737096	0.0297747	0.871589	0.979377	0.996158	0.105765	1
8933	KDM4D	0	0	0	0	1	0	0	0	36.9571	0.55642	0.888103	0.833858	0.0263313	0.871589	0.979377	0.996158	0.105802	1
1800	AURKB	0	0	1	0	0	0	147.529	147.529	0	0.719012	0.00648372	0.0219927	1	0.871589	0.979377	0.996158	0.10594	1
15288	SAR1B	0	0	1	0	0	0	154.203	154.203	0	0.779492	0.00617617	0.0219994	1	0.871589	0.979377	0.996158	0.105965	1
7785	HELLS	0	1	0	0	1	6.17739	0	0	18.8851	0.209988	0.821322	0.438093	0.0502375	0.871589	0.979377	0.996158	0.106001	1
16808	STAG2	0	0	0	0	1	0	0	0	34.6672	0.518611	0.796298	0.789015	0.0280209	0.871589	0.979377	0.996158	0.106383	1
15852	SLC16A11	0	0	0	0	1	0	0	0	38.6585	0.618131	0.930208	0.88007	0.0252023	0.871589	0.979377	0.996158	0.106653	1
17191	TBC1D15	0	0	0	0	1	0	0	0	37.2929	0.596667	0.83292	0.852041	0.0261006	0.871589	0.979377	0.996158	0.106878	1
13441	PPP1R13B	1	0	0	0	1	0	0	0	27.0005	0.349929	0.77456	0.624378	0.0356876	0.871589	0.979377	0.996158	0.107044	1
14642	RNF17	0	4	0	1	0	8.73683	18.2847	18.2847	0	0.0164686	0.0653034	0.0223264	1	0.871589	0.979377	0.996158	0.107211	1
19338	ZBTB4	1	0	0	0	1	0	0	0	31.5773	0.436208	0.860994	0.728616	0.030677	0.871589	0.979377	0.996158	0.107307	1
4129	COL9A3	0	3	0	0	0	15.4329	0	0	0	0.00642015	0.812864	0.0225314	1	0.871589	0.979377	0.996158	0.107989	1
4723	CYP8B1	0	0	0	0	1	0	0	0	35.9586	0.555599	0.896226	0.834284	0.0270423	0.871589	0.979377	0.996158	0.108102	1
17614	TM9SF3	0	0	0	0	1	0	0	0	37.9123	0.633315	0.868638	0.881279	0.0256853	0.871589	0.979377	0.996158	0.108386	1
17200	TBC1D23	0	0	0	0	1	0	0	0	37.8555	0.633932	0.871025	0.882043	0.0257228	0.871589	0.979377	0.996158	0.108585	1
14008	PYGO1	0	0	0	0	1	0	0	0	38.3106	0.647922	0.892928	0.893456	0.0254252	0.871589	0.979377	0.996158	0.10869	1
3674	CFHR5	0	0	0	0	1	0	0	0	34.9603	0.549316	0.823133	0.817752	0.0277926	0.871589	0.979377	0.996158	0.108732	1
12369	OXER1	0	0	0	0	1	0	0	0	37.5305	0.615253	0.929085	0.878176	0.0259397	0.871589	0.979377	0.996158	0.10893	1
8626	IRG1	0	0	0	0	1	0	0	0	36.3066	0.583338	0.885827	0.852426	0.0267902	0.871589	0.979377	0.996158	0.109145	1
726	AGPAT1	0	2	0	0	0	27.4589	0	0	0	0.00608351	0.907585	0.0228572	1	0.871589	0.979377	0.996158	0.109223	1
17861	TMEM63A	1	0	0	0	1	0	0	0	31.0286	0.448342	0.822521	0.733661	0.0312022	0.871589	0.979377	0.996158	0.109354	1
5725	ENO4	0	0	0	0	1	0	0	0	34.6429	0.543463	0.84372	0.817451	0.02804	0.871589	0.979377	0.996158	0.109465	1
8590	IQCE	0	0	0	0	1	0	0	0	36.398	0.597274	0.866286	0.858675	0.0267248	0.871589	0.979377	0.996158	0.109565	1
717	AGGF1	0	0	0	0	1	0	0	0	36.1878	0.599825	0.851922	0.857797	0.0268758	0.871589	0.979377	0.996158	0.109965	1
6970	GBP6	0	0	0	0	1	0	0	0	33.1704	0.511094	0.826444	0.789422	0.0292476	0.871589	0.979377	0.996158	0.110096	1
8028	HNRNPL	0	0	0	0	1	0	0	0	37.6283	0.651015	0.909675	0.897375	0.025874	0.871589	0.979377	0.996158	0.110586	1
13251	PODXL2	0	0	0	0	1	0	0	0	36.6455	0.615873	0.903591	0.875864	0.0265491	0.871589	0.979377	0.996158	0.110717	1
2088	BRAT1	0	0	0	0	1	0	0	0	34.8117	0.561948	0.877399	0.836362	0.0279079	0.871589	0.979377	0.996158	0.111046	1
13869	PTCHD3	0	0	0	0	1	0	0	0	31.3036	0.464347	0.85598	0.754844	0.0309367	0.871589	0.979377	0.996158	0.111089	1
12651	PCOLCE	0	0	0	0	1	0	0	0	38.3938	0.693469	0.917764	0.920615	0.0253715	0.871589	0.979377	0.996158	0.111107	1
15181	RTN4RL2	0	0	0	0	1	0	0	0	35.578	0.584731	0.901846	0.855438	0.0273235	0.871589	0.979377	0.996158	0.111168	1
2846	CA7	0	2	0	0	0	27.1304	0	0	0	0.00623398	0.91185	0.0233993	1	0.871589	0.979377	0.996158	0.111265	1
9212	KNOP1	0	0	0	0	1	0	0	0	37.1257	0.650327	0.905797	0.896516	0.0262149	0.871589	0.979377	0.996158	0.111651	1
542	ACVR1B	0	0	0	0	1	0	0	0	36.6786	0.637856	0.885747	0.886656	0.0265258	0.871589	0.979377	0.996158	0.111715	1
73	ABCG2	0	0	0	0	1	0	0	0	32.763	0.527461	0.807315	0.798225	0.0296003	0.871589	0.979377	0.996158	0.112121	1
1651	ATF4	0	0	0	0	1	0	0	0	39.0422	0.754224	0.948926	0.950291	0.0249608	0.871589	0.979377	0.996158	0.112467	1
5302	DPY19L1	0	0	0	0	1	0	0	0	34.9311	0.598315	0.844391	0.855404	0.0278152	0.871589	0.979377	0.996158	0.112741	1
15769	SIMC1	0	3	0	0	0	15.2348	0	0	0	0.00665032	0.843511	0.0238231	1	0.871589	0.979377	0.996158	0.112852	1
17792	TMEM235	0	0	1	0	0	0	118.666	118.666	0	0.594183	0.0082382	0.0238691	1	0.871589	0.979377	0.996158	0.113024	1
19424	ZDHHC8	1	0	0	0	1	0	0	0	30.82	0.470608	0.863535	0.760706	0.0314066	0.871589	0.979377	0.996158	0.113107	1
14908	RP11-683L23.1	3	5	0	0	0	6.40479	0	0	0	0.00669448	0.803973	0.0239284	1	0.871589	0.979377	0.996158	0.113246	1
17491	THOC1	0	0	0	0	1	0	0	0	35.668	0.632191	0.857196	0.878586	0.0272565	0.871589	0.979377	0.996158	0.113316	1
3371	CD3EAP	0	0	0	0	1	0	0	0	37.7144	0.706758	0.925951	0.927865	0.0258165	0.871589	0.979377	0.996158	0.113342	1
17479	THBS3	0	3	0	0	0	15.1235	0	0	0	0.00678442	0.832101	0.0240534	1	0.871589	0.979377	0.996158	0.113712	1
15287	SAR1A	1	2	0	0	0	22.5065	0	0	0	0.00642909	0.906812	0.0241093	1	0.871589	0.979377	0.996158	0.11392	1
12944	PIF1	0	0	0	0	1	0	0	0	33.6927	0.565208	0.886251	0.83992	0.0288075	0.871589	0.979377	0.996158	0.114243	1
8671	ITGA6	1	0	0	0	1	0	0	0	25.0114	0.363564	0.744135	0.632816	0.0384145	0.871589	0.979377	0.996158	0.114664	1
10670	MROH6	0	0	1	0	0	0	119.05	119.05	0	0.611576	0.00820892	0.0243319	1	0.871589	0.979377	0.996158	0.114749	1
1555	ARSJ	0	0	0	0	1	0	0	0	33.7042	0.575443	0.876687	0.845722	0.028798	0.871589	0.979377	0.996158	0.114835	1
10405	MFRP	0	0	0	0	1	0	0	0	34.3231	0.600506	0.867876	0.861022	0.0282936	0.871589	0.979377	0.996158	0.114858	1
17439	TGFB1	0	2	0	0	0	26.5512	0	0	0	0.00651299	0.918547	0.0243913	1	0.871589	0.979377	0.996158	0.114969	1
16252	SMARCB1	0	0	1	0	0	0	130.315	130.315	0	0.698045	0.00743129	0.0244134	1	0.871589	0.979377	0.996158	0.115051	1
19464	ZFPM1	0	0	0	0	1	0	0	0	31.1974	0.497133	0.903913	0.789244	0.0310387	0.871589	0.979377	0.996158	0.115362	1
13753	PRSS36	0	0	0	0	1	0	0	0	32.8072	0.553274	0.873029	0.829466	0.0295616	0.871589	0.979377	0.996158	0.115448	1
16220	SLITRK5	0	4	0	0	0	11.6221	0	0	0	0.00673082	0.879279	0.0245267	1	0.871589	0.979377	0.996158	0.115471	1
18943	VN1R2	0	0	1	0	0	0	111.442	111.442	0	0.572818	0.00882843	0.0246586	1	0.871589	0.979377	0.996158	0.11596	1
16575	SPEF2	1	1	2	0	0	1.37347	22.0237	22.0237	0	0.794876	0.00672077	0.0246819	1	0.871589	0.979377	0.996158	0.116047	1
6722	FRG1B	0	0	0	1	0	0	134.189	134.189	0	0.748292	0.00719569	0.0247102	1	0.871589	0.979377	0.996158	0.116151	1
11534	NOX5	0	0	0	0	1	0	0	0	30.3437	0.49197	0.855872	0.778808	0.0318836	0.871589	0.979377	0.996158	0.116599	1
6587	FLII	0	1	0	0	1	5.24543	0	0	19.2042	0.248315	0.864743	0.502346	0.0494448	0.871589	0.979377	0.996158	0.116625	1
11616	NR2C2	0	0	0	0	1	0	0	0	33.4529	0.59364	0.875594	0.857794	0.0290079	0.871589	0.979377	0.996158	0.116789	1
1080	ANGPT1	0	0	0	0	1	0	0	0	33.3233	0.603433	0.853656	0.860415	0.0291173	0.871589	0.979377	0.996158	0.117417	1
3837	CKAP2	0	0	0	0	1	0	0	0	34.5699	0.650535	0.887075	0.894074	0.0280975	0.871589	0.979377	0.996158	0.117669	1
14210	RASA1	0	1	0	0	1	3.88767	0	0	22.8512	0.334338	0.805034	0.600179	0.0418908	0.871589	0.979377	0.996158	0.117745	1
11775	NUP88	0	0	0	0	1	0	0	0	33.7474	0.628395	0.869516	0.878528	0.0287622	0.871589	0.979377	0.996158	0.118211	1
10504	MLC1	0	0	1	0	0	0	120.412	120.412	0	0.658164	0.00810671	0.0253843	1	0.871589	0.979377	0.996158	0.118637	1
2094	BRD3	0	0	0	0	1	0	0	0	31.7596	0.557525	0.88001	0.833559	0.0305064	0.871589	0.979377	0.996158	0.1188	1
2959	CAPN15	0	0	1	0	0	0	102.282	102.282	0	0.53831	0.00970402	0.0254666	1	0.871589	0.979377	0.996158	0.118939	1
12756	PDYN	0	2	0	0	0	25.9933	0	0	0	0.0067994	0.937313	0.0254808	1	0.871589	0.979377	0.996158	0.118991	1
18371	TSPYL1	0	2	0	0	0	25.9329	0	0	0	0.00683154	0.925958	0.0255158	1	0.871589	0.979377	0.996158	0.11912	1
6041	FAM124B	0	0	0	0	1	0	0	0	31.8435	0.561617	0.897084	0.838743	0.0304285	0.871589	0.979377	0.996158	0.119141	1
12878	PHF1	0	0	0	0	1	0	0	0	33.3746	0.624426	0.882576	0.878235	0.029074	0.871589	0.979377	0.996158	0.119185	1
4519	CTD-3193O13.9	0	0	1	0	0	0	95.2262	95.2262	0	0.500231	0.0105003	0.0255974	1	0.871589	0.979377	0.996158	0.119419	1
6694	FOXO3	0	0	0	0	1	0	0	0	31.1647	0.543045	0.903527	0.82582	0.0310703	0.871589	0.979377	0.996158	0.119642	1
4874	DDX18	1	0	0	0	1	0	0	0	30.1347	0.527428	0.829855	0.801799	0.0320974	0.871589	0.979377	0.996158	0.119925	1
711	AGBL3	0	1	0	0	1	3.49771	0	0	23.7222	0.370034	0.798968	0.638677	0.0404162	0.871589	0.979377	0.996158	0.120208	1
3637	CEP76	0	0	0	0	1	0	0	0	33.3448	0.648575	0.861123	0.888664	0.0290992	0.871589	0.979377	0.996158	0.120378	1
3782	CHRNB3	0	1	1	0	0	6.45074	84.774	84.774	0	0.200766	0.011939	0.0258668	1	0.871589	0.979377	0.996158	0.120404	1
1950	BCL9	0	2	1	0	0	6.61023	56.3742	56.3742	0	0.0926517	0.0187537	0.0259059	1	0.871589	0.979377	0.996158	0.120547	1
4281	CRB2	2	0	0	0	1	0	0	0	16.0263	0.210039	0.790749	0.443315	0.0586629	0.871589	0.979377	0.996158	0.120913	1
2118	BRSK1	0	0	0	0	1	0	0	0	30.241	0.535549	0.860118	0.814303	0.0319883	0.871589	0.979377	0.996158	0.121067	1
14041	RAB11FIP1	1	0	0	0	1	0	0	0	24.6462	0.380807	0.839998	0.669394	0.0389611	0.871589	0.979377	0.996158	0.121184	1
4081	COG5	0	0	0	0	1	0	0	0	29.9242	0.534508	0.825294	0.807286	0.0323158	0.871589	0.979377	0.996158	0.121212	1
18269	TRMT13	0	2	0	0	0	25.4126	0	0	0	0.0071176	0.886897	0.0261179	1	0.871589	0.979377	0.996158	0.121321	1
15139	RSAD1	0	2	0	0	0	25.5454	0	0	0	0.00704297	0.919226	0.0261739	1	0.871589	0.979377	0.996158	0.121525	1
3069	CCAR1	0	1	0	0	1	4.47261	0	0	19.7719	0.291395	0.799664	0.546275	0.0480949	0.871589	0.979377	0.996158	0.121886	1
4122	COL6A5	0	1	0	2	0	1.19517	23.0639	23.0639	0	0.892858	0.00865613	0.0263758	1	0.901473	0.979377	0.996158	0.12226	1
7461	GPRIN2	1	0	1	0	0	0	84.1142	84.1142	0	0.469045	0.0106407	0.0264238	1	0.871589	0.979377	0.996158	0.122434	1
7871	HIST1H1D	0	0	0	0	1	0	0	0	35.0109	0.759924	0.968035	0.953643	0.0277536	0.871589	0.979377	0.996158	0.122591	1
537	ACTR8	0	0	0	0	1	0	0	0	30.8103	0.58762	0.829493	0.845463	0.0314161	0.871589	0.979377	0.996158	0.122933	1
1107	ANKMY1	0	0	0	0	1	0	0	0	27.0255	0.45644	0.844441	0.745999	0.0356559	0.871589	0.979377	0.996158	0.123071	1
3360	CD300LF	0	2	0	0	0	25.1853	0	0	0	0.00724815	0.898383	0.0266696	1	0.871589	0.979377	0.996158	0.123326	1
11274	NEDD9	0	1	1	0	0	6.54679	81.2884	81.2884	0	0.197702	0.0125061	0.0266838	1	0.871589	0.979377	0.996158	0.123378	1
10430	MGAT5B	0	0	0	0	1	0	0	0	27.9696	0.487787	0.852861	0.774815	0.0344946	0.871589	0.979377	0.996158	0.123534	1
19198	XAF1	0	2	0	0	0	25.1929	0	0	0	0.00724372	0.905833	0.026727	1	0.871589	0.979377	0.996158	0.123534	1
18973	VPS41	0	0	0	0	1	0	0	0	29.9799	0.568043	0.816262	0.829476	0.0322577	0.871589	0.979377	0.996158	0.123643	1
13641	PRLR	0	0	0	0	1	0	0	0	29.753	0.548087	0.858856	0.823461	0.0324956	0.871589	0.979377	0.996158	0.12365	1
15298	SASS6	0	0	0	0	1	0	0	0	31.5305	0.624422	0.850166	0.872669	0.0307211	0.871589	0.979377	0.996158	0.123832	1
13908	PTN	0	0	1	0	0	0	122.197	122.197	0	0.73742	0.00797641	0.0268825	1	0.871589	0.979377	0.996158	0.124097	1
18859	UTP3	0	0	1	0	0	0	112.002	112.002	0	0.649239	0.00877972	0.0270034	1	0.871589	0.979377	0.996158	0.124534	1
3924	CLGN	0	0	0	0	1	0	0	0	30.1206	0.580587	0.838264	0.842584	0.032112	0.871589	0.979377	0.996158	0.124728	1
12313	OSBPL3	0	0	0	0	1	0	0	0	29.7203	0.565303	0.836456	0.831777	0.0325301	0.871589	0.979377	0.996158	0.12473	1
1120	ANKRD18A	0	0	0	0	1	0	0	0	25.8171	0.444017	0.806389	0.728176	0.0372613	0.871589	0.979377	0.996158	0.125001	1
7801	HERC4	0	3	0	0	0	14.3742	0	0	0	0.00778663	0.829819	0.0271829	1	0.871589	0.979377	0.996158	0.125182	1
16461	SOX17	0	1	0	0	1	4.28283	0	0	20.4001	0.304158	0.911623	0.584464	0.0466845	0.871589	0.979377	0.996158	0.125551	1
10938	MXRA8	0	0	0	0	1	0	0	0	30.6754	0.602831	0.907097	0.86802	0.0315499	0.871589	0.979377	0.996158	0.125913	1
8773	KANSL1L	1	0	0	0	1	0	0	0	22.5535	0.380546	0.734942	0.648392	0.0424199	0.871589	0.979377	0.996158	0.12634	1
1823	B3GALNT1	0	0	1	0	0	0	106.154	106.154	0	0.620735	0.00931441	0.0275524	1	0.871589	0.979377	0.996158	0.126511	1
20026	ZNF93	0	0	1	0	0	0	103.07	103.07	0	0.603969	0.00962221	0.0277786	1	0.871589	0.979377	0.996158	0.127323	1
2682	C5orf22	0	2	0	0	0	24.5941	0	0	0	0.00760459	0.902301	0.0278839	1	0.871589	0.979377	0.996158	0.1277	1
16791	ST6GALNAC5	0	0	1	0	0	0	99.454	99.454	0	0.581972	0.0100088	0.0279421	1	0.871589	0.979377	0.996158	0.127908	1
9296	KRTAP10-10	0	2	0	0	0	24.5653	0	0	0	0.00762259	0.934297	0.0282137	1	0.871589	0.979377	0.996158	0.128879	1
18236	TRIM64C	0	3	0	0	0	14.1026	0	0	0	0.00819771	0.818887	0.0282237	1	0.871589	0.979377	0.996158	0.128915	1
3290	CCNT2	1	0	0	0	1	0	0	0	26.4751	0.495717	0.84182	0.77872	0.0363696	0.871589	0.979377	0.996158	0.129264	1
18927	VILL	0	0	0	0	1	0	0	0	29.2473	0.597393	0.877124	0.860478	0.0330384	0.871589	0.979377	0.996158	0.129646	1
19278	YME1L1	0	0	0	0	1	0	0	0	29.3049	0.608154	0.849551	0.862619	0.0329757	0.871589	0.979377	0.996158	0.129705	1
9761	LRIT3	1	2	1	0	0	5.55787	41.1295	41.1295	0	0.0974697	0.0235353	0.0284595	1	0.871589	0.979377	0.996158	0.129754	1
10821	MTA2	0	0	0	0	1	0	0	0	30.7379	0.668924	0.890583	0.904583	0.0314878	0.871589	0.979377	0.996158	0.129839	1
6338	FASTK	0	2	0	0	0	24.2487	0	0	0	0.00782486	0.905355	0.0286381	1	0.871589	0.979377	0.996158	0.13039	1
709	AGBL1	1	2	0	0	1	2.54575	0	0	18.5995	0.345149	0.667349	0.563145	0.0509689	0.871589	0.979377	0.996158	0.13062	1
10863	MTMR8	0	3	0	0	0	14.1192	0	0	0	0.00817189	0.848339	0.0287703	1	0.871589	0.979377	0.996158	0.130859	1
13005	PIP5K1C	0	0	1	0	0	0	95.7649	95.7649	0	0.576342	0.0104351	0.0287741	1	0.871589	0.979377	0.996158	0.130873	1
8675	ITGAD	0	1	0	0	1	2.86092	0	0	23.6356	0.446073	0.793598	0.713437	0.040558	0.871589	0.979377	0.996158	0.131445	1
5601	EIF3E	0	2	0	0	0	24.0433	0	0	0	0.00796035	0.893299	0.028952	1	0.871589	0.979377	0.996158	0.131503	1
2579	C22orf34	0	2	0	0	0	24.1246	0	0	0	0.00790633	0.91941	0.0290367	1	0.871589	0.979377	0.996158	0.131803	1
17789	TMEM232	0	0	0	0	1	0	0	0	26.4057	0.532828	0.794114	0.79926	0.0364615	0.871589	0.979377	0.996158	0.132177	1
18563	UBAP2	0	1	0	0	1	4.45401	0	0	18.0144	0.292601	0.827822	0.554847	0.0525355	0.871589	0.979377	0.996158	0.132201	1
10305	MED24	0	0	0	0	1	0	0	0	27.2711	0.551858	0.855532	0.825666	0.0353462	0.871589	0.979377	0.996158	0.132325	1
18446	TTLL3	0	3	0	0	0	14.0962	0	0	0	0.00820786	0.864915	0.0291913	1	0.871589	0.979377	0.996158	0.13235	1
2143	BTBD7	0	1	0	0	1	3.83217	0	0	19.8874	0.339024	0.824188	0.610775	0.0478291	0.871589	0.979377	0.996158	0.132426	1
9568	LGI2	0	0	0	0	1	0	0	0	26.4254	0.517941	0.87042	0.802185	0.0364355	0.871589	0.979377	0.996158	0.13248	1
18664	UFL1	0	0	0	0	1	0	0	0	28.4396	0.605532	0.852059	0.861446	0.0339443	0.871589	0.979377	0.996158	0.132526	1
16719	SRRT	0	0	0	0	1	0	0	0	27.0503	0.544523	0.866397	0.822024	0.0356242	0.871589	0.979377	0.996158	0.132677	1
3904	CLEC1A	0	0	0	1	0	0	105.332	105.332	0	0.669893	0.00939459	0.0293156	1	0.871589	0.979377	0.996158	0.132789	1
12448	PAK6	0	0	0	1	0	0	93.6078	93.6078	0	0.574003	0.0107009	0.029329	1	0.871589	0.979377	0.996158	0.132836	1
5658	ELMSAN1	0	0	0	0	1	0	0	0	27.2061	0.554131	0.860385	0.82812	0.0354276	0.871589	0.979377	0.996158	0.132869	1
12066	OR3A1	0	0	1	0	0	0	89.9581	89.9581	0	0.548074	0.0111813	0.0293461	1	0.871589	0.979377	0.996158	0.132897	1
7506	GRIK2	1	0	0	0	1	0	0	0	19.0322	0.324862	0.742602	0.5894	0.049869	0.871589	0.979377	0.996158	0.133061	1
5502	EEF1A1	0	2	0	0	0	23.8949	0	0	0	0.00806039	0.912777	0.0294826	1	0.871589	0.979377	0.996158	0.133378	1
565	ADAM21	0	3	0	0	0	14.0457	0	0	0	0.00828754	0.869778	0.0295297	1	0.871589	0.979377	0.996158	0.133544	1
16660	SPTA1	0	3	0	0	1	3.84166	0	0	9.80279	0.170935	0.657445	0.319782	0.0923976	0.871589	0.979377	0.996158	0.133605	1
18160	TRDN	1	1	0	0	1	2.16708	0	0	23.7402	0.541422	0.650363	0.734034	0.0403868	0.871589	0.979377	0.996158	0.133951	1
13819	PSMC2	0	0	0	1	0	0	107.219	107.219	0	0.702726	0.00921243	0.0297167	1	0.871589	0.979377	0.996158	0.134202	1
9840	LRRC70	0	0	0	0	1	0	0	0	26.9646	0.559811	0.867074	0.833279	0.0357333	0.871589	0.979377	0.996158	0.13441	1
13369	PPA2	0	0	0	1	0	0	106.449	106.449	0	0.699944	0.00928588	0.0298541	1	0.871589	0.979377	0.996158	0.134685	1
16545	SPATA5	0	0	0	0	1	0	0	0	25.2291	0.509306	0.815704	0.785898	0.0380959	0.871589	0.979377	0.996158	0.134984	1
5014	DGKQ	0	0	0	0	1	0	0	0	26.9326	0.562183	0.884277	0.837497	0.0357743	0.871589	0.979377	0.996158	0.13506	1
11330	NFATC4	0	0	1	0	0	0	86.9773	86.9773	0	0.542719	0.0116053	0.030081	1	0.871589	0.979377	0.996158	0.135481	1
616	ADCY1	1	0	0	0	1	0	0	0	15.577	0.249973	0.771682	0.499768	0.060251	0.871589	0.979377	0.996158	0.135588	1
11379	NIF3L1	0	2	0	0	0	23.5263	0	0	0	0.00831692	0.899582	0.0301833	1	0.871589	0.979377	0.996158	0.135839	1
1912	BCAM	0	1	0	1	0	5.29139	81.9968	81.9968	0	0.246124	0.0123867	0.0302546	1	0.871589	0.979377	0.996158	0.136088	1
3103	CCDC132	0	0	0	0	1	0	0	0	26.5084	0.578947	0.826514	0.839086	0.0363256	0.871589	0.979377	0.996158	0.136877	1
14264	RBFOX3	0	0	0	1	0	0	93.3217	93.3217	0	0.600689	0.0107371	0.0305027	1	0.871589	0.979377	0.996158	0.136955	1
5138	DMRT2	0	0	0	0	1	0	0	0	25.3782	0.522144	0.878345	0.806611	0.0378808	0.871589	0.979377	0.996158	0.137138	1
1772	ATP9A	0	1	0	0	1	3.85706	0	0	18.8931	0.336908	0.825588	0.608654	0.0502174	0.871589	0.979377	0.996158	0.137173	1
5872	ESPNL	0	0	1	0	0	0	64.9105	64.9105	0	0.40906	0.0160413	0.0306761	1	0.871589	0.979377	0.996158	0.13756	1
18114	TPTE	0	3	1	0	0	9.0663	17.7445	17.7445	0	0.0257872	0.0674969	0.0306983	1	0.871589	0.979377	0.996158	0.137637	1
7597	GTF2H4	0	0	0	1	0	0	98.7725	98.7725	0	0.655839	0.010085	0.0307796	1	0.871589	0.979377	0.996158	0.137921	1
10755	MRVI1	0	0	0	0	1	0	0	0	24.9661	0.521371	0.841748	0.800317	0.0384815	0.871589	0.979377	0.996158	0.137982	1
7401	GPR171	0	0	0	0	1	0	0	0	27.3424	0.617137	0.884945	0.874143	0.0352575	0.871589	0.979377	0.996158	0.138061	1
4125	COL8A1	0	1	1	0	0	4.69902	86.235	86.235	0	0.277412	0.0117157	0.0308272	1	0.871589	0.979377	0.996158	0.138086	1
15315	SBSN	0	0	0	0	1	0	0	0	26.631	0.58476	0.897433	0.854919	0.0361645	0.871589	0.979377	0.996158	0.138401	1
8161	HSF4	0	0	0	0	1	0	0	0	26.3715	0.579445	0.88239	0.849297	0.0365071	0.871589	0.979377	0.996158	0.138705	1
580	ADAMTS13	1	0	0	0	1	0	0	0	16.9204	0.292933	0.776254	0.557073	0.0557393	0.871589	0.979377	0.996158	0.138863	1
5860	ERVMER34-1	0	0	0	0	1	0	0	0	23.9927	0.494597	0.835844	0.777737	0.0399791	0.871589	0.979377	0.996158	0.13901	1
20048	ZRANB3	0	0	0	0	1	0	0	0	22.4766	0.452658	0.782517	0.731215	0.0425586	0.871589	0.979377	0.996158	0.139102	1
14333	RC3H2	0	1	0	0	1	4.18238	0	0	17.4071	0.311339	0.808987	0.573691	0.054267	0.871589	0.979377	0.996158	0.139147	1
18811	USP25	0	0	0	0	1	0	0	0	23.9748	0.5129	0.789161	0.782953	0.0400077	0.871589	0.979377	0.996158	0.139811	1
2466	C1orf168	0	0	0	0	1	0	0	0	24.0673	0.513569	0.799736	0.785878	0.0398601	0.871589	0.979377	0.996158	0.139815	1
17413	TFAP2D	0	0	0	1	0	0	81.6395	81.6395	0	0.529671	0.0124466	0.0313439	1	0.871589	0.979377	0.996158	0.139879	1
7627	GUCY1A2	0	0	0	0	1	0	0	0	23.0349	0.470574	0.82081	0.754623	0.0415709	0.871589	0.979377	0.996158	0.139971	1
19714	ZNF438	0	1	1	0	0	5.04385	81.1695	81.1695	0	0.258362	0.0125263	0.0314231	1	0.871589	0.979377	0.996158	0.140154	1
13259	POLA2	0	2	0	0	0	22.8532	0	0	0	0.00881744	0.872719	0.0314458	1	0.871589	0.979377	0.996158	0.140232	1
14508	RHOBTB2	0	0	1	0	0	0	85.7498	85.7498	0	0.567072	0.011789	0.0316518	1	0.871589	0.979377	0.996158	0.140944	1
9216	KPNA2	0	0	0	1	0	0	94.4381	94.4381	0	0.648446	0.0105971	0.0319133	1	0.871589	0.979377	0.996158	0.141846	1
8588	IQCC	0	0	0	0	1	0	0	0	27.5566	0.684311	0.894704	0.913108	0.0349932	0.871589	0.979377	0.996158	0.141981	1
17637	TMCO6	0	2	0	0	0	22.7366	0	0	0	0.00890862	0.892316	0.0320077	1	0.871589	0.979377	0.996158	0.142171	1
10942	MYBBP1A	0	3	0	0	0	13.5416	0	0	0	0.00914199	0.858338	0.0320214	1	0.871589	0.979377	0.996158	0.142218	1
6973	GBX2	0	0	0	0	1	0	0	0	26.3775	0.615718	0.927482	0.878322	0.0364992	0.871589	0.979377	0.996158	0.142344	1
19019	VWC2L	0	2	0	0	0	22.7196	0	0	0	0.00892197	0.896708	0.0321054	1	0.871589	0.979377	0.996158	0.142507	1
10054	MAML2	1	1	0	0	1	2.41275	0	0	22.3707	0.490765	0.782077	0.752913	0.0427513	0.871589	0.979377	0.996158	0.142791	1
5083	DKC1	0	2	0	0	0	22.5424	0	0	0	0.00906358	0.872091	0.0322199	1	0.871589	0.979377	0.996158	0.142901	1
692	AFG3L2	0	0	0	0	1	0	0	0	25.3427	0.592864	0.851509	0.853225	0.0379317	0.871589	0.979377	0.996158	0.143397	1
10052	MAMDC4	1	1	0	0	1	2.84743	0	0	20.4331	0.419704	0.806781	0.695819	0.0466125	0.871589	0.979377	0.996158	0.143635	1
14295	RBM42	0	2	0	0	0	22.6178	0	0	0	0.00900288	0.922379	0.0326428	1	0.871589	0.979377	0.996158	0.144351	1
12145	OR52B1P	0	2	0	0	0	22.6393	0	0	0	0.00898574	0.930141	0.0326556	1	0.871589	0.979377	0.996158	0.144395	1
11974	OR1B1	0	1	1	0	0	4.57981	82.2696	82.2696	0	0.284615	0.0123413	0.0327292	1	0.871589	0.979377	0.996158	0.144646	1
8428	IL17RC	0	0	0	0	1	0	0	0	24.1793	0.550797	0.862551	0.826045	0.039683	0.871589	0.979377	0.996158	0.14482	1
8495	ILF3	0	0	0	0	1	0	0	0	24.1241	0.552749	0.858085	0.826741	0.0397701	0.871589	0.979377	0.996158	0.14516	1
9572	LGR4	0	1	0	0	1	4.02203	0	0	17.0394	0.323477	0.8371	0.595441	0.0553718	0.871589	0.979377	0.996158	0.145471	1
463	ACLY	1	1	0	0	1	2.72631	0	0	20.4549	0.437525	0.789997	0.708138	0.0465652	0.871589	0.979377	0.996158	0.145484	1
8014	HNRNPA1	1	0	1	0	0	0	84.4113	84.4113	0	0.651146	0.0105993	0.0330265	1	0.871589	0.979377	0.996158	0.145662	1
3380	CD5	0	0	0	1	0	0	86.6299	86.6299	0	0.606949	0.0116567	0.0330807	1	0.871589	0.979377	0.996158	0.145846	1
9226	KRBA1	0	1	0	1	0	5.17438	75.5857	75.5857	0	0.251772	0.0135535	0.0331826	1	0.871589	0.979377	0.996158	0.146194	1
15277	SAMM50	0	2	0	0	0	22.2226	0	0	0	0.00932744	0.884038	0.0332351	1	0.871589	0.979377	0.996158	0.146372	1
15738	SHROOM2	0	0	0	0	1	0	0	0	18.6365	0.365713	0.837235	0.653935	0.0508728	0.871589	0.979377	0.996158	0.146483	1
5623	EIF4G2	0	0	0	0	1	0	0	0	24.1207	0.577532	0.824879	0.83779	0.0397755	0.871589	0.979377	0.996158	0.146673	1
5758	EPB41L2	1	0	0	0	1	0	0	0	18.4067	0.371443	0.78009	0.648969	0.0514747	0.871589	0.979377	0.996158	0.146952	1
3336	CD1D	0	2	0	0	0	22.1857	0	0	0	0.00935869	0.898032	0.0335223	1	0.871589	0.979377	0.996158	0.147349	1
1656	ATF7IP	0	0	0	0	1	0	0	0	20.8984	0.453568	0.801635	0.735949	0.0456231	0.871589	0.979377	0.996158	0.147532	1
4971	DENND4A	1	0	0	0	1	0	0	0	15.8346	0.309446	0.732513	0.569174	0.0593302	0.871589	0.979377	0.996158	0.148186	1
8995	KIAA1109	0	4	0	0	1	4.5276	0	0	4.86017	0.0974277	0.654353	0.198621	0.170081	0.871589	0.979377	0.996158	0.148228	1
19845	ZNF611	0	0	1	0	0	0	76.4326	76.4326	0	0.536585	0.0133875	0.0338169	1	0.871589	0.979377	0.996158	0.148348	1
15579	SERTAD4	0	0	1	0	0	0	90.0514	90.0514	0	0.662692	0.0111685	0.0339506	1	0.871589	0.979377	0.996158	0.1488	1
7606	GTF3C3	0	0	0	0	1	0	0	0	23.3583	0.566983	0.841652	0.833946	0.0410195	0.871589	0.979377	0.996158	0.14967	1
18841	USP53	0	0	0	0	1	0	0	0	21.4652	0.491357	0.808615	0.769918	0.0444729	0.871589	0.979377	0.996158	0.14978	1
12943	PIEZO2	0	3	0	0	1	4.29873	0	0	7.19363	0.137611	0.699476	0.283238	0.121752	0.871589	0.979377	0.996158	0.150604	1
8513	INADL	0	2	0	0	1	3.61121	0	0	12.0037	0.244457	0.719574	0.453291	0.0767821	0.871589	0.979377	0.996158	0.151679	1
17160	TAS2R31	0	2	0	0	0	21.7557	0	0	0	0.00973349	0.925744	0.0350297	1	0.871589	0.979377	0.996158	0.152434	1
8138	HSD11B1	0	2	0	0	0	21.6012	0	0	0	0.0098736	0.904803	0.0352492	1	0.871589	0.979377	0.996158	0.153169	1
10263	MCU	0	0	1	0	0	0	85.2969	85.2969	0	0.652456	0.0118582	0.035423	1	0.871589	0.979377	0.996158	0.15375	1
6709	FPGT	1	0	1	0	0	0	73.7283	73.7283	0	0.588268	0.012311	0.0354309	1	0.871589	0.979377	0.996158	0.153776	1
4972	DENND4B	1	0	0	0	1	0	0	0	15.4151	0.314075	0.772091	0.582378	0.0608446	0.871589	0.979377	0.996158	0.153788	1
4361	CSDE1	0	0	0	0	1	0	0	0	21.942	0.542461	0.835034	0.815103	0.0435495	0.871589	0.979377	0.996158	0.153998	1
7551	GSE1	0	0	0	0	1	0	0	0	20.4728	0.472226	0.865309	0.763157	0.0465265	0.871589	0.979377	0.996158	0.15403	1
12474	PAPL	0	1	1	0	0	5.85934	65.012	65.012	0	0.221759	0.0160136	0.0356056	1	0.871589	0.979377	0.996158	0.154359	1
7077	GHRHR	0	0	0	1	0	0	81.7249	81.7249	0	0.625818	0.0124323	0.035847	1	0.871589	0.979377	0.996158	0.155164	1
1471	ARID4A	0	0	0	0	1	0	0	0	21.5565	0.543272	0.81354	0.811336	0.0442931	0.871589	0.979377	0.996158	0.155462	1
19377	ZC3HAV1	0	1	1	0	0	5.02181	70.8283	70.8283	0	0.259506	0.0145643	0.0359634	1	0.871589	0.979377	0.996158	0.155551	1
1922	BCAT1	0	0	0	1	0	0	84.9359	84.9359	0	0.663026	0.0119139	0.0359692	1	0.871589	0.979377	0.996158	0.15557	1
17039	SYNPO2L	0	0	0	0	1	0	0	0	20.9219	0.504518	0.860233	0.789872	0.0455742	0.871589	0.979377	0.996158	0.155665	1
3472	CDH4	0	4	0	0	0	10.0472	0	0	0	0.0107128	0.832817	0.0360023	1	0.871589	0.979377	0.996158	0.15568	1
16415	SNX7	0	0	0	1	0	0	79.1035	79.1035	0	0.605011	0.0128885	0.0360772	1	0.871589	0.979377	0.996158	0.155929	1
569	ADAM29	0	0	0	0	1	0	0	0	17.8186	0.392685	0.822869	0.680785	0.0530817	0.871589	0.979377	0.996158	0.156128	1
11649	NRK	0	0	0	0	1	0	0	0	16.6807	0.37257	0.726529	0.641803	0.056494	0.871589	0.979377	0.996158	0.156529	1
8571	INVS	0	2	0	1	0	7.35723	34.0574	34.0574	0	0.076831	0.0328028	0.036383	1	0.871589	0.979377	0.996158	0.156944	1
15681	SH3BGRL3	0	1	0	0	0	98.5239	0	0	0	0.0101131	0.962454	0.0365404	1	0.871589	0.979377	0.996158	0.157465	1
8630	IRS1	0	0	0	0	1	0	0	0	21.4596	0.538921	0.902608	0.822595	0.0444841	0.871589	0.979377	0.996158	0.157637	1
19154	WLS	0	0	1	0	0	0	78.5918	78.5918	0	0.612154	0.0129813	0.0366352	1	0.871589	0.979377	0.996158	0.157779	1
1708	ATP2A2	0	0	0	0	1	0	0	0	21.4725	0.550897	0.856575	0.825142	0.0444586	0.871589	0.979377	0.996158	0.157942	1
5049	DHX36	0	0	0	0	1	0	0	0	20.9898	0.542287	0.803976	0.8085	0.0454336	0.871589	0.979377	0.996158	0.158102	1
19913	ZNF703	0	0	0	0	1	0	0	0	23.7866	0.669879	0.955399	0.911799	0.0403112	0.871589	0.979377	0.996158	0.158177	1
17010	SYCP2	0	1	0	0	1	2.71461	0	0	18.4304	0.46773	0.746192	0.715012	0.051412	0.871589	0.979377	0.996158	0.158191	1
18843	USP6	0	0	0	0	1	0	0	0	17.7896	0.412668	0.771152	0.691615	0.0531636	0.871589	0.979377	0.996158	0.15822	1
11120	NAT10	0	0	0	0	1	0	0	0	20.687	0.523633	0.82379	0.798719	0.0460673	0.871589	0.979377	0.996158	0.158306	1
14543	RIMS1	1	3	0	0	1	2.61596	0	0	10.9231	0.268936	0.602699	0.440418	0.0837301	0.871589	0.979377	0.996158	0.158575	1
19349	ZBTB5	0	0	0	0	1	0	0	0	22.4979	0.602632	0.91062	0.868292	0.0425201	0.871589	0.979377	0.996158	0.158719	1
11012	MYO3B	0	0	0	0	1	0	0	0	16.201	0.365374	0.736263	0.63643	0.0580677	0.871589	0.979377	0.996158	0.158838	1
11415	NKX1-1	0	3	0	0	0	12.8941	0	0	0	0.0104181	0.916367	0.0370283	1	0.871589	0.979377	0.996158	0.159076	1
8563	INTS3	0	0	0	0	1	0	0	0	20.7638	0.537511	0.818097	0.808061	0.045905	0.871589	0.979377	0.996158	0.159293	1
8982	KIAA0825	0	1	0	0	1	3.16649	0	0	17.1484	0.40632	0.794711	0.675341	0.0550396	0.871589	0.979377	0.996158	0.159545	1
13086	PLB1	0	0	0	0	1	0	0	0	17.6272	0.423402	0.75286	0.697847	0.0536265	0.871589	0.979377	0.996158	0.160376	1
3232	CCKBR	0	0	1	0	0	0	62.7891	62.7891	0	0.485551	0.0166427	0.0374743	1	0.871589	0.979377	0.996158	0.160544	1
6734	FRMD8	0	2	0	0	0	20.8112	0	0	0	0.0106383	0.905644	0.0376818	1	0.871589	0.979377	0.996158	0.161225	1
18849	USPL1	0	0	0	0	1	0	0	0	20.3309	0.52784	0.853963	0.807412	0.0468358	0.871589	0.979377	0.996158	0.161663	1
1858	BAAT	0	0	1	0	0	0	74.2657	74.2657	0	0.594202	0.0138203	0.0378434	1	0.871589	0.979377	0.996158	0.161754	1
15646	SGIP1	0	0	0	0	1	0	0	0	19.6218	0.506452	0.806939	0.781821	0.0484445	0.871589	0.979377	0.996158	0.161857	1
4034	CNOT6	0	0	1	0	0	0	76.1408	76.1408	0	0.614043	0.0134443	0.0378788	1	0.871589	0.979377	0.996158	0.16187	1
8836	KCNH4	0	0	1	0	0	0	61.2445	61.2445	0	0.480985	0.0171083	0.0380605	1	0.871589	0.979377	0.996158	0.162464	1
19707	ZNF429	0	1	1	0	0	5.34398	64.2739	64.2739	0	0.243662	0.0162173	0.0380938	1	0.871589	0.979377	0.996158	0.162573	1
16890	STRADA	0	0	0	1	0	0	80.2797	80.2797	0	0.66917	0.0126799	0.0382528	1	0.871589	0.979377	0.996158	0.163092	1
2710	C6orf118	0	1	0	1	0	5.93005	59.866	59.866	0	0.219037	0.0175453	0.0382644	1	0.871589	0.979377	0.996158	0.16313	1
1993	BHLHE23	0	2	0	0	0	20.7357	0	0	0	0.010716	0.939671	0.038292	1	0.871589	0.979377	0.996158	0.16322	1
1432	ARHGAP5	0	0	0	0	1	0	0	0	17.575	0.432969	0.819012	0.720109	0.0537771	0.871589	0.979377	0.996158	0.164632	1
9439	LAP3	0	2	0	0	0	20.4525	0	0	0	0.0110145	0.895842	0.0387266	1	0.871589	0.979377	0.996158	0.164636	1
5419	DYNC1LI1	0	0	0	1	0	0	78.4122	78.4122	0	0.660464	0.0130142	0.0387973	1	0.871589	0.979377	0.996158	0.164865	1
8357	IGF2BP1	0	1	0	1	0	6.19307	57.3047	57.3047	0	0.209437	0.0184164	0.0388153	1	0.871589	0.979377	0.996158	0.164924	1
16620	SPO11	0	0	0	1	0	0	76.8323	76.8323	0	0.642426	0.0133105	0.0388163	1	0.871589	0.979377	0.996158	0.164927	1
10096	MAP3K13	0	0	0	0	1	0	0	0	18.4959	0.476448	0.810666	0.757784	0.0512396	0.871589	0.979377	0.996158	0.164967	1
16194	SLCO1B1	0	3	0	0	0	12.275	0	0	0	0.0118664	0.810038	0.0390102	1	0.871589	0.979377	0.996158	0.165557	1
5561	EHBP1	0	1	0	0	1	2.99693	0	0	16.5146	0.427534	0.761843	0.68459	0.0570292	0.871589	0.979377	0.996158	0.165658	1
4229	CPEB2	0	0	1	0	0	0	57.8317	57.8317	0	0.465947	0.0182305	0.0390622	1	0.871589	0.979377	0.996158	0.165725	1
14135	RAD50	0	0	0	0	1	0	0	0	17.758	0.457067	0.777448	0.734015	0.053253	0.871589	0.979377	0.996158	0.165811	1
584	ADAMTS17	1	1	0	0	1	1.07488	0	0	22.4887	0.951977	0.692005	0.920987	0.0425367	0.953591	0.979377	0.996158	0.166093	1
5068	DIP2B	0	0	0	0	1	0	0	0	17.6154	0.451001	0.788941	0.731087	0.0536604	0.871589	0.979377	0.996158	0.166271	1
570	ADAM30	0	0	0	0	1	0	0	0	18.189	0.466243	0.842474	0.754497	0.0520582	0.871589	0.979377	0.996158	0.166424	1
18285	TRPA1	0	1	0	0	1	3.3819	0	0	15.5214	0.382019	0.796	0.650628	0.0604536	0.871589	0.979377	0.996158	0.166602	1
15402	SCUBE2	0	0	0	0	1	0	0	0	17.7508	0.464081	0.800282	0.745011	0.0532735	0.871589	0.979377	0.996158	0.167754	1
8989	KIAA1009	0	0	0	0	1	0	0	0	17.7323	0.468974	0.792182	0.747596	0.053326	0.871589	0.979377	0.996158	0.168325	1
9449	LARP7	0	0	0	0	1	0	0	0	20.1216	0.581247	0.838872	0.843146	0.0472994	0.871589	0.979377	0.996158	0.16837	1
9067	KIF26A	0	0	1	0	0	0	35.9881	35.9881	0	0.306767	0.0308557	0.0399103	1	0.871589	0.979377	0.996158	0.168466	1
14467	RGS12	0	0	0	0	1	0	0	0	16.2506	0.403782	0.833163	0.693693	0.0579011	0.871589	0.979377	0.996158	0.169288	1
1634	ASXL1	1	0	0	0	1	0	0	0	14.3431	0.341816	0.787942	0.617718	0.0650901	0.871589	0.979377	0.996158	0.169422	1
9849	LRRC9	0	1	0	0	1	2.38146	0	0	17.8585	0.52498	0.739758	0.759173	0.0529695	0.871589	0.979377	0.996158	0.16944	1
19315	ZBP1	0	2	0	0	0	19.9827	0	0	0	0.0115374	0.896649	0.0403684	1	0.871589	0.979377	0.996158	0.169939	1
18336	TSNARE1	0	0	1	0	0	0	61.9454	61.9454	0	0.528177	0.016894	0.0409693	1	0.871589	0.979377	0.996158	0.171863	1
8674	ITGA9	0	0	0	0	1	0	0	0	16.2537	0.423935	0.809784	0.709887	0.0578904	0.871589	0.979377	0.996158	0.172267	1
13866	PTCH2	0	0	0	0	1	0	0	0	17.7894	0.487888	0.851466	0.774685	0.053164	0.871589	0.979377	0.996158	0.172553	1
15183	RTP2	0	2	0	0	0	19.8651	0	0	0	0.011674	0.927352	0.0411959	1	0.871589	0.979377	0.996158	0.172587	1
12555	PCBP1	0	0	0	0	1	0	0	0	21.8744	0.738527	0.959224	0.944625	0.043678	0.871589	0.979377	0.996158	0.172789	1
15775	SIPA1L3	0	0	0	0	1	0	0	0	15.2936	0.384411	0.831407	0.67336	0.0612975	0.871589	0.979377	0.996158	0.17284	1
19103	WDR76	0	0	1	0	0	0	71.4019	71.4019	0	0.636033	0.0144349	0.0414036	1	0.871589	0.979377	0.996158	0.173249	1
6846	GABRA4	0	0	0	1	0	0	62.3513	62.3513	0	0.541221	0.0167721	0.0415781	1	0.871589	0.979377	0.996158	0.173804	1
4897	DDX5	0	0	0	0	1	0	0	0	20.9233	0.683698	0.895564	0.912923	0.0455714	0.871589	0.979377	0.996158	0.173884	1
11132	NBEA	0	3	0	0	1	3.76559	0	0	7.09106	0.177466	0.678255	0.337817	0.123292	0.871589	0.979377	0.996158	0.174033	1
8664	ITGA10	0	0	0	0	1	0	0	0	17.3214	0.487928	0.795679	0.764372	0.0545205	0.871589	0.979377	0.996158	0.174109	1
10613	MPDZ	1	2	1	0	1	2.1341	8.33549	8.33549	6.03516	0.440147	0.137973	0.294057	0.141748	0.871589	0.979377	0.996158	0.174134	1
15459	SEC31A	0	0	0	0	1	0	0	0	18.1468	0.527082	0.817551	0.800104	0.0521728	0.871589	0.979377	0.996158	0.17433	1
10512	MLKL	1	1	1	0	0	5.14795	46.0835	46.0835	0	0.230972	0.0207383	0.0417971	1	0.871589	0.979377	0.996158	0.1745	1
18156	TRAPPC8	0	0	0	0	1	0	0	0	17.4235	0.497701	0.805312	0.774436	0.0542189	0.871589	0.979377	0.996158	0.175109	1
17014	SYDE2	0	0	0	0	1	0	0	0	16.4112	0.44572	0.823533	0.732804	0.0573674	0.871589	0.979377	0.996158	0.175267	1
1112	ANKRD11	0	2	0	0	1	3.89668	0	0	9.57525	0.218362	0.823722	0.448367	0.094382	0.871589	0.979377	0.996158	0.17615	1
19403	ZDHHC11	1	1	0	1	0	4.074	52.7843	52.7843	0	0.294204	0.0178339	0.0425135	1	0.871589	0.979377	0.996158	0.176768	1
453	ACE	0	2	1	0	0	6.04246	37.2659	37.2659	0	0.108063	0.0296838	0.0425972	1	0.871589	0.979377	0.996158	0.177033	1
16458	SOX13	0	0	1	0	0	0	62.4815	62.4815	0	0.559007	0.0167335	0.0426437	1	0.871589	0.979377	0.996158	0.177179	1
8397	IKBKAP	0	0	0	0	1	0	0	0	16.7265	0.481474	0.790462	0.757862	0.0563484	0.871589	0.979377	0.996158	0.17737	1
18211	TRIM44	0	2	0	0	0	19.3586	0	0	0	0.0122902	0.899606	0.0427442	1	0.871589	0.979377	0.996158	0.177496	1
8045	HORMAD1	0	0	1	0	0	0	71.8112	71.8112	0	0.671689	0.0143438	0.042771	1	0.871589	0.979377	0.996158	0.177581	1
57	ABCC2	0	1	0	0	1	3.43547	0	0	14.1054	0.376387	0.803624	0.646944	0.0661133	0.871589	0.979377	0.996158	0.177582	1
2945	CAMTA2	0	0	0	0	1	0	0	0	17.9888	0.54038	0.843482	0.815121	0.0526063	0.871589	0.979377	0.996158	0.177926	1
13509	PPRC1	0	3	0	0	0	11.9118	0	0	0	0.012841	0.844286	0.0429536	1	0.871589	0.979377	0.996158	0.178156	1
19830	ZNF592	0	0	0	0	1	0	0	0	17.176	0.494047	0.874312	0.783178	0.0549562	0.871589	0.979377	0.996158	0.178429	1
13484	PPP2R3A	0	1	0	0	1	3.24487	0	0	14.5438	0.397156	0.811516	0.67116	0.0642509	0.871589	0.979377	0.996158	0.178687	1
14399	RERGL	0	0	1	0	0	0	72.8192	72.8192	0	0.703725	0.0141243	0.0434799	1	0.871589	0.979377	0.996158	0.179809	1
3767	CHRM2	0	0	0	0	1	0	0	0	18.3856	0.571364	0.899005	0.84589	0.0515307	0.871589	0.979377	0.996158	0.180152	1
10909	MUC4	2	11	0	0	0	3.90649	0	0	0	0.0165265	0.638099	0.0436272	1	0.871589	0.979377	0.996158	0.180271	1
11794	NXF1	0	0	0	1	0	0	68.7707	68.7707	0	0.651185	0.0150474	0.0436787	1	0.871589	0.979377	0.996158	0.180432	1
5339	DSE	0	1	0	1	0	4.5402	61.0675	61.0675	0	0.287086	0.0171632	0.0439069	1	0.871589	0.979377	0.996158	0.181146	1
13300	POLR3A	0	0	0	0	1	0	0	0	16.9016	0.509284	0.828315	0.788333	0.0557978	0.871589	0.979377	0.996158	0.181397	1
5434	DYSF	0	2	0	0	1	3.29686	0	0	10.5197	0.278736	0.746654	0.508515	0.086657	0.871589	0.979377	0.996158	0.181644	1
15882	SLC1A3	0	0	0	1	0	0	59.9577	59.9577	0	0.556958	0.0175156	0.0442576	1	0.871589	0.979377	0.996158	0.182241	1
9093	KIR3DL2	0	1	0	1	0	4.62445	59.8798	59.8798	0	0.281878	0.0175408	0.0443047	1	0.871589	0.979377	0.996158	0.182387	1
6378	FBXL4	0	0	1	0	0	0	62.6451	62.6451	0	0.590437	0.016685	0.0444671	1	0.871589	0.979377	0.996158	0.182893	1
13340	POTED	0	3	0	0	0	11.6193	0	0	0	0.0137038	0.819856	0.0446961	1	0.871589	0.979377	0.996158	0.183606	1
10003	MAGEA10	0	2	0	0	0	18.9258	0	0	0	0.0128555	0.917299	0.0447441	1	0.871589	0.979377	0.996158	0.183755	1
3316	CCT6B	0	0	0	1	0	0	65.4446	65.4446	0	0.632235	0.0158964	0.0448856	1	0.871589	0.979377	0.996158	0.184194	1
5170	DNAI1	0	1	0	1	0	5.44124	53.1398	53.1398	0	0.239227	0.0200233	0.0452601	1	0.871589	0.979377	0.996158	0.185355	1
8113	HRG	0	1	1	0	0	4.94419	56.2584	56.2584	0	0.263613	0.0187965	0.0453287	1	0.871589	0.979377	0.996158	0.185567	1
18635	UBR5	0	2	0	0	1	3.75151	0	0	8.43932	0.2311	0.706986	0.430294	0.105717	0.871589	0.979377	0.996158	0.186064	1
6667	FOXD4L1	0	2	0	0	0	18.7851	0	0	0	0.0130474	0.935773	0.045558	1	0.871589	0.979377	0.996158	0.186276	1
11013	MYO5A	0	1	0	0	1	2.47687	0	0	15.3971	0.507323	0.746133	0.748114	0.0609111	0.871589	0.979377	0.996158	0.186308	1
15342	SCFD1	0	2	0	0	0	18.3796	0	0	0	0.0136246	0.84711	0.0457036	1	0.871589	0.979377	0.996158	0.186726	1
8968	KIAA0232	0	0	0	0	1	0	0	0	15.6838	0.481306	0.827703	0.76512	0.0598656	0.871589	0.979377	0.996158	0.187036	1
596	ADAMTSL1	1	3	0	0	1	2.5411	0	0	9.62979	0.283398	0.666431	0.488266	0.0938987	0.871589	0.979377	0.996158	0.18717	1
631	ADGB	0	0	0	0	1	0	0	0	13.2665	0.384936	0.737488	0.656897	0.0699955	0.871589	0.979377	0.996158	0.187577	1
2955	CAPN11	0	1	0	1	0	5.43674	52.2621	52.2621	0	0.239429	0.0203965	0.0460121	1	0.871589	0.979377	0.996158	0.187676	1
13930	PTPN23	0	1	0	0	1	3.39876	0	0	13.3422	0.38023	0.842688	0.661597	0.0696263	0.871589	0.979377	0.996158	0.187838	1
14314	RBMXL3	0	0	1	0	0	0	36.2063	36.2063	0	0.351053	0.0306494	0.0460765	1	0.871589	0.979377	0.996158	0.187875	1
3174	CCDC50	0	0	0	1	0	0	65.1005	65.1005	0	0.652552	0.0159895	0.0461487	1	0.871589	0.979377	0.996158	0.188097	1
1342	APOL1	0	2	0	0	0	18.4898	0	0	0	0.0134642	0.892249	0.0462118	1	0.871589	0.979377	0.996158	0.188291	1
5429	DYRK1A	0	0	1	0	0	0	56.8163	56.8163	0	0.551548	0.018592	0.0462591	1	0.871589	0.979377	0.996158	0.188436	1
1429	ARHGAP40	0	0	0	1	0	0	56.4681	56.4681	0	0.547777	0.0187191	0.0462677	1	0.871589	0.979377	0.996158	0.188463	1
8388	IGSF3	1	5	0	0	0	6.27066	0	0	0	0.0151159	0.747147	0.0462868	1	0.871589	0.979377	0.996158	0.188522	1
20073	ZSWIM2	0	1	0	1	0	6.19201	47.3879	47.3879	0	0.209475	0.0227362	0.0465713	1	0.871589	0.979377	0.996158	0.189395	1
18653	UCKL1	0	2	0	0	0	18.4655	0	0	0	0.0134993	0.911708	0.0466402	1	0.871589	0.979377	0.996158	0.189606	1
3114	CCDC144NL	0	2	0	0	0	18.4487	0	0	0	0.0135237	0.907882	0.0466563	1	0.871589	0.979377	0.996158	0.189655	1
1137	ANKRD31	0	0	0	0	1	0	0	0	12.1543	0.342753	0.753159	0.615224	0.0759045	0.871589	0.979377	0.996158	0.189784	1
16881	STON1-GTF2A1L	0	2	1	0	0	6.04789	33.6357	33.6357	0	0.107898	0.0332595	0.0468006	1	0.871589	0.979377	0.996158	0.190098	1
16665	SPTBN4	1	0	1	0	0	0	14.5958	14.5958	0	0.146732	0.0745456	0.0471479	1	0.871589	0.979377	0.996158	0.19116	1
14644	RNF175	0	0	1	0	0	0	61.974	61.974	0	0.629298	0.0168853	0.0471743	1	0.871589	0.979377	0.996158	0.19124	1
19934	ZNF727	0	0	1	0	0	0	50.707	50.707	0	0.499118	0.0210914	0.0473351	1	0.871589	0.979377	0.996158	0.191731	1
19738	ZNF479	0	0	1	0	0	0	51.3646	51.3646	0	0.506757	0.0207921	0.0473935	1	0.871589	0.979377	0.996158	0.191909	1
2040	BMP6	1	0	1	0	0	0	37.725	37.725	0	0.36926	0.0259112	0.0474142	1	0.871589	0.979377	0.996158	0.191972	1
9	AACS	1	0	0	1	0	0	47.1052	47.1052	0	0.481058	0.0202388	0.0475523	1	0.871589	0.979377	0.996158	0.192393	1
18145	TRAPPC12	2	0	1	0	0	0	30.277	30.277	0	0.287549	0.0313374	0.0476269	1	0.871589	0.979377	0.996158	0.19262	1
1534	ARPC4-TTLL3	0	2	0	0	0	18.1719	0	0	0	0.0139351	0.891872	0.0476305	1	0.871589	0.979377	0.996158	0.192631	1
7260	GOLGA2	0	0	1	0	0	0	58.2843	58.2843	0	0.590633	0.0180737	0.0477186	1	0.871589	0.979377	0.996158	0.192899	1
2949	CANX	0	0	1	0	0	0	60.4596	60.4596	0	0.622029	0.0173545	0.047912	1	0.871589	0.979377	0.996158	0.193487	1
14255	RBBP6	0	1	0	0	1	3.15259	0	0	13.1	0.407985	0.794769	0.677035	0.0708206	0.871589	0.979377	0.996158	0.193597	1
19672	ZNF354C	0	0	1	0	0	0	52.5583	52.5583	0	0.528063	0.0202691	0.0480716	1	0.871589	0.979377	0.996158	0.193972	1
3680	CFTR	0	0	0	0	1	0	0	0	12.833	0.392412	0.756634	0.668586	0.0721859	0.871589	0.979377	0.996158	0.194551	1
14907	RP11-67H2.1	0	1	0	0	0	73.9566	0	0	0	0.0138842	0.956891	0.0483681	1	0.871589	0.979377	0.996158	0.194871	1
4830	DCST2	0	1	1	0	0	4.91247	52.5243	52.5243	0	0.265326	0.0202836	0.0485988	1	0.871589	0.979377	0.996158	0.195569	1
15835	SLC12A7	0	1	0	1	0	3.6699	61.2553	61.2553	0	0.353444	0.0171049	0.0486095	1	0.871589	0.979377	0.996158	0.195601	1
286	AC026740.1	0	2	0	0	0	18.1163	0	0	0	0.0140199	0.942337	0.0486165	1	0.871589	0.979377	0.996158	0.195623	1
14353	RD3	0	2	0	0	0	17.9676	0	0	0	0.0142505	0.921297	0.0490674	1	0.871589	0.979377	0.996158	0.196984	1
11285	NEK3	0	2	0	0	0	17.6462	0	0	0	0.0147684	0.849566	0.0491462	1	0.871589	0.979377	0.996158	0.197221	1
4065	CNTRL	0	0	0	0	1	0	0	0	13.0621	0.420198	0.747631	0.693625	0.0710115	0.871589	0.979377	0.996158	0.19755	1
6226	FAM27E3	0	1	0	0	0	72.2741	0	0	0	0.0142422	0.956436	0.0494647	1	0.871589	0.979377	0.996158	0.19818	1
6614	FMN2	1	0	0	0	1	0	0	0	7.66034	0.204873	0.7323	0.429375	0.115205	0.871589	0.979377	0.996158	0.198185	1
5207	DNAJC3	0	2	0	0	0	17.643	0	0	0	0.0147736	0.863392	0.0495201	1	0.871589	0.979377	0.996158	0.198347	1
2090	BRCA2	1	0	0	0	1	0	0	0	6.65562	0.178134	0.680709	0.381147	0.130288	0.871589	0.979377	0.996158	0.198763	1
14441	RFX7	0	0	1	0	0	0	40.3324	40.3324	0	0.419284	0.0271897	0.0499876	1	0.871589	0.979377	0.996158	0.19975	1
18857	UTP20	1	0	0	0	1	0	0	0	7.87995	0.222762	0.670035	0.44492	0.112362	0.871589	0.979377	0.996158	0.199763	1
3714	CHD4	0	1	0	0	1	2.94495	0	0	12.9773	0.434449	0.790328	0.701424	0.0714414	0.871589	0.979377	0.996158	0.200118	1
15254	SAFB2	1	0	1	0	0	0	37.4814	37.4814	0	0.391321	0.0260988	0.0501726	1	0.871589	0.979377	0.996158	0.200304	1
16397	SNX18	0	2	0	0	0	17.771	0	0	0	0.014564	0.936229	0.0502107	1	0.871589	0.979377	0.996158	0.200417	1
13604	PRKAA2	0	0	1	0	0	0	51.8008	51.8008	0	0.547293	0.020598	0.0502782	1	0.871589	0.979377	0.996158	0.200619	1
1169	ANKS1A	0	0	0	1	0	0	46.432	46.432	0	0.486206	0.023256	0.0503326	1	0.871589	0.979377	0.996158	0.200782	1
3713	CHD3	0	1	0	0	1	2.87905	0	0	13.0848	0.443517	0.793481	0.711019	0.0708972	0.871589	0.979377	0.996158	0.201011	1
18014	TNRC6C	0	0	0	0	1	0	0	0	12.9114	0.417234	0.817704	0.704721	0.0717793	0.871589	0.979377	0.996158	0.201534	1
9778	LRPPRC	0	0	0	0	1	0	0	0	13.7153	0.466097	0.797224	0.746152	0.0678632	0.871589	0.979377	0.996158	0.201689	1
4089	COL12A1	0	3	0	0	1	4.03924	0	0	4.99761	0.155369	0.68288	0.305999	0.166195	0.871589	0.979377	0.996158	0.202342	1
18374	TSPYL5	0	2	0	0	0	17.5719	0	0	0	0.0148921	0.912085	0.0508699	1	0.871589	0.979377	0.996158	0.202385	1
19215	XIRP1	0	0	0	0	1	0	0	0	12.3103	0.389764	0.830039	0.678796	0.0750163	0.871589	0.979377	0.996158	0.202537	1
12341	OTOP1	0	3	0	0	0	11.1373	0	0	0	0.0152993	0.869236	0.0509405	1	0.871589	0.979377	0.996158	0.202595	1
15130	RRP12	0	0	1	0	0	0	47.931	47.931	0	0.519821	0.0224505	0.0518486	1	0.871589	0.979377	0.996158	0.205291	1
6026	FAM114A2	0	2	0	0	0	17.1321	0	0	0	0.0156559	0.863559	0.0521234	1	0.871589	0.979377	0.996158	0.206103	1
12187	OR5B3	1	3	0	0	0	9.07447	0	0	0	0.0156144	0.878966	0.0525502	1	0.871589	0.979377	0.996158	0.207362	1
6060	FAM135A	1	1	0	0	1	1.6439	0	0	15.2698	0.688017	0.718617	0.857018	0.0613871	0.871589	0.979377	0.996158	0.207538	1
17477	THBS1	1	0	1	0	0	0	36.3594	36.3594	0	0.400984	0.0269971	0.0527533	1	0.871589	0.979377	0.996158	0.20796	1
20021	ZNF880	0	2	0	0	0	17.0407	0	0	0	0.0158219	0.869474	0.0527615	1	0.871589	0.979377	0.996158	0.207984	1
8032	HNRNPU	0	0	0	0	1	0	0	0	15.0525	0.586626	0.859802	0.850591	0.0622173	0.871589	0.979377	0.996158	0.208455	1
787	AKAP11	0	0	0	0	1	0	0	0	12.1236	0.410565	0.805866	0.696148	0.0760818	0.871589	0.979377	0.996158	0.20858	1
15474	SELE	0	0	1	0	0	0	48.6824	48.6824	0	0.543355	0.0220664	0.0530731	1	0.871589	0.979377	0.996158	0.2089	1
19756	ZNF503	0	0	0	0	1	0	0	0	15.7564	0.639981	0.945143	0.894431	0.0596065	0.871589	0.979377	0.996158	0.209607	1
7045	GFPT2	0	0	0	1	0	0	46.7089	46.7089	0	0.521759	0.0231031	0.0533372	1	0.871589	0.979377	0.996158	0.209675	1
19966	ZNF780A	0	0	1	0	0	0	47.9909	47.9909	0	0.53838	0.0224194	0.0533924	1	0.871589	0.979377	0.996158	0.209837	1
4334	CRTC3	0	2	0	0	0	16.9434	0	0	0	0.0160014	0.878949	0.0535192	1	0.871589	0.979377	0.996158	0.210208	1
509	ACSS2	1	0	1	0	0	0	42.1962	42.1962	0	0.489219	0.0228742	0.0536026	1	0.871589	0.979377	0.996158	0.210452	1
9758	LRIG3	0	0	1	0	0	0	42.6672	42.6672	0	0.47677	0.0255436	0.0536378	1	0.871589	0.979377	0.996158	0.210555	1
7171	GLT1D1	0	2	0	0	0	16.7766	0	0	0	0.0163162	0.856723	0.0538665	1	0.871589	0.979377	0.996158	0.211224	1
4293	CREBBP	0	0	0	0	1	0	0	0	10.848	0.363256	0.774775	0.641694	0.0842594	0.871589	0.979377	0.996158	0.211814	1
14874	RP11-497E19.2	0	1	0	0	0	65.9106	0	0	0	0.015772	0.965876	0.05417	1	0.871589	0.979377	0.996158	0.212109	1
11176	NCKAP5L	1	0	1	0	0	0	32.1308	32.1308	0	0.362941	0.0309832	0.054532	1	0.871589	0.979377	0.996158	0.213164	1
13588	PREX2	1	2	0	0	1	2.16809	0	0	10.8836	0.430983	0.669907	0.649601	0.084008	0.871589	0.979377	0.996158	0.213279	1
19427	ZEB2	1	0	0	1	0	0	33.6563	33.6563	0	0.382646	0.0294228	0.0546091	1	0.871589	0.979377	0.996158	0.213388	1
13049	PKP2	0	0	0	1	0	0	37.1995	37.1995	0	0.424733	0.0297426	0.0547487	1	0.871589	0.979377	0.996158	0.213794	1
11592	NPSR1	0	0	1	0	0	0	50.826	50.826	0	0.594737	0.0210366	0.0548061	1	0.871589	0.979377	0.996158	0.213961	1
14297	RBM44	0	0	1	0	0	0	43.6673	43.6673	0	0.503211	0.0248953	0.0551199	1	0.871589	0.979377	0.996158	0.214871	1
4596	CWF19L2	0	0	0	1	0	0	47.1842	47.1842	0	0.548369	0.022845	0.0551329	1	0.871589	0.979377	0.996158	0.214909	1
18819	USP32	0	3	0	0	0	10.4305	0	0	0	0.0181117	0.778222	0.055145	1	0.871589	0.979377	0.996158	0.214943	1
781	AK5	0	0	0	1	0	0	47.4525	47.4525	0	0.555769	0.0227018	0.0554521	1	0.871589	0.979377	0.996158	0.215833	1
4892	DDX42	0	0	1	0	0	0	46.6651	46.6651	0	0.547596	0.0231271	0.0556601	1	0.871589	0.979377	0.996158	0.216434	1
5366	DUOX1	0	0	1	0	0	0	34.1059	34.1059	0	0.40195	0.032751	0.0562946	1	0.871589	0.979377	0.996158	0.218263	1
9836	LRRC63	0	0	0	1	0	0	45.5481	45.5481	0	0.540888	0.0237572	0.0563863	1	0.871589	0.979377	0.996158	0.218527	1
13182	PLXNA2	0	0	1	0	0	0	28.8362	28.8362	0	0.345814	0.0394537	0.0564233	1	0.871589	0.979377	0.996158	0.218633	1
6468	FEM1C	0	2	0	0	0	16.4931	0	0	0	0.0168725	0.900124	0.0565488	1	0.871589	0.979377	0.996158	0.218994	1
11766	NUP214	0	0	0	0	1	0	0	0	11.5604	0.428955	0.802077	0.7133	0.079488	0.871589	0.979377	0.996158	0.219424	1
19639	ZNF300	0	0	1	0	0	0	40.988	40.988	0	0.486549	0.0267076	0.0568218	1	0.871589	0.979377	0.996158	0.219777	1
16195	SLCO1B3	0	3	0	0	0	10.3321	0	0	0	0.0185556	0.794061	0.0571773	1	0.871589	0.979377	0.996158	0.220796	1
18610	UBE3C	0	0	1	0	0	0	44.5392	44.5392	0	0.536159	0.0243551	0.0571885	1	0.871589	0.979377	0.996158	0.220828	1
17149	TAS1R2	0	1	1	0	0	2.45512	59.5966	59.5966	0	0.511251	0.0176332	0.0573092	1	0.871589	0.979377	0.996158	0.221173	1
6788	FUT4	0	0	0	0	1	0	0	0	14.1522	0.605499	0.917698	0.870896	0.0659093	0.871589	0.979377	0.996158	0.221433	1
18411	TTC3	0	1	0	0	1	2.62513	0	0	11.7507	0.481946	0.765688	0.735193	0.0783035	0.871589	0.979377	0.996158	0.221913	1
5246	DOCK1	0	0	0	0	1	0	0	0	9.94549	0.365643	0.723977	0.634032	0.0911951	0.871589	0.979377	0.996158	0.222633	1
9901	LTBP2	1	0	1	0	0	0	21.2523	21.2523	0	0.252936	0.0491035	0.057834	1	0.871589	0.979377	0.996158	0.222671	1
4547	CTR9	0	0	1	0	0	0	44.3657	44.3657	0	0.547119	0.0244608	0.0584046	1	0.871589	0.979377	0.996158	0.224295	1
18898	VCL	0	0	0	1	0	0	40.7397	40.7397	0	0.498883	0.0268882	0.0584812	1	0.871589	0.979377	0.996158	0.224512	1
8692	ITGBL1	1	3	0	0	0	8.48247	0	0	0	0.0186663	0.794938	0.0588359	1	0.871589	0.979377	0.996158	0.225518	1
16188	SLC9B1	1	0	1	0	0	0	36.9581	36.9581	0	0.468042	0.0265106	0.0588978	1	0.871589	0.979377	0.996158	0.225693	1
2524	C1QTNF1-AS1	0	1	0	0	0	60.3369	0	0	0	0.0173936	0.954206	0.0589579	1	0.871589	0.979377	0.996158	0.225864	1
5923	EXOC1	0	0	0	1	0	0	45.0713	45.0713	0	0.56741	0.0240363	0.0592913	1	0.871589	0.979377	0.996158	0.226807	1
1956	BCORL1	1	0	1	0	0	0	25.3626	25.3626	0	0.309842	0.040326	0.0592963	1	0.871589	0.979377	0.996158	0.226821	1
5921	EXO1	0	0	0	1	0	0	42.8129	42.8129	0	0.535062	0.0254472	0.0593099	1	0.871589	0.979377	0.996158	0.226859	1
9894	LST3	0	3	0	0	0	10.1357	0	0	0	0.0194852	0.792146	0.0595895	1	0.871589	0.979377	0.996158	0.227648	1
1004	ALLC	0	0	0	1	0	0	45.5816	45.5816	0	0.578729	0.0237379	0.0595968	1	0.871589	0.979377	0.996158	0.227669	1
9292	KRTAP1-3	2	2	0	0	0	12.5677	0	0	0	0.0178123	0.900512	0.0596561	1	0.871589	0.979377	0.996158	0.227836	1
4832	DCT	0	1	1	0	0	4.93586	42.1432	42.1432	0	0.264061	0.0258964	0.0598091	1	0.871589	0.979377	0.996158	0.228267	1
1748	ATP6V0E1	0	1	0	0	0	59.4102	0	0	0	0.0176945	0.955512	0.0598605	1	0.871589	0.979377	0.996158	0.228412	1
15188	RUFY2	0	0	1	0	0	0	47.4199	47.4199	0	0.615473	0.0227191	0.0601753	1	0.871589	0.979377	0.996158	0.229297	1
14268	RBM10	0	1	0	1	0	4.36547	44.3915	44.3915	0	0.298475	0.024445	0.0608807	1	0.871589	0.979377	0.996158	0.231276	1
19644	ZNF318	0	1	0	0	1	2.67224	0	0	11.1472	0.474365	0.802009	0.741731	0.0821878	0.871589	0.979377	0.996158	0.231501	1
10257	MCOLN3	0	0	0	1	0	0	44.9083	44.9083	0	0.584894	0.0241331	0.060974	1	0.871589	0.979377	0.996158	0.231537	1
5235	DNMT1	0	0	1	0	0	0	35.6496	35.6496	0	0.455157	0.031181	0.0610361	1	0.871589	0.979377	0.996158	0.231711	1
13953	PTPRR	0	0	1	0	0	0	39.9482	39.9482	0	0.512816	0.0274801	0.0610918	1	0.871589	0.979377	0.996158	0.231866	1
1270	AP2B1	1	0	0	1	0	0	33.1006	33.1006	0	0.429147	0.0299736	0.0611129	1	0.871589	0.979377	0.996158	0.231926	1
9222	KPNB1	0	2	0	0	0	15.5619	0	0	0	0.0189086	0.852737	0.0611848	1	0.871589	0.979377	0.996158	0.232126	1
12161	OR52M1	0	2	0	0	0	15.781	0	0	0	0.0183985	0.916574	0.0613418	1	0.871589	0.979377	0.996158	0.232565	1
12869	PHACTR3	0	0	1	0	0	0	39.4078	39.4078	0	0.507796	0.0278987	0.0613573	1	0.871589	0.979377	0.996158	0.232608	1
12987	PIK3R6	1	0	0	1	0	0	27.6891	27.6891	0	0.355468	0.0365693	0.0617623	1	0.871589	0.979377	0.996158	0.233737	1
13032	PKD2L2	0	0	0	1	0	0	44.4914	44.4914	0	0.58783	0.0243841	0.0617701	1	0.871589	0.979377	0.996158	0.233759	1
3718	CHD8	0	0	0	0	1	0	0	0	8.91174	0.344895	0.736211	0.614339	0.100688	0.871589	0.979377	0.996158	0.233999	1
1780	ATRN	0	3	0	0	0	9.988	0	0	0	0.0202251	0.801695	0.0620937	1	0.871589	0.979377	0.996158	0.234659	1
2705	C6	0	2	1	0	0	6.09124	24.3227	24.3227	0	0.106597	0.047644	0.0623635	1	0.871589	0.979377	0.996158	0.235408	1
7362	GPR112	2	3	0	0	1	1.72427	0	0	10.0522	0.497544	0.638454	0.691769	0.0903159	0.871589	0.979377	0.996158	0.235725	1
19659	ZNF337	0	0	1	0	0	0	43.5265	43.5265	0	0.583069	0.0249847	0.0626855	1	0.871589	0.979377	0.996158	0.236301	1
11756	NUMBL	0	2	0	0	0	15.4823	0	0	0	0.0190993	0.886588	0.062716	1	0.871589	0.979377	0.996158	0.236385	1
2154	BTK	0	2	0	0	0	15.3384	0	0	0	0.0194509	0.86027	0.0629649	1	0.871589	0.979377	0.996158	0.237074	1
1946	BCL6B	0	2	0	0	0	15.4826	0	0	0	0.0190985	0.903834	0.0631213	1	0.871589	0.979377	0.996158	0.237506	1
9208	KMT2E	1	1	0	0	1	1.83949	0	0	12.1714	0.625626	0.748047	0.836245	0.0758061	0.871589	0.979377	0.996158	0.238255	1
15225	S100A2	0	1	0	0	0	55.7202	0	0	0	0.0189979	0.949432	0.0636536	1	0.871589	0.979377	0.996158	0.238975	1
6949	GATA6	2	1	1	0	0	1.50983	47.1242	47.1242	0	0.727872	0.0191389	0.06366	1	0.871589	0.979377	0.996158	0.238992	1
621	ADCY5	1	1	0	0	1	1.00913	0	0	13.9005	0.993926	0.763782	0.955583	0.067021	0.994124	0.979377	0.996158	0.240049	1
12457	PALMD	0	2	0	0	0	15.1924	0	0	0	0.0198173	0.87307	0.0643966	1	0.871589	0.979377	0.996158	0.241017	1
19323	ZBTB18	0	2	0	0	0	15.2963	0	0	0	0.0195556	0.90652	0.0644994	1	0.871589	0.979377	0.996158	0.241299	1
17414	TFAP2E	0	2	0	0	0	15.3067	0	0	0	0.0195296	0.913956	0.0645782	1	0.871589	0.979377	0.996158	0.241515	1
11335	NFIA	0	0	1	0	0	0	39.1842	39.1842	0	0.536394	0.0280754	0.0647331	1	0.871589	0.979377	0.996158	0.241939	1
5699	EML6	0	1	0	0	1	1.85737	0	0	11.8672	0.645902	0.731448	0.835942	0.0775956	0.871589	0.979377	0.996158	0.242301	1
19613	ZNF264	0	2	0	0	0	15.1573	0	0	0	0.019907	0.886098	0.0650167	1	0.871589	0.979377	0.996158	0.242715	1
598	ADAMTSL3	0	1	0	0	1	1.64301	0	0	12.2712	0.710975	0.721088	0.864518	0.075237	0.871589	0.979377	0.996158	0.242789	1
11558	NPHP3	0	0	0	1	0	0	37.0785	37.0785	0	0.508872	0.0298503	0.0651842	1	0.871589	0.979377	0.996158	0.243172	1
11925	OR10G9	0	2	0	0	0	15.2665	0	0	0	0.0196301	0.933322	0.065211	1	0.871589	0.979377	0.996158	0.243245	1
17681	TMEM132B	2	0	1	0	0	0	12.407	12.407	0	0.161873	0.0847425	0.0652709	1	0.871589	0.979377	0.996158	0.243409	1
18458	TTYH2	0	2	0	0	0	15.1081	0	0	0	0.0200338	0.885163	0.0653533	1	0.871589	0.979377	0.996158	0.243634	1
5543	EFR3A	0	0	1	0	0	0	40.7356	40.7356	0	0.570915	0.0268912	0.0656966	1	0.871589	0.979377	0.996158	0.244569	1
14730	RP11-1055B8.7	0	0	0	0	1	0	0	0	9.0791	0.374715	0.839309	0.664043	0.0990192	0.871589	0.979377	0.996158	0.244723	1
2913	CALM1	0	1	0	0	0	53.6599	0	0	0	0.0198082	0.946309	0.0659908	1	0.871589	0.979377	0.996158	0.24537	1
15318	SCAF1	1	1	1	0	0	1.74794	47.3356	47.3356	0	0.653506	0.0201293	0.0660504	1	0.871589	0.979377	0.996158	0.245532	1
16540	SPATA31D1	0	1	0	0	1	1.94174	0	0	11.8346	0.623168	0.799607	0.850953	0.0777925	0.871589	0.979377	0.996158	0.245932	1
15749	SIGLEC1	0	4	0	0	0	7.92665	0	0	0	0.0219989	0.803081	0.0663694	1	0.871589	0.979377	0.996158	0.246398	1
15762	SIK1	0	2	0	0	0	14.9957	0	0	0	0.0203274	0.899918	0.0665659	1	0.871589	0.979377	0.996158	0.24693	1
13356	POU3F4	0	2	0	0	0	15.0191	0	0	0	0.0202659	0.91751	0.0667713	1	0.871589	0.979377	0.996158	0.247486	1
1493	ARL4A	0	1	0	0	0	52.9826	0	0	0	0.0200891	0.961236	0.0669315	1	0.871589	0.979377	0.996158	0.24792	1
11086	NAGLU	0	2	0	0	0	14.9259	0	0	0	0.020513	0.893951	0.0669491	1	0.871589	0.979377	0.996158	0.247967	1
16715	SRRM2	1	2	0	0	1	1.68708	0	0	10.4341	0.590984	0.659806	0.767711	0.087305	0.871589	0.979377	0.996158	0.248173	1
10260	MCTP1	0	0	1	0	0	0	29.7878	29.7878	0	0.424276	0.0380584	0.0676845	1	0.871589	0.979377	0.996158	0.249952	1
6315	FANCA	0	0	0	1	0	0	34.6071	34.6071	0	0.493917	0.0322251	0.0677947	1	0.871589	0.979377	0.996158	0.250249	1
10339	MELK	0	2	0	0	0	14.6742	0	0	0	0.0212037	0.859828	0.0678814	1	0.871589	0.979377	0.996158	0.250482	1
15977	SLC26A7	0	0	0	1	0	0	35.9853	35.9853	0	0.516967	0.0308583	0.0680314	1	0.871589	0.979377	0.996158	0.250885	1
439	ACAN	0	2	0	0	1	2.70667	0	0	8.12197	0.364741	0.780531	0.623019	0.109387	0.871589	0.979377	0.996158	0.251205	1
7752	HDAC7	1	1	1	0	0	3.1514	37.3503	37.3503	0	0.380363	0.0262008	0.0681759	1	0.871589	0.979377	0.996158	0.251274	1
19860	ZNF627	1	0	1	0	0	0	35.1334	35.1334	0	0.533979	0.0280484	0.0682427	1	0.871589	0.979377	0.996158	0.251453	1
12692	PDE1C	0	0	0	1	0	0	33.6952	33.6952	0	0.484772	0.0331943	0.0683697	1	0.871589	0.979377	0.996158	0.251794	1
19720	ZNF443	0	2	0	0	0	14.6478	0	0	0	0.0212779	0.87013	0.0684301	1	0.871589	0.979377	0.996158	0.251956	1
9029	KIAA1644	1	2	0	0	0	12.5115	0	0	0	0.0210047	0.884911	0.0684726	1	0.871589	0.979377	0.996158	0.25207	1
4535	CTNNA1	0	1	1	0	0	3.88123	41.6505	41.6505	0	0.334876	0.0262365	0.0685912	1	0.871589	0.979377	0.996158	0.252388	1
2594	C2orf16	0	1	0	0	1	1.60292	0	0	11.9479	0.724471	0.762028	0.889634	0.0771128	0.871589	0.979377	0.996158	0.252417	1
6471	FER1L6	0	1	0	0	1	1.99216	0	0	10.8949	0.610263	0.738766	0.818121	0.0839282	0.871589	0.979377	0.996158	0.252581	1
148	AC006116.20	0	1	0	0	0	51.3085	0	0	0	0.0208173	0.9522	0.0689701	1	0.871589	0.979377	0.996158	0.253402	1
15499	SEMA6D	0	0	0	1	0	0	27.8473	27.8473	0	0.406738	0.0410102	0.0691795	1	0.871589	0.979377	0.996158	0.253962	1
9457	LATS2	0	3	0	0	0	9.71821	0	0	0	0.0216746	0.870167	0.0691993	1	0.871589	0.979377	0.996158	0.254014	1
5048	DHX35	0	2	0	0	0	14.4312	0	0	0	0.0219029	0.845149	0.0692867	1	0.871589	0.979377	0.996158	0.254248	1
13895	PTGS1	0	2	0	0	0	14.5639	0	0	0	0.021517	0.880816	0.0694306	1	0.871589	0.979377	0.996158	0.254632	1
9035	KIAA1755	0	3	0	0	0	9.54449	0	0	0	0.0226809	0.82227	0.0697978	1	0.871589	0.979377	0.996158	0.25561	1
5974	F8	0	4	0	0	0	7.60869	0	0	0	0.0247852	0.751873	0.0698009	1	0.871589	0.979377	0.996158	0.255618	1
11441	NLRP11	0	2	0	1	0	4.45138	30.831	30.831	0	0.178014	0.0366327	0.0700408	1	0.871589	0.979377	0.996158	0.256257	1
16880	STON1	1	1	1	0	0	3.17213	36.0908	36.0908	0	0.377927	0.027221	0.0702229	1	0.871589	0.979377	0.996158	0.256741	1
4145	COMMD6	0	1	0	0	0	50.2344	0	0	0	0.0213115	0.936889	0.0702338	1	0.871589	0.979377	0.996158	0.25677	1
1491	ARL2BP	0	1	0	0	0	50.2097	0	0	0	0.0213232	0.934504	0.0702381	1	0.871589	0.979377	0.996158	0.256781	1
7142	GLG1	0	0	1	0	0	0	32.6125	32.6125	0	0.483232	0.0344193	0.0703334	1	0.871589	0.979377	0.996158	0.257034	1
1901	BBIP1	0	1	0	0	0	50.1462	0	0	0	0.0213531	0.944041	0.070434	1	0.871589	0.979377	0.996158	0.257301	1
15584	SESTD1	0	0	1	0	0	0	35.611	35.611	0	0.532508	0.0312185	0.0705163	1	0.871589	0.979377	0.996158	0.257519	1
7604	GTF3C1	1	1	0	0	1	1.33527	0	0	11.8098	0.812359	0.726037	0.90962	0.077943	0.871589	0.979377	0.996158	0.258532	1
6928	GAPVD1	0	0	1	0	0	0	30.4273	30.4273	0	0.456633	0.0371722	0.071256	1	0.871589	0.979377	0.996158	0.259477	1
3777	CHRNA6	0	2	0	0	0	14.3673	0	0	0	0.0220923	0.888899	0.0712822	1	0.871589	0.979377	0.996158	0.259546	1
3458	CDH12	0	3	0	0	0	9.4329	0	0	0	0.0233598	0.820434	0.0715199	1	0.871589	0.979377	0.996158	0.260174	1
8398	IKBKB	0	2	0	0	0	14.0444	0	0	0	0.0230879	0.836468	0.0721807	1	0.871589	0.979377	0.996158	0.261914	1
7360	GPR110	0	1	1	0	0	3.37064	41.925	41.925	0	0.383223	0.0260459	0.0725345	1	0.871589	0.979377	0.996158	0.262843	1
15758	SIGLEC8	0	2	0	0	0	14.1508	0	0	0	0.0227528	0.870891	0.0725709	1	0.871589	0.979377	0.996158	0.262938	1
9044	KIDINS220	0	0	1	0	0	0	26.8646	26.8646	0	0.41388	0.0426762	0.0728544	1	0.871589	0.979377	0.996158	0.263681	1
12195	OR5H14	0	2	0	0	0	14.2159	0	0	0	0.022551	0.911749	0.0731584	1	0.871589	0.979377	0.996158	0.264477	1
11587	NPR2	0	1	0	1	0	3.72341	39.6316	39.6316	0	0.348566	0.0277239	0.0733041	1	0.871589	0.979377	0.996158	0.264858	1
8662	ITFG3	0	2	0	0	0	14.1107	0	0	0	0.0228782	0.885407	0.073381	1	0.871589	0.979377	0.996158	0.265059	1
9450	LARS	0	0	1	0	0	0	33.3915	33.3915	0	0.519649	0.0335295	0.0734189	1	0.871589	0.979377	0.996158	0.265158	1
16893	STRBP	0	2	0	0	0	13.9409	0	0	0	0.0234207	0.848384	0.0735823	1	0.871589	0.979377	0.996158	0.265584	1
12758	PDZD2	0	2	0	0	1	2.62464	0	0	7.51021	0.379625	0.752559	0.628051	0.117233	0.871589	0.979377	0.996158	0.265705	1
4378	CSMD3	1	8	0	1	0	4.42877	4.49668	4.49668	0	0.0262681	0.265867	0.0738554	1	0.871589	0.979377	0.996158	0.266296	1
3659	CES5A	0	0	0	1	0	0	33.4094	33.4094	0	0.527862	0.0335096	0.0743927	1	0.871589	0.979377	0.996158	0.267694	1
15482	SEMA3A	0	0	0	1	0	0	33.7979	33.7979	0	0.539244	0.0330824	0.0749373	1	0.871589	0.979377	0.996158	0.269108	1
7104	GIT2	0	2	0	0	0	13.8445	0	0	0	0.0237374	0.863441	0.0750285	1	0.871589	0.979377	0.996158	0.269344	1
15665	SH2B1	0	2	0	0	0	13.9283	0	0	0	0.0234618	0.894052	0.0752603	1	0.871589	0.979377	0.996158	0.269944	1
324	AC079602.1	0	1	0	0	0	46.7909	0	0	0	0.0230582	0.942153	0.075279	1	0.871589	0.979377	0.996158	0.269992	1
7605	GTF3C2	0	0	1	0	0	0	34.1885	34.1885	0	0.550485	0.0326633	0.0754225	1	0.871589	0.979377	0.996158	0.270363	1
2429	C19orf70	0	1	0	0	0	46.7795	0	0	0	0.0230644	0.957111	0.0754495	1	0.871589	0.979377	0.996158	0.270433	1
17913	TMPRSS11D	0	2	0	0	0	13.7731	0	0	0	0.0239756	0.857436	0.0754558	1	0.871589	0.979377	0.996158	0.270449	1
6367	FBXL13	1	0	1	0	0	0	28.1956	28.1956	0	0.463035	0.0358381	0.0757506	1	0.871589	0.979377	0.996158	0.271211	1
4326	CROCC	2	6	0	0	0	4.26575	0	0	0	0.0288605	0.66175	0.0760295	1	0.871589	0.979377	0.996158	0.27193	1
12410	PABPC5	0	2	0	0	0	13.8737	0	0	0	0.0236408	0.904684	0.076047	1	0.871589	0.979377	0.996158	0.271975	1
12729	PDIA6	1	2	0	0	0	11.6773	0	0	0	0.0240668	0.851452	0.0761457	1	0.871589	0.979377	0.996158	0.272229	1
13027	PJA2	0	2	0	0	0	13.7229	0	0	0	0.0241454	0.868416	0.0763296	1	0.871589	0.979377	0.996158	0.272702	1
8780	KAT6A	0	0	1	0	0	0	23.6779	23.6779	0	0.385654	0.0490825	0.0764105	1	0.871589	0.979377	0.996158	0.27291	1
17257	TBXA2R	0	2	0	0	0	13.8779	0	0	0	0.0236269	0.924363	0.0764615	1	0.871589	0.979377	0.996158	0.273042	1
10853	MTMR1	0	2	0	0	0	13.6607	0	0	0	0.0243581	0.858626	0.0765468	1	0.871589	0.979377	0.996158	0.273261	1
12566	PCDH15	0	1	0	0	1	1.38585	0	0	10.6665	0.806281	0.706412	0.894748	0.0855684	0.871589	0.979377	0.996158	0.2733	1
19111	WDR87	0	2	0	0	1	2.56855	0	0	7.11477	0.39031	0.716752	0.622971	0.122933	0.871589	0.979377	0.996158	0.273355	1
11902	OPN5	0	2	0	0	0	13.6925	0	0	0	0.0242492	0.86841	0.0766143	1	0.871589	0.979377	0.996158	0.273434	1
13188	PLXNC1	0	3	0	0	0	9.16831	0	0	0	0.0250797	0.829933	0.0766237	1	0.871589	0.979377	0.996158	0.273458	1
19048	WDFY4	1	1	0	0	1	0.880454	0	0	10.8264	0.914305	0.668914	0.910075	0.0844133	0.91966	0.979377	0.996158	0.273969	1
7975	HMCN1	0	1	0	1	1	0.760642	7.05835	7.05835	3.36125	0.83453	0.182753	0.337017	0.228304	0.872298	0.979377	0.996158	0.274277	1
18183	TRIM16L	1	2	0	0	0	11.6722	0	0	0	0.0240873	0.881404	0.0770476	1	0.871589	0.979377	0.996158	0.274546	1
3591	CELSR3	2	3	0	0	1	1.70103	0	0	8.27566	0.508135	0.668564	0.716603	0.107578	0.871589	0.979377	0.996158	0.274658	1
2706	C6orf1	0	1	0	0	0	45.4556	0	0	0	0.0238109	0.957696	0.0775698	1	0.871589	0.979377	0.996158	0.275883	1
1790	ATXN7	1	3	0	0	0	7.56528	0	0	0	0.0251445	0.822159	0.0776074	1	0.871589	0.979377	0.996158	0.275979	1
592	ADAMTS6	0	3	0	0	0	8.92061	0	0	0	0.0268437	0.780008	0.0780124	1	0.871589	0.979377	0.996158	0.277013	1
3516	CDKL3	0	2	0	0	0	13.3837	0	0	0	0.02534	0.841448	0.0784898	1	0.871589	0.979377	0.996158	0.27823	1
3717	CHD7	2	1	0	0	1	0.594374	0	0	8.83285	0.633312	0.567475	0.77392	0.101494	0.871589	0.979377	0.996158	0.278379	1
8586	IQCA1	0	0	0	1	0	0	25.8679	25.8679	0	0.434544	0.0445021	0.0792563	1	0.871589	0.979377	0.996158	0.280176	1
1697	ATP13A4	0	0	0	1	0	0	23.9198	23.9198	0	0.40412	0.0485333	0.0793945	1	0.871589	0.979377	0.996158	0.280527	1
3082	CCDC108	0	1	0	0	1	1.85545	0	0	9.73618	0.646436	0.776239	0.855893	0.0929699	0.871589	0.979377	0.996158	0.280977	1
19526	ZNF106	0	0	0	1	0	0	25.2174	25.2174	0	0.429371	0.0457756	0.0802417	1	0.871589	0.979377	0.996158	0.282668	1
16802	STAB1	0	1	0	0	1	1.85619	0	0	9.54604	0.646229	0.761366	0.849659	0.094643	0.871589	0.979377	0.996158	0.283103	1
3673	CFHR4	1	0	0	1	0	0	24.8211	24.8211	0	0.434445	0.0413073	0.0813001	1	0.871589	0.979377	0.996158	0.285331	1
4124	COL7A1	1	2	0	0	1	1.86172	0	0	7.49138	0.52454	0.616396	0.695531	0.117493	0.871589	0.979377	0.996158	0.286383	1
10108	MAP4	0	1	0	0	1	2.43086	0	0	8.47132	0.515699	0.806741	0.777868	0.105361	0.871589	0.979377	0.996158	0.286976	1
13464	PPP1R3A	0	3	0	0	0	8.78597	0	0	0	0.0278711	0.799098	0.081991	1	0.871589	0.979377	0.996158	0.287062	1
9077	KIF4B	0	2	1	0	0	4.39821	26.2415	26.2415	0	0.18139	0.0438006	0.0821131	1	0.871589	0.979377	0.996158	0.287368	1
5763	EPB41L5	0	0	1	0	0	0	30.3864	30.3864	0	0.53656	0.0372277	0.0825896	1	0.871589	0.979377	0.996158	0.288558	1
15371	SCN2A	0	0	0	1	0	0	16.9738	16.9738	0	0.310541	0.0708778	0.0827449	1	0.871589	0.979377	0.996158	0.288945	1
8886	KCNQ3	1	4	0	0	0	5.86312	0	0	0	0.0289484	0.751085	0.0828493	1	0.871589	0.979377	0.996158	0.289205	1
7826	HGF	0	0	0	1	0	0	31.3254	31.3254	0	0.557765	0.0359918	0.082889	1	0.871589	0.979377	0.996158	0.289303	1
18095	TPP2	0	1	1	0	0	4.06348	33.0385	33.0385	0	0.320256	0.0339272	0.0834937	1	0.871589	0.979377	0.996158	0.290807	1
11517	NOS2	0	1	1	0	0	2.95608	38.0342	38.0342	0	0.432951	0.0290191	0.0835812	1	0.871589	0.979377	0.996158	0.291024	1
18375	TSPYL6	0	2	0	0	0	13.0974	0	0	0	0.0264169	0.909204	0.0838524	1	0.871589	0.979377	0.996158	0.291697	1
1281	AP4E1	1	0	0	1	0	0	22.7751	22.7751	0	0.410527	0.0454617	0.0842039	1	0.871589	0.979377	0.996158	0.292568	1
3463	CDH18	0	1	0	1	0	2.78563	38.4411	38.4411	0	0.456982	0.0286783	0.0843551	1	0.871589	0.979377	0.996158	0.292942	1
5148	DMWD	0	2	0	0	0	13.0729	0	0	0	0.0265124	0.928723	0.0845828	1	0.871589	0.979377	0.996158	0.293504	1
19011	VWA3B	0	0	1	0	0	0	21.5237	21.5237	0	0.390061	0.0545445	0.0845873	1	0.871589	0.979377	0.996158	0.293515	1
14813	RP11-315D16.2	0	1	0	0	0	41.297	0	0	0	0.0264858	0.951167	0.0849915	1	0.871589	0.979377	0.996158	0.294513	1
1751	ATP6V1B1	0	2	0	0	0	12.8713	0	0	0	0.0273157	0.871437	0.0850597	1	0.871589	0.979377	0.996158	0.294681	1
13283	POLR1D	0	1	0	0	0	41.1511	0	0	0	0.0265901	0.940555	0.0851488	1	0.871589	0.979377	0.996158	0.294901	1
19401	ZDBF2	0	1	0	0	1	1.46098	0	0	9.6399	0.776168	0.774125	0.91559	0.0938096	0.871589	0.979377	0.996158	0.296726	1
15602	SEZ6L	0	1	0	1	0	2.70144	37.9505	37.9505	0	0.469774	0.0290901	0.0861824	1	0.871589	0.979377	0.996158	0.29744	1
4953	DEFB131	0	1	0	0	0	40.6069	0	0	0	0.0269859	0.945234	0.0863042	1	0.871589	0.979377	0.996158	0.297739	1
18770	USH1C	0	1	0	1	0	3.53016	34.1785	34.1785	0	0.366799	0.0326739	0.0863261	1	0.871589	0.979377	0.996158	0.297792	1
15498	SEMA6C	1	1	0	1	0	2.07008	34.4617	34.4617	0	0.56412	0.0286579	0.0864977	1	0.871589	0.979377	0.996158	0.298213	1
11465	NME8	0	0	1	0	0	0	30.0658	30.0658	0	0.564622	0.0376682	0.0870582	1	0.871589	0.979377	0.996158	0.299583	1
14967	RP5-850E9.3	0	1	0	0	0	40.1318	0	0	0	0.0273406	0.948078	0.0873181	1	0.871589	0.979377	0.996158	0.300217	1
10525	MLXIP	0	2	0	0	0	12.7023	0	0	0	0.0280165	0.898794	0.0879113	1	0.871589	0.979377	0.996158	0.301661	1
6761	FSTL4	0	1	1	0	0	3.35911	34.2724	34.2724	0	0.384463	0.0325745	0.0879156	1	0.871589	0.979377	0.996158	0.301672	1
5816	ERBB2IP	0	0	0	1	0	0	25.2383	25.2383	0	0.47324	0.0457337	0.0880187	1	0.871589	0.979377	0.996158	0.301922	1
3136	CCDC17	0	2	0	0	0	12.5838	0	0	0	0.0285241	0.879146	0.0886005	1	0.871589	0.979377	0.996158	0.303334	1
4053	CNTN1	0	3	0	0	0	8.2728	0	0	0	0.0322957	0.7496	0.0888603	1	0.871589	0.979377	0.996158	0.303963	1
4954	DEFB132	0	1	0	0	0	39.4116	0	0	0	0.0278957	0.950049	0.0888689	1	0.871589	0.979377	0.996158	0.303984	1
1392	ARFGEF1	0	0	1	0	0	0	23.2149	23.2149	0	0.440118	0.050167	0.0888834	1	0.871589	0.979377	0.996158	0.304019	1
11185	NCOA5	0	2	0	0	0	12.4398	0	0	0	0.0291592	0.854374	0.0892506	1	0.871589	0.979377	0.996158	0.304908	1
15047	RPN2	1	2	0	0	0	10.638	0	0	0	0.028886	0.857276	0.0893791	1	0.871589	0.979377	0.996158	0.305218	1
1443	ARHGEF12	0	0	1	0	0	0	22.7251	22.7251	0	0.434385	0.0513648	0.089535	1	0.871589	0.979377	0.996158	0.305594	1
2079	BPIFB6	0	2	0	0	0	12.3825	0	0	0	0.0294174	0.848663	0.0896614	1	0.871589	0.979377	0.996158	0.305899	1
13719	PRR24	0	1	0	0	0	38.8767	0	0	0	0.0283219	0.967357	0.0902107	1	0.871589	0.979377	0.996158	0.307222	1
16862	STK32C	0	2	0	0	0	12.3996	0	0	0	0.02934	0.875533	0.0906396	1	0.871589	0.979377	0.996158	0.308253	1
14806	RP11-295D22.1	0	1	0	0	0	38.3791	0	0	0	0.0287297	0.937499	0.0909815	1	0.871589	0.979377	0.996158	0.309073	1
15397	SCRT1	0	2	0	0	0	12.5332	0	0	0	0.0287448	0.948098	0.0910725	1	0.871589	0.979377	0.996158	0.309291	1
6145	FAM195B	0	1	0	0	0	38.2845	0	0	0	0.0288085	0.941	0.0912484	1	0.871589	0.979377	0.996158	0.309713	1
11940	OR10T2	0	2	0	0	0	12.4305	0	0	0	0.0292005	0.906112	0.0913338	1	0.871589	0.979377	0.996158	0.309917	1
16582	SPG20	0	2	0	0	0	12.3091	0	0	0	0.0297532	0.868109	0.091431	1	0.871589	0.979377	0.996158	0.31015	1
1467	ARID2	0	3	0	0	0	8.34511	0	0	0	0.031619	0.798688	0.0914344	1	0.871589	0.979377	0.996158	0.310158	1
10227	MC5R	0	2	0	0	0	12.4748	0	0	0	0.0290027	0.936782	0.0915679	1	0.871589	0.979377	0.996158	0.310477	1
16636	SPRED3	0	2	0	0	0	12.3808	0	0	0	0.029425	0.910364	0.0920637	1	0.871589	0.979377	0.996158	0.311661	1
16896	STRIP2	1	1	1	0	0	3.00911	27.7813	27.7813	0	0.397897	0.0364341	0.0923322	1	0.871589	0.979377	0.996158	0.312301	1
311	AC073343.1	0	2	0	0	0	12.1397	0	0	0	0.0305505	0.844266	0.0924079	1	0.871589	0.979377	0.996158	0.312481	1
5158	DNAH11	5	3	0	1	1	0.548177	1.65997	1.65997	4.94713	0.376681	0.657836	0.551674	0.167602	0.871589	0.979377	0.996158	0.312609	1
4040	CNPY1	0	1	0	0	0	37.7442	0	0	0	0.0292666	0.944142	0.0925406	1	0.871589	0.979377	0.996158	0.312797	1
11296	NELL1	0	3	0	0	0	8.15592	0	0	0	0.0334304	0.762883	0.0928317	1	0.871589	0.979377	0.996158	0.31349	1
17071	SZT2	1	0	1	0	0	0	8.65678	8.65678	0	0.17748	0.132413	0.0929402	1	0.871589	0.979377	0.996158	0.313747	1
10868	MTOR	1	1	0	0	1	1.06268	0	0	8.66155	0.959531	0.654324	0.901282	0.10329	0.960679	0.979377	0.996158	0.314112	1
9207	KMT2D	3	1	0	0	1	0.397336	0	0	5.12311	0.3636	0.546358	0.573721	0.162799	0.871589	0.979377	0.996158	0.314841	1
4115	COL4A6	0	0	0	1	0	0	19.0882	19.0882	0	0.385158	0.0622792	0.0934336	1	0.871589	0.979377	0.996158	0.314918	1
9432	LAMTOR2	0	1	0	0	0	37.3977	0	0	0	0.0295677	0.951989	0.0934611	1	0.871589	0.979377	0.996158	0.314984	1
16127	SLC52A3	0	2	0	0	0	12.2795	0	0	0	0.0298904	0.918168	0.0935339	1	0.871589	0.979377	0.996158	0.315156	1
6805	FXYD7	0	1	0	0	0	37.1902	0	0	0	0.0297508	0.946101	0.0938832	1	0.871589	0.979377	0.996158	0.315983	1
17731	TMEM178A	0	2	0	0	0	12.1362	0	0	0	0.030567	0.890832	0.0944858	1	0.871589	0.979377	0.996158	0.317407	1
17580	TLL1	0	0	1	0	0	0	19.5406	19.5406	0	0.400643	0.0606901	0.0951682	1	0.871589	0.979377	0.996158	0.319014	1
11546	NPBWR2	0	2	0	0	0	12.1589	0	0	0	0.0304584	0.931363	0.0953895	1	0.871589	0.979377	0.996158	0.319534	1
2351	C16orf87	0	1	0	0	0	36.3458	0	0	0	0.0305189	0.916387	0.0954379	1	0.871589	0.979377	0.996158	0.319648	1
20010	ZNF845	0	3	0	0	0	8.23848	0	0	0	0.0326236	0.819318	0.0954866	1	0.871589	0.979377	0.996158	0.319763	1
5792	EPN2	0	2	0	0	0	11.9889	0	0	0	0.0312864	0.876699	0.0958405	1	0.871589	0.979377	0.996158	0.320593	1
3146	CCDC179	0	1	0	0	0	36.2342	0	0	0	0.0306232	0.92716	0.0959352	1	0.871589	0.979377	0.996158	0.320815	1
10420	MGA	0	1	0	0	1	1.78472	0	0	7.84555	0.666711	0.743211	0.852954	0.112798	0.871589	0.979377	0.996158	0.321463	1
3467	CDH22	3	1	1	0	0	0.798517	27.6528	27.6528	0	0.835478	0.0336089	0.0963098	1	0.872506	0.979377	0.996158	0.321693	1
17532	TIMD4	0	2	0	0	0	11.8896	0	0	0	0.0317853	0.858865	0.0963493	1	0.871589	0.979377	0.996158	0.321785	1
7355	GPNMB	0	2	0	0	0	11.8445	0	0	0	0.0320159	0.847485	0.0963787	1	0.871589	0.979377	0.996158	0.321854	1
12194	OR5H1	0	2	0	0	0	12.0114	0	0	0	0.0311752	0.903601	0.0965415	1	0.871589	0.979377	0.996158	0.322235	1
10432	MGC4294	0	1	0	0	0	36.163	0	0	0	0.0306901	0.961811	0.0966117	1	0.871589	0.979377	0.996158	0.322399	1
1511	ARMC3	1	0	0	1	0	0	16.1621	16.1621	0	0.332275	0.0665774	0.0966949	1	0.871589	0.979377	0.996158	0.322593	1
7738	HCN3	0	2	0	0	0	11.9906	0	0	0	0.0312783	0.909725	0.0970091	1	0.871589	0.979377	0.996158	0.323327	1
10328	MEGF6	0	1	0	1	0	2.85728	32.8663	32.8663	0	0.446589	0.0341246	0.097044	1	0.871589	0.979377	0.996158	0.323408	1
419	AC140481.2	0	1	0	0	0	35.9101	0	0	0	0.0309301	0.945132	0.0970583	1	0.871589	0.979377	0.996158	0.323441	1
16119	SLC4A7	0	1	0	1	0	3.29042	31.0815	31.0815	0	0.392004	0.0363052	0.0971719	1	0.871589	0.979377	0.996158	0.323706	1
5655	ELMOD1	1	2	0	0	0	10.0213	0	0	0	0.032442	0.835481	0.097859	1	0.871589	0.979377	0.996158	0.325306	1
6372	FBXL18	0	2	0	0	0	11.9161	0	0	0	0.0316514	0.913596	0.0981185	1	0.871589	0.979377	0.996158	0.325908	1
12712	PDE9A	0	2	0	0	0	11.707	0	0	0	0.0327341	0.846441	0.0981776	1	0.871589	0.979377	0.996158	0.326046	1
3242	CCL19	0	1	0	0	0	35.4647	0	0	0	0.0313615	0.95008	0.0982872	1	0.871589	0.979377	0.996158	0.3263	1
9004	KIAA1217	0	2	0	1	0	3.55113	26.2272	26.2272	0	0.250519	0.0438271	0.0983521	1	0.871589	0.979377	0.996158	0.32645	1
2002	BIK	0	1	0	0	0	35.372	0	0	0	0.0314527	0.955661	0.0986016	1	0.871589	0.979377	0.996158	0.327029	1
42	ABCA8	1	0	0	1	0	0	12.1537	12.1537	0	0.25629	0.0912743	0.0986788	1	0.871589	0.979377	0.996158	0.327208	1
3243	CCL2	0	1	0	0	0	35.2977	0	0	0	0.0315262	0.946715	0.0986839	1	0.871589	0.979377	0.996158	0.327219	1
5776	EPHA5	1	4	0	0	0	5.3987	0	0	0	0.0369338	0.716814	0.0990577	1	0.871589	0.979377	0.996158	0.328084	1
2769	C8orf31	0	1	0	0	0	35.0797	0	0	0	0.0317437	0.936149	0.0991033	1	0.871589	0.979377	0.996158	0.32819	1
10904	MUC2	2	2	0	0	1	0.911366	0	0	7.81247	0.916912	0.608664	0.875564	0.113221	0.922052	0.979377	0.996158	0.328256	1
19114	WDR90	1	1	1	0	0	1.94767	30.3436	30.3436	0	0.595336	0.033023	0.0991454	1	0.871589	0.979377	0.996158	0.328287	1
10258	MCPH1	0	2	0	0	0	11.6448	0	0	0	0.0330666	0.865068	0.0999755	1	0.871589	0.979377	0.996158	0.330202	1
10297	MED16	0	2	0	0	0	11.6988	0	0	0	0.0327774	0.887027	0.100176	1	0.871589	0.979377	0.996158	0.330664	1
17489	THNSL1	0	2	0	0	0	11.6126	0	0	0	0.0332406	0.861245	0.100242	1	0.871589	0.979377	0.996158	0.330816	1
11189	NCOR2	1	3	0	1	0	3.20492	17.7506	17.7506	0	0.182612	0.0599932	0.100424	1	0.871589	0.979377	0.996158	0.331234	1
12918	PHTF1	0	2	0	0	0	11.4726	0	0	0	0.0340134	0.831308	0.100589	1	0.871589	0.979377	0.996158	0.331613	1
13685	PRPF40A	1	0	1	0	0	0	18.9346	18.9346	0	0.418204	0.0558369	0.101741	1	0.871589	0.979377	0.996158	0.334252	1
4141	COMMD3	0	1	0	0	0	33.9812	0	0	0	0.0328844	0.930349	0.102041	1	0.871589	0.979377	0.996158	0.334938	1
8659	ITCH	0	2	0	0	0	11.3173	0	0	0	0.0349018	0.820526	0.102154	1	0.871589	0.979377	0.996158	0.335195	1
388	AC117395.1	0	1	0	0	0	33.9295	0	0	0	0.03294	0.965491	0.10269	1	0.871589	0.979377	0.996158	0.336418	1
1378	ARAP3	0	1	0	1	0	2.6003	31.8763	31.8763	0	0.486033	0.0353024	0.102732	1	0.871589	0.979377	0.996158	0.336511	1
8973	KIAA0368	0	0	0	1	0	0	16.9251	16.9251	0	0.379114	0.0711023	0.102791	1	0.871589	0.979377	0.996158	0.336647	1
5295	DPP9	0	2	0	0	0	11.4676	0	0	0	0.0340418	0.874534	0.102941	1	0.871589	0.979377	0.996158	0.336989	1
1135	ANKRD30B	0	0	0	1	0	0	15.4251	15.4251	0	0.35024	0.0787338	0.10306	1	0.871589	0.979377	0.996158	0.337258	1
6285	FAM83B	0	1	1	0	0	3.01693	30.2159	30.2159	0	0.424926	0.0374607	0.103089	1	0.871589	0.979377	0.996158	0.337325	1
2700	C5orf58	0	1	0	0	0	33.6507	0	0	0	0.033243	0.94286	0.103212	1	0.871589	0.979377	0.996158	0.337604	1
7921	HIST1H4K	0	1	0	0	0	33.7828	0	0	0	0.0330988	0.983666	0.103241	1	0.871589	0.984352	0.996158	0.33767	1
19506	ZMAT5	0	1	0	0	0	33.3939	0	0	0	0.0335268	0.913323	0.103375	1	0.871589	0.979377	0.996158	0.337974	1
3855	CLCA2	3	0	1	0	0	0	10.6747	10.6747	0	0.227161	0.0972465	0.104964	1	0.871589	0.979377	0.996158	0.341566	1
1238	AP001421.1	0	1	0	0	0	33.1123	0	0	0	0.0338433	0.959385	0.105031	1	0.871589	0.979377	0.996158	0.341718	1
7087	GIMAP4	0	2	0	0	0	11.391	0	0	0	0.0344762	0.899351	0.105088	1	0.871589	0.979377	0.996158	0.341846	1
5910	EVI5	0	2	0	0	0	11.1345	0	0	0	0.0359915	0.830694	0.105542	1	0.871589	0.979377	0.996158	0.342868	1
17778	TMEM218	0	1	0	0	0	32.7709	0	0	0	0.0342348	0.940794	0.105806	1	0.871589	0.979377	0.996158	0.343462	1
9867	LRRTM4	0	3	0	0	0	7.83269	0	0	0	0.036853	0.823224	0.106342	1	0.871589	0.979377	0.996158	0.344664	1
17072	T	0	2	0	0	0	11.2422	0	0	0	0.0353434	0.880868	0.106588	1	0.871589	0.979377	0.996158	0.345215	1
18713	UNC13B	1	0	1	0	0	0	9.62868	9.62868	0	0.225091	0.117894	0.107341	1	0.871589	0.979377	0.996158	0.346898	1
15981	SLC27A2	0	2	0	0	0	11.1875	0	0	0	0.0356708	0.884208	0.107578	1	0.871589	0.979377	0.996158	0.347428	1
4246	CPNE7	0	2	0	0	0	11.1363	0	0	0	0.0359804	0.871449	0.107788	1	0.871589	0.979377	0.996158	0.347896	1
1872	BAI1	0	1	1	0	0	1.61309	32.205	32.205	0	0.721006	0.0349029	0.107977	1	0.871589	0.979377	0.996158	0.348316	1
13564	PRDM2	1	1	1	0	0	2.02799	27.3249	27.3249	0	0.574513	0.0371128	0.108426	1	0.871589	0.979377	0.996158	0.349316	1
1538	ARPP21	1	3	0	0	0	6.31797	0	0	0	0.0396455	0.742466	0.108747	1	0.871589	0.979377	0.996158	0.350028	1
4153	COPB1	0	2	0	0	0	10.922	0	0	0	0.0373219	0.834476	0.109112	1	0.871589	0.979377	0.996158	0.350836	1
14750	RP11-127H5.1	0	1	0	0	0	31.4285	0	0	0	0.0358608	0.902787	0.109208	1	0.871589	0.979377	0.996158	0.35105	1
3401	CD84	1	2	0	0	0	9.36462	0	0	0	0.0369777	0.84092	0.109718	1	0.871589	0.979377	0.996158	0.352176	1
558	ADAM12	1	2	0	1	0	3.54348	16.7484	16.7484	0	0.209014	0.0639945	0.10972	1	0.871589	0.979377	0.996158	0.352182	1
13034	PKDREJ	0	1	0	0	1	1.46958	0	0	7.43189	0.772849	0.811651	0.928108	0.11832	0.871589	0.979377	0.996158	0.352388	1
19561	ZNF181	0	2	0	0	0	10.9064	0	0	0	0.0374224	0.854473	0.110564	1	0.871589	0.979377	0.996158	0.354043	1
88	ABHD16B	0	2	0	0	0	11.0782	0	0	0	0.0363375	0.927988	0.110858	1	0.871589	0.979377	0.996158	0.354692	1
11301	NES	0	1	0	0	1	2.53425	0	0	5.862	0.497217	0.822432	0.767693	0.145315	0.871589	0.979377	0.996158	0.356227	1
1874	BAI3	1	0	0	1	0	0	8.60962	8.60962	0	0.212491	0.133202	0.112013	1	0.871589	0.979377	0.996158	0.357226	1
3537	CDRT1	0	2	0	0	0	10.759	0	0	0	0.0383924	0.844333	0.112401	1	0.871589	0.979377	0.996158	0.358074	1
15763	SIK2	0	2	0	0	0	10.7498	0	0	0	0.0384538	0.841969	0.112408	1	0.871589	0.979377	0.996158	0.358089	1
247	AC018470.1	0	2	0	0	0	10.7364	0	0	0	0.0385442	0.850052	0.113125	1	0.871589	0.979377	0.996158	0.359655	1
10628	MPP4	0	2	0	0	0	10.6297	0	0	0	0.039273	0.824712	0.113294	1	0.871589	0.979377	0.996158	0.360023	1
12540	PAXIP1	0	2	0	0	0	10.6419	0	0	0	0.0391889	0.828479	0.113348	1	0.871589	0.979377	0.996158	0.36014	1
8567	INTS7	0	2	0	0	0	10.6965	0	0	0	0.0388142	0.843972	0.113431	1	0.871589	0.979377	0.996158	0.36032	1
13214	PNLIP	0	2	0	0	0	10.6431	0	0	0	0.0391806	0.83315	0.113643	1	0.871589	0.979377	0.996158	0.360783	1
10376	METTL24	0	2	0	0	0	10.864	0	0	0	0.0376976	0.905549	0.113651	1	0.871589	0.979377	0.996158	0.3608	1
10818	MT3	0	1	0	0	0	30.2528	0	0	0	0.0374101	0.931133	0.113933	1	0.871589	0.979377	0.996158	0.361412	1
7962	HLA-DRB1	2	2	0	0	0	8.46273	0	0	0	0.0388997	0.822049	0.114141	1	0.871589	0.979377	0.996158	0.361864	1
1268	AP2A1	0	2	0	0	0	10.7739	0	0	0	0.0382923	0.882674	0.114216	1	0.871589	0.979377	0.996158	0.362027	1
16500	SPAG6	0	2	0	0	0	10.6546	0	0	0	0.0391009	0.848682	0.114434	1	0.871589	0.979377	0.996158	0.362498	1
5629	EIF5AL1	1	1	0	0	0	27.0533	0	0	0	0.0375282	0.958733	0.114748	1	0.871589	0.979377	0.996158	0.36318	1
8377	IGIP	0	1	0	0	0	30.1171	0	0	0	0.0375971	0.960904	0.114909	1	0.871589	0.979377	0.996158	0.363528	1
4088	COL11A2	0	0	1	0	0	0	14.9224	14.9224	0	0.378224	0.0816469	0.115147	1	0.871589	0.979377	0.996158	0.364042	1
4501	CTD-2368P22.1	0	2	0	0	0	10.6732	0	0	0	0.0389736	0.86907	0.115267	1	0.871589	0.979377	0.996158	0.364301	1
10082	MAP1LC3C	0	1	0	0	0	29.9004	0	0	0	0.0378994	0.950029	0.115546	1	0.871589	0.979377	0.996158	0.364903	1
5229	DNLZ	0	1	0	0	0	29.8243	0	0	0	0.0380067	0.96501	0.11602	1	0.871589	0.979377	0.996158	0.365927	1
3330	CD164L2	0	1	0	0	0	29.6794	0	0	0	0.0382125	0.940529	0.116196	1	0.871589	0.979377	0.996158	0.366305	1
4407	CST3	0	1	0	0	0	29.6752	0	0	0	0.0382186	0.9485	0.116349	1	0.871589	0.979377	0.996158	0.366634	1
11134	NBEAL2	0	1	0	1	0	2.06236	29.1749	29.1749	0	0.593086	0.0389461	0.117065	1	0.871589	0.979377	0.996158	0.368173	1
12258	OR7E24	0	2	0	0	0	10.6438	0	0	0	0.0391753	0.899737	0.117203	1	0.871589	0.979377	0.996158	0.368468	1
7893	HIST1H2BH	0	1	0	0	0	29.4429	0	0	0	0.0385531	0.975209	0.117532	1	0.871589	0.979377	0.996158	0.369174	1
8726	IZUMO4	0	1	0	0	0	29.102	0	0	0	0.0390543	0.933689	0.118232	1	0.871589	0.979377	0.996158	0.37067	1
19890	ZNF676	1	3	0	0	0	6.146	0	0	0	0.0424413	0.776265	0.118263	1	0.871589	0.979377	0.996158	0.370737	1
16459	SOX14	0	2	0	0	0	10.6102	0	0	0	0.0394086	0.919949	0.118536	1	0.871589	0.979377	0.996158	0.371319	1
9285	KRT82	0	2	0	0	0	10.4963	0	0	0	0.0402134	0.877008	0.118793	1	0.871589	0.979377	0.996158	0.371865	1
12951	PIGH	0	1	0	0	0	29.0239	0	0	0	0.0391708	0.949577	0.118825	1	0.871589	0.979377	0.996158	0.371934	1
10985	MYL6	0	1	0	0	0	28.8796	0	0	0	0.039388	0.930555	0.119022	1	0.871589	0.979377	0.996158	0.372353	1
4463	CTB-96E2.2	0	1	0	0	0	28.8473	0	0	0	0.0394368	0.928232	0.119095	1	0.871589	0.979377	0.996158	0.372509	1
1524	ARMS2	0	1	0	0	0	28.871	0	0	0	0.0394009	0.934026	0.119129	1	0.871589	0.979377	0.996158	0.372583	1
5956	EYS	2	2	0	0	1	0.856488	0	0	5.72802	0.861441	0.515397	0.805016	0.148201	0.880736	0.979377	0.996158	0.372955	1
5169	DNAH9	3	4	0	0	1	0.987139	0	0	4.97186	0.985081	0.416582	0.716006	0.16691	0.985522	0.979377	0.996158	0.373388	1
5356	DTNB	1	1	0	1	0	3.09038	20.7026	20.7026	0	0.387705	0.0505572	0.119959	1	0.871589	0.979377	0.996158	0.374346	1
3067	CC2D2A	1	0	1	0	0	0	10.0068	10.0068	0	0.261794	0.113025	0.120056	1	0.871589	0.979377	0.996158	0.37455	1
13887	PTGES3L	0	1	0	0	0	28.6483	0	0	0	0.0397408	0.939383	0.12011	1	0.871589	0.979377	0.996158	0.374665	1
7532	GRM8	0	1	1	0	0	2.63771	26.8398	26.8398	0	0.479901	0.0427199	0.12018	1	0.871589	0.979377	0.996158	0.374814	1
6740	FRRS1L	0	2	0	0	0	10.4416	0	0	0	0.0406083	0.897158	0.120727	1	0.871589	0.979377	0.996158	0.37597	1
6986	GCKR	0	2	0	0	0	10.2225	0	0	0	0.0422489	0.831086	0.121025	1	0.871589	0.979377	0.996158	0.376601	1
11855	OGDHL	1	1	1	0	0	1.56781	25.4547	25.4547	0	0.715381	0.0401636	0.1212	1	0.871589	0.979377	0.996158	0.37697	1
12877	PHEX	0	2	0	0	0	10.1407	0	0	0	0.0428864	0.822486	0.121936	1	0.871589	0.979377	0.996158	0.37852	1
5859	ERVFRD-1	0	2	0	0	0	10.27	0	0	0	0.0418849	0.866003	0.122372	1	0.871589	0.979377	0.996158	0.379437	1
4681	CYP26B1	0	2	0	0	0	10.382	0	0	0	0.0410453	0.914895	0.122527	1	0.871589	0.979377	0.996158	0.379763	1
17734	TMEM179B	0	1	0	0	0	28.0365	0	0	0	0.0407034	0.940166	0.122589	1	0.871589	0.979377	0.996158	0.379892	1
554	ADAD2	0	2	0	0	0	10.3104	0	0	0	0.0415793	0.890455	0.12287	1	0.871589	0.979377	0.996158	0.380484	1
7637	GVQW1	0	1	0	0	0	27.9156	0	0	0	0.0408988	0.954622	0.123337	1	0.871589	0.979377	0.996158	0.38146	1
14525	RHPN2	0	2	0	0	0	10.2061	0	0	0	0.0423759	0.862232	0.123369	1	0.871589	0.979377	0.996158	0.381527	1
6039	FAM122C	0	1	0	0	0	27.6351	0	0	0	0.0413593	0.925646	0.123938	1	0.871589	0.979377	0.996158	0.382718	1
403	AC132872.2	0	1	0	0	0	27.7206	0	0	0	0.0412179	0.955307	0.124162	1	0.871589	0.979377	0.996158	0.383184	1
913	AL390778.1	0	2	0	0	0	10.2616	0	0	0	0.0419489	0.900779	0.124255	1	0.871589	0.979377	0.996158	0.383378	1
10438	MGP	0	1	0	0	0	27.4486	0	0	0	0.041671	0.923136	0.124666	1	0.871589	0.979377	0.996158	0.384234	1
12109	OR4M2	0	2	0	0	0	10.1911	0	0	0	0.042492	0.882344	0.124757	1	0.871589	0.979377	0.996158	0.384424	1
8376	IGHMBP2	2	1	1	0	0	1.78997	22.5818	22.5818	0	0.628703	0.0434768	0.124823	1	0.871589	0.979377	0.996158	0.384562	1
10714	MRPL48	0	1	0	0	0	27.1447	0	0	0	0.0421883	0.894106	0.125083	1	0.871589	0.979377	0.996158	0.385103	1
9705	LONP2	0	2	0	0	0	10.0664	0	0	0	0.0434778	0.849408	0.125277	1	0.871589	0.979377	0.996158	0.385506	1
18904	VCX3A	0	1	0	0	0	27.3963	0	0	0	0.0417592	0.952749	0.125502	1	0.871589	0.979377	0.996158	0.385973	1
9769	LRP2	2	4	1	0	1	1.41786	3.34802	3.34802	3.92973	0.636155	0.346132	0.621751	0.202068	0.871589	0.979377	0.996158	0.386251	1
3411	CDA	0	1	0	0	0	27.1122	0	0	0	0.0422444	0.940169	0.126508	1	0.871589	0.979377	0.996158	0.388057	1
12029	OR2J1	0	2	0	0	0	10.0953	0	0	0	0.0432463	0.886764	0.126852	1	0.871589	0.979377	0.996158	0.388768	1
18256	TRIP12	0	3	0	0	0	6.96464	0	0	0	0.0486357	0.755266	0.127117	1	0.871589	0.979377	0.996158	0.389315	1
16216	SLITRK1	0	2	0	0	0	10.0249	0	0	0	0.0438127	0.866175	0.127139	1	0.871589	0.979377	0.996158	0.38936	1
5202	DNAJC24	0	1	0	0	0	26.8409	0	0	0	0.042718	0.926047	0.127386	1	0.871589	0.979377	0.996158	0.389869	1
7915	HIST1H4E	0	1	0	0	0	26.962	0	0	0	0.0425054	0.963168	0.127546	1	0.871589	0.979377	0.996158	0.390198	1
3586	CELF4	0	2	0	0	0	9.95589	0	0	0	0.0443791	0.853028	0.127711	1	0.871589	0.979377	0.996158	0.390539	1
18059	TP53BP1	0	1	1	0	0	2.75318	24.7624	24.7624	0	0.461836	0.046708	0.127861	1	0.871589	0.979377	0.996158	0.390847	1
10519	MLN	0	1	0	0	0	26.7299	0	0	0	0.0429147	0.92809	0.127932	1	0.871589	0.979377	0.996158	0.390994	1
16047	SLC35F4	0	2	0	0	0	9.9679	0	0	0	0.0442798	0.864791	0.128203	1	0.871589	0.979377	0.996158	0.39155	1
18309	TRRAP	0	1	0	0	1	1.41027	0	0	6.00292	0.796267	0.73417	0.905235	0.142399	0.871589	0.979377	0.996158	0.392989	1
2832	C9orf92	0	1	0	0	0	26.454	0	0	0	0.0434109	0.930171	0.129232	1	0.871589	0.979377	0.996158	0.393661	1
11277	NEGR1	1	2	0	0	0	8.37788	0	0	0	0.0457479	0.82185	0.130294	1	0.871589	0.979377	0.996158	0.395828	1
1600	ASF1B	0	1	0	0	0	26.2778	0	0	0	0.0437336	0.944578	0.130356	1	0.871589	0.979377	0.996158	0.395955	1
5266	DOLPP1	0	1	0	0	0	26.2379	0	0	0	0.0438073	0.937017	0.130386	1	0.871589	0.979377	0.996158	0.396016	1
11260	NDUFV2	0	1	0	0	0	26.09	0	0	0	0.0440825	0.916142	0.130543	1	0.871589	0.979377	0.996158	0.396336	1
18065	TP53INP2	0	1	0	0	0	26.2856	0	0	0	0.0437192	0.963821	0.130625	1	0.871589	0.979377	0.996158	0.396503	1
19375	ZC3H7B	0	2	0	0	0	9.84154	0	0	0	0.0453412	0.862411	0.13065	1	0.871589	0.979377	0.996158	0.396554	1
15016	RPL29	0	1	0	0	0	26.0861	0	0	0	0.0440899	0.934183	0.131032	1	0.871589	0.979377	0.996158	0.397331	1
8374	IGFLR1	0	1	0	0	0	26.1325	0	0	0	0.0440032	0.945677	0.131055	1	0.871589	0.979377	0.996158	0.397378	1
10736	MRPS23	0	1	0	0	0	25.8373	0	0	0	0.0445606	0.918059	0.131793	1	0.871589	0.979377	0.996158	0.398875	1
5955	EYA4	0	2	0	0	0	9.64759	0	0	0	0.047044	0.824885	0.132071	1	0.871589	0.979377	0.996158	0.399438	1
5254	DOCK7	0	2	1	0	0	4.24223	15.9213	15.9213	0	0.191849	0.0760446	0.132114	1	0.871589	0.979377	0.996158	0.399524	1
4792	DCAF12L2	0	2	0	0	0	9.88476	0	0	0	0.044974	0.908739	0.132135	1	0.871589	0.979377	0.996158	0.399567	1
14288	RBM3	0	1	0	0	0	25.8227	0	0	0	0.0445883	0.943483	0.132482	1	0.871589	0.979377	0.996158	0.400269	1
2193	C10orf128	0	1	0	0	0	25.6736	0	0	0	0.0448755	0.9213	0.132671	1	0.871589	0.979377	0.996158	0.40065	1
17350	TECTA	0	4	0	0	0	5.84309	0	0	0	0.0514658	0.761672	0.132961	1	0.871589	0.979377	0.996158	0.401237	1
8339	IFT140	0	3	0	0	0	6.94136	0	0	0	0.0490156	0.801908	0.133436	1	0.871589	0.979377	0.996158	0.402195	1
5936	EXOSC1	0	1	0	0	0	25.4977	0	0	0	0.0452185	0.922403	0.133556	1	0.871589	0.979377	0.996158	0.402436	1
4486	CTD-2117L12.1	0	1	0	0	0	25.3336	0	0	0	0.045543	0.898429	0.133595	1	0.871589	0.979377	0.996158	0.402515	1
4786	DBX1	0	2	0	0	0	9.7536	0	0	0	0.0461019	0.886244	0.133868	1	0.871589	0.979377	0.996158	0.403064	1
1404	ARHGAP11B	0	1	0	0	0	25.3612	0	0	0	0.0454882	0.934772	0.134543	1	0.871589	0.979377	0.996158	0.40442	1
13876	PTF1A	1	2	0	0	0	8.35847	0	0	0	0.0459499	0.902148	0.134742	1	0.871589	0.979377	0.996158	0.404819	1
10901	MUC16	6	8	0	0	1	0.674955	0	0	2.31753	0.44415	0.267545	0.45072	0.299786	0.871589	0.979377	0.996158	0.405574	1
11601	NPY2R	0	2	0	0	0	9.67849	0	0	0	0.0467665	0.879765	0.135143	1	0.871589	0.979377	0.996158	0.405622	1
15737	SHROOM1	1	3	0	0	0	5.86572	0	0	0	0.0475771	0.842126	0.135407	1	0.871589	0.979377	0.996158	0.406149	1
1916	BCAR1	0	2	0	0	0	9.68102	0	0	0	0.0467438	0.889386	0.135602	1	0.871589	0.979377	0.996158	0.406539	1
12559	PCCA	0	2	0	0	0	9.47418	0	0	0	0.0486467	0.828469	0.136154	1	0.871589	0.979377	0.996158	0.40764	1
10428	MGAT4C	0	2	0	0	0	9.52116	0	0	0	0.0482047	0.848507	0.136631	1	0.871589	0.979377	0.996158	0.408591	1
11138	NBPF10	1	3	0	0	0	5.56901	0	0	0	0.0539374	0.70503	0.136678	1	0.871589	0.979377	0.996158	0.408685	1
18408	TTC27	0	2	0	0	0	9.42569	0	0	0	0.0491092	0.823082	0.136797	1	0.871589	0.979377	0.996158	0.408922	1
2984	CARD6	0	2	0	0	0	9.52708	0	0	0	0.0481494	0.853768	0.136868	1	0.871589	0.979377	0.996158	0.409062	1
13341	POTEE	2	3	0	0	0	5.28241	0	0	0	0.049543	0.786823	0.137014	1	0.871589	0.979377	0.996158	0.409352	1
18702	ULBP3	0	1	0	0	0	24.8486	0	0	0	0.0465288	0.944387	0.137343	1	0.871589	0.979377	0.996158	0.410007	1
8378	IGJ	0	1	0	0	0	24.7221	0	0	0	0.0467923	0.919719	0.137384	1	0.871589	0.979377	0.996158	0.410088	1
4801	DCAF6	0	2	0	0	0	9.27236	0	0	0	0.0506145	0.795563	0.137775	1	0.871589	0.979377	0.996158	0.410863	1
4605	CXCL13	0	1	0	0	0	24.4617	0	0	0	0.0473444	0.917322	0.138674	1	0.871589	0.979377	0.996158	0.412643	1
5168	DNAH8	1	2	0	0	1	0.980041	0	0	4.75363	0.983257	0.507808	0.8008	0.173221	0.983844	0.979377	0.996158	0.412724	1
10284	MEAF6	0	1	0	0	0	24.2978	0	0	0	0.0476981	0.911936	0.139374	1	0.871589	0.979377	0.996158	0.414024	1
1782	ATRX	0	3	0	0	0	6.53247	0	0	0	0.0563698	0.731791	0.140579	1	0.871589	0.979377	0.996158	0.416393	1
19962	ZNF775	0	2	0	0	0	9.51378	0	0	0	0.0482738	0.916903	0.140597	1	0.871589	0.979377	0.996158	0.416428	1
14178	RANBP2	0	3	0	0	0	6.64802	0	0	0	0.0541528	0.768018	0.140991	1	0.871589	0.979377	0.996158	0.417202	1
19760	ZNF511	0	1	0	0	0	24.0551	0	0	0	0.0482312	0.932146	0.141274	1	0.871589	0.979377	0.996158	0.417754	1
2958	CAPN14	0	2	0	0	0	9.22704	0	0	0	0.0510723	0.823439	0.141419	1	0.871589	0.979377	0.996158	0.41804	1
9711	LOXHD1	0	4	0	0	0	5.61547	0	0	0	0.0571027	0.739694	0.141781	1	0.871589	0.979377	0.996158	0.418747	1
9973	LZTS1	0	2	0	0	0	9.40935	0	0	0	0.0492665	0.903896	0.14246	1	0.871589	0.979377	0.996158	0.420071	1
11557	NPHP1	0	2	0	0	0	9.1189	0	0	0	0.0521895	0.810153	0.142805	1	0.871589	0.979377	0.996158	0.420742	1
2675	C4orf6	0	1	0	0	0	23.7581	0	0	0	0.0488991	0.941416	0.143137	1	0.871589	0.979377	0.996158	0.42139	1
3460	CDH15	0	2	0	0	0	9.31769	0	0	0	0.0501625	0.881401	0.143452	1	0.871589	0.979377	0.996158	0.422001	1
13199	PML	0	2	0	0	0	9.32424	0	0	0	0.0500977	0.885059	0.143505	1	0.871589	0.979377	0.996158	0.422103	1
5292	DPP6	0	1	1	0	0	2.40011	22.7035	22.7035	0	0.52144	0.0514189	0.14374	1	0.871589	0.979377	0.996158	0.422559	1
2106	BRINP1	0	3	0	0	0	6.7383	0	0	0	0.0524995	0.827323	0.144073	1	0.871589	0.979377	0.996158	0.423205	1
3051	CBWD2	0	1	0	0	0	23.4251	0	0	0	0.0496691	0.910306	0.14414	1	0.871589	0.979377	0.996158	0.423336	1
2548	C20orf197	0	1	0	0	0	23.5382	0	0	0	0.049405	0.938993	0.144324	1	0.871589	0.979377	0.996158	0.423691	1
11606	NR0B1	0	2	0	0	0	9.34365	0	0	0	0.0499063	0.912861	0.144413	1	0.871589	0.979377	0.996158	0.423863	1
12113	OR4P4	0	2	0	0	0	9.31384	0	0	0	0.0502007	0.899208	0.144499	1	0.871589	0.979377	0.996158	0.42403	1
6207	FAM231B	0	1	0	0	0	23.4187	0	0	0	0.0496841	0.939874	0.145028	1	0.871589	0.979377	0.996158	0.425053	1
9005	KIAA1239	0	1	1	0	0	1.54667	23.4222	23.4222	0	0.7442	0.0496758	0.145342	1	0.871589	0.979377	0.996158	0.425658	1
2583	C22orf46	0	1	0	0	0	23.3142	0	0	0	0.0499306	0.939552	0.145624	1	0.871589	0.979377	0.996158	0.426202	1
7625	GUCA2B	0	1	0	0	0	23.3147	0	0	0	0.0499295	0.940338	0.145639	1	0.871589	0.979377	0.996158	0.426231	1
19752	ZNF497	1	2	0	0	0	7.95264	0	0	0	0.0504873	0.90678	0.146015	1	0.871589	0.979377	0.996158	0.426955	1
1131	ANKRD27	0	2	0	0	0	9.07355	0	0	0	0.0526687	0.833843	0.146022	1	0.871589	0.979377	0.996158	0.426968	1
4406	CST2	0	1	0	0	0	23.0581	0	0	0	0.0505446	0.907602	0.146172	1	0.871589	0.979377	0.996158	0.427257	1
10518	MLLT6	1	2	0	0	0	7.85764	0	0	0	0.0516437	0.857105	0.146509	1	0.871589	0.979377	0.996158	0.427903	1
10713	MRPL47	0	1	0	0	0	22.9807	0	0	0	0.0507331	0.906896	0.146603	1	0.871589	0.979377	0.996158	0.428085	1
16336	SNAI2	0	1	0	0	0	23.1173	0	0	0	0.0504015	0.936826	0.146709	1	0.871589	0.979377	0.996158	0.428288	1
3079	CCDC105	1	3	0	0	0	5.6094	0	0	0	0.0530088	0.82505	0.147034	1	0.871589	0.979377	0.996158	0.428912	1
2338	C16orf47	0	1	0	0	0	23.0243	0	0	0	0.0506267	0.931499	0.147121	1	0.871589	0.979377	0.996158	0.429079	1
16725	SRSF3	0	1	0	0	0	22.9371	0	0	0	0.0508397	0.91606	0.147179	1	0.871589	0.979377	0.996158	0.429189	1
19305	ZAR1	0	2	0	0	0	9.18081	0	0	0	0.0515457	0.890301	0.147272	1	0.871589	0.979377	0.996158	0.429367	1
18449	TTLL6	0	2	0	0	0	9.03095	0	0	0	0.0531247	0.842296	0.147776	1	0.871589	0.979377	0.996158	0.430331	1
7870	HIST1H1C	0	1	0	0	0	22.9589	0	0	0	0.0507863	0.97285	0.148284	1	0.871589	0.979377	0.996158	0.431303	1
12273	OR8H2	0	2	0	0	0	9.18241	0	0	0	0.0515292	0.911903	0.148299	1	0.871589	0.979377	0.996158	0.431332	1
17643	TMED5	0	1	0	0	0	22.7833	0	0	0	0.0512195	0.924163	0.148354	1	0.871589	0.979377	0.996158	0.431437	1
5015	DGKZ	0	2	0	0	0	8.98539	0	0	0	0.0536188	0.839728	0.148719	1	0.871589	0.979377	0.996158	0.432132	1
5209	DNAJC4	0	1	0	0	0	22.73	0	0	0	0.0513525	0.934506	0.148965	1	0.871589	0.979377	0.996158	0.432601	1
5927	EXOC3L2	1	2	0	0	0	7.78889	0	0	0	0.0525049	0.867486	0.149121	1	0.871589	0.979377	0.996158	0.432898	1
4831	DCSTAMP	1	2	0	0	0	7.73792	0	0	0	0.0531569	0.848485	0.149586	1	0.871589	0.979377	0.996158	0.433783	1
5163	DNAH2	0	1	0	0	1	1.00463	0	0	5.09208	0.997199	0.675139	0.914666	0.163626	0.997298	0.979377	0.996158	0.433928	1
7619	GTSF1	0	1	0	0	0	22.4325	0	0	0	0.0521065	0.901886	0.149728	1	0.871589	0.979377	0.996158	0.434052	1
11704	NTN4	0	2	0	0	0	8.89061	0	0	0	0.0546684	0.827071	0.150063	1	0.871589	0.979377	0.996158	0.434687	1
14322	RBP2	0	1	0	0	0	22.5529	0	0	0	0.0517987	0.935543	0.150075	1	0.871589	0.979377	0.996158	0.43471	1
202	AC010536.1	0	1	0	0	0	22.5228	0	0	0	0.0518754	0.940487	0.150383	1	0.871589	0.979377	0.996158	0.435293	1
1783	ATXN1	0	2	0	0	0	9.05454	0	0	0	0.0528715	0.896659	0.150783	1	0.871589	0.979377	0.996158	0.436052	1
5380	DUSP14	0	1	0	0	0	22.4212	0	0	0	0.0521355	0.943739	0.151088	1	0.871589	0.979377	0.996158	0.436629	1
13851	PSPH	0	1	0	0	0	22.279	0	0	0	0.0525036	0.921381	0.151374	1	0.871589	0.979377	0.996158	0.437168	1
18939	VMAC	0	1	0	0	0	22.3976	0	0	0	0.0521963	0.965339	0.151629	1	0.871589	0.979377	0.996158	0.43765	1
5212	DNAJC5G	0	1	0	0	0	22.2936	0	0	0	0.0524655	0.936733	0.15172	1	0.871589	0.979377	0.996158	0.437821	1
10081	MAP1LC3B2	0	1	0	0	0	22.1734	0	0	0	0.0527801	0.920176	0.152002	1	0.871589	0.979377	0.996158	0.438352	1
19881	ZNF665	0	2	0	0	0	8.85766	0	0	0	0.0550404	0.839592	0.152003	1	0.871589	0.979377	0.996158	0.438355	1
12035	OR2L3	1	2	0	0	0	7.62623	0	0	0	0.0546276	0.854346	0.153397	1	0.871589	0.979377	0.996158	0.440974	1
19527	ZNF107	0	2	0	0	0	8.8104	0	0	0	0.0555803	0.842923	0.153527	1	0.871589	0.979377	0.996158	0.441218	1
9608	LILRB4	1	2	0	0	0	7.57236	0	0	0	0.0553583	0.832228	0.153674	1	0.871589	0.979377	0.996158	0.441494	1
5388	DUSP23	0	1	0	0	0	21.9504	0	0	0	0.0533736	0.928596	0.153688	1	0.871589	0.979377	0.996158	0.44152	1
7427	GPR45	0	2	0	0	0	8.96075	0	0	0	0.0538888	0.913755	0.154045	1	0.871589	0.979377	0.996158	0.442187	1
4108	COL3A1	1	3	0	0	0	5.1406	0	0	0	0.065234	0.667251	0.15437	1	0.871589	0.979377	0.996158	0.442796	1
10500	MKRN3	0	2	0	0	0	8.87221	0	0	0	0.0548756	0.878228	0.154462	1	0.871589	0.979377	0.996158	0.442968	1
16450	SOWAHA	0	2	0	0	0	8.96045	0	0	0	0.0538922	0.928327	0.154649	1	0.871589	0.979377	0.996158	0.443316	1
9206	KMT2C	4	7	2	0	0	2.00318	5.34249	5.34249	0	0.223573	0.0817873	0.154748	1	0.871589	0.979377	0.996158	0.443502	1
525	ACTN1	0	2	0	0	0	8.73245	0	0	0	0.0564878	0.841091	0.155467	1	0.871589	0.979377	0.996158	0.44484	1
13113	PLEC	0	4	0	0	0	5.55021	0	0	0	0.0588573	0.809195	0.155676	1	0.871589	0.979377	0.996158	0.44523	1
15204	RWDD2B	0	1	0	0	0	21.5108	0	0	0	0.0545807	0.91418	0.156115	1	0.871589	0.979377	0.996158	0.446046	1
3247	CCL23	0	1	0	0	0	21.505	0	0	0	0.0545971	0.91351	0.15613	1	0.871589	0.979377	0.996158	0.446074	1
988	ALG1L	0	1	0	0	0	21.4454	0	0	0	0.0547648	0.918798	0.156714	1	0.871589	0.979377	0.996158	0.447158	1
8127	HS3ST4	1	3	0	0	0	5.46595	0	0	0	0.0564054	0.852289	0.156927	1	0.871589	0.979377	0.996158	0.447551	1
14373	REEP4	0	1	0	0	0	21.4384	0	0	0	0.0547846	0.939591	0.157374	1	0.871589	0.979377	0.996158	0.448379	1
16175	SLC8A3	1	3	0	0	0	5.36733	0	0	0	0.0589072	0.792314	0.157604	1	0.871589	0.979377	0.996158	0.448805	1
2539	C20ORF135	0	1	0	0	0	21.4591	0	0	0	0.0547261	0.957813	0.157623	1	0.871589	0.979377	0.996158	0.448838	1
16442	SORCS3	0	1	1	0	0	1.73886	21.418	21.418	0	0.68048	0.0548422	0.158199	1	0.871589	0.979377	0.996158	0.449902	1
14970	RP9	0	1	0	0	0	21.1417	0	0	0	0.0556349	0.910945	0.158506	1	0.871589	0.979377	0.996158	0.450469	1
5940	EXOSC4	0	1	0	0	0	21.2052	0	0	0	0.0554509	0.934646	0.158838	1	0.871589	0.979377	0.996158	0.451079	1
17496	THOC7	0	1	0	0	0	21.0245	0	0	0	0.0559777	0.90216	0.158973	1	0.871589	0.979377	0.996158	0.451327	1
2009	BIRC6	0	4	0	0	0	5.20736	0	0	0	0.0692473	0.701387	0.159257	1	0.871589	0.979377	0.996158	0.451851	1
1093	ANK3	0	1	0	0	1	1.06337	0	0	4.80705	0.962846	0.708283	0.928999	0.171632	0.963854	0.979377	0.996158	0.452197	1
1211	AOC1	0	2	0	0	0	8.7164	0	0	0	0.0566774	0.890732	0.15946	1	0.871589	0.979377	0.996158	0.452222	1
17488	THG1L	0	1	0	0	0	21.0531	0	0	0	0.0558938	0.931376	0.159801	1	0.871589	0.979377	0.996158	0.452849	1
4611	CXCL5	0	1	0	0	0	21.0823	0	0	0	0.0558082	0.941816	0.159877	1	0.871589	0.979377	0.996158	0.452988	1
2474	C1orf186	0	1	0	0	0	20.9463	0	0	0	0.0562088	0.916291	0.160063	1	0.871589	0.979377	0.996158	0.453329	1
19266	YIF1A	0	1	0	0	0	21.0015	0	0	0	0.0560456	0.935216	0.160271	1	0.871589	0.979377	0.996158	0.45371	1
6406	FBXO40	0	2	0	0	0	8.58729	0	0	0	0.0582366	0.850636	0.160275	1	0.871589	0.979377	0.996158	0.453718	1
7648	GYS2	0	2	0	0	0	8.43934	0	0	0	0.0601016	0.806982	0.16039	1	0.871589	0.979377	0.996158	0.453928	1
17879	TMEM81	0	1	0	0	0	20.9055	0	0	0	0.05633	0.94315	0.161154	1	0.871589	0.979377	0.996158	0.455323	1
13371	PPAN-P2RY11	1	2	0	0	0	7.40465	0	0	0	0.0577266	0.863944	0.161201	1	0.871589	0.979377	0.996158	0.45541	1
13469	PPP1R3F	0	2	0	0	0	8.69361	0	0	0	0.0569481	0.913769	0.161308	1	0.871589	0.979377	0.996158	0.455605	1
4981	DEPDC4	0	1	0	0	0	20.8281	0	0	0	0.0565612	0.934072	0.161466	1	0.871589	0.979377	0.996158	0.455894	1
11776	NUP93	0	2	0	0	0	8.4555	0	0	0	0.0598937	0.822043	0.16147	1	0.871589	0.979377	0.996158	0.455901	1
10146	MAPT	0	2	0	0	0	8.59766	0	0	0	0.0581091	0.873634	0.161709	1	0.871589	0.979377	0.996158	0.456336	1
7217	GNAS	0	2	0	0	0	8.60092	0	0	0	0.0580691	0.875386	0.161736	1	0.871589	0.979377	0.996158	0.456385	1
5383	DUSP18	0	1	0	0	0	20.812	0	0	0	0.0566095	0.947691	0.161925	1	0.871589	0.979377	0.996158	0.456729	1
5384	DUSP19	0	1	0	0	0	20.7532	0	0	0	0.0567869	0.933254	0.161979	1	0.871589	0.979377	0.996158	0.456828	1
16560	SPCS2	0	1	0	0	0	20.7098	0	0	0	0.0569184	0.931911	0.162253	1	0.871589	0.979377	0.996158	0.457325	1
6161	FAM204A	0	1	0	0	0	20.5658	0	0	0	0.0573587	0.90304	0.162268	1	0.871589	0.979377	0.996158	0.457354	1
2059	BOD1L1	0	3	0	0	0	6.22151	0	0	0	0.0629567	0.784604	0.162427	1	0.871589	0.979377	0.996158	0.457642	1
17129	TANC2	0	3	0	0	0	6.14496	0	0	0	0.0647311	0.758888	0.162436	1	0.871589	0.979377	0.996158	0.457659	1
4970	DENND3	0	2	0	0	0	8.4954	0	0	0	0.0593848	0.851303	0.162959	1	0.871589	0.979377	0.996158	0.458609	1
5942	EXOSC6	0	1	0	0	0	20.6479	0	0	0	0.0571068	0.967366	0.163468	1	0.871589	0.979377	0.996158	0.45953	1
6295	FAM86B1	0	1	0	0	0	20.5537	0	0	0	0.0573961	0.93563	0.163491	1	0.871589	0.979377	0.996158	0.459573	1
12971	PIH1D3	0	1	0	0	0	20.457	0	0	0	0.0576958	0.914613	0.163518	1	0.871589	0.979377	0.996158	0.459622	1
10048	MALRD1	0	3	0	0	0	6.13625	0	0	0	0.0649373	0.766573	0.164053	1	0.871589	0.979377	0.996158	0.460589	1
9938	LYG1	0	1	0	0	0	20.3026	0	0	0	0.0581805	0.900441	0.164088	1	0.871589	0.979377	0.996158	0.460653	1
13541	PRAMEF4	1	2	0	0	0	7.32848	0	0	0	0.0588512	0.870722	0.164201	1	0.871589	0.979377	0.996158	0.460858	1
9978	MAATS1	0	2	0	0	0	8.36387	0	0	0	0.0610866	0.826143	0.164551	1	0.871589	0.979377	0.996158	0.461488	1
10303	MED22	0	1	0	0	0	20.2941	0	0	0	0.0582076	0.917058	0.164813	1	0.871589	0.979377	0.996158	0.461962	1
13015	PITPNM1	0	2	0	0	0	8.45467	0	0	0	0.0599043	0.862689	0.165052	1	0.871589	0.979377	0.996158	0.462392	1
16046	SLC35F3	0	2	0	0	0	8.42404	0	0	0	0.0602994	0.854598	0.165317	1	0.871589	0.979377	0.996158	0.462869	1
19928	ZNF716	0	2	0	0	0	8.38897	0	0	0	0.0607564	0.84402	0.165462	1	0.871589	0.979377	0.996158	0.463131	1
13581	PRED62	0	1	0	0	0	20.2334	0	0	0	0.0584005	0.93911	0.165961	1	0.871589	0.979377	0.996158	0.464028	1
11579	NPM1	0	1	0	0	0	20.0626	0	0	0	0.0589497	0.903625	0.166026	1	0.871589	0.979377	0.996158	0.464144	1
12864	PGRMC1	0	1	0	0	0	20.2186	0	0	0	0.0584474	0.948194	0.166296	1	0.871589	0.979377	0.996158	0.464629	1
1983	BEX5	0	1	0	0	0	20.2238	0	0	0	0.0584308	0.950679	0.166312	1	0.871589	0.979377	0.996158	0.464658	1
5972	F5	0	1	1	0	0	1.85627	20.2086	20.2086	0	0.646209	0.0584795	0.16634	1	0.871589	0.979377	0.996158	0.464708	1
15847	SLC15A3	1	2	0	0	0	7.28023	0	0	0	0.0595804	0.879455	0.16637	1	0.871589	0.979377	0.996158	0.464761	1
6047	FAM129A	0	2	0	0	0	8.30633	0	0	0	0.0618536	0.828988	0.166546	1	0.871589	0.979377	0.996158	0.465078	1
15134	RRP7A	0	1	0	0	0	20.0833	0	0	0	0.0588823	0.921291	0.16655	1	0.871589	0.979377	0.996158	0.465084	1
2641	C3orf55	0	1	0	0	0	20.0699	0	0	0	0.0589258	0.919913	0.166604	1	0.871589	0.979377	0.996158	0.46518	1
8943	KDR	0	3	0	0	0	6.0081	0	0	0	0.0680703	0.742651	0.166715	1	0.871589	0.979377	0.996158	0.46538	1
11411	NKIRAS2	0	1	0	0	0	20.0752	0	0	0	0.0589087	0.92499	0.166737	1	0.871589	0.979377	0.996158	0.465419	1
16074	SLC39A10	0	2	0	0	0	8.37547	0	0	0	0.0609337	0.857043	0.16696	1	0.871589	0.979377	0.996158	0.465819	1
11247	NDUFB9	0	1	0	0	0	19.8951	0	0	0	0.0594978	0.898373	0.167076	1	0.871589	0.979377	0.996158	0.466026	1
4258	CPSF4	0	1	0	0	0	20.0234	0	0	0	0.0590769	0.924049	0.167101	1	0.871589	0.979377	0.996158	0.466071	1
12326	OSM	0	1	0	0	0	20.1161	0	0	0	0.0587764	0.952708	0.167172	1	0.871589	0.979377	0.996158	0.466198	1
13315	POM121L7	0	1	0	0	0	20.0626	0	0	0	0.0589496	0.936079	0.167173	1	0.871589	0.979377	0.996158	0.466199	1
10316	MED8	0	1	0	0	0	19.9006	0	0	0	0.0594797	0.914225	0.167693	1	0.871589	0.979377	0.996158	0.467129	1
215	AC011551.3	0	1	0	0	0	19.9301	0	0	0	0.0593824	0.920468	0.167694	1	0.871589	0.979377	0.996158	0.467131	1
8897	KCNV2	0	2	0	0	0	8.46922	0	0	0	0.0597179	0.914422	0.167839	1	0.871589	0.979377	0.996158	0.467389	1
3901	CLEC18B	2	2	0	0	0	6.65984	0	0	0	0.06152	0.825744	0.168056	1	0.871589	0.979377	0.996158	0.467777	1
12437	PAGR1	0	1	0	0	0	19.8833	0	0	0	0.0595368	0.941871	0.168711	1	0.871589	0.979377	0.996158	0.468944	1
11523	NOTCH2NL	0	1	0	0	0	19.7197	0	0	0	0.0600822	0.911115	0.16898	1	0.871589	0.979377	0.996158	0.469422	1
14516	RHOQ	0	1	0	0	0	19.7389	0	0	0	0.0600178	0.929146	0.169474	1	0.871589	0.979377	0.996158	0.470299	1
8459	IL24	0	1	0	0	0	19.6482	0	0	0	0.0603235	0.913344	0.16963	1	0.871589	0.979377	0.996158	0.470577	1
65	ABCD2	0	2	0	0	0	8.24125	0	0	0	0.062738	0.84091	0.169653	1	0.871589	0.979377	0.996158	0.470618	1
14404	RETNLB	0	1	0	0	0	19.6669	0	0	0	0.0602602	0.931459	0.170114	1	0.871589	0.979377	0.996158	0.471434	1
10177	MAST2	0	3	0	0	0	6.03807	0	0	0	0.06732	0.775346	0.170412	1	0.871589	0.979377	0.996158	0.471963	1
13201	PMM2	0	1	0	0	0	19.5112	0	0	0	0.0607913	0.910133	0.170592	1	0.871589	0.979377	0.996158	0.472281	1
4813	DCDC2B	0	1	0	0	0	19.4967	0	0	0	0.0608411	0.910469	0.170722	1	0.871589	0.979377	0.996158	0.47251	1
19479	ZG16	0	1	0	0	0	19.5331	0	0	0	0.0607159	0.925988	0.171003	1	0.871589	0.979377	0.996158	0.473007	1
13671	PROSC	0	1	0	0	0	19.5103	0	0	0	0.0607942	0.921695	0.171038	1	0.871589	0.979377	0.996158	0.47307	1
10650	MRC2	2	1	0	1	0	1.24534	16.8529	16.8529	0	0.850282	0.0602679	0.171148	1	0.877215	0.979377	0.996158	0.473264	1
7781	HECW1	0	1	1	0	0	1.68404	19.6268	19.6268	0	0.697627	0.0603961	0.171486	1	0.871589	0.979377	0.996158	0.473859	1
6359	FBN1	0	2	1	0	0	3.33374	14.7341	14.7341	0	0.274367	0.0827913	0.171795	1	0.871589	0.979377	0.996158	0.474404	1
14701	ROCK1	0	2	0	0	0	7.91609	0	0	0	0.0674462	0.769889	0.171812	1	0.871589	0.979377	0.996158	0.474434	1
1744	ATP6V0B	0	1	0	0	0	19.454	0	0	0	0.0609884	0.936534	0.171968	1	0.871589	0.979377	0.996158	0.474708	1
19988	ZNF805	1	2	0	0	0	7.02672	0	0	0	0.0636361	0.829538	0.172353	1	0.871589	0.979377	0.996158	0.475386	1
12052	OR2T33	0	2	0	0	0	8.28096	0	0	0	0.0621962	0.892588	0.172383	1	0.871589	0.979377	0.996158	0.475438	1
1935	BCL2L1	0	1	0	0	0	19.416	0	0	0	0.0611201	0.944219	0.172483	1	0.871589	0.979377	0.996158	0.475615	1
12485	PAQR4	0	1	0	0	0	19.3774	0	0	0	0.0612546	0.95553	0.173056	1	0.871589	0.979377	0.996158	0.47662	1
16709	SRPRB	0	1	0	0	0	19.2174	0	0	0	0.0618174	0.919009	0.173322	1	0.871589	0.979377	0.996158	0.477086	1
14464	RGS1	0	1	0	0	0	19.1488	0	0	0	0.0620618	0.916573	0.173797	1	0.871589	0.979377	0.996158	0.477918	1
10036	MAGI1	0	1	1	0	0	1.79054	19.3021	19.3021	0	0.664999	0.0615183	0.173834	1	0.871589	0.979377	0.996158	0.477983	1
227	AC012493.2	0	1	0	0	0	19.2384	0	0	0	0.0617429	0.944592	0.173947	1	0.871589	0.979377	0.996158	0.478182	1
1632	ASTN2	0	3	0	0	0	6.02312	0	0	0	0.0676929	0.794972	0.174037	1	0.871589	0.979377	0.996158	0.478339	1
19012	VWA5A	0	2	0	0	0	8.06516	0	0	0	0.0652259	0.830844	0.174238	1	0.871589	0.979377	0.996158	0.47869	1
4861	DDIT4L	0	1	0	0	0	19.0961	0	0	0	0.0622508	0.923574	0.174492	1	0.871589	0.979377	0.996158	0.479134	1
16609	SPINK9	1	1	0	0	0	17.1283	0	0	0	0.0624198	0.908609	0.174628	1	0.871589	0.979377	0.996158	0.47937	1
216	AC011755.1	0	1	0	0	0	19.1107	0	0	0	0.0621982	0.942872	0.174964	1	0.871589	0.979377	0.996158	0.479956	1
17365	TENM2	0	1	1	0	0	1.09706	17.8843	17.8843	0	0.944063	0.0669158	0.174991	1	0.946229	0.979377	0.996158	0.480004	1
10436	MGME1	0	1	0	0	0	18.9563	0	0	0	0.0627572	0.906528	0.174995	1	0.871589	0.979377	0.996158	0.480011	1
7964	HLA-E	0	1	0	0	0	19.0551	0	0	0	0.0623985	0.936705	0.175258	1	0.871589	0.979377	0.996158	0.480469	1
13128	PLEKHF2	0	1	0	0	0	19.0462	0	0	0	0.0624307	0.93912	0.175402	1	0.871589	0.979377	0.996158	0.48072	1
2367	C17orf112	0	1	0	0	0	18.8946	0	0	0	0.0629832	0.920732	0.176086	1	0.871589	0.979377	0.996158	0.481909	1
10044	MAK16	0	1	0	0	0	18.6915	0	0	0	0.0637384	0.890425	0.176488	1	0.871589	0.979377	0.996158	0.482606	1
777	AK1	0	1	0	0	0	18.8589	0	0	0	0.0631148	0.929866	0.176708	1	0.871589	0.979377	0.996158	0.482988	1
9598	LIG4	0	2	0	0	0	8.05878	0	0	0	0.0653187	0.85658	0.176827	1	0.871589	0.979377	0.996158	0.483194	1
5176	DNAJB1	0	1	0	0	0	18.8502	0	0	0	0.0631471	0.941189	0.177123	1	0.871589	0.979377	0.996158	0.483707	1
15603	SEZ6L2	0	2	0	0	0	8.07763	0	0	0	0.0650451	0.867848	0.177133	1	0.871589	0.979377	0.996158	0.483725	1
6847	GABRA5	0	2	0	0	0	8.05407	0	0	0	0.0653874	0.858685	0.177159	1	0.871589	0.979377	0.996158	0.483769	1
10731	MRPS18B	0	1	0	0	0	18.735	0	0	0	0.0635752	0.91829	0.177361	1	0.871589	0.979377	0.996158	0.484119	1
640	ADIG	0	1	0	0	0	18.7171	0	0	0	0.0636422	0.916265	0.177437	1	0.871589	0.979377	0.996158	0.48425	1
18066	TP53RK	0	1	0	0	0	18.8127	0	0	0	0.0632858	0.950454	0.177679	1	0.871589	0.979377	0.996158	0.484668	1
4062	CNTNAP3B	0	2	0	0	0	7.95773	0	0	0	0.066815	0.83601	0.178264	1	0.871589	0.979377	0.996158	0.485678	1
12309	OSBPL10	0	2	0	0	0	7.94155	0	0	0	0.0670592	0.830721	0.178271	1	0.871589	0.979377	0.996158	0.48569	1
19481	ZGLP1	0	1	0	0	0	18.6932	0	0	0	0.063732	0.941575	0.178488	1	0.871589	0.979377	0.996158	0.486065	1
7954	HLA-DOB	0	1	0	0	0	18.5581	0	0	0	0.0642438	0.917472	0.178869	1	0.871589	0.979377	0.996158	0.486721	1
11718	NUBP1	0	1	0	0	0	18.5637	0	0	0	0.0642223	0.919176	0.178885	1	0.871589	0.979377	0.996158	0.486749	1
3755	CHORDC1	0	1	0	0	0	18.4453	0	0	0	0.0646771	0.898001	0.179012	1	0.871589	0.979377	0.996158	0.486967	1
4811	DCDC1	0	3	0	0	0	5.67854	0	0	0	0.0770885	0.713474	0.1792	1	0.871589	0.979377	0.996158	0.48729	1
17267	TCEAL3	0	1	0	0	0	18.5926	0	0	0	0.0641125	0.940689	0.179343	1	0.871589	0.979377	0.996158	0.487536	1
13897	PTH	0	1	0	0	0	18.4593	0	0	0	0.0646227	0.919526	0.179819	1	0.871589	0.979377	0.996158	0.488353	1
15380	SCN9A	0	1	1	0	0	1.7455	18.5838	18.5838	0	0.678453	0.0641457	0.180122	1	0.871589	0.979377	0.996158	0.488873	1
14147	RAD9A	0	1	0	0	0	18.4694	0	0	0	0.0645838	0.938329	0.180363	1	0.871589	0.979377	0.996158	0.489287	1
9989	MAD2L2	0	1	0	0	0	18.4201	0	0	0	0.0647747	0.925744	0.180397	1	0.871589	0.979377	0.996158	0.489343	1
17852	TMEM55B	0	1	0	0	0	18.3616	0	0	0	0.0650019	0.912399	0.180404	1	0.871589	0.979377	0.996158	0.489356	1
13370	PPAN	1	2	0	0	0	6.87298	0	0	0	0.0662946	0.85885	0.180461	1	0.871589	0.979377	0.996158	0.489454	1
12992	PIM2	0	1	0	0	0	18.4154	0	0	0	0.0647927	0.926587	0.180468	1	0.871589	0.979377	0.996158	0.489465	1
5595	EIF2S3L	1	2	0	0	0	6.87921	0	0	0	0.0661838	0.863665	0.18053	1	0.871589	0.979377	0.996158	0.489572	1
10135	MAPK8IP2	0	2	0	0	0	8.00318	0	0	0	0.0661359	0.88048	0.180541	1	0.871589	0.979377	0.996158	0.48959	1
18696	UHRF1BP1	0	2	0	0	0	7.86113	0	0	0	0.0682926	0.826869	0.180575	1	0.871589	0.979377	0.996158	0.489648	1
2277	C12orf71	0	1	0	0	0	18.4324	0	0	0	0.0647269	0.938701	0.180704	1	0.871589	0.979377	0.996158	0.48987	1
5815	ERBB2	0	2	0	0	0	7.84601	0	0	0	0.0685282	0.824671	0.180855	1	0.871589	0.979377	0.996158	0.490127	1
3107	CCDC137	0	1	0	0	0	18.3054	0	0	0	0.0652218	0.913506	0.180953	1	0.871589	0.979377	0.996158	0.490296	1
8730	JAG1	0	2	0	0	0	7.87582	0	0	0	0.0680649	0.837011	0.181116	1	0.871589	0.979377	0.996158	0.490574	1
14049	RAB15	0	1	0	0	0	18.3227	0	0	0	0.0651541	0.927016	0.181313	1	0.871589	0.979377	0.996158	0.49091	1
15367	SCN10A	0	1	1	0	0	1.49169	18.3565	18.3565	0	0.764433	0.0650217	0.181475	1	0.871589	0.979377	0.996158	0.491187	1
15043	RPLP0	0	1	0	0	0	18.2107	0	0	0	0.0655958	0.916736	0.181941	1	0.871589	0.979377	0.996158	0.491981	1
3618	CEP135	0	2	0	0	0	7.60912	0	0	0	0.0723795	0.769266	0.182072	1	0.871589	0.979377	0.996158	0.492205	1
2633	C3orf27	0	1	0	0	0	18.3045	0	0	0	0.0652254	0.949088	0.18213	1	0.871589	0.979377	0.996158	0.492304	1
16550	SPATA8	0	1	0	0	0	18.0287	0	0	0	0.0663258	0.890234	0.182371	1	0.871589	0.979377	0.996158	0.492713	1
18071	TP53TG5	0	1	0	0	0	18.1186	0	0	0	0.0659635	0.913119	0.182633	1	0.871589	0.979377	0.996158	0.493159	1
4142	COMMD3-BMI1	0	1	0	0	0	18.0549	0	0	0	0.0662198	0.901141	0.18268	1	0.871589	0.979377	0.996158	0.493239	1
14070	RAB33A	0	1	0	0	0	18.2086	0	0	0	0.0656042	0.9437	0.182863	1	0.871589	0.979377	0.996158	0.493551	1
11747	NUDT7	0	1	0	0	0	18.137	0	0	0	0.0658895	0.929418	0.183082	1	0.871589	0.979377	0.996158	0.493923	1
7288	GOLGA8N	0	1	0	0	0	17.9901	0	0	0	0.0664824	0.897389	0.183094	1	0.871589	0.979377	0.996158	0.493942	1
15167	RTEL1	0	2	0	0	0	7.78647	0	0	0	0.0694675	0.828312	0.183291	1	0.871589	0.979377	0.996158	0.494277	1
20028	ZNF99	1	1	1	0	0	1.37867	16.3518	16.3518	0	0.792546	0.0657202	0.18389	1	0.871589	0.979377	0.996158	0.495293	1
1989	BHLHA15	0	1	0	0	0	18.1074	0	0	0	0.0660082	0.957807	0.184127	1	0.871589	0.979377	0.996158	0.495693	1
13991	PXDC1	0	1	0	0	0	18.0446	0	0	0	0.0662616	0.937652	0.184199	1	0.871589	0.979377	0.996158	0.495815	1
15050	RPP25	0	1	0	0	0	18.0833	0	0	0	0.0661051	0.954162	0.184272	1	0.871589	0.979377	0.996158	0.495939	1
13403	PPIAL4G	0	1	0	0	0	18.0414	0	0	0	0.0662744	0.944223	0.184416	1	0.871589	0.979377	0.996158	0.496183	1
6310	FAM98C	0	1	0	0	0	17.9802	0	0	0	0.0665228	0.926775	0.184439	1	0.871589	0.979377	0.996158	0.496221	1
3349	CD27	0	1	0	0	0	17.8748	0	0	0	0.0669553	0.908437	0.184689	1	0.871589	0.979377	0.996158	0.496644	1
17836	TMEM41B	0	1	0	0	0	17.9054	0	0	0	0.0668291	0.918342	0.18482	1	0.871589	0.979377	0.996158	0.496865	1
13407	PPIE	0	1	0	0	0	17.8773	0	0	0	0.0669447	0.919843	0.185142	1	0.871589	0.979377	0.996158	0.497409	1
2859	CABP7	0	1	0	0	0	17.9012	0	0	0	0.0668462	0.935855	0.185481	1	0.871589	0.979377	0.996158	0.49798	1
2269	C12orf55	0	2	1	0	0	3.24298	13.7424	13.7424	0	0.2853	0.0893505	0.185829	1	0.871589	0.979377	0.996158	0.498566	1
12833	PGAM2	0	1	0	0	0	17.8838	0	0	0	0.066918	0.943575	0.185872	1	0.871589	0.979377	0.996158	0.498639	1
3464	CDH19	0	2	0	0	0	7.72439	0	0	0	0.0704671	0.83495	0.186163	1	0.871589	0.979377	0.996158	0.499128	1
17652	TMEM101	0	1	0	0	0	17.8581	0	0	0	0.0670241	0.946731	0.186199	1	0.871589	0.979377	0.996158	0.499189	1
1833	B3GAT3	0	1	0	0	0	17.7901	0	0	0	0.0673063	0.928162	0.186275	1	0.871589	0.979377	0.996158	0.499316	1
19440	ZFHX4	1	2	0	0	1	1.27669	0	0	3.66486	0.800239	0.668171	0.873879	0.213499	0.871589	0.979377	0.996158	0.499816	1
15168	RTEL1-TNFRSF6B	0	2	0	0	0	7.65613	0	0	0	0.0715905	0.826892	0.187743	1	0.871589	0.979377	0.996158	0.501777	1
7946	HKDC1	0	2	0	0	0	7.66779	0	0	0	0.0713968	0.831136	0.187782	1	0.871589	0.979377	0.996158	0.501843	1
13165	PLOD1	1	2	0	0	0	6.62099	0	0	0	0.0710153	0.822204	0.188047	1	0.871589	0.979377	0.996158	0.502286	1
17430	TFIP11	1	2	0	0	0	6.63206	0	0	0	0.0707978	0.828834	0.188152	1	0.871589	0.979377	0.996158	0.50246	1
2393	C17orf99	0	1	0	0	0	17.6097	0	0	0	0.0680659	0.93372	0.188193	1	0.871589	0.979377	0.996158	0.50253	1
8986	KIAA0922	1	1	0	1	0	1.64842	15.731	15.731	0	0.686448	0.0686051	0.188387	1	0.871589	0.979377	0.996158	0.502853	1
14977	RPAP1	0	2	0	0	0	7.64243	0	0	0	0.0718191	0.830899	0.188671	1	0.871589	0.979377	0.996158	0.503328	1
18971	VPS37D	0	1	0	0	0	17.5621	0	0	0	0.0682693	0.940274	0.18886	1	0.871589	0.979377	0.996158	0.503643	1
6184	FAM216B	0	1	0	0	0	17.4558	0	0	0	0.0687272	0.914753	0.18898	1	0.871589	0.979377	0.996158	0.503842	1
5027	DHRS11	0	1	0	0	0	17.462	0	0	0	0.0687003	0.92643	0.18938	1	0.871589	0.979377	0.996158	0.504509	1
18697	UHRF1BP1L	0	2	0	0	0	7.6045	0	0	0	0.0724577	0.825466	0.189456	1	0.871589	0.979377	0.996158	0.504634	1
6653	FOSB	0	1	0	0	0	17.4486	0	0	0	0.0687581	0.927948	0.189566	1	0.871589	0.979377	0.996158	0.504819	1
3047	CBR3	0	1	0	0	0	17.4728	0	0	0	0.0686535	0.944216	0.189847	1	0.871589	0.979377	0.996158	0.505285	1
18349	TSPAN19	0	1	0	0	0	17.2342	0	0	0	0.0697003	0.887999	0.189848	1	0.871589	0.979377	0.996158	0.505287	1
9390	KTN1	0	2	0	0	0	7.35553	0	0	0	0.0768623	0.76428	0.190562	1	0.871589	0.979377	0.996158	0.506471	1
6714	FRA10AC1	0	1	0	0	0	17.0884	0	0	0	0.0703549	0.879302	0.190799	1	0.871589	0.979377	0.996158	0.506864	1
7316	GP9	0	1	0	0	0	17.3722	0	0	0	0.0690913	0.955533	0.191125	1	0.871589	0.979377	0.996158	0.507404	1
14982	RPEL1	0	1	0	0	0	17.2967	0	0	0	0.0694233	0.931626	0.191202	1	0.871589	0.979377	0.996158	0.507531	1
12200	OR5J2	1	2	0	0	0	6.64775	0	0	0	0.0704912	0.88065	0.191237	1	0.871589	0.979377	0.996158	0.507589	1
9024	KIAA1549L	1	1	0	1	0	1.04268	15.0787	15.0787	0	0.972133	0.0719041	0.191656	1	0.973054	0.979377	0.996158	0.508282	1
14999	RPL15	0	1	0	0	0	17.1338	0	0	0	0.0701501	0.912309	0.192081	1	0.871589	0.979377	0.996158	0.508984	1
5879	ESRRG	1	2	0	0	0	6.52825	0	0	0	0.0728765	0.822979	0.192158	1	0.871589	0.979377	0.996158	0.50911	1
19221	XKR7	0	2	0	0	0	7.70116	0	0	0	0.0708465	0.911155	0.193098	1	0.871589	0.979377	0.996158	0.510658	1
20083	ZWINT	0	1	0	0	0	16.9505	0	0	0	0.0709849	0.896089	0.193162	1	0.871589	0.979377	0.996158	0.510764	1
3762	CHRD	0	2	0	0	0	7.52896	0	0	0	0.0737543	0.835456	0.193336	1	0.871589	0.979377	0.996158	0.51105	1
12641	PCMT1	0	1	0	0	0	17.0378	0	0	0	0.070585	0.92355	0.193527	1	0.871589	0.979377	0.996158	0.511364	1
7023	GDPD3	0	1	0	0	0	16.9575	0	0	0	0.0709526	0.906843	0.19363	1	0.871589	0.979377	0.996158	0.511533	1
3280	CCNH	0	1	0	0	0	16.9402	0	0	0	0.0710326	0.908129	0.19387	1	0.871589	0.979377	0.996158	0.511927	1
6599	FLNC	0	3	0	0	0	5.71214	0	0	0	0.0760998	0.812358	0.19428	1	0.871589	0.979377	0.996158	0.512599	1
4037	CNOT8	0	1	0	0	0	16.8215	0	0	0	0.0715839	0.897705	0.194583	1	0.871589	0.979377	0.996158	0.513096	1
5205	DNAJC27	0	1	0	0	0	16.8561	0	0	0	0.0714223	0.914025	0.195011	1	0.871589	0.979377	0.996158	0.513795	1
15358	SCHIP1	0	1	0	0	0	16.7863	0	0	0	0.071749	0.899995	0.19507	1	0.871589	0.979377	0.996158	0.513892	1
14741	RP11-113D6.10	0	1	0	0	0	16.8444	0	0	0	0.0714771	0.922268	0.19548	1	0.871589	0.979377	0.996158	0.514562	1
3545	CDV3	0	1	0	0	0	16.8577	0	0	0	0.0714148	0.937205	0.195879	1	0.871589	0.979377	0.996158	0.515213	1
14834	RP11-368I7.4	0	1	0	0	0	16.7692	0	0	0	0.0718295	0.930152	0.19657	1	0.871589	0.979377	0.996158	0.516337	1
1035	AMELX	0	1	0	0	0	16.6756	0	0	0	0.0722729	0.913818	0.196903	1	0.871589	0.979377	0.996158	0.516879	1
8338	IFT122	0	2	0	0	0	7.39499	0	0	0	0.0761386	0.823206	0.197068	1	0.871589	0.979377	0.996158	0.517146	1
15036	RPL5	0	1	0	0	0	16.5344	0	0	0	0.072952	0.896921	0.197583	1	0.871589	0.979377	0.996158	0.517983	1
4640	CXXC11	1	2	0	0	0	6.51782	0	0	0	0.0730904	0.894706	0.197814	1	0.871589	0.979377	0.996158	0.518358	1
14715	RP1	2	5	0	0	0	3.30091	0	0	0	0.0872687	0.669098	0.198041	1	0.871589	0.979377	0.996158	0.518725	1
7558	GSN	1	2	0	0	0	6.42736	0	0	0	0.0749833	0.843017	0.198449	1	0.871589	0.979377	0.996158	0.519386	1
1481	ARL13A	0	1	0	0	0	16.473	0	0	0	0.0732508	0.901665	0.198495	1	0.871589	0.979377	0.996158	0.51946	1
14490	RHBDD2	0	1	0	0	0	16.6023	0	0	0	0.0726239	0.939454	0.198664	1	0.871589	0.979377	0.996158	0.519733	1
10779	MSH3	0	2	0	0	0	7.32948	0	0	0	0.0773455	0.815615	0.198709	1	0.871589	0.979377	0.996158	0.519806	1
5160	DNAH14	0	5	0	0	0	4.00309	0	0	0	0.111083	0.598451	0.198798	1	0.871589	0.979377	0.996158	0.51995	1
5375	DUSP1	0	1	0	0	0	16.5597	0	0	0	0.0728294	0.934701	0.198968	1	0.871589	0.979377	0.996158	0.520225	1
18093	TPO	2	2	1	0	0	1.70351	13.429	13.429	0	0.56166	0.0776091	0.199048	1	0.871589	0.979377	0.996158	0.520353	1
13843	PSMF1	0	1	0	0	0	16.3961	0	0	0	0.0736286	0.912993	0.199884	1	0.871589	0.979377	0.996158	0.521701	1
11258	NDUFS8	0	1	0	0	0	16.4072	0	0	0	0.0735736	0.917786	0.199975	1	0.871589	0.979377	0.996158	0.521848	1
8241	HYLS1	0	1	0	0	0	16.3395	0	0	0	0.0739092	0.902322	0.199988	1	0.871589	0.979377	0.996158	0.521868	1
2864	CACNA1A	0	1	1	0	0	1.1042	15.4205	15.4205	0	0.940164	0.0787596	0.200757	1	0.942698	0.979377	0.996158	0.523104	1
4842	DCUN1D2	0	1	0	0	0	16.2871	0	0	0	0.0741703	0.914534	0.201156	1	0.871589	0.979377	0.996158	0.523745	1
4003	CNBP	0	1	0	0	0	16.2511	0	0	0	0.0743511	0.909709	0.201333	1	0.871589	0.979377	0.996158	0.524028	1
8862	KCNK12	0	2	0	0	0	7.51197	0	0	0	0.0740507	0.933456	0.201366	1	0.871589	0.979377	0.996158	0.524081	1
3356	CD300C	0	1	0	0	0	16.2403	0	0	0	0.0744053	0.913343	0.201623	1	0.871589	0.979377	0.996158	0.524493	1
3449	CDCA5	0	1	0	0	0	16.3123	0	0	0	0.0740443	0.933482	0.201637	1	0.871589	0.979377	0.996158	0.524516	1
11357	NGDN	0	1	0	0	0	16.1731	0	0	0	0.0747452	0.901409	0.201788	1	0.871589	0.979377	0.996158	0.524757	1
19208	XBP1	0	1	0	0	0	16.1995	0	0	0	0.0746111	0.916837	0.202236	1	0.871589	0.979377	0.996158	0.525475	1
2923	CALU	0	1	0	0	0	16.1662	0	0	0	0.0747799	0.908839	0.202239	1	0.871589	0.979377	0.996158	0.525479	1
17702	TMEM150B	0	1	0	0	0	16.2513	0	0	0	0.0743497	0.932278	0.202274	1	0.871589	0.979377	0.996158	0.525535	1
8835	KCNH3	0	2	0	0	0	7.35317	0	0	0	0.0769059	0.857749	0.202374	1	0.871589	0.979377	0.996158	0.525695	1
4553	CTSB	0	1	0	0	0	16.1756	0	0	0	0.0747322	0.915016	0.202423	1	0.871589	0.979377	0.996158	0.525773	1
7905	HIST1H3E	0	1	0	0	0	16.2879	0	0	0	0.0741665	0.954969	0.202543	1	0.871589	0.979377	0.996158	0.525964	1
13767	PRSS8	0	1	0	0	0	16.1835	0	0	0	0.0746922	0.931853	0.20302	1	0.871589	0.979377	0.996158	0.526725	1
16196	SLCO1B7	0	2	0	0	0	7.1818	0	0	0	0.0801709	0.80387	0.203105	1	0.871589	0.979377	0.996158	0.52686	1
10359	METRNL	0	1	0	0	0	16.2114	0	0	0	0.0745512	0.944116	0.20311	1	0.871589	0.979377	0.996158	0.526869	1
6091	FAM163A	0	1	0	0	0	16.2028	0	0	0	0.0745945	0.945354	0.203243	1	0.871589	0.979377	0.996158	0.527081	1
10077	MAP1A	0	3	0	0	0	5.54583	0	0	0	0.0811605	0.801716	0.20326	1	0.871589	0.979377	0.996158	0.527108	1
667	ADRB1	1	2	0	0	0	6.42716	0	0	0	0.0749876	0.927812	0.203547	1	0.871589	0.979377	0.996158	0.527565	1
8918	KCTD9	0	1	0	0	0	15.896	0	0	0	0.0761774	0.879288	0.203633	1	0.871589	0.979377	0.996158	0.527703	1
9336	KRTAP21-2	0	1	0	0	0	15.9759	0	0	0	0.0757593	0.903857	0.20415	1	0.871589	0.979377	0.996158	0.528524	1
1900	BBC3	0	1	0	0	0	16.0587	0	0	0	0.0753299	0.929734	0.204356	1	0.871589	0.979377	0.996158	0.528852	1
5631	EIF6	1	1	0	0	0	14.4129	0	0	0	0.0755947	0.910134	0.204459	1	0.871589	0.979377	0.996158	0.529015	1
10351	MESP1	0	1	0	0	0	16.1203	0	0	0	0.0750138	0.957858	0.204499	1	0.871589	0.979377	0.996158	0.529078	1
16741	SSBP4	0	1	0	0	0	15.8795	0	0	0	0.0762642	0.90504	0.205321	1	0.871589	0.979377	0.996158	0.530381	1
9854	LRRIQ1	0	1	1	0	0	2.15942	15.6224	15.6224	0	0.570736	0.077643	0.205857	1	0.871589	0.979377	0.996158	0.531229	1
11762	NUP188	0	2	0	0	0	7.13642	0	0	0	0.0810691	0.810723	0.205876	1	0.871589	0.979377	0.996158	0.531258	1
7324	GPATCH11	0	1	0	0	0	15.6446	0	0	0	0.0775224	0.870627	0.205971	1	0.871589	0.979377	0.996158	0.531409	1
12162	OR52N1	2	2	0	0	0	5.86308	0	0	0	0.0780481	0.84705	0.206081	1	0.871589	0.979377	0.996158	0.531583	1
697	AGA	0	1	0	0	0	15.828	0	0	0	0.0765368	0.909418	0.206139	1	0.871589	0.979377	0.996158	0.531675	1
7576	GSTO2	0	1	0	0	0	15.7964	0	0	0	0.0767047	0.910989	0.206585	1	0.871589	0.979377	0.996158	0.532378	1
772	AIP	0	1	0	0	0	15.793	0	0	0	0.0767228	0.918554	0.206974	1	0.871589	0.979377	0.996158	0.532992	1
14239	RASSF4	0	1	0	0	0	15.7938	0	0	0	0.0767189	0.920195	0.207038	1	0.871589	0.979377	0.996158	0.533092	1
3913	CLEC4C	0	1	0	0	0	15.5608	0	0	0	0.0779805	0.87282	0.207117	1	0.871589	0.979377	0.996158	0.533217	1
8088	HPCA	0	1	0	0	0	15.8317	0	0	0	0.0765173	0.936256	0.207218	1	0.871589	0.979377	0.996158	0.533376	1
513	ACTB	0	1	0	0	0	15.8549	0	0	0	0.0763941	0.949964	0.207368	1	0.871589	0.979377	0.996158	0.533612	1
2279	C12orf74	0	1	0	0	0	15.7367	0	0	0	0.0770244	0.917017	0.207569	1	0.871589	0.979377	0.996158	0.533928	1
16803	STAB2	2	0	0	0	0	0	0	0	0	0.0912946	0.508619	0.207994	1	0.871589	0.979377	0.996158	0.534596	1
19480	ZG16B	0	1	0	0	0	15.7338	0	0	0	0.0770399	0.930171	0.20815	1	0.871589	0.979377	0.996158	0.534841	1
6095	FAM167A	0	1	0	0	0	15.7416	0	0	0	0.0769983	0.945827	0.208587	1	0.871589	0.979377	0.996158	0.535526	1
7071	GH1	0	1	0	0	0	15.6365	0	0	0	0.0775662	0.919402	0.208865	1	0.871589	0.979377	0.996158	0.535961	1
14639	RNF167	0	1	0	0	0	15.5622	0	0	0	0.0779728	0.9143	0.209523	1	0.871589	0.979377	0.996158	0.536992	1
8285	IER5L	0	1	0	0	0	15.6589	0	0	0	0.0774448	0.953311	0.209779	1	0.871589	0.979377	0.996158	0.53739	1
8312	IFNA14	0	1	0	0	0	15.5873	0	0	0	0.0778354	0.929736	0.209883	1	0.871589	0.979377	0.996158	0.537554	1
5324	DRD5	0	2	0	0	0	7.25965	0	0	0	0.0786631	0.904304	0.209926	1	0.871589	0.979377	0.996158	0.537621	1
7616	GTPBP8	0	1	0	0	0	15.4977	0	0	0	0.0783293	0.919842	0.210557	1	0.871589	0.979377	0.996158	0.538604	1
10078	MAP1B	0	3	0	0	0	5.38185	0	0	0	0.0865898	0.779657	0.210634	1	0.871589	0.979377	0.996158	0.538725	1
14472	RGS18	0	1	0	0	0	15.3622	0	0	0	0.0790874	0.900317	0.211239	1	0.871589	0.979377	0.996158	0.539666	1
1108	ANKMY2	0	1	0	0	0	15.31	0	0	0	0.0793834	0.889843	0.211271	1	0.871589	0.979377	0.996158	0.539715	1
6755	FSHR	0	2	0	0	0	7.10076	0	0	0	0.0817856	0.843389	0.211296	1	0.871589	0.979377	0.996158	0.539755	1
4117	COL5A2	1	3	0	0	0	4.3671	0	0	0	0.0948249	0.671153	0.211311	1	0.871589	0.979377	0.996158	0.539777	1
3272	CCND2	0	1	0	0	0	15.4706	0	0	0	0.0784798	0.931087	0.211349	1	0.871589	0.979377	0.996158	0.539837	1
11679	NSUN4	0	1	0	0	0	15.2874	0	0	0	0.0795119	0.892831	0.21173	1	0.871589	0.979377	0.996158	0.540428	1
9497	LCN8	0	1	0	0	0	15.3779	0	0	0	0.0789991	0.921809	0.212108	1	0.871589	0.979377	0.996158	0.541015	1
19185	WSCD1	0	2	0	0	0	7.07078	0	0	0	0.082395	0.847373	0.213011	1	0.871589	0.979377	0.996158	0.542414	1
12484	PAQR3	0	1	0	0	0	15.2037	0	0	0	0.0799925	0.904013	0.213406	1	0.871589	0.979377	0.996158	0.543025	1
18318	TSC22D4	0	1	0	0	0	15.3128	0	0	0	0.0793677	0.941355	0.213658	1	0.871589	0.979377	0.996158	0.543413	1
9808	LRRC37A3	0	2	0	0	0	7.03105	0	0	0	0.0832128	0.837879	0.213674	1	0.871589	0.979377	0.996158	0.543438	1
13837	PSMD8	0	1	0	0	0	15.2169	0	0	0	0.079916	0.913781	0.213738	1	0.871589	0.979377	0.996158	0.543537	1
6935	GAS1	0	1	0	0	0	15.3384	0	0	0	0.0792219	0.965322	0.213961	1	0.871589	0.979377	0.996158	0.543881	1
2776	C8orf46	0	1	0	0	0	15.1692	0	0	0	0.0801918	0.914627	0.214379	1	0.871589	0.979377	0.996158	0.544524	1
12871	PHAX	0	1	0	0	0	15.0225	0	0	0	0.0810506	0.891679	0.214985	1	0.871589	0.979377	0.996158	0.545457	1
2510	C1orf85	0	1	0	0	0	15.1014	0	0	0	0.0805868	0.91212	0.215114	1	0.871589	0.979377	0.996158	0.545656	1
8544	INPP5K	0	1	0	0	0	15.1199	0	0	0	0.0804785	0.917881	0.215155	1	0.871589	0.979377	0.996158	0.545718	1
8477	IL37	0	1	0	0	0	15.0925	0	0	0	0.080639	0.918221	0.215519	1	0.871589	0.979377	0.996158	0.546277	1
11607	NR0B2	0	1	0	0	0	15.1445	0	0	0	0.0803352	0.937209	0.215631	1	0.871589	0.979377	0.996158	0.546449	1
17665	TMEM115	0	1	0	0	0	15.1301	0	0	0	0.0804194	0.943382	0.216022	1	0.871589	0.979377	0.996158	0.547049	1
2420	C19orf54	0	1	0	0	0	15.0648	0	0	0	0.0808015	0.923101	0.216091	1	0.871589	0.979377	0.996158	0.547154	1
349	AC093677.1	0	1	0	0	0	15.0964	0	0	0	0.080616	0.94176	0.216399	1	0.871589	0.979377	0.996158	0.547625	1
12028	OR2H2	0	1	0	0	0	15.0548	0	0	0	0.0808601	0.941443	0.21692	1	0.871589	0.979377	0.996158	0.548423	1
5326	DRG2	0	1	0	0	0	14.9018	0	0	0	0.0817707	0.900029	0.21703	1	0.871589	0.979377	0.996158	0.548591	1
2797	C9orf141	0	1	0	0	0	14.9621	0	0	0	0.0814097	0.920379	0.217289	1	0.871589	0.979377	0.996158	0.548987	1
16079	SLC39A2	0	1	0	0	0	14.928	0	0	0	0.0816136	0.912227	0.217343	1	0.871589	0.979377	0.996158	0.549069	1
16337	SNAI3	0	1	0	0	0	15.0162	0	0	0	0.081088	0.940947	0.2174	1	0.871589	0.979377	0.996158	0.549156	1
15073	RPS2	0	1	0	0	0	14.975	0	0	0	0.0813326	0.933159	0.217654	1	0.871589	0.979377	0.996158	0.549543	1
3870	CLDN11	0	1	0	0	0	14.9943	0	0	0	0.0812182	0.946025	0.217846	1	0.871589	0.979377	0.996158	0.549837	1
2639	C3orf49	0	1	0	0	0	14.8234	0	0	0	0.082245	0.899047	0.217995	1	0.871589	0.979377	0.996158	0.550063	1
5053	DHX57	0	2	0	0	0	6.8042	0	0	0	0.0881168	0.795813	0.2182	1	0.871589	0.979377	0.996158	0.550375	1
19020	VWCE	1	2	0	0	0	5.90674	0	0	0	0.0874017	0.787398	0.218801	1	0.871589	0.979377	0.996158	0.55129	1
2827	C9orf84	0	2	0	0	0	6.78512	0	0	0	0.0885484	0.794649	0.218893	1	0.871589	0.979377	0.996158	0.55143	1
5943	EXOSC7	0	1	0	0	0	14.7764	0	0	0	0.0825316	0.905933	0.218996	1	0.871589	0.979377	0.996158	0.551586	1
2689	C5orf42	1	4	0	0	0	3.6649	0	0	0	0.105765	0.63432	0.219114	1	0.871589	0.979377	0.996158	0.551765	1
16457	SOX12	0	1	0	0	0	14.889	0	0	0	0.081848	0.955485	0.219482	1	0.871589	0.979377	0.996158	0.552324	1
5962	F11R	0	1	0	0	0	14.6797	0	0	0	0.0831271	0.893689	0.219569	1	0.871589	0.979377	0.996158	0.552455	1
594	ADAMTS8	0	2	0	0	0	6.95708	0	0	0	0.0847672	0.863926	0.219702	1	0.871589	0.979377	0.996158	0.552657	1
477	ACOT9	0	1	0	0	0	14.6485	0	0	0	0.0833209	0.892442	0.219907	1	0.871589	0.979377	0.996158	0.552967	1
8468	IL31	0	1	0	0	0	14.7457	0	0	0	0.0827194	0.917484	0.219987	1	0.871589	0.979377	0.996158	0.553088	1
17608	TM6SF1	0	1	0	0	0	14.6484	0	0	0	0.0833219	0.894185	0.220016	1	0.871589	0.979377	0.996158	0.553133	1
8510	IMPG1	0	2	0	0	0	6.74043	0	0	0	0.0895714	0.789694	0.220185	1	0.871589	0.979377	0.996158	0.553389	1
5656	ELMOD2	0	1	0	0	0	14.5683	0	0	0	0.0838237	0.882186	0.220311	1	0.871589	0.979377	0.996158	0.553579	1
15244	S1PR5	1	2	0	0	0	6.08861	0	0	0	0.0827442	0.93387	0.220764	1	0.871589	0.979377	0.996158	0.554264	1
14511	RHOD	0	1	0	0	0	14.7275	0	0	0	0.0828316	0.935664	0.220997	1	0.871589	0.979377	0.996158	0.554616	1
1880	BAMBI	0	1	0	0	0	14.6593	0	0	0	0.0832538	0.914897	0.221013	1	0.871589	0.979377	0.996158	0.554639	1
3209	CCDC85A	0	2	0	0	0	6.91735	0	0	0	0.0856196	0.859877	0.221089	1	0.871589	0.979377	0.996158	0.554754	1
2248	C11orf87	0	1	0	0	0	14.7441	0	0	0	0.0827297	0.950107	0.221251	1	0.871589	0.979377	0.996158	0.554999	1
5177	DNAJB11	0	1	0	0	0	14.5226	0	0	0	0.0841128	0.893384	0.221658	1	0.871589	0.979377	0.996158	0.555612	1
17207	TBC1D3	0	1	0	0	0	14.5782	0	0	0	0.0837613	0.90993	0.221851	1	0.871589	0.979377	0.996158	0.555903	1
6035	FAM120B	1	2	0	0	0	5.84545	0	0	0	0.0890574	0.785326	0.221892	1	0.871589	0.979377	0.996158	0.555965	1
2577	C22orf29	0	1	0	0	0	14.6076	0	0	0	0.0835768	0.925753	0.222209	1	0.871589	0.979377	0.996158	0.556441	1
17708	TMEM156	0	1	0	0	0	14.5457	0	0	0	0.0839661	0.90979	0.222283	1	0.871589	0.979377	0.996158	0.556553	1
7979	HMGA1	0	1	0	0	0	14.6293	0	0	0	0.083441	0.937206	0.222371	1	0.871589	0.979377	0.996158	0.556685	1
8261	ICOS	0	1	0	0	0	14.4932	0	0	0	0.0842998	0.903672	0.222665	1	0.871589	0.979377	0.996158	0.557128	1
11442	NLRP12	0	2	0	0	0	6.85514	0	0	0	0.0869797	0.848449	0.222715	1	0.871589	0.979377	0.996158	0.557202	1
6440	FCGR3A	0	1	0	0	0	14.4912	0	0	0	0.0843121	0.909528	0.223011	1	0.871589	0.979377	0.996158	0.557647	1
2673	C4orf50	0	2	0	0	0	6.85924	0	0	0	0.086889	0.8549	0.223225	1	0.871589	0.979377	0.996158	0.557967	1
19540	ZNF138	0	1	0	0	0	14.4842	0	0	0	0.0843566	0.913499	0.223311	1	0.871589	0.979377	0.996158	0.558097	1
16566	SPDYE1	0	1	0	0	0	14.465	0	0	0	0.0844792	0.909359	0.22336	1	0.871589	0.979377	0.996158	0.55817	1
5221	DNASE1L1	0	1	0	0	0	14.4765	0	0	0	0.084406	0.925432	0.223978	1	0.871589	0.979377	0.996158	0.559096	1
17416	TFB1M	0	1	0	0	0	14.3697	0	0	0	0.0850932	0.897502	0.224	1	0.871589	0.979377	0.996158	0.559129	1
5720	ENKD1	0	1	0	0	0	14.4834	0	0	0	0.0843616	0.932225	0.224165	1	0.871589	0.979377	0.996158	0.559376	1
16532	SPATA3	4	2	0	0	0	5.17923	0	0	0	0.0866711	0.836342	0.224271	1	0.871589	0.979377	0.996158	0.559533	1
8462	IL27	0	1	0	0	0	14.4066	0	0	0	0.0848546	0.919602	0.224676	1	0.871589	0.979377	0.996158	0.560139	1
19814	ZNF575	0	1	0	0	0	14.4315	0	0	0	0.084694	0.930049	0.224792	1	0.871589	0.979377	0.996158	0.560312	1
2307	C14orf79	0	1	0	0	0	14.391	0	0	0	0.0849554	0.919767	0.2249	1	0.871589	0.979377	0.996158	0.560473	1
10162	MARCO	1	2	0	0	0	5.74315	0	0	0	0.0919243	0.765354	0.224935	1	0.871589	0.979377	0.996158	0.560526	1
8881	KCNN2	0	2	0	0	0	6.81991	0	0	0	0.0877639	0.85705	0.225272	1	0.871589	0.979377	0.996158	0.561028	1
18902	VCX	0	1	0	0	0	14.4056	0	0	0	0.084861	0.934015	0.225309	1	0.871589	0.979377	0.996158	0.561083	1
16854	STK17B	0	1	0	0	0	14.194	0	0	0	0.0862462	0.890163	0.22599	1	0.871589	0.979377	0.996158	0.562097	1
13697	PRR11	0	1	0	0	0	14.1792	0	0	0	0.0863452	0.888478	0.226089	1	0.871589	0.979377	0.996158	0.562244	1
18275	TRMT6	0	1	0	0	0	14.1184	0	0	0	0.0867519	0.885517	0.22675	1	0.871589	0.979377	0.996158	0.563226	1
15946	SLC25A32	0	1	0	0	0	14.2453	0	0	0	0.0859068	0.918708	0.226884	1	0.871589	0.979377	0.996158	0.563425	1
8838	KCNH6	0	2	0	0	0	6.77782	0	0	0	0.0887144	0.859739	0.227528	1	0.871589	0.979377	0.996158	0.564379	1
18108	TPSAB1	0	1	0	0	0	14.211	0	0	0	0.0861335	0.923379	0.227587	1	0.871589	0.979377	0.996158	0.564466	1
7718	HBE1	0	1	0	0	0	14.2036	0	0	0	0.0861825	0.926668	0.227838	1	0.871589	0.979377	0.996158	0.564838	1
11100	NANS	0	1	0	0	0	14.1887	0	0	0	0.0862818	0.924515	0.227955	1	0.871589	0.979377	0.996158	0.565011	1
7340	GPD1	0	1	0	0	0	14.1742	0	0	0	0.0863783	0.923865	0.228131	1	0.871589	0.979377	0.996158	0.565272	1
19895	ZNF681	1	2	0	0	0	5.79696	0	0	0	0.0903998	0.815229	0.228173	1	0.871589	0.979377	0.996158	0.565334	1
3266	CCNB1	0	1	0	0	0	14.1198	0	0	0	0.0867425	0.910898	0.22827	1	0.871589	0.979377	0.996158	0.565476	1
10277	MDN1	0	4	0	0	0	4.18535	0	0	0	0.116933	0.646151	0.228399	1	0.871589	0.979377	0.996158	0.565667	1
6718	FREM1	0	3	0	0	0	5.06954	0	0	0	0.0983152	0.756933	0.229045	1	0.871589	0.979377	0.996158	0.56662	1
8018	HNRNPAB	0	1	0	0	0	14.0474	0	0	0	0.0872317	0.90986	0.229253	1	0.871589	0.979377	0.996158	0.566926	1
7144	GLI2	0	3	0	0	0	5.2401	0	0	0	0.0916716	0.833507	0.229392	1	0.871589	0.979377	0.996158	0.567132	1
991	ALG5	0	1	0	0	0	13.8958	0	0	0	0.0882725	0.87796	0.229415	1	0.871589	0.979377	0.996158	0.567165	1
15741	SI	0	3	0	0	0	4.88899	0	0	0	0.10605	0.700086	0.22964	1	0.871589	0.979377	0.996158	0.567496	1
8474	IL36B	0	1	0	0	0	13.9019	0	0	0	0.0882303	0.882872	0.229681	1	0.871589	0.979377	0.996158	0.567556	1
10404	MFNG	0	1	0	0	0	14.0489	0	0	0	0.0872214	0.918673	0.229683	1	0.871589	0.979377	0.996158	0.56756	1
6507	FGF22	0	1	0	0	0	14.1258	0	0	0	0.0867018	0.947616	0.229732	1	0.871589	0.979377	0.996158	0.567631	1
15647	SGK1	0	1	0	0	0	13.9691	0	0	0	0.0877664	0.901346	0.229903	1	0.871589	0.979377	0.996158	0.567883	1
5615	EIF4E1B	0	1	0	0	0	13.97	0	0	0	0.0877605	0.907245	0.23023	1	0.871589	0.979377	0.996158	0.568364	1
19493	ZIM2	0	2	0	0	0	6.58218	0	0	0	0.0933353	0.807196	0.230349	1	0.871589	0.979377	0.996158	0.568537	1
3946	CLN5	0	1	0	0	0	14.009	0	0	0	0.0874928	0.925598	0.230584	1	0.871589	0.979377	0.996158	0.568883	1
8146	HSD17B14	0	1	0	0	0	13.92	0	0	0	0.0881053	0.903505	0.230747	1	0.871589	0.979377	0.996158	0.569121	1
6111	FAM175A	0	1	0	0	0	13.876	0	0	0	0.0884107	0.893071	0.23075	1	0.871589	0.979377	0.996158	0.569127	1
3612	CENPV	0	1	0	0	0	14.0088	0	0	0	0.0874942	0.930296	0.23079	1	0.871589	0.979377	0.996158	0.569185	1
12308	OSBP2	0	2	0	0	0	6.67089	0	0	0	0.0911977	0.84518	0.231038	1	0.871589	0.979377	0.996158	0.569549	1
3320	CCZ1	0	1	0	0	0	13.8984	0	0	0	0.0882544	0.908376	0.231338	1	0.871589	0.979377	0.996158	0.569988	1
2205	C10orf62	0	1	0	0	0	13.9966	0	0	0	0.0875776	0.942848	0.231446	1	0.871589	0.979377	0.996158	0.570146	1
19574	ZNF207	0	1	0	0	0	13.8187	0	0	0	0.0888115	0.891678	0.231503	1	0.871589	0.979377	0.996158	0.570229	1
7489	GREB1	0	3	0	0	0	5.11459	0	0	0	0.0965007	0.789275	0.231893	1	0.871589	0.979377	0.996158	0.5708	1
3880	CLDN22	0	1	0	0	0	13.8828	0	0	0	0.0883633	0.915651	0.231956	1	0.871589	0.979377	0.996158	0.570891	1
2546	C20orf195	0	1	0	0	0	13.9411	0	0	0	0.0879596	0.938216	0.232094	1	0.871589	0.979377	0.996158	0.571094	1
1454	ARHGEF33	0	2	0	0	0	6.61845	0	0	0	0.0924526	0.833996	0.232236	1	0.871589	0.979377	0.996158	0.5713	1
7250	GNPDA1	0	1	0	0	0	13.8178	0	0	0	0.0888174	0.910181	0.232627	1	0.871589	0.979377	0.996158	0.571872	1
3606	CENPN	0	1	0	0	0	13.6743	0	0	0	0.0898369	0.877384	0.232645	1	0.871589	0.979377	0.996158	0.571898	1
19213	XG	0	1	0	0	0	13.7573	0	0	0	0.0892448	0.897431	0.232782	1	0.871589	0.979377	0.996158	0.572098	1
360	AC104057.1	0	1	0	0	0	13.8888	0	0	0	0.0883215	0.942025	0.233002	1	0.871589	0.979377	0.996158	0.572418	1
6497	FGF11	0	1	0	0	0	13.83	0	0	0	0.0887319	0.926767	0.233267	1	0.871589	0.979377	0.996158	0.572804	1
18506	TWIST2	1	1	0	0	0	12.5121	0	0	0	0.0883932	0.955618	0.233674	1	0.871589	0.979377	0.996158	0.573395	1
18385	TSSK4	0	1	0	0	0	13.7678	0	0	0	0.0891706	0.915869	0.233674	1	0.871589	0.979377	0.996158	0.573396	1
2685	C5orf28	0	1	0	0	0	13.7428	0	0	0	0.0893473	0.9091	0.233686	1	0.871589	0.979377	0.996158	0.573413	1
12360	OVCH1	0	2	0	0	0	6.45808	0	0	0	0.0964505	0.792806	0.234294	1	0.871589	0.979377	0.996158	0.574296	1
2102	BRF2	0	1	0	0	0	13.6067	0	0	0	0.0903247	0.889708	0.234544	1	0.871589	0.979377	0.996158	0.574659	1
5711	ENAM	0	2	0	0	0	6.56181	0	0	0	0.0938366	0.831495	0.234716	1	0.871589	0.979377	0.996158	0.574909	1
3948	CLN8	0	1	0	0	0	13.7599	0	0	0	0.0892265	0.939769	0.234843	1	0.871589	0.979377	0.996158	0.575093	1
7018	GDI1	0	1	0	0	0	13.6591	0	0	0	0.0899462	0.915653	0.235299	1	0.871589	0.979377	0.996158	0.575752	1
3046	CBR1	0	1	0	0	0	13.6584	0	0	0	0.0899509	0.937543	0.236294	1	0.871589	0.979377	0.996158	0.57719	1
7126	GK	0	1	0	0	0	13.4627	0	0	0	0.0913805	0.884813	0.236406	1	0.871589	0.979377	0.996158	0.577352	1
19486	ZHX3	0	2	0	0	0	6.57155	0	0	0	0.0935965	0.849387	0.236425	1	0.871589	0.979377	0.996158	0.577379	1
10270	MDH1	0	1	0	0	0	13.523	0	0	0	0.0909358	0.899547	0.236461	1	0.871589	0.979377	0.996158	0.577431	1
5524	EFCAB6	3	0	0	0	0	0	0	0	0	0.102569	0.587234	0.236548	1	0.871589	0.979377	0.996158	0.577556	1
6554	FITM1	0	1	0	0	0	13.615	0	0	0	0.0902644	0.927924	0.236559	1	0.871589	0.979377	0.996158	0.577572	1
5293	DPP7	0	1	0	0	0	13.5824	0	0	0	0.0905013	0.920218	0.236698	1	0.871589	0.979377	0.996158	0.577773	1
7948	HLA-A	0	1	0	0	0	13.5906	0	0	0	0.0904417	0.923901	0.236749	1	0.871589	0.979377	0.996158	0.577847	1
11430	NLGN1	0	2	0	0	0	6.51916	0	0	0	0.0948986	0.831294	0.23683	1	0.871589	0.979377	0.996158	0.577962	1
19380	ZC4H2	0	1	0	0	0	13.4481	0	0	0	0.0914889	0.895216	0.237342	1	0.871589	0.979377	0.996158	0.578699	1
13314	POM121L2	0	2	0	0	0	6.59322	0	0	0	0.0930655	0.872694	0.237828	1	0.871589	0.979377	0.996158	0.579399	1
8386	IGSF22	0	2	0	0	0	6.47618	0	0	0	0.095987	0.831116	0.238992	1	0.871589	0.979377	0.996158	0.581067	1
11857	OGFOD2	0	1	0	0	0	13.4429	0	0	0	0.0915273	0.923681	0.239022	1	0.871589	0.979377	0.996158	0.581111	1
16817	STARD10	0	1	0	0	0	13.3911	0	0	0	0.0919142	0.918016	0.239555	1	0.871589	0.979377	0.996158	0.581872	1
6309	FAM98B	0	1	0	0	0	13.2983	0	0	0	0.0926146	0.893525	0.239575	1	0.871589	0.979377	0.996158	0.581901	1
14440	RFX6	2	3	0	0	0	3.79199	0	0	0	0.108849	0.666169	0.239704	1	0.871589	0.979377	0.996158	0.582086	1
9323	KRTAP19-5	0	1	0	0	0	13.4298	0	0	0	0.0916247	0.936597	0.239788	1	0.871589	0.979377	0.996158	0.582205	1
11261	NDUFV3	0	1	0	0	0	13.3093	0	0	0	0.0925308	0.905647	0.240163	1	0.871589	0.979377	0.996158	0.58274	1
5088	DKFZP547L112	0	1	0	0	0	13.3716	0	0	0	0.0920607	0.928588	0.240368	1	0.871589	0.979377	0.996158	0.583032	1
17947	TNFAIP6	0	1	0	0	0	13.2233	0	0	0	0.0931882	0.890805	0.240582	1	0.871589	0.979377	0.996158	0.583337	1
2053	BNIP2	0	1	0	0	0	13.2677	0	0	0	0.0928477	0.908743	0.241004	1	0.871589	0.979377	0.996158	0.583938	1
17978	TNFSF13B	0	1	0	0	0	13.1899	0	0	0	0.0934452	0.902237	0.24186	1	0.871589	0.979377	0.996158	0.585156	1
14679	RNF41	0	1	0	0	0	13.2417	0	0	0	0.0930469	0.920956	0.242073	1	0.871589	0.979377	0.996158	0.585457	1
12921	PHYHD1	0	1	0	0	0	13.1414	0	0	0	0.093822	0.900436	0.242531	1	0.871589	0.979377	0.996158	0.586106	1
3150	CCDC182	0	1	0	0	0	13.2742	0	0	0	0.0927978	0.945078	0.242567	1	0.871589	0.979377	0.996158	0.586157	1
4375	CSK	0	1	0	0	0	13.1548	0	0	0	0.0937177	0.904898	0.242589	1	0.871589	0.979377	0.996158	0.586188	1
2844	CA5B	0	1	0	0	0	13.1527	0	0	0	0.0937339	0.906287	0.242705	1	0.871589	0.979377	0.996158	0.586353	1
4381	CSN3	0	1	0	0	0	13.1894	0	0	0	0.0934496	0.930337	0.243354	1	0.871589	0.979377	0.996158	0.587271	1
11388	NIPA2	0	1	0	0	0	13.1195	0	0	0	0.0939929	0.91151	0.243545	1	0.871589	0.979377	0.996158	0.587541	1
16909	STX17	0	1	0	0	0	13.0232	0	0	0	0.0947509	0.887415	0.243575	1	0.871589	0.979377	0.996158	0.587584	1
14851	RP11-429E11.3	0	1	0	0	0	13.1344	0	0	0	0.0938766	0.920743	0.243793	1	0.871589	0.979377	0.996158	0.587891	1
18453	TTN	3	12	0	3	0	1.3459	3.85095	3.85095	0	0.587083	0.0940968	0.244105	1	0.871589	0.979377	0.996158	0.588332	1
9964	LYVE1	0	1	0	0	0	13.0539	0	0	0	0.0945082	0.902952	0.24411	1	0.871589	0.979377	0.996158	0.588339	1
17395	TEX264	0	1	0	0	0	13.1204	0	0	0	0.0939861	0.927784	0.244359	1	0.871589	0.979377	0.996158	0.58869	1
3188	CCDC65	0	1	0	0	0	12.9784	0	0	0	0.0951075	0.889339	0.244448	1	0.871589	0.979377	0.996158	0.588814	1
14358	RDH13	0	1	0	0	0	13.0697	0	0	0	0.0943838	0.915327	0.244567	1	0.871589	0.979377	0.996158	0.588982	1
11808	NXPH3	0	1	0	0	0	13.1017	0	0	0	0.0941325	0.932969	0.244894	1	0.871589	0.979377	0.996158	0.589442	1
530	ACTR1B	0	1	0	0	0	13.0026	0	0	0	0.0949151	0.902054	0.244897	1	0.871589	0.979377	0.996158	0.589447	1
432	ACAD8	0	1	0	0	0	12.9464	0	0	0	0.0953647	0.89111	0.245102	1	0.871589	0.979377	0.996158	0.589735	1
9946	LYPD4	0	1	0	0	0	13.0037	0	0	0	0.0949062	0.913645	0.24556	1	0.871589	0.979377	0.996158	0.590379	1
817	AKR7A2	0	1	0	0	0	13.0275	0	0	0	0.0947168	0.930779	0.246017	1	0.871589	0.979377	0.996158	0.59102	1
18880	VAPA	1	1	0	0	0	11.6891	0	0	0	0.0952818	0.899986	0.246044	1	0.871589	0.979377	0.996158	0.591058	1
6016	FAM107B	0	1	0	0	0	12.9431	0	0	0	0.0953904	0.908477	0.246269	1	0.871589	0.979377	0.996158	0.591373	1
4390	CSNK2A2	0	1	0	0	0	12.7772	0	0	0	0.0967417	0.874444	0.246669	1	0.871589	0.979377	0.996158	0.591934	1
1414	ARHGAP23	1	3	0	0	0	4.23744	0	0	0	0.101403	0.797744	0.246816	1	0.871589	0.979377	0.996158	0.59214	1
14759	RP11-156E8.1	0	1	0	0	0	12.9935	0	0	0	0.0949874	0.9399	0.246957	1	0.871589	0.979377	0.996158	0.592336	1
8158	HSF1	0	1	0	0	0	12.8935	0	0	0	0.0957908	0.919862	0.247725	1	0.871589	0.979377	0.996158	0.59341	1
6758	FST	0	1	0	0	0	12.8567	0	0	0	0.0960903	0.915467	0.248112	1	0.871589	0.979377	0.996158	0.593949	1
14368	RECQL4	1	2	0	0	0	5.47649	0	0	0	0.10006	0.823763	0.248581	1	0.871589	0.979377	0.996158	0.594603	1
5421	DYNC2H1	1	0	0	0	0	0	0	0	0	0.112302	0.508761	0.248775	1	0.871589	0.979377	0.996158	0.594872	1
1837	B3GNT4	0	1	0	0	0	12.8557	0	0	0	0.0960984	0.933474	0.249005	1	0.871589	0.979377	0.996158	0.595193	1
3993	CMTM4	0	1	0	0	0	12.8067	0	0	0	0.0964987	0.920243	0.24921	1	0.871589	0.979377	0.996158	0.595477	1
3009	CASP2	0	1	0	0	0	12.7478	0	0	0	0.0969846	0.90332	0.249245	1	0.871589	0.979377	0.996158	0.595525	1
16630	SPPL2A	0	1	0	0	0	12.615	0	0	0	0.0980974	0.88561	0.250307	1	0.871589	0.979377	0.996158	0.597	1
7478	GRAMD2	0	1	0	0	0	12.6322	0	0	0	0.0979524	0.891597	0.250447	1	0.871589	0.979377	0.996158	0.597193	1
19222	XKR8	0	1	0	0	0	12.7484	0	0	0	0.0969802	0.927644	0.25057	1	0.871589	0.979377	0.996158	0.597362	1
16840	STEAP1B	0	1	0	0	0	12.6349	0	0	0	0.0979296	0.900159	0.250982	1	0.871589	0.979377	0.996158	0.597934	1
10287	MECR	0	1	0	0	0	12.5963	0	0	0	0.0982561	0.890723	0.251005	1	0.871589	0.979377	0.996158	0.597965	1
19866	ZNF641	0	1	0	0	0	12.5848	0	0	0	0.0983539	0.891041	0.251228	1	0.871589	0.979377	0.996158	0.598273	1
12622	PCDHGB7	0	2	0	0	0	6.29531	0	0	0	0.100771	0.856554	0.251733	1	0.871589	0.979377	0.996158	0.59897	1
17942	TNC	0	3	0	0	0	4.8454	0	0	0	0.108036	0.778752	0.251919	1	0.871589	0.979377	0.996158	0.599227	1
3621	CEP170	0	2	0	0	0	6.13548	0	0	0	0.105293	0.796097	0.251983	1	0.871589	0.979377	0.996158	0.599315	1
10676	MRPL1	0	1	0	0	0	12.522	0	0	0	0.0988912	0.892628	0.252437	1	0.871589	0.979377	0.996158	0.59994	1
18004	TNNT3	0	1	0	0	0	12.3863	0	0	0	0.100071	0.863593	0.252493	1	0.871589	0.979377	0.996158	0.600017	1
2613	C2orf70	0	1	0	0	0	12.611	0	0	0	0.098132	0.925565	0.252846	1	0.871589	0.979377	0.996158	0.600503	1
14987	RPGRIP1L	0	2	0	0	0	6.06593	0	0	0	0.107354	0.780466	0.253149	1	0.871589	0.979377	0.996158	0.600919	1
3357	CD300E	0	1	0	0	0	12.4999	0	0	0	0.0990814	0.899037	0.253265	1	0.871589	0.979377	0.996158	0.601078	1
980	ALDOC	0	1	0	0	0	12.533	0	0	0	0.0987967	0.911461	0.253457	1	0.871589	0.979377	0.996158	0.601343	1
16565	SPDYC	0	1	0	0	0	12.5242	0	0	0	0.0988726	0.910475	0.253555	1	0.871589	0.979377	0.996158	0.601477	1
17562	TJP2	0	2	0	0	0	6.15496	0	0	0	0.104727	0.81268	0.253576	1	0.871589	0.979377	0.996158	0.601506	1
9674	LMAN2L	0	1	0	0	0	12.4034	0	0	0	0.0999213	0.896418	0.2548	1	0.871589	0.979377	0.996158	0.603182	1
18252	TRIO	0	3	0	0	0	4.71726	0	0	0	0.11416	0.742029	0.254908	1	0.871589	0.979377	0.996158	0.60333	1
12521	PASK	0	2	0	0	0	6.17541	0	0	0	0.104136	0.830604	0.255069	1	0.871589	0.979377	0.996158	0.60355	1
5950	EXTL2	0	1	0	0	0	12.3788	0	0	0	0.100138	0.895628	0.255185	1	0.871589	0.979377	0.996158	0.603708	1
12504	PARP11	0	1	0	0	0	12.3431	0	0	0	0.100452	0.887886	0.255267	1	0.871589	0.979377	0.996158	0.603821	1
11144	NBPF20	0	2	0	0	0	5.99317	0	0	0	0.109573	0.769821	0.255298	1	0.871589	0.979377	0.996158	0.603862	1
5002	DGCR14	0	1	0	0	0	12.4479	0	0	0	0.0995327	0.920213	0.255451	1	0.871589	0.979377	0.996158	0.604072	1
12338	OTOG	2	1	0	1	0	0.430479	5.62895	5.62895	0	0.429095	0.201235	0.255713	1	0.871589	0.979377	0.996158	0.604428	1
12388	P2RY11	0	1	0	0	0	12.4391	0	0	0	0.0996093	0.936836	0.256395	1	0.871589	0.979377	0.996158	0.605358	1
6496	FGF10	0	1	0	0	0	12.3148	0	0	0	0.100704	0.901508	0.256734	1	0.871589	0.979377	0.996158	0.605819	1
982	ALG10	0	1	0	0	0	12.3606	0	0	0	0.100298	0.915593	0.256765	1	0.871589	0.979377	0.996158	0.605861	1
6336	FASLG	0	1	0	0	0	12.2933	0	0	0	0.100895	0.911175	0.257727	1	0.871589	0.979377	0.996158	0.607168	1
7563	GSTA1	0	1	0	0	0	12.2095	0	0	0	0.101649	0.897213	0.258363	1	0.871589	0.979377	0.996158	0.608029	1
8552	INSL4	1	1	0	0	0	10.9857	0	0	0	0.102019	0.900961	0.259899	1	0.871589	0.979377	0.996158	0.610103	1
18310	TRUB1	0	1	0	0	0	12.1522	0	0	0	0.10217	0.904539	0.259908	1	0.871589	0.979377	0.996158	0.610115	1
12845	PGD	0	1	0	0	0	12.1391	0	0	0	0.102291	0.903472	0.260082	1	0.871589	0.979377	0.996158	0.61035	1
19151	WISP2	0	1	0	0	0	12.1867	0	0	0	0.101856	0.919577	0.260161	1	0.871589	0.979377	0.996158	0.610456	1
2439	C1GALT1	0	1	0	0	0	12.1606	0	0	0	0.102094	0.913336	0.260292	1	0.871589	0.979377	0.996158	0.610633	1
15521	2003-09-01	0	1	0	0	0	12.0253	0	0	0	0.103343	0.887054	0.261041	1	0.871589	0.979377	0.996158	0.611639	1
15927	SLC25A16	0	1	0	0	0	12.0344	0	0	0	0.103259	0.892657	0.26129	1	0.871589	0.979377	0.996158	0.611974	1
10222	MBTPS2	0	1	0	0	0	12.0635	0	0	0	0.102987	0.90129	0.261346	1	0.871589	0.979377	0.996158	0.612049	1
17865	TMEM65	0	1	0	0	0	12.1304	0	0	0	0.10237	0.926457	0.261563	1	0.871589	0.979377	0.996158	0.61234	1
13205	PMPCB	0	1	0	0	0	11.9659	0	0	0	0.103901	0.889245	0.262328	1	0.871589	0.979377	0.996158	0.613364	1
2340	C16orf54	0	1	0	0	0	12.0881	0	0	0	0.10276	0.928211	0.262442	1	0.871589	0.979377	0.996158	0.613517	1
18737	UPK1A	0	1	0	0	0	12.0379	0	0	0	0.103226	0.911788	0.262495	1	0.871589	0.979377	0.996158	0.613588	1
14052	RAB19	0	1	0	0	0	12.0815	0	0	0	0.10282	0.928807	0.262594	1	0.871589	0.979377	0.996158	0.613721	1
484	ACP5	0	1	0	0	0	12.0593	0	0	0	0.103026	0.922511	0.262694	1	0.871589	0.979377	0.996158	0.613854	1
6449	FCN3	0	1	0	0	0	11.9734	0	0	0	0.10383	0.901154	0.263037	1	0.871589	0.979377	0.996158	0.614313	1
12669	PCYT2	0	1	0	0	0	11.9794	0	0	0	0.103774	0.905662	0.263221	1	0.871589	0.979377	0.996158	0.614558	1
16589	SPHKAP	0	3	0	0	0	4.67344	0	0	0	0.116358	0.760375	0.263258	1	0.871589	0.979377	0.996158	0.614607	1
3305	CCRL2	0	1	0	0	0	12.059	0	0	0	0.103029	0.934786	0.263294	1	0.871589	0.979377	0.996158	0.614656	1
5389	DUSP26	0	1	0	0	0	11.9702	0	0	0	0.10386	0.90594	0.263414	1	0.871589	0.979377	0.996158	0.614815	1
18359	TSPAN8	0	1	0	0	0	11.8797	0	0	0	0.10472	0.88282	0.26347	1	0.871589	0.979377	0.996158	0.61489	1
5845	ERLIN2	1	1	0	0	0	10.7345	0	0	0	0.104646	0.884615	0.264198	1	0.871589	0.979377	0.996158	0.615861	1
18119	TRABD	0	1	0	0	0	11.9285	0	0	0	0.104255	0.907028	0.264279	1	0.871589	0.979377	0.996158	0.615968	1
13634	PRKRA	1	1	0	0	0	10.7656	0	0	0	0.104314	0.898514	0.264398	1	0.871589	0.979377	0.996158	0.616127	1
16443	SORD	0	1	0	0	0	11.8357	0	0	0	0.105143	0.884401	0.264441	1	0.871589	0.979377	0.996158	0.616184	1
9000	KIAA1199	0	2	0	0	0	5.96152	0	0	0	0.110559	0.810545	0.264442	1	0.871589	0.979377	0.996158	0.616185	1
10230	MCC	0	2	0	0	0	5.92521	0	0	0	0.111706	0.799649	0.26479	1	0.871589	0.979377	0.996158	0.616648	1
19723	ZNF446	0	1	0	0	0	11.916	0	0	0	0.104374	0.914964	0.265003	1	0.871589	0.979377	0.996158	0.61693	1
770	AIMP1	0	1	0	0	0	11.8491	0	0	0	0.105014	0.895885	0.265051	1	0.871589	0.979377	0.996158	0.616994	1
2489	C1orf226	0	1	0	0	0	11.9267	0	0	0	0.104272	0.921963	0.265187	1	0.871589	0.979377	0.996158	0.617175	1
1032	AMD1	0	1	0	0	0	11.8558	0	0	0	0.104949	0.904833	0.265534	1	0.871589	0.979377	0.996158	0.617636	1
17163	TAS2R4	0	1	0	0	0	11.9127	0	0	0	0.104405	0.937453	0.266204	1	0.871589	0.979377	0.996158	0.618523	1
1813	AXDND1	0	2	0	0	0	5.74158	0	0	0	0.117783	0.751378	0.266521	1	0.871589	0.979377	0.996158	0.618942	1
2342	C16orf59	0	1	0	0	0	11.7826	0	0	0	0.105658	0.899658	0.266608	1	0.871589	0.979377	0.996158	0.619058	1
15717	SHF	0	1	0	0	0	11.7684	0	0	0	0.105796	0.898068	0.266774	1	0.871589	0.979377	0.996158	0.619276	1
1376	ARAP1	0	2	0	0	0	5.95609	0	0	0	0.11073	0.825098	0.267047	1	0.871589	0.979377	0.996158	0.619638	1
17853	TMEM56	0	1	0	0	0	11.774	0	0	0	0.105742	0.906266	0.267219	1	0.871589	0.979377	0.996158	0.619865	1
12425	PAF1	0	1	0	0	0	11.712	0	0	0	0.106349	0.889336	0.267236	1	0.871589	0.979377	0.996158	0.619886	1
19777	ZNF532	0	2	0	0	0	6.00832	0	0	0	0.109105	0.852012	0.267637	1	0.871589	0.979377	0.996158	0.620415	1
16891	STRADB	0	1	0	0	0	11.6731	0	0	0	0.106734	0.887125	0.267831	1	0.871589	0.979377	0.996158	0.620671	1
17211	TBC1D3B	0	1	0	0	0	11.6836	0	0	0	0.10663	0.895266	0.268239	1	0.871589	0.979377	0.996158	0.621209	1
14313	RBMXL2	0	2	0	0	0	6.04288	0	0	0	0.10805	0.877411	0.2685	1	0.871589	0.979377	0.996158	0.621552	1
746	AHCY	0	1	0	0	0	11.74	0	0	0	0.106074	0.921937	0.268819	1	0.871589	0.979377	0.996158	0.621971	1
8783	KAT8	0	1	0	0	0	11.674	0	0	0	0.106725	0.904851	0.269097	1	0.871589	0.979377	0.996158	0.622336	1
8849	KCNJ13	0	1	0	0	0	11.6697	0	0	0	0.106768	0.908862	0.269442	1	0.871589	0.979377	0.996158	0.622789	1
12393	P2RY4	0	1	0	0	0	11.7229	0	0	0	0.106242	0.931127	0.269626	1	0.871589	0.979377	0.996158	0.62303	1
19575	ZNF208	2	4	0	0	0	3.11443	0	0	0	0.128408	0.659329	0.269713	1	0.871589	0.979377	0.996158	0.623144	1
15833	SLC12A5	0	2	0	0	0	5.87738	0	0	0	0.113244	0.812481	0.269857	1	0.871589	0.979377	0.996158	0.623333	1
1195	ANXA1	0	1	0	0	0	11.5152	0	0	0	0.108323	0.87885	0.270305	1	0.871589	0.979377	0.996158	0.62392	1
11082	NAE1	0	1	0	0	0	11.4316	0	0	0	0.109182	0.861341	0.270394	1	0.871589	0.979377	0.996158	0.624036	1
5346	DSP	0	3	0	0	0	4.51313	0	0	0	0.124886	0.729552	0.270627	1	0.871589	0.979377	0.996158	0.62434	1
1851	B4GALT4	0	1	0	0	0	11.5567	0	0	0	0.107901	0.893819	0.270664	1	0.871589	0.979377	0.996158	0.624389	1
6463	FDXACB1	0	1	0	0	0	11.614	0	0	0	0.107324	0.910942	0.270685	1	0.871589	0.979377	0.996158	0.624416	1
7548	GSDMB	0	1	0	0	0	11.5231	0	0	0	0.108243	0.890396	0.271083	1	0.871589	0.979377	0.996158	0.624936	1
12739	PDLIM4	0	1	0	0	0	11.6343	0	0	0	0.107121	0.933297	0.271496	1	0.871589	0.979377	0.996158	0.625474	1
11614	NR1I3	0	1	0	0	0	11.4723	0	0	0	0.108763	0.885911	0.271761	1	0.871589	0.979377	0.996158	0.62582	1
533	ACTR3B	0	1	0	0	0	11.4821	0	0	0	0.108662	0.893411	0.272146	1	0.871589	0.979377	0.996158	0.626321	1
12764	PDZK1	0	1	0	0	0	11.4838	0	0	0	0.108644	0.897699	0.272425	1	0.871589	0.979377	0.996158	0.626685	1
19409	ZDHHC16	0	1	0	0	0	11.4156	0	0	0	0.109349	0.880812	0.272498	1	0.871589	0.979377	0.996158	0.626779	1
9286	KRT83	1	2	0	0	0	5.16381	0	0	0	0.111003	0.846483	0.272616	1	0.871589	0.979377	0.996158	0.626932	1
13957	PTPRZ1	2	0	0	0	0	0	0	0	0	0.119565	0.619355	0.273068	1	0.871589	0.979377	0.996158	0.627519	1
3327	CD163	0	2	0	0	0	5.80754	0	0	0	0.115546	0.806617	0.273213	1	0.871589	0.979377	0.996158	0.627708	1
15631	SFTPA2	0	1	0	0	0	11.4481	0	0	0	0.109012	0.902499	0.273494	1	0.871589	0.979377	0.996158	0.628072	1
7019	GDI2	0	1	0	0	0	11.3986	0	0	0	0.109525	0.890013	0.273593	1	0.871589	0.979377	0.996158	0.628201	1
1170	ANKS1B	0	2	0	0	0	5.71782	0	0	0	0.118604	0.778365	0.273665	1	0.871589	0.979377	0.996158	0.628294	1
19465	ZFPM2	0	2	0	0	0	5.77252	0	0	0	0.116726	0.799003	0.274088	1	0.871589	0.979377	0.996158	0.628841	1
6759	FSTL1	0	1	0	0	0	11.382	0	0	0	0.109699	0.8925	0.274129	1	0.871589	0.979377	0.996158	0.628895	1
6415	FBXO5	0	1	0	0	0	11.3447	0	0	0	0.11009	0.883444	0.274179	1	0.871589	0.979377	0.996158	0.62896	1
19007	VTN	0	1	0	0	0	11.3784	0	0	0	0.109736	0.899311	0.274707	1	0.871589	0.979377	0.996158	0.629642	1
14746	RP11-1220K2.2	0	3	0	0	0	4.51345	0	0	0	0.124868	0.745984	0.274935	1	0.871589	0.979377	0.996158	0.629937	1
3155	CCDC24	1	1	0	0	0	10.2594	0	0	0	0.109978	0.889208	0.275123	1	0.871589	0.979377	0.996158	0.63018	1
19073	WDR41	0	1	0	0	0	11.2263	0	0	0	0.111348	0.867596	0.275239	1	0.871589	0.979377	0.996158	0.630329	1
5877	ESRRA	0	1	0	0	0	11.4068	0	0	0	0.10944	0.920011	0.275446	1	0.871589	0.979377	0.996158	0.630596	1
6439	FCGR2B	1	1	0	0	0	10.2538	0	0	0	0.110043	0.89696	0.27575	1	0.871589	0.979377	0.996158	0.630987	1
18259	TRIP6	0	1	0	0	0	11.3668	0	0	0	0.109858	0.912002	0.275799	1	0.871589	0.979377	0.996158	0.631051	1
344	AC092850.1	0	1	0	0	0	11.3634	0	0	0	0.109894	0.914408	0.276019	1	0.871589	0.979377	0.996158	0.631334	1
7199	GMNC	0	1	0	0	0	11.3027	0	0	0	0.110533	0.898311	0.276211	1	0.871589	0.979377	0.996158	0.631581	1
14384	RELL1	0	1	0	0	0	11.3898	0	0	0	0.109617	0.932182	0.276438	1	0.871589	0.979377	0.996158	0.631874	1
10357	METAP2	0	1	0	0	0	11.212	0	0	0	0.111502	0.87824	0.276511	1	0.871589	0.979377	0.996158	0.631967	1
18781	USP14	0	1	0	0	0	11.1595	0	0	0	0.11207	0.867064	0.276597	1	0.871589	0.979377	0.996158	0.632078	1
15477	SELL	0	1	0	0	0	11.1933	0	0	0	0.111704	0.880108	0.277069	1	0.871589	0.979377	0.996158	0.632684	1
13130	PLEKHG2	1	2	0	0	0	5.02963	0	0	0	0.116238	0.802202	0.277125	1	0.871589	0.979377	0.996158	0.632756	1
7502	GRID2	1	3	0	0	0	3.75354	0	0	0	0.131903	0.67655	0.277133	1	0.871589	0.979377	0.996158	0.632766	1
9859	LRRN1	0	2	0	0	0	5.87162	0	0	0	0.113432	0.860866	0.277139	1	0.871589	0.979377	0.996158	0.632773	1
1560	ART5	0	1	0	0	0	11.2871	0	0	0	0.110698	0.90707	0.277147	1	0.871589	0.979377	0.996158	0.632783	1
5442	E2F2	0	1	0	0	0	11.3026	0	0	0	0.110534	0.912508	0.277172	1	0.871589	0.979377	0.996158	0.632816	1
18036	TONSL	1	2	0	0	0	5.04136	0	0	0	0.115766	0.81026	0.277356	1	0.871589	0.979377	0.996158	0.633052	1
18272	TRMT2B	0	1	0	0	0	11.1661	0	0	0	0.111999	0.876896	0.277365	1	0.871589	0.979377	0.996158	0.633063	1
11882	OMG	0	1	0	0	0	11.3167	0	0	0	0.110385	0.921794	0.277426	1	0.871589	0.979377	0.996158	0.633142	1
1028	AMACR	0	1	0	0	0	11.3226	0	0	0	0.110323	0.924291	0.27744	1	0.871589	0.979377	0.996158	0.633159	1
9474	LCE1F	1	1	0	0	0	10.25	0	0	0	0.110089	0.927988	0.277466	1	0.871589	0.979377	0.996158	0.633193	1
2220	C11orf24	0	1	0	0	0	11.3439	0	0	0	0.110098	0.938582	0.277692	1	0.871589	0.979377	0.996158	0.633482	1
8469	IL31RA	1	2	0	0	0	4.93942	0	0	0	0.119961	0.764819	0.278161	1	0.871589	0.979377	0.996158	0.634084	1
13941	PTPRD	1	1	1	0	0	0.880285	9.37375	9.37375	0	0.914175	0.121405	0.278433	1	0.919576	0.979377	0.996158	0.634432	1
6186	FAM217B	0	1	0	0	0	11.1852	0	0	0	0.111791	0.896477	0.278557	1	0.871589	0.979377	0.996158	0.634589	1
20003	ZNF836	0	2	0	0	0	5.81042	0	0	0	0.11545	0.842752	0.278643	1	0.871589	0.979377	0.996158	0.6347	1
8731	JAG2	0	2	0	0	0	5.80476	0	0	0	0.115639	0.84035	0.278666	1	0.871589	0.979377	0.996158	0.63473	1
14021	QPRT	0	1	0	0	0	11.2775	0	0	0	0.110801	0.932802	0.278825	1	0.871589	0.979377	0.996158	0.634933	1
16237	SMAD3	0	1	0	0	0	11.2053	0	0	0	0.111575	0.909562	0.279044	1	0.871589	0.979377	0.996158	0.635212	1
18209	TRIM42	0	2	0	0	0	5.77144	0	0	0	0.116762	0.828569	0.279062	1	0.871589	0.979377	0.996158	0.635234	1
10771	MS4A8	0	1	0	0	0	11.1964	0	0	0	0.111671	0.909463	0.279227	1	0.871589	0.979377	0.996158	0.635445	1
16412	SNX4	0	1	0	0	0	11.0069	0	0	0	0.113754	0.86417	0.279588	1	0.871589	0.979377	0.996158	0.635906	1
15296	SASH1	0	2	0	0	0	5.7428	0	0	0	0.117741	0.820733	0.279675	1	0.871589	0.979377	0.996158	0.636017	1
3575	CECR5	0	1	0	0	0	11.1669	0	0	0	0.111991	0.911827	0.28001	1	0.871589	0.979377	0.996158	0.636443	1
17404	TEX37	0	1	0	0	0	11.1786	0	0	0	0.111863	0.91939	0.280218	1	0.871589	0.979377	0.996158	0.636708	1
8039	HOMER3	0	1	0	0	0	11.1302	0	0	0	0.112391	0.913435	0.280901	1	0.871589	0.979377	0.996158	0.637575	1
15106	RPSAP58	0	1	0	0	0	11.1667	0	0	0	0.111993	0.931135	0.281109	1	0.871589	0.979377	0.996158	0.63784	1
1015	ALPK2	3	0	0	0	0	0	0	0	0	0.121137	0.673717	0.281184	1	0.871589	0.979377	0.996158	0.637935	1
3122	CCDC152	0	1	0	0	0	10.9981	0	0	0	0.113852	0.879984	0.281255	1	0.871589	0.979377	0.996158	0.638025	1
18134	TRAIP	0	1	0	0	0	10.9908	0	0	0	0.113934	0.88133	0.281531	1	0.871589	0.979377	0.996158	0.638375	1
18175	TRIB2	0	1	0	0	0	11.1273	0	0	0	0.112421	0.924901	0.281632	1	0.871589	0.979377	0.996158	0.638504	1
19041	WBSCR17	0	2	0	0	0	5.78041	0	0	0	0.116458	0.854718	0.282184	1	0.871589	0.979377	0.996158	0.639202	1
9360	KRTAP4-9	0	1	0	0	0	11.0898	0	0	0	0.112834	0.921912	0.282281	1	0.871589	0.979377	0.996158	0.639324	1
16255	SMARCD1	0	1	0	0	0	10.9451	0	0	0	0.114449	0.88094	0.282499	1	0.871589	0.979377	0.996158	0.639601	1
9933	LY75-CD302	0	2	0	0	0	5.57493	0	0	0	0.123722	0.776259	0.282544	1	0.871589	0.979377	0.996158	0.639657	1
12942	PIEZO1	1	3	0	0	0	3.85652	0	0	0	0.124506	0.75671	0.283084	1	0.871589	0.979377	0.996158	0.64034	1
12620	PCDHGB4	0	2	0	0	0	5.79105	0	0	0	0.116099	0.872014	0.283608	1	0.871589	0.979377	0.996158	0.641	1
4345	CRYBB3	0	1	0	0	0	10.9838	0	0	0	0.114013	0.906525	0.283638	1	0.871589	0.979377	0.996158	0.641039	1
2858	CABP5	0	1	0	0	0	10.9189	0	0	0	0.114746	0.889262	0.283779	1	0.871589	0.979377	0.996158	0.641216	1
6156	FAM19A5	0	1	0	0	0	11.0304	0	0	0	0.113491	0.927124	0.283863	1	0.871589	0.979377	0.996158	0.641321	1
7088	GIMAP5	0	1	0	0	0	10.9852	0	0	0	0.113997	0.913163	0.284044	1	0.871589	0.979377	0.996158	0.641549	1
11746	NUDT6	0	1	0	0	0	10.9069	0	0	0	0.114882	0.891487	0.284223	1	0.871589	0.979377	0.996158	0.641775	1
12783	PENK	0	1	0	0	0	10.9775	0	0	0	0.114083	0.913933	0.284262	1	0.871589	0.979377	0.996158	0.641823	1
2843	CA5A	0	1	0	0	0	10.9521	0	0	0	0.11437	0.905556	0.284271	1	0.871589	0.979377	0.996158	0.641835	1
1958	BCS1L	0	1	0	0	0	10.8568	0	0	0	0.115456	0.879795	0.284356	1	0.871589	0.979377	0.996158	0.641941	1
577	ADAMTS1	1	2	0	0	0	4.9789	0	0	0	0.118311	0.829332	0.284659	1	0.871589	0.979377	0.996158	0.642322	1
12171	OR56B1	0	1	0	0	0	11.0014	0	0	0	0.113816	0.930657	0.284686	1	0.871589	0.979377	0.996158	0.642357	1
8600	IQCK	0	1	0	0	0	10.9173	0	0	0	0.114764	0.901113	0.284727	1	0.871589	0.979377	0.996158	0.642408	1
609	ADAT3	0	1	0	0	0	11.0343	0	0	0	0.113448	0.959676	0.285122	1	0.871589	0.979377	0.996158	0.642904	1
15773	SIPA1L1	3	0	0	0	0	0	0	0	0	0.126609	0.632123	0.285143	1	0.871589	0.979377	0.996158	0.64293	1
1193	ANTXR2	0	1	0	0	0	10.811	0	0	0	0.115985	0.878505	0.285265	1	0.871589	0.979377	0.996158	0.643083	1
18075	TPBGL	0	1	0	0	0	11.0373	0	0	0	0.113415	0.970797	0.285338	1	0.871589	0.979377	0.996158	0.643175	1
10373	METTL21C	0	1	0	0	0	10.9094	0	0	0	0.114855	0.908433	0.285416	1	0.871589	0.979377	0.996158	0.643273	1
3656	CES2	0	1	0	0	0	10.9151	0	0	0	0.114789	0.911318	0.285479	1	0.871589	0.979377	0.996158	0.643352	1
6253	FAM57B	0	1	0	0	0	10.9307	0	0	0	0.114612	0.917046	0.285492	1	0.871589	0.979377	0.996158	0.643368	1
3535	CDR2	0	1	0	0	0	10.8715	0	0	0	0.115287	0.899611	0.285637	1	0.871589	0.979377	0.996158	0.64355	1
10456	MICB	0	1	0	0	0	10.8837	0	0	0	0.115148	0.904285	0.285704	1	0.871589	0.979377	0.996158	0.643633	1
14143	RAD52	0	1	0	0	0	10.822	0	0	0	0.115858	0.888238	0.285858	1	0.871589	0.979377	0.996158	0.643827	1
17740	TMEM184A	0	1	0	0	0	10.9151	0	0	0	0.11479	0.922287	0.286151	1	0.871589	0.979377	0.996158	0.644193	1
5640	ELF2	0	1	0	0	0	10.8107	0	0	0	0.115988	0.888843	0.286161	1	0.871589	0.979377	0.996158	0.644206	1
9872	LRWD1	0	1	0	0	0	10.9042	0	0	0	0.114913	0.918574	0.286175	1	0.871589	0.979377	0.996158	0.644223	1
603	ADAP2	0	1	0	0	0	10.7942	0	0	0	0.11618	0.886877	0.286369	1	0.871589	0.979377	0.996158	0.644467	1
18432	TTC9B	0	1	0	0	0	10.9171	0	0	0	0.114767	0.928075	0.286424	1	0.871589	0.979377	0.996158	0.644534	1
10083	MAP1S	1	2	0	0	0	5.00538	0	0	0	0.117222	0.865621	0.286605	1	0.871589	0.979377	0.996158	0.644762	1
12716	PDGFC	0	1	0	0	0	10.8128	0	0	0	0.115964	0.897461	0.286795	1	0.871589	0.979377	0.996158	0.644999	1
3134	CCDC169	0	1	0	0	0	10.6829	0	0	0	0.117489	0.86589	0.286967	1	0.871589	0.979377	0.996158	0.645213	1
13412	PPIL2	0	1	0	0	0	10.7748	0	0	0	0.116406	0.890786	0.28713	1	0.871589	0.979377	0.996158	0.645417	1
4531	CTH	0	1	0	0	0	10.7094	0	0	0	0.117175	0.876982	0.287427	1	0.871589	0.979377	0.996158	0.645787	1
10861	MTMR6	0	1	0	0	0	10.6988	0	0	0	0.1173	0.877308	0.287697	1	0.871589	0.979377	0.996158	0.646124	1
9098	KIRREL3	1	2	0	0	0	4.88928	0	0	0	0.122106	0.8042	0.288382	1	0.871589	0.979377	0.996158	0.646976	1
11778	NUPL1	0	1	0	0	0	10.6631	0	0	0	0.117725	0.88626	0.289306	1	0.871589	0.979377	0.996158	0.648124	1
18627	UBQLN2	0	1	0	0	0	10.7916	0	0	0	0.11621	0.932758	0.289496	1	0.871589	0.979377	0.996158	0.648359	1
13698	PRR12	0	2	0	0	0	5.70164	0	0	0	0.119168	0.874175	0.289747	1	0.871589	0.979377	0.996158	0.64867	1
8612	IRAK4	0	1	0	0	0	10.6023	0	0	0	0.118454	0.878443	0.290023	1	0.871589	0.979377	0.996158	0.649012	1
5928	EXOC3L4	1	2	0	0	0	4.91843	0	0	0	0.120853	0.836659	0.290363	1	0.871589	0.979377	0.996158	0.649433	1
1663	ATG16L2	0	1	0	0	0	10.6702	0	0	0	0.11764	0.904798	0.290591	1	0.871589	0.979377	0.996158	0.649715	1
14630	RNF146	0	1	0	0	0	10.595	0	0	0	0.118543	0.894225	0.291542	1	0.871589	0.979377	0.996158	0.650889	1
11842	ODAM	0	1	0	0	0	10.407	0	0	0	0.120856	0.850881	0.291786	1	0.871589	0.979377	0.996158	0.651189	1
1092	ANK2	2	1	0	1	0	0.398582	4.2893	4.2893	0	0.38584	0.268289	0.291923	1	0.871589	0.979377	0.996158	0.651358	1
2129	BST1	0	1	0	0	0	10.5244	0	0	0	0.119401	0.88557	0.292477	1	0.871589	0.979377	0.996158	0.652039	1
5225	DNASE2B	0	1	0	0	0	10.435	0	0	0	0.120507	0.867488	0.2929	1	0.871589	0.979377	0.996158	0.652559	1
15377	SCN5A	0	3	0	0	0	4.37252	0	0	0	0.133049	0.760799	0.293014	1	0.871589	0.979377	0.996158	0.652699	1
906	AL359195.1	0	1	0	0	0	10.5131	0	0	0	0.11954	0.890632	0.293172	1	0.871589	0.979377	0.996158	0.652893	1
2778	C8orf48	0	1	0	0	0	10.5554	0	0	0	0.119023	0.904409	0.293241	1	0.871589	0.979377	0.996158	0.652977	1
8779	KAT5	0	1	0	0	0	10.523	0	0	0	0.119419	0.898619	0.293574	1	0.871589	0.979377	0.996158	0.653386	1
2629	C3orf17	0	1	0	0	0	10.5081	0	0	0	0.119601	0.899312	0.29398	1	0.871589	0.979377	0.996158	0.653883	1
11512	NOP56	0	1	0	0	0	10.4522	0	0	0	0.120292	0.883328	0.29399	1	0.871589	0.979377	0.996158	0.653895	1
10213	MBNL2	0	1	0	0	0	10.5186	0	0	0	0.119473	0.909131	0.294443	1	0.871589	0.979377	0.996158	0.65445	1
5581	EIF2A	0	1	0	0	0	10.388	0	0	0	0.121094	0.873483	0.294612	1	0.871589	0.979377	0.996158	0.654656	1
13888	PTGES3L-AARSD1	0	1	0	0	0	10.4838	0	0	0	0.119901	0.900664	0.29466	1	0.871589	0.979377	0.996158	0.654714	1
17245	TBX10	0	1	0	0	0	10.4804	0	0	0	0.119943	0.899984	0.294688	1	0.871589	0.979377	0.996158	0.654749	1
11282	NEK10	0	2	0	0	0	5.29491	0	0	0	0.134729	0.745904	0.295096	1	0.871589	0.979377	0.996158	0.655247	1
6743	FRY	0	3	0	0	0	4.14655	0	0	0	0.147683	0.687429	0.295514	1	0.871589	0.979377	0.996158	0.655757	1
7377	GPR137	0	1	0	0	0	10.476	0	0	0	0.119997	0.911114	0.29559	1	0.871589	0.979377	0.996158	0.65585	1
8712	ITPR3	2	0	0	0	0	0	0	0	0	0.128707	0.671366	0.295786	1	0.871589	0.979377	0.996158	0.656089	1
7650	GZMA	0	1	0	0	0	10.3338	0	0	0	0.12178	0.872699	0.295842	1	0.871589	0.979377	0.996158	0.656157	1
13204	PMPCA	0	1	0	0	0	10.4243	0	0	0	0.120639	0.89824	0.295895	1	0.871589	0.979377	0.996158	0.656221	1
5396	DUSP7	0	1	0	0	0	10.5225	0	0	0	0.119425	0.941024	0.296158	1	0.871589	0.979377	0.996158	0.656542	1
9966	LYZL1	0	1	0	0	0	10.4206	0	0	0	0.120686	0.903493	0.296382	1	0.871589	0.979377	0.996158	0.656814	1
757	AHSG	0	1	0	0	0	10.4486	0	0	0	0.120336	0.91413	0.296446	1	0.871589	0.979377	0.996158	0.656892	1
1360	AQP10	0	1	0	0	0	10.4412	0	0	0	0.120429	0.916402	0.296772	1	0.871589	0.979377	0.996158	0.657288	1
3566	CEBPA	0	1	0	0	0	10.5213	0	0	0	0.11944	0.964062	0.297015	1	0.871589	0.979377	0.996158	0.657583	1
9623	LIN28B	0	1	0	0	0	10.3564	0	0	0	0.121494	0.892186	0.297049	1	0.871589	0.979377	0.996158	0.657625	1
4784	DBR1	0	1	0	0	0	10.3467	0	0	0	0.121617	0.893266	0.297373	1	0.871589	0.979377	0.996158	0.658018	1
6270	FAM71E2	1	2	0	0	0	4.81521	0	0	0	0.125378	0.825678	0.297443	1	0.871589	0.979377	0.996158	0.658102	1
12820	PFKFB3	0	1	0	0	0	10.3989	0	0	0	0.120958	0.912628	0.297546	1	0.871589	0.979377	0.996158	0.658227	1
8621	IRF5	0	1	0	0	0	10.3606	0	0	0	0.12144	0.902467	0.297754	1	0.871589	0.979377	0.996158	0.658479	1
14693	RNPC3	0	1	0	0	0	10.2402	0	0	0	0.12298	0.870429	0.297897	1	0.871589	0.979377	0.996158	0.658652	1
6308	FAM98A	0	1	0	0	0	10.2666	0	0	0	0.122639	0.87785	0.29797	1	0.871589	0.979377	0.996158	0.65874	1
1295	APBB3	0	1	0	0	0	10.3117	0	0	0	0.122061	0.891713	0.298095	1	0.871589	0.979377	0.996158	0.658893	1
6626	FMR1NB	0	1	0	0	0	10.3086	0	0	0	0.122101	0.901219	0.298928	1	0.871589	0.979377	0.996158	0.6599	1
11965	OR13J1	0	1	0	0	0	10.4055	0	0	0	0.120875	0.947104	0.299231	1	0.871589	0.979377	0.996158	0.660265	1
19229	XPNPEP3	0	1	0	0	0	10.1748	0	0	0	0.123833	0.868607	0.299327	1	0.871589	0.979377	0.996158	0.660381	1
18983	VPS9D1	0	1	0	0	0	10.2737	0	0	0	0.122548	0.9022	0.299858	1	0.871589	0.979377	0.996158	0.66102	1
4969	DENND2D	0	1	0	0	0	10.208	0	0	0	0.123399	0.883273	0.299913	1	0.871589	0.979377	0.996158	0.661087	1
2715	C6orf141	0	1	0	0	0	10.2932	0	0	0	0.122298	0.910157	0.299952	1	0.871589	0.979377	0.996158	0.661135	1
7220	GNAT3	0	1	0	0	0	10.1446	0	0	0	0.12423	0.869389	0.300156	1	0.871589	0.979377	0.996158	0.661379	1
6789	FUT5	0	1	0	0	0	10.3346	0	0	0	0.121769	0.933399	0.300333	1	0.871589	0.979377	0.996158	0.661593	1
7728	HCAR2	0	1	0	0	0	10.3345	0	0	0	0.121771	0.938734	0.300598	1	0.871589	0.979377	0.996158	0.661912	1
18834	USP46	0	1	0	0	0	10.1979	0	0	0	0.123531	0.888802	0.300652	1	0.871589	0.979377	0.996158	0.661976	1
2180	BZW1	0	1	0	0	0	10.2	0	0	0	0.123504	0.891818	0.300856	1	0.871589	0.979377	0.996158	0.662221	1
13859	PTBP1	0	1	0	0	0	10.2459	0	0	0	0.122907	0.906543	0.300865	1	0.871589	0.979377	0.996158	0.662232	1
12246	OR6S1	0	1	0	0	0	10.3099	0	0	0	0.122084	0.936848	0.301113	1	0.871589	0.979377	0.996158	0.662529	1
16170	SLC7A7	0	1	0	0	0	10.2026	0	0	0	0.123469	0.89761	0.301262	1	0.871589	0.979377	0.996158	0.662709	1
11318	NEUROG2	0	1	0	0	0	10.3117	0	0	0	0.122061	0.942039	0.30131	1	0.871589	0.979377	0.996158	0.662766	1
436	ACADS	0	1	0	0	0	10.2505	0	0	0	0.122848	0.916181	0.301411	1	0.871589	0.979377	0.996158	0.662887	1
7635	GULP1	0	1	0	0	0	10.1337	0	0	0	0.124375	0.879949	0.301458	1	0.871589	0.979377	0.996158	0.662944	1
8947	KERA	0	1	0	0	0	10.1831	0	0	0	0.123723	0.894604	0.301505	1	0.871589	0.979377	0.996158	0.663	1
6741	FRS2	0	1	0	0	0	10.1469	0	0	0	0.1242	0.889617	0.301993	1	0.871589	0.979377	0.996158	0.663585	1
18645	UBXN4	0	1	0	0	0	10.1113	0	0	0	0.124671	0.881034	0.30212	1	0.871589	0.979377	0.996158	0.663737	1
4774	DAZL	0	1	0	0	0	10.0761	0	0	0	0.12514	0.872939	0.30223	1	0.871589	0.979377	0.996158	0.663869	1
15872	SLC17A9	0	1	0	0	0	10.1346	0	0	0	0.124362	0.897943	0.30299	1	0.871589	0.979377	0.996158	0.664777	1
15956	SLC25A41	0	1	0	0	0	10.1585	0	0	0	0.124047	0.908604	0.303191	1	0.871589	0.979377	0.996158	0.665017	1
16116	SLC4A3	0	2	0	0	0	5.39925	0	0	0	0.130467	0.821914	0.303393	1	0.871589	0.979377	0.996158	0.665258	1
5223	DNASE1L3	0	1	0	0	0	10.1448	0	0	0	0.124227	0.907328	0.303444	1	0.871589	0.979377	0.996158	0.665318	1
5741	ENTPD1	0	1	0	0	0	10.0962	0	0	0	0.124872	0.894319	0.303665	1	0.871589	0.979377	0.996158	0.665582	1
3960	CLPX	0	1	0	0	0	9.98591	0	0	0	0.126358	0.866999	0.303915	1	0.871589	0.979377	0.996158	0.66588	1
12487	PAQR6	0	1	0	0	0	10.1657	0	0	0	0.123953	0.923248	0.303968	1	0.871589	0.979377	0.996158	0.665944	1
13123	PLEKHA8	0	1	0	0	0	10.0318	0	0	0	0.125735	0.881219	0.304149	1	0.871589	0.979377	0.996158	0.666158	1
13878	PTGDR2	0	1	0	0	0	10.2153	0	0	0	0.123304	0.960801	0.304411	1	0.871589	0.979377	0.996158	0.66647	1
7374	GPR132	0	1	0	0	0	10.1802	0	0	0	0.123762	0.943533	0.304651	1	0.871589	0.979377	0.996158	0.666756	1
19095	WDR65	0	2	0	0	0	5.23427	0	0	0	0.1373	0.769853	0.305207	1	0.871589	0.979377	0.996158	0.667417	1
8904	KCTD15	0	1	0	0	0	10.1238	0	0	0	0.124505	0.929945	0.305409	1	0.871589	0.979377	0.996158	0.667655	1
8591	IQCF1	0	1	0	0	0	10.062	0	0	0	0.125329	0.906522	0.305483	1	0.871589	0.979377	0.996158	0.667743	1
11586	NPR1	0	2	0	0	0	5.37742	0	0	0	0.131343	0.824895	0.305492	1	0.871589	0.979377	0.996158	0.667754	1
18345	TSPAN15	0	1	0	0	0	10.0198	0	0	0	0.125897	0.900904	0.306138	1	0.871589	0.979377	0.996158	0.66852	1
17102	TAF1A	0	1	0	0	0	9.93832	0	0	0	0.127009	0.879854	0.30642	1	0.871589	0.979377	0.996158	0.668853	1
6344	FAT2	1	5	0	0	0	2.91785	0	0	0	0.157097	0.655354	0.306514	1	0.871589	0.979377	0.996158	0.668964	1
4343	CRYBB1	0	1	0	0	0	9.99525	0	0	0	0.12623	0.899671	0.306673	1	0.871589	0.979377	0.996158	0.669152	1
13497	PPP3R2	0	1	0	0	0	10.0591	0	0	0	0.125368	0.925733	0.306821	1	0.871589	0.979377	0.996158	0.669327	1
5394	DUSP5	0	1	0	0	0	10.0343	0	0	0	0.125701	0.918984	0.307044	1	0.871589	0.979377	0.996158	0.669591	1
7317	GPA33	0	1	0	0	0	9.9008	0	0	0	0.127527	0.879612	0.307371	1	0.871589	0.979377	0.996158	0.669976	1
19134	WFDC8	0	1	0	0	0	9.85597	0	0	0	0.128151	0.868863	0.307468	1	0.871589	0.979377	0.996158	0.67009	1
34	ABCA12	0	3	0	0	0	4.0063	0	0	0	0.157832	0.678867	0.308354	1	0.871589	0.979377	0.996158	0.671135	1
14495	RHBDL2	0	1	0	0	0	9.88082	0	0	0	0.127804	0.885138	0.308407	1	0.871589	0.979377	0.996158	0.671197	1
12700	PDE4DIP	0	2	0	0	0	5.13513	0	0	0	0.141658	0.751915	0.30844	1	0.871589	0.979377	0.996158	0.671236	1
3649	CERS1	0	1	0	0	0	10.0044	0	0	0	0.126106	0.930859	0.308517	1	0.871589	0.979377	0.996158	0.671326	1
4528	CTDSPL2	0	1	0	0	0	9.81701	0	0	0	0.128698	0.870755	0.308685	1	0.871589	0.979377	0.996158	0.671524	1
7696	HARS	0	1	0	0	0	9.88285	0	0	0	0.127776	0.889738	0.308765	1	0.871589	0.979377	0.996158	0.671617	1
10467	MIER1	0	1	0	0	0	9.73914	0	0	0	0.129805	0.854469	0.308955	1	0.871589	0.979377	0.996158	0.671842	1
8323	IFNAR2	0	1	0	0	0	9.8763	0	0	0	0.127867	0.895751	0.309448	1	0.871589	0.979377	0.996158	0.67242	1
17499	THRA	0	1	0	0	0	9.86103	0	0	0	0.12808	0.89997	0.310192	1	0.871589	0.979377	0.996158	0.673292	1
15825	SLC10A6	0	1	0	0	0	9.87112	0	0	0	0.127939	0.903473	0.3102	1	0.871589	0.979377	0.996158	0.673301	1
4419	CSTF2T	0	1	0	0	0	9.89817	0	0	0	0.127563	0.913392	0.31021	1	0.871589	0.979377	0.996158	0.673313	1
3068	CC2D2B	0	1	0	0	0	9.68388	0	0	0	0.130601	0.853855	0.310356	1	0.871589	0.979377	0.996158	0.673484	1
15175	RTN2	0	1	0	0	0	9.80656	0	0	0	0.128845	0.885545	0.310398	1	0.871589	0.979377	0.996158	0.673533	1
2521	C1QL3	0	1	0	0	0	9.95453	0	0	0	0.126786	0.948654	0.310659	1	0.871589	0.979377	0.996158	0.673838	1
7053	GGA2	0	1	0	0	0	9.79149	0	0	0	0.129059	0.88986	0.311185	1	0.871589	0.979377	0.996158	0.674452	1
11000	MYO18A	0	2	0	0	0	5.27542	0	0	0	0.135547	0.814312	0.311215	1	0.871589	0.979377	0.996158	0.674488	1
12417	PACSIN1	0	1	0	0	0	9.85131	0	0	0	0.128216	0.910296	0.311228	1	0.871589	0.979377	0.996158	0.674502	1
19476	ZFYVE27	0	1	0	0	0	9.79422	0	0	0	0.12902	0.89119	0.311229	1	0.871589	0.979377	0.996158	0.674503	1
7814	HEXA	0	1	0	0	0	9.76766	0	0	0	0.129397	0.883462	0.311239	1	0.871589	0.979377	0.996158	0.674516	1
2999	CASC5	0	2	0	0	0	5.21785	0	0	0	0.138008	0.793083	0.311464	1	0.871589	0.979377	0.996158	0.674778	1
13490	PPP2R5C	0	1	0	0	0	9.71817	0	0	0	0.130106	0.872711	0.31151	1	0.871589	0.979377	0.996158	0.674832	1
12242	OR6N1	0	1	0	0	0	9.88678	0	0	0	0.127721	0.932619	0.311685	1	0.871589	0.979377	0.996158	0.675036	1
1043	AMICA1	0	1	0	0	0	9.74451	0	0	0	0.129728	0.882094	0.311728	1	0.871589	0.979377	0.996158	0.675086	1
12609	PCDHGA2	0	2	0	0	0	5.36075	0	0	0	0.132017	0.858879	0.311928	1	0.871589	0.979377	0.996158	0.675319	1
14214	RASA4B	0	1	0	0	0	9.81229	0	0	0	0.128765	0.90774	0.312077	1	0.871589	0.979377	0.996158	0.675493	1
10766	MS4A4E	0	1	0	0	0	9.77948	0	0	0	0.129229	0.897311	0.312139	1	0.871589	0.979377	0.996158	0.675564	1
4394	CSPG4	1	3	0	0	0	3.68392	0	0	0	0.137231	0.794152	0.312879	1	0.871589	0.979377	0.996158	0.676425	1
11961	OR13D1	0	1	0	0	0	9.82854	0	0	0	0.128536	0.927133	0.312922	1	0.871589	0.979377	0.996158	0.676476	1
36	ABCA2	0	2	0	0	0	5.30751	0	0	0	0.134204	0.840589	0.313245	1	0.871589	0.979377	0.996158	0.67685	1
8269	IDH1	0	1	0	0	0	9.69341	0	0	0	0.130463	0.887329	0.313587	1	0.871589	0.979377	0.996158	0.677247	1
16081	SLC39A4	0	1	0	0	0	9.7802	0	0	0	0.129219	0.926556	0.314181	1	0.871589	0.979377	0.996158	0.677935	1
19274	YIPF7	0	1	0	0	0	9.67582	0	0	0	0.130718	0.88874	0.31419	1	0.871589	0.979377	0.996158	0.677946	1
9932	LY75	0	2	0	0	0	5.10645	0	0	0	0.142956	0.766659	0.314228	1	0.871589	0.979377	0.996158	0.67799	1
7186	GLYATL2	0	1	0	0	0	9.63134	0	0	0	0.131366	0.876635	0.314251	1	0.871589	0.979377	0.996158	0.678016	1
3200	CCDC77	0	1	0	0	0	9.59433	0	0	0	0.131911	0.868113	0.314379	1	0.871589	0.979377	0.996158	0.678165	1
11390	NIPAL2	0	1	0	0	0	9.6667	0	0	0	0.13085	0.888214	0.31439	1	0.871589	0.979377	0.996158	0.678177	1
19047	WDFY3	0	3	0	0	0	3.95955	0	0	0	0.161415	0.680906	0.314624	1	0.871589	0.979377	0.996158	0.678448	1
6448	FCN2	0	1	0	0	0	9.63056	0	0	0	0.131378	0.880474	0.314649	1	0.871589	0.979377	0.996158	0.678477	1
9931	LY6K	0	1	0	0	0	9.67975	0	0	0	0.130661	0.897807	0.314864	1	0.871589	0.979377	0.996158	0.678725	1
18333	TSKU	0	1	0	0	0	9.78792	0	0	0	0.129109	0.945788	0.314957	1	0.871589	0.979377	0.996158	0.678832	1
14632	RNF149	0	1	0	0	0	9.72188	0	0	0	0.130052	0.914928	0.315013	1	0.871589	0.979377	0.996158	0.678897	1
16248	SMARCA4	0	2	0	0	0	5.22225	0	0	0	0.137817	0.814354	0.315274	1	0.871589	0.979377	0.996158	0.679199	1
10168	MARS2	0	1	0	0	0	9.70041	0	0	0	0.130362	0.911883	0.315382	1	0.871589	0.979377	0.996158	0.679324	1
15127	RRN3	0	1	0	0	0	9.57663	0	0	0	0.132172	0.876274	0.315711	1	0.871589	0.979377	0.996158	0.679703	1
9182	KLK4	0	1	0	0	0	9.66383	0	0	0	0.130892	0.905046	0.315872	1	0.871589	0.979377	0.996158	0.679889	1
13000	PIP4K2A	0	1	0	0	0	9.64884	0	0	0	0.13111	0.900693	0.31594	1	0.871589	0.979377	0.996158	0.679967	1
19498	ZKSCAN4	0	1	0	0	0	9.63061	0	0	0	0.131377	0.895314	0.315994	1	0.871589	0.979377	0.996158	0.680029	1
15216	RYR2	1	7	0	1	0	2.71512	3.49371	3.49371	0	0.155836	0.343512	0.316381	1	0.871589	0.979377	0.996158	0.680475	1
1241	AP001631.10	0	1	0	0	0	9.64629	0	0	0	0.131148	0.90818	0.316588	1	0.871589	0.979377	0.996158	0.680713	1
18018	TNXB	1	5	0	0	0	2.93573	0	0	0	0.1547	0.697814	0.316618	1	0.871589	0.979377	0.996158	0.680747	1
9718	LPAR2	0	1	0	0	0	9.67111	0	0	0	0.130786	0.922183	0.316869	1	0.871589	0.979377	0.996158	0.681036	1
5200	DNAJC21	0	1	0	0	0	9.49166	0	0	0	0.133443	0.866735	0.317059	1	0.871589	0.979377	0.996158	0.681255	1
1113	ANKRD12	0	2	0	0	0	5.08957	0	0	0	0.143728	0.773192	0.317074	1	0.871589	0.979377	0.996158	0.681271	1
11660	NRXN1	2	3	1	0	0	1.75304	7.49465	7.49465	0	0.484797	0.147662	0.317202	1	0.871589	0.979377	0.996158	0.681419	1
3418	CDC20	0	1	0	0	0	9.53656	0	0	0	0.132769	0.88528	0.31769	1	0.871589	0.979377	0.996158	0.681978	1
11207	NDRG1	0	1	0	0	0	9.53166	0	0	0	0.132842	0.884301	0.317734	1	0.871589	0.979377	0.996158	0.682029	1
2998	CASC4	0	1	0	0	0	9.52518	0	0	0	0.132939	0.884565	0.317939	1	0.871589	0.979377	0.996158	0.682264	1
4038	CNP	0	1	0	0	0	9.60263	0	0	0	0.131788	0.910385	0.317949	1	0.871589	0.979377	0.996158	0.682276	1
6662	FOXC2	0	1	0	0	0	9.65284	0	0	0	0.131052	0.944072	0.318553	1	0.871589	0.979377	0.996158	0.682967	1
5582	EIF2AK1	0	1	0	0	0	9.48017	0	0	0	0.133616	0.879492	0.318704	1	0.871589	0.979377	0.996158	0.683139	1
12008	OR2AG1	0	1	0	0	0	9.61209	0	0	0	0.131649	0.938935	0.319434	1	0.871589	0.979377	0.996158	0.683974	1
9121	KLF5	0	1	0	0	0	9.54563	0	0	0	0.132633	0.911393	0.319602	1	0.871589	0.979377	0.996158	0.684166	1
17857	TMEM59L	0	1	0	0	0	9.51219	0	0	0	0.133134	0.900032	0.319661	1	0.871589	0.979377	0.996158	0.684232	1
5252	DOCK5	0	2	0	0	0	5.0031	0	0	0	0.14778	0.756008	0.319819	1	0.871589	0.979377	0.996158	0.684413	1
7528	GRM4	0	2	0	0	0	5.23754	0	0	0	0.137159	0.848756	0.319857	1	0.871589	0.979377	0.996158	0.684456	1
1102	ANKHD1-EIF4EBP3	0	2	0	0	0	5.07531	0	0	0	0.144385	0.782109	0.32022	1	0.871589	0.979377	0.996158	0.68487	1
18271	TRMT2A	0	1	0	0	0	9.48332	0	0	0	0.133569	0.90163	0.3206	1	0.871589	0.979377	0.996158	0.685302	1
9681	LMF2	0	1	0	0	0	9.47587	0	0	0	0.133681	0.90012	0.320686	1	0.871589	0.979377	0.996158	0.6854	1
18614	UBFD1	0	1	0	0	0	9.50952	0	0	0	0.133174	0.912441	0.320687	1	0.871589	0.979377	0.996158	0.685401	1
3346	CD244	0	1	0	0	0	9.36273	0	0	0	0.135415	0.868275	0.320852	1	0.871589	0.979377	0.996158	0.685588	1
2527	C1QTNF4	0	1	0	0	0	9.57839	0	0	0	0.132146	0.953119	0.320992	1	0.871589	0.979377	0.996158	0.685748	1
7005	GDAP2	0	1	0	0	0	9.30579	0	0	0	0.136303	0.85564	0.321032	1	0.871589	0.979377	0.996158	0.685793	1
9424	LAMC1	0	2	0	0	0	5.09296	0	0	0	0.143572	0.794025	0.321387	1	0.871589	0.979377	0.996158	0.686197	1
13448	PPP1R15B	0	1	0	0	0	9.4648	0	0	0	0.133849	0.905061	0.321393	1	0.871589	0.979377	0.996158	0.686203	1
2328	C15orf59	0	1	0	0	0	9.49012	0	0	0	0.133466	0.915753	0.321465	1	0.871589	0.979377	0.996158	0.686285	1
14116	RABGGTA	0	1	0	0	0	9.304	0	0	0	0.136331	0.86267	0.321905	1	0.871589	0.979377	0.996158	0.686784	1
[truncated: 18,092 more rows]
