# Supplementary material for: Clinical-grade whole-genome sequencing and 3′ transcriptome analysis of colorectal cancer patients
Source: Genome Med. 2021 Feb 25;13:33. doi: 10.1186/s13073-021-00852-8 (PMC7908713; doi:10.1186/s13073-021-00852-8)
Supplement: Supplementary file 5 — Additional file 5: Table S5. Gene Ontology (GO) term analysis of RNAseq data. [file 13073_2021_852_MOESM5_ESM.xlsx]

## Sheet: Sheet1
source	term_name	term_id	adjusted_p_value	negative_log10_of_adjusted_p_value	term_size	query_size	intersection_size	effective_domain_size	intersections
GO:MF	ATP-dependent microtubule motor activity, minus-end-directed	GO:0008569	1.46945e-06	5.83285	18	1604	12	18098	DNAH6,DYNC2LI1,DYNC2H1,DNAH9,DNAH8,DNAH5,DNAH17,DNAH10,DNAH7,DNHD1,DNAH14,DNAH2
GO:MF	odorant binding	GO:0005549	7.88821e-06	5.10302	86	1604	26	18098	OR5K3,OR5K4,OR5R1,OR5AR1,OR5B12,OR5AC2,OR5M10,OR5M1,OR14A16,OR5D14,OR5H1,OR8A1,OR5D13,OR6B2,OR5B17,OR10V1,OR5K2,OR8K1,OR14I1,OR5AN1,OR10W1,OR5M11,OR14C36,OR5H15,OR8H2,OR8G1
GO:MF	extracellular matrix structural constituent	GO:0005201	1.10538e-05	4.95649	162	1604	38	18098	COL9A2,MUC6,LTBP2,THBS3,HMCN1,HSPG2,COL6A3,MXRA5,LTBP1,FBN3,SRPX,EMILIN1,IMPG1,COL4A2,VCAN,CILP,ASPN,COL11A1,MATN2,COL24A1,VTN,FRAS1,PODN,TUFT1,OTOL1,MUC4,TNXB,COL7A1,COL12A1,FBN1,LAMA1,TNC,COL18A1,COL3A1,COL4A3,COL6A5,LAMA5,VWF
GO:MF	calcium ion binding	GO:0005509	1.17087e-05	4.93149	714	1604	108	18098	MYL5,PROS1,BRAF,PCDH18,RGN,LTBP2,FSTL4,CDH4,PCDH9,TPO,THBS3,PLCG1,EHD3,MEGF6,PLCD1,CRELD2,ASTN2,CDH12,ANXA6,CD93,TRPM2,PLCB1,RAPGEF2,GSN,HMCN1,LRP2,PLA2G2C,S100A7,TPD52,LRP1B,RYR2,CELSR2,HSPG2,GUCA1C,GPD2,S100A7L2,FAT4,LTBP1,FBN3,PLSCR4,PKD2L2,TTN,RYR1,CLEC4A,TCHH,ANXA13,PLA2G2D,FLG,CABP2,VCAN,PRKCSH,EFCAB2,NOTCH2,NBPF14,ASPN,LRP1,MATN2,CIB3,DCHS2,PADI4,LRP8,F9,ANXA2,MACF1,PRRG3,ITPR3,CAPN8,SCUBE…
GO:MF	structural molecule activity	GO:0005198	3.87796e-05	4.4114	739	1604	109	18098	MYL5,COL9A2,CROCC,MUC6,KRT27,RPL36AL,LTBP2,THBS3,KRT7,RPL26L1,MAP1B,SPTBN2,MRPS14,TPR,RPL22,HMCN1,LCE4A,MAPK8IP2,OBSL1,RPL29,HSPG2,NPHP4,COL6A3,TUBA3E,MXRA5,CLDN24,RPL14,MAL2,UPK1B,CLDN5,CYLC2,LTBP1,FBN3,TTN,MRPL52,MRPL35,SRPX,POM121L2,LOR,SORBS3,POMZP3,KRT83,OBSCN,LCE3D,KRT37,SPRR1A,PLEC,MRPS7,EMILIN1,KRT4,IMPG1,FLG,CLDN7,COL4A2,VCAN,NES,CILP,SYNC,KRT15,MAP4,ASPN,COL11A1,MATN2,SPTB,MRPL18,COL24A…
GO:MF	olfactory receptor activity	GO:0004984	0.000205417	3.68736	395	1604	66	18098	OR4A47,OR11H1,OR2T3,OR1B1,OR5K3,OR5K4,OR5R1,OR2T4,OR6K3,OR7C2,OR10J1,OR2T27,OR6C1,OR2AK2,OR2G2,OR5AR1,OR5B12,OR2J3,OR5AC2,OR5M10,OR52W1,OR5M1,OR52N4,OR2W3,OR14A16,OR5D14,OR2T35,OR2T29,OR7C1,OR51A4,OR4D6,OR5H1,OR8A1,OR10C1,OR10R2,OR5D13,OR52A1,OR4C12,OR6B2,OR5B17,OR6C65,OR1L6,OR4P4,OR10V1,OR5K2,OR2AG2,OR52E8,OR2C3,OR8K1,OR2B11,OR14I1,OR51V1,OR6C68,OR10T2,OR5AN1,OR10W1,OR5M11,OR14C36,OR52L1,OR2M7,O…
GO:MF	dynein light chain binding	GO:0045503	0.000228084	3.64191	25	1604	12	18098	DNAH6,WDR78,DYNC2H1,DNAH9,DNAH8,DNAH5,DNAH17,DNAH10,DNAH7,DNHD1,DNAH14,DNAH2
GO:MF	dynein intermediate chain binding	GO:0045505	0.000327356	3.48498	30	1604	13	18098	DNAH6,DYNC2H1,DNAH9,DNAH8,HTT,DNAH5,TRIM58,DNAH17,DNAH10,DNAH7,DNHD1,DNAH14,DNAH2
GO:MF	transmembrane signaling receptor activity	GO:0004888	0.00135556	2.86788	1251	1604	158	18098	OR4A47,PPAN-P2RY11,BMPR2,LY6G6E,GPR173,OR11H1,PLXNA4,RXFP4,NMBR,FSHR,TAS1R3,OR2T3,GFRA4,NMUR2,VN1R2,ERBB2,OR1B1,IFNAR1,ACVR2A,RABGAP1,ABCA7,ADRA2B,CHRNA3,GABRR3,KLRF1,NCR2,OR5K3,OR5K4,OR5R1,CNR2,OR2T4,OR6K3,OR7C2,OR10J1,OR2T27,CELSR2,GPR62,OR6C1,TAAR9,CD5,OR2AK2,OR2G2,TNFRSF10A,OR5AR1,OR5B12,IL23R,OR2J3,OR5AC2,OR5M10,OR52W1,OR5M1,ALK,OR52N4,LTBP1,OR2W3,OR14A16,P2RY13,RYK,OR5D14,GFRAL,OR2T35,OR2T2…
GO:MF	signaling receptor activity	GO:0038023	0.00162213	2.78991	1457	1604	179	18098	CD200R1L,NLGN1,OR4A47,PPAN-P2RY11,BMPR2,LY6G6E,GPR173,OR11H1,PLXNA4,RXFP4,NMBR,FSHR,TAS1R3,CD8B,OR2T3,GFRA4,NMUR2,VN1R2,BTN1A1,ERBB2,ANXA6,CD93,OR1B1,IFNAR1,ACVR2A,HMCN1,RABGAP1,ABCA7,ADRA2B,CHRNA3,GABRR3,KLRF1,NCR2,NR1H2,OR5K3,OR5K4,OR5R1,CNR2,OR2T4,OR6K3,OR7C2,OR10J1,OR2T27,CELSR2,GPR62,OR6C1,TAAR9,CD5,OR2AK2,OR2G2,TNFRSF10A,OR5AR1,OR5B12,TNFRSF10B,IL23R,OR2J3,OR5AC2,PVRIG,BTLA,OR5M10,OR52W1,OR…
GO:MF	molecular transducer activity	GO:0060089	0.00195784	2.70822	1510	1604	184	18098	SMAD4,CD200R1L,NLGN1,OR4A47,PPAN-P2RY11,BMPR2,LY6G6E,GPR173,OR11H1,PLXNA4,RXFP4,NMBR,FSHR,TAS1R3,CD8B,OR2T3,GFRA4,NMUR2,PRKAG3,VN1R2,BTN1A1,ERBB2,ANXA6,CD93,OR1B1,IFNAR1,ACVR2A,HMCN1,RABGAP1,ABCA7,ADRA2B,CDK11B,CHRNA3,GABRR3,KLRF1,NCR2,NR1H2,OR5K3,OR5K4,OR5R1,CNR2,OR2T4,OR6K3,OR7C2,OR10J1,OR2T27,CELSR2,CDK11A,GPR62,OR6C1,TAAR9,CD5,OR2AK2,OR2G2,TNFRSF10A,OR5AR1,OR5B12,TNFRSF10B,IL23R,OR2J3,OR5AC2,…
GO:MF	motor activity	GO:0003774	0.00213771	2.67005	139	1604	30	18098	MYH14,KIF5B,DNAH6,WDR78,MYO3B,DYNC2LI1,DYNC2H1,MYO15A,KIF17,DNAH9,DNAH8,GPR88,MYH15,DNALI1,DNAH5,KIF9,DNAH17,MYO16,DNAH10,DNAH7,DNHD1,MYO18B,DNAH14,DNAH2,MYH1,MYO3A,STARD9,MYO10,MYO7B,MYO9B
GO:MF	ATP-dependent microtubule motor activity	GO:1990939	0.00910905	2.04053	44	1604	14	18098	DNAH6,WDR78,DYNC2LI1,DYNC2H1,KIF17,DNAH9,DNAH8,DNAH5,DNAH17,DNAH10,DNAH7,DNHD1,DNAH14,DNAH2
GO:MF	dynein light intermediate chain binding	GO:0051959	0.0114466	1.94132	29	1604	11	18098	DNAH6,DYNC2H1,DNAH9,DNAH8,DNAH5,DNAH17,DNAH10,DNAH7,DNHD1,DNAH14,DNAH2
GO:MF	calmodulin binding	GO:0005516	0.0427906	1.36865	200	1604	35	18098	IQCF1,MYH14,USP6,PLCB1,SLC9A1,PHKB,IQGAP3,ORAI1,KCNN3,RYR2,CACNA1S,KCNN2,TTN,UBR4,RYR1,ASPM,OBSCN,MYO15A,MYLK,RGS16,MYH15,AKAP5,IQCF6,SCN5A,KCNQ2,MYH1,MYO3A,ARPP21,ATP2B2,KCNQ3,MYO10,MYO9B,PCNT,RASGRF2,RYR3
GO:BP	multicellular organismal process	GO:0032501	6.21722e-07	6.2064	7718	1588	806	17816	KRAS,TP53,APC,FBXW7,PIK3CA,IGSF3,PTEN,SMAD4,GGT1,CSN3,C1QTNF4,NLGN1,CLCNKA,MYL5,ALKBH1,ASIC3,TMEM41B,COL9A2,TSNAXIP1,MAPT,CHERP,OR4A47,LRRN3,CASP8,NMI,PROS1,KIDINS220,AQP7,NPHP3,PSMD9,YBX3,CROCC,BRAF,MUC6,CDYL,ELF1,CTNND1,IQCF1,KRT27,FLII,SIK1,GZF1,ZNF675,VWC2L,CACNB1,ATRAID,AMER1,MYH14,BMPR2,TMEM133,PCDH18,CLECL1,SIX4,STRBP,GNPAT,ANKH,RGN,PITX1,APOA1,PREX1,HSD11B1,ZG16B,GPR173,OR11H1,NXNL1,PLXNA…
GO:BP	nervous system process	GO:0050877	8.26402e-07	6.08281	1406	1588	193	17816	KRAS,PTEN,NLGN1,ASIC3,MAPT,OR4A47,BRAF,MYH14,OR11H1,SRF,NKX1-1,TAS1R3,GBX1,SOD2,OR2T3,NMUR2,RTP2,SCN9A,OR1B1,PLCB1,SLC9A1,ATP8B1,PBX3,HMCN1,NIPBL,SYNPO,ABCA7,CHRNA3,GABRR3,GIGYF2,GPX1,LRP2,MAPK8IP2,OR5K3,OR5K4,OR5R1,CNR2,OR2T4,OR6K3,OR7C2,OR10J1,OR2T27,ATP6V1B1,OR6C1,TNR,POU4F1,NAV2,GUCA1C,OR2AK2,ESPNL,OR2G2,OR5AR1,PRH1,OR5B12,MYO3B,OR2J3,OR5AC2,TMIE,SIX1,CLDN5,OR5M10,OR52W1,POU4F2,CCDC66,OR5M1,O…
GO:BP	sensory perception	GO:0007600	8.78058e-07	6.05648	942	1588	141	17816	ASIC3,OR4A47,MYH14,OR11H1,TAS1R3,GBX1,OR2T3,NMUR2,RTP2,SCN9A,OR1B1,SLC9A1,ATP8B1,HMCN1,NIPBL,GPX1,LRP2,OR5K3,OR5K4,OR5R1,CNR2,OR2T4,OR6K3,OR7C2,OR10J1,OR2T27,ATP6V1B1,OR6C1,POU4F1,NAV2,GUCA1C,OR2AK2,ESPNL,OR2G2,OR5AR1,PRH1,OR5B12,MYO3B,OR2J3,OR5AC2,TMIE,SIX1,OR5M10,OR52W1,POU4F2,CCDC66,OR5M1,OR52N4,OR2W3,OR14A16,OR5D14,OR2T35,OR2T29,OR7C1,OR51A4,OR4D6,OR5H1,OR8A1,LXN,OR10C1,OR10R2,TAS2R38,OR5D13,…
GO:BP	detection of stimulus involved in sensory perception	GO:0050906	8.93934e-06	5.04869	499	1588	85	17816	ASIC3,OR4A47,OR11H1,TAS1R3,OR2T3,RTP2,OR1B1,OR5K3,OR5K4,OR5R1,OR2T4,OR6K3,OR7C2,OR10J1,OR2T27,OR6C1,OR2AK2,OR2G2,OR5AR1,OR5B12,OR2J3,OR5AC2,OR5M10,OR52W1,CCDC66,OR5M1,OR52N4,OR2W3,OR14A16,OR5D14,OR2T35,OR2T29,OR7C1,OR51A4,OR4D6,OR5H1,OR8A1,LXN,OR10C1,OR10R2,TAS2R38,OR5D13,OR52A1,OR4C12,OR6B2,OR5B17,OR6C65,OR1L6,OR4P4,OR10V1,OR5K2,OR2AG2,OR52E8,TAS2R4,OR2C3,OR8K1,TAS2R10,OR2B11,OR14I1,OR51V1,OR6C6…
GO:BP	detection of chemical stimulus involved in sensory perception	GO:0050907	9.68961e-05	4.01369	443	1588	75	17816	ASIC3,OR4A47,OR11H1,TAS1R3,OR2T3,RTP2,OR1B1,OR5K3,OR5K4,OR5R1,OR2T4,OR6K3,OR7C2,OR10J1,OR2T27,OR6C1,OR2AK2,OR2G2,OR5AR1,OR5B12,OR2J3,OR5AC2,OR5M10,OR52W1,OR5M1,OR52N4,OR2W3,OR14A16,OR5D14,OR2T35,OR2T29,OR7C1,OR51A4,OR4D6,OR5H1,OR8A1,OR10C1,OR10R2,TAS2R38,OR5D13,OR52A1,OR4C12,OR6B2,OR5B17,OR6C65,OR1L6,OR4P4,OR10V1,OR5K2,OR2AG2,OR52E8,TAS2R4,OR2C3,OR8K1,TAS2R10,OR2B11,OR14I1,OR51V1,OR6C68,OR10T2,OR…
GO:BP	system process	GO:0003008	0.000116748	3.93275	2181	1588	264	17816	KRAS,PIK3CA,PTEN,SMAD4,NLGN1,CLCNKA,MYL5,ASIC3,MAPT,OR4A47,AQP7,BRAF,MUC6,CACNB1,MYH14,BMPR2,TMEM133,APOA1,OR11H1,SRF,TBX3,NKX1-1,EHD3,FSHR,TAS1R3,GBX1,SOD2,OR2T3,TGFB1,NMUR2,PIK3CG,PRKAG3,RTP2,SCN9A,ANXA6,AQP2,OR1B1,SOX9,PLCB1,SLC9A1,ATP8B1,PBX3,PDE4B,GSN,RRM2B,HMCN1,NIPBL,SYNPO,ABCA7,ADRA2B,CHRNA3,GABRR3,GIGYF2,GPX1,LRP2,MAPK8IP2,NR1H2,OBSL1,OR5K3,OR5K4,OR5R1,SLC46A1,VEGFC,CNR2,OR2T4,OR6K3,OR7C…
GO:BP	biological adhesion	GO:0022610	0.000137333	3.86222	1424	1588	185	17816	APC,PIK3CA,PTEN,NLGN1,BRAF,CTNND1,PCDH18,CLECL1,APOA1,PREX1,PLXNA4,SRF,CDH4,NEDD9,PCDH9,THBS3,CNTN1,CD226,SDK2,TGFB1,CERCAM,PIK3CG,MXRA8,ITGB3BP,PML,HAPLN4,TRO,ERBB2,CDH12,MUC1,CD93,ATM,PTPRS,SOX9,SLC9A1,GSN,PIP5K1A,ITCH,HMCN1,FNDC3A,GBP1,LGALS3,IGFBP2,SRGAP2,CELSR2,TNR,NPHP4,COL6A3,CD5,PIK3R6,IL23R,MAD2L2,BTLA,CLDN5,FAT4,MAGI1,TNFAIP6,NT5E,SRPX,TINAG,CLEC4A,SORBS3,ASTN1,LTF,PLA2G2D,PDCD1LG2,CD86…
GO:BP	cell adhesion	GO:0007155	0.000155258	3.80895	1417	1588	184	17816	APC,PIK3CA,PTEN,NLGN1,BRAF,CTNND1,PCDH18,CLECL1,APOA1,PREX1,PLXNA4,SRF,CDH4,NEDD9,PCDH9,THBS3,CNTN1,CD226,SDK2,TGFB1,CERCAM,PIK3CG,MXRA8,ITGB3BP,PML,HAPLN4,TRO,ERBB2,CDH12,MUC1,CD93,ATM,PTPRS,SOX9,SLC9A1,GSN,PIP5K1A,ITCH,HMCN1,FNDC3A,GBP1,LGALS3,IGFBP2,SRGAP2,CELSR2,TNR,NPHP4,COL6A3,CD5,PIK3R6,IL23R,MAD2L2,BTLA,CLDN5,FAT4,MAGI1,TNFAIP6,NT5E,SRPX,TINAG,CLEC4A,SORBS3,ASTN1,PLA2G2D,PDCD1LG2,CD86,C2C…
GO:BP	detection of stimulus	GO:0051606	0.000399858	3.39809	661	1588	99	17816	ASIC3,OR4A47,OR11H1,TAS1R3,OR2T3,RTP2,OR1B1,OR5K3,OR5K4,OR5R1,OR2T4,OR6K3,OR7C2,OR10J1,OR2T27,RYR2,OR6C1,GUCA1C,OR2AK2,OR2G2,OR5AR1,OR5B12,OR2J3,OR5AC2,OR5M10,OR52W1,CCDC66,OR5M1,OR52N4,OR2W3,OR14A16,PKD2L2,TTN,OR5D14,OR2T35,OR2T29,OR7C1,OR51A4,OR4D6,OR5H1,OR8A1,LXN,OR10C1,OR10R2,TAS2R38,OR5D13,OR52A1,OR4C12,OR6B2,OR5B17,OR6C65,OR1L6,OR4P4,DTL,OR10V1,OR5K2,RAD18,OR2AG2,OR52E8,TAS2R4,OR2C3,ABCA4,O…
GO:BP	homophilic cell adhesion via plasma membrane adhesion molecules	GO:0007156	0.00045237	3.34451	168	1588	37	17816	PCDH18,CDH4,PCDH9,SDK2,TRO,CDH12,HMCN1,CELSR2,FAT4,IGSF11,DCHS2,MYOT,DSC3,FAT2,CDH23,CELSR3,PCDH15,PCDHA12,PCDHA2,FAT3,PCDH17,PCDH7,PTPRT,TENM3,CELSR1,CNTN6,DSCAML1,FAT1,KIRREL3,PCDH8,PCDHB12,PCDHB6,PCDHGA1,PCDHGA2,PCDHGA3,PCDHGB4,SDK1
GO:BP	animal organ development	GO:0048513	0.000535017	3.27163	3607	1588	401	17816	KRAS,TP53,FBXW7,PIK3CA,IGSF3,PTEN,SMAD4,CSN3,ALKBH1,CASP8,NPHP3,PSMD9,YBX3,BRAF,CTNND1,KRT27,SIK1,GZF1,ZNF675,ATRAID,AMER1,MYH14,BMPR2,PCDH18,SIX4,GNPAT,ANKH,RGN,PITX1,APOA1,PREX1,HSD11B1,PLXNA4,SRF,BCL9,SYPL2,TBX3,FBXO5,TPO,THBS3,MBD3,FSHR,KRT7,GBX1,CNTN1,BIK,RBM24,NFKB2,SPTBN2,MCPH1,SDK2,TGFB1,DCLK1,FBXL17,PLCD1,BHLHE23,EPN1,ASB1,PML,ERBB2,PSMB9,ANXA6,AQP2,HIST1H4E,ATM,ARID1A,RPL22,SMARCA4,KIF5…
GO:BP	detection of chemical stimulus involved in sensory perception of smell	GO:0050911	0.000933921	3.02969	394	1588	66	17816	OR4A47,OR11H1,OR2T3,OR1B1,OR5K3,OR5K4,OR5R1,OR2T4,OR6K3,OR7C2,OR10J1,OR2T27,OR6C1,OR2AK2,OR2G2,OR5AR1,OR5B12,OR2J3,OR5AC2,OR5M10,OR52W1,OR5M1,OR52N4,OR2W3,OR14A16,OR5D14,OR2T35,OR2T29,OR7C1,OR51A4,OR4D6,OR5H1,OR8A1,OR10C1,OR10R2,OR5D13,OR52A1,OR4C12,OR6B2,OR5B17,OR6C65,OR1L6,OR4P4,OR10V1,OR5K2,OR2AG2,OR52E8,OR2C3,OR8K1,OR2B11,OR14I1,OR51V1,OR6C68,OR10T2,OR5AN1,OR10W1,OR5M11,OR14C36,OR52L1,OR2M7,O…
GO:BP	detection of chemical stimulus	GO:0009593	0.00108332	2.96524	478	1588	76	17816	ASIC3,OR4A47,OR11H1,TAS1R3,OR2T3,RTP2,OR1B1,OR5K3,OR5K4,OR5R1,OR2T4,OR6K3,OR7C2,OR10J1,OR2T27,RYR2,OR6C1,OR2AK2,OR2G2,OR5AR1,OR5B12,OR2J3,OR5AC2,OR5M10,OR52W1,OR5M1,OR52N4,OR2W3,OR14A16,OR5D14,OR2T35,OR2T29,OR7C1,OR51A4,OR4D6,OR5H1,OR8A1,OR10C1,OR10R2,TAS2R38,OR5D13,OR52A1,OR4C12,OR6B2,OR5B17,OR6C65,OR1L6,OR4P4,OR10V1,OR5K2,OR2AG2,OR52E8,TAS2R4,OR2C3,OR8K1,TAS2R10,OR2B11,OR14I1,OR51V1,OR6C68,OR10…
GO:BP	sensory perception of chemical stimulus	GO:0007606	0.00110624	2.95615	495	1588	78	17816	ASIC3,OR4A47,OR11H1,TAS1R3,OR2T3,RTP2,OR1B1,OR5K3,OR5K4,OR5R1,OR2T4,OR6K3,OR7C2,OR10J1,OR2T27,OR6C1,NAV2,OR2AK2,OR2G2,OR5AR1,OR5B12,OR2J3,OR5AC2,OR5M10,OR52W1,OR5M1,OR52N4,OR2W3,OR14A16,OR5D14,OR2T35,OR2T29,OR7C1,OR51A4,OR4D6,OR5H1,OR8A1,OR10C1,OR10R2,TAS2R38,OR5D13,OR52A1,OR4C12,OR6B2,OR5B17,OR6C65,OR1L6,OR4P4,OR10V1,OR5K2,OR2AG2,OR52E8,TAS2R4,OR2C3,OR8K1,TAS2R10,OR2B11,OR14I1,OR51V1,OR6C68,OR10…
GO:BP	cell-cell adhesion via plasma-membrane adhesion molecules	GO:0098742	0.00208273	2.68137	275	1588	50	17816	NLGN1,PCDH18,APOA1,CDH4,PCDH9,SDK2,TRO,CDH12,PTPRS,HMCN1,CELSR2,CLDN5,FAT4,CLDN7,IGSF11,EPCAM,RIC8A,MMP24,DCHS2,MYOT,DSC3,FAT2,NRXN1,CDH23,CELSR3,PCDH15,PCDHA12,PCDHA2,FAT3,GRID2,PCDH17,PCDH7,PTPRT,TENM3,CELSR1,CNTN6,DSCAML1,FAT1,KIRREL3,PCDH8,PCDHB12,PCDHB6,PCDHGA1,PCDHGA2,PCDHGA3,PCDHGB4,PTPRD,PTPRF,SDK1,TENM4
GO:BP	cell morphogenesis	GO:0000902	0.00243458	2.61358	1031	1588	137	17816	PIK3CA,PTEN,SMAD4,NLGN1,MAPT,KIDINS220,BRAF,MYH14,BMPR2,APOA1,PREX1,PLXNA4,SRF,FSTL4,CAP2,CDH4,NEDD9,PRPF40A,PLCG1,GBX1,MAP1B,NRN1,OSTN,SPTBN2,GFRA4,DCLK1,PALMD,ERBB2,CDH12,FRY,PTPRS,RERE,FLNB,RAPGEF2,AFG3L2,IFRD1,NBEAL2,CHRNA3,FMNL2,GBP1,LRP2,MAPK8IP2,OBSL1,SRGAP2,CELSR2,TNR,COL6A3,POU4F1,CAP1,GDF7,POU4F2,ZMYM5,IMPACT,ZMYM1,RYK,VDR,FOXD1,NEK3,NUMBL,ARTN,WDR1,MNX1,MEF2A,EFNA1,NES,SARM1,LRP1,SKIL,…
GO:BP	multicellular organism development	GO:0007275	0.00271205	2.5667	5502	1588	575	17816	KRAS,TP53,APC,FBXW7,PIK3CA,IGSF3,PTEN,SMAD4,CSN3,NLGN1,ALKBH1,TMEM41B,COL9A2,TSNAXIP1,MAPT,CHERP,LRRN3,CASP8,KIDINS220,NPHP3,PSMD9,YBX3,BRAF,CTNND1,KRT27,FLII,SIK1,GZF1,ZNF675,VWC2L,ATRAID,AMER1,MYH14,BMPR2,PCDH18,SIX4,STRBP,GNPAT,ANKH,RGN,PITX1,APOA1,PREX1,HSD11B1,GPR173,PLXNA4,SRF,FSTL4,BCL9,SYPL2,CDH4,RNF17,SHISA3,BHLHE40,TBX3,FBXO5,TPO,THBS3,PLCG1,MBD3,FSHR,KRT7,GBX1,MAP1B,NRN1,SOD2,CNTN1,BIK…
GO:BP	system development	GO:0048731	0.0030457	2.51631	4939	1588	522	17816	KRAS,TP53,FBXW7,PIK3CA,IGSF3,PTEN,SMAD4,CSN3,NLGN1,ALKBH1,TMEM41B,COL9A2,MAPT,CHERP,LRRN3,CASP8,KIDINS220,NPHP3,PSMD9,YBX3,BRAF,CTNND1,KRT27,SIK1,GZF1,ZNF675,VWC2L,ATRAID,AMER1,MYH14,BMPR2,PCDH18,SIX4,GNPAT,ANKH,RGN,PITX1,APOA1,PREX1,HSD11B1,GPR173,PLXNA4,SRF,FSTL4,BCL9,SYPL2,CDH4,BHLHE40,TBX3,FBXO5,TPO,THBS3,PLCG1,MBD3,FSHR,KRT7,GBX1,MAP1B,NRN1,SOD2,CNTN1,BIK,RBM24,OSTN,NFKB2,SPTBN2,MCPH1,SDK2,T…
GO:BP	sensory perception of smell	GO:0007608	0.00345196	2.46193	425	1588	68	17816	OR4A47,OR11H1,OR2T3,OR1B1,OR5K3,OR5K4,OR5R1,OR2T4,OR6K3,OR7C2,OR10J1,OR2T27,OR6C1,NAV2,OR2AK2,OR2G2,OR5AR1,OR5B12,OR2J3,OR5AC2,OR5M10,OR52W1,OR5M1,OR52N4,OR2W3,OR14A16,OR5D14,OR2T35,OR2T29,OR7C1,OR51A4,OR4D6,OR5H1,OR8A1,OR10C1,OR10R2,OR5D13,OR52A1,OR4C12,OR6B2,OR5B17,OR6C65,OR1L6,OR4P4,OR10V1,OR5K2,OR2AG2,OR52E8,OR2C3,OR8K1,OR2B11,OR14I1,OR51V1,OR6C68,OR10T2,OR5AN1,OR10W1,OR5M11,OR14C36,OR52L1,OR…
GO:BP	head development	GO:0060322	0.00357312	2.44695	791	1588	110	17816	KRAS,TP53,PTEN,BRAF,CTNND1,BMPR2,PCDH18,GNPAT,PITX1,PLXNA4,SRF,SYPL2,TBX3,MBD3,GBX1,CNTN1,SPTBN2,MCPH1,TGFB1,DCLK1,ATM,ARID1A,KIF5B,PTPRS,RERE,SOX9,PLCB1,IFT172,RAPGEF2,SMARCC2,NIPBL,DIXDC1,LRP2,SLC38A3,SRGAP2,HSPG2,TNR,POU4F1,GDF7,EOMES,CLDN5,ALK,FAT4,MMP2,RYK,DMRTA2,BCL2A1,NEUROD1,ASPM,DYNC2H1,DLX6,STK36,PRKDC,NUMBL,BBS2,FZD1,FOXC1,FLVCR1,GART,NES,ALDH1A2,ZFHX3,DCLK2,GRIN2C,LRP1,POTEE,PPP1R9B,S…
GO:BP	cell morphogenesis involved in differentiation	GO:0000904	0.00401369	2.39646	739	1588	104	17816	PIK3CA,PTEN,SMAD4,NLGN1,MAPT,KIDINS220,BRAF,BMPR2,APOA1,PREX1,PLXNA4,SRF,FSTL4,CDH4,NEDD9,PLCG1,GBX1,MAP1B,SPTBN2,GFRA4,DCLK1,ERBB2,PTPRS,RERE,FLNB,RAPGEF2,AFG3L2,IFRD1,NBEAL2,CHRNA3,GBP1,MAPK8IP2,OBSL1,SRGAP2,CELSR2,TNR,COL6A3,POU4F1,GDF7,POU4F2,RYK,FOXD1,NUMBL,ARTN,WDR1,MEF2A,EFNA1,SARM1,LRP1,SKIL,ZSWIM6,PLXND1,MATN2,SPTB,NGEF,CLEC1B,LRP8,LRRK2,ARL13B,EPB41L5,ITGAV,MYOT,MACF1,AXL,GLI2,GOLGA4,NR…
GO:BP	cellular component morphogenesis	GO:0032989	0.00448212	2.34852	1136	1588	147	17816	PIK3CA,PTEN,SMAD4,NLGN1,MAPT,KIDINS220,BRAF,MYH14,BMPR2,SIX4,GNPAT,APOA1,PREX1,PLXNA4,SRF,FSTL4,CAP2,CDH4,NEDD9,PRPF40A,PLCG1,GBX1,MAP1B,NRN1,OSTN,SPTBN2,GFRA4,DCLK1,PALMD,ERBB2,CDH12,FRY,PTPRS,RERE,FLNB,RAPGEF2,AFG3L2,IFRD1,NBEAL2,CHRNA3,FMNL2,GBP1,LRP2,MAPK8IP2,OBSL1,PIKFYVE,SRGAP2,CELSR2,TNR,COL6A3,POU4F1,CAP1,GDF7,POU4F2,ZMYM5,IMPACT,ZMYM1,TTN,RYK,VDR,FOXD1,PANK2,OBSCN,NEK3,NUMBL,ARTN,WDR1,MN…
GO:BP	cell projection organization	GO:0030030	0.00456442	2.34061	1537	1588	189	17816	APC,PIK3CA,PTEN,SMAD4,NLGN1,ALKBH1,MAPT,KIDINS220,NPHP3,CROCC,BRAF,BMPR2,APOA1,PREX1,RAB34,PLXNA4,SRF,FSTL4,CDH4,PLCG1,EHD3,FSHR,TMEM80,GBX1,PIH1D3,MAP1B,NRN1,CNTN1,OSTN,SPTBN2,GFRA4,DCLK1,ALMS1,ERBB2,FRY,PTPRS,RERE,TRPM2,IFT172,B2M,ATP8B1,CEP76,RAPGEF2,AFG3L2,GSN,PIP5K1A,TTLL3,ODF2L,FBXO38,IFRD1,TTLL1,CHRNA3,LRP2,MAPK8IP2,OBSL1,TMEM216,SRGAP2,CELSR2,TNR,NPHP4,POU4F1,FAM110C,GDF7,DZIP1L,POU4F2,CC…
GO:BP	cell development	GO:0048468	0.00721588	2.14171	2179	1588	253	17816	KRAS,TP53,FBXW7,PIK3CA,PTEN,SMAD4,NLGN1,ALKBH1,MAPT,KIDINS220,BRAF,CDYL,IQCF1,VWC2L,BMPR2,SIX4,STRBP,APOA1,PREX1,GPR173,PLXNA4,SRF,FSTL4,SYPL2,CDH4,NEDD9,RNF17,BHLHE40,TBX3,FBXO5,PLCG1,FSHR,GBX1,MAP1B,NRN1,CNTN1,OSTN,SPTBN2,TGFB1,GFRA4,DCLK1,LEFTY2,BHLHE23,MXRA8,ERBB2,ANXA6,PTCHD3,ATM,FRY,PTPRS,RERE,FLNB,SOX9,B2M,ATP8B1,PBX3,RAPGEF2,AFG3L2,GSN,NIPBL,FNDC3A,FBXO38,IFRD1,TTLL1,NBEAL2,ADRA2B,CHRNA3,…
GO:BP	neurogenesis	GO:0022008	0.00896844	2.04728	1631	1588	197	17816	KRAS,TP53,PIK3CA,PTEN,SMAD4,NLGN1,ALKBH1,MAPT,KIDINS220,BRAF,VWC2L,BMPR2,SIX4,APOA1,PREX1,GPR173,PLXNA4,SRF,FSTL4,CDH4,BHLHE40,PLCG1,FSHR,GBX1,MAP1B,NRN1,CNTN1,OSTN,SPTBN2,SDK2,TGFB1,GFRA4,DCLK1,BHLHE23,MXRA8,ERBB2,FRY,PTPRS,RERE,SOX9,IFT172,B2M,ATP8B1,PBX3,RAPGEF2,AFG3L2,GSN,SMARCC2,NIPBL,FBXO38,IFRD1,ADRA2B,CHRNA3,DIXDC1,GIGYF2,LRP2,MAPK8IP2,OBSL1,VEGFC,SRGAP2,CELSR2,TNR,NPHP4,POU4F1,NAV2,GDF7,…
GO:BP	anatomical structure morphogenesis	GO:0009653	0.00917209	2.03753	2742	1588	308	17816	KRAS,TP53,FBXW7,PIK3CA,PTEN,SMAD4,NLGN1,MAPT,KIDINS220,NPHP3,PSMD9,BRAF,KRT27,GZF1,MYH14,BMPR2,SIX4,GNPAT,PITX1,APOA1,PREX1,PLXNA4,SRF,FSTL4,CAP2,CDH4,NEDD9,BHLHE40,TBX3,THBS3,PRPF40A,PLCG1,GBX1,MAP1B,NRN1,SOX7,OSTN,NFKB2,SPTBN2,SDK2,TGFB1,GFRA4,DCLK1,PIK3CG,PALMD,PLCD1,FOXD4L1,BHLHE23,EPN1,PML,ASTN2,ERBB2,PSMB9,CDH12,ANXA6,ATM,ARID1A,FRY,PTPRS,ACVR2A,RERE,FLNB,SP100,SOX9,IFT172,RIPK4,ATP8B1,RAPG…
GO:BP	nervous system development	GO:0007399	0.0116858	1.93234	2384	1588	272	17816	KRAS,TP53,PIK3CA,PTEN,SMAD4,NLGN1,ALKBH1,TMEM41B,MAPT,CHERP,LRRN3,KIDINS220,NPHP3,BRAF,CTNND1,VWC2L,BMPR2,PCDH18,SIX4,GNPAT,PITX1,APOA1,PREX1,GPR173,PLXNA4,SRF,FSTL4,SYPL2,CDH4,BHLHE40,TBX3,PLCG1,MBD3,FSHR,GBX1,MAP1B,NRN1,CNTN1,OSTN,SPTBN2,MCPH1,SDK2,TGFB1,GFRA4,DCLK1,FBXL17,NMUR2,BHLHE23,MXRA8,TBCB,HAPLN4,ERBB2,ATM,ARID1A,SMARCA4,KIF5B,FRY,PTPRS,RERE,SOX9,PLCB1,IFT172,B2M,ATP8B1,PBX3,RAPGEF2,AFG…
GO:BP	neuron projection morphogenesis	GO:0048812	0.0162767	1.78843	654	1588	92	17816	PIK3CA,PTEN,SMAD4,NLGN1,MAPT,KIDINS220,BRAF,BMPR2,PLXNA4,SRF,FSTL4,CDH4,PLCG1,GBX1,MAP1B,NRN1,OSTN,SPTBN2,GFRA4,DCLK1,ERBB2,PTPRS,RERE,RAPGEF2,AFG3L2,IFRD1,CHRNA3,LRP2,MAPK8IP2,OBSL1,SRGAP2,CELSR2,TNR,POU4F1,GDF7,POU4F2,IMPACT,RYK,FOXD1,NEK3,NUMBL,ARTN,MNX1,MEF2A,EFNA1,SARM1,LRP1,SKIL,ZSWIM6,PLXND1,MATN2,SPTB,NGEF,LRP8,LRRK2,AURKA,MYOT,MACF1,GLI2,GOLGA4,NRXN1,RELN,MYO16,RIMS1,SHANK1,SLITRK5,CELSR…
GO:BP	plasma membrane bounded cell projection organization	GO:0120036	0.017311	1.76168	1501	1588	182	17816	APC,PIK3CA,PTEN,SMAD4,NLGN1,ALKBH1,MAPT,KIDINS220,NPHP3,CROCC,BRAF,BMPR2,APOA1,PREX1,PLXNA4,SRF,FSTL4,CDH4,PLCG1,EHD3,FSHR,TMEM80,GBX1,PIH1D3,MAP1B,NRN1,CNTN1,OSTN,SPTBN2,GFRA4,DCLK1,ALMS1,ERBB2,FRY,PTPRS,RERE,TRPM2,IFT172,B2M,ATP8B1,CEP76,RAPGEF2,AFG3L2,GSN,PIP5K1A,TTLL3,ODF2L,FBXO38,IFRD1,TTLL1,CHRNA3,LRP2,MAPK8IP2,OBSL1,TMEM216,SRGAP2,CELSR2,TNR,NPHP4,POU4F1,GDF7,DZIP1L,POU4F2,CCDC66,ALK,FAT4,…
GO:BP	sensory perception of sound	GO:0007605	0.0175452	1.75584	150	1588	31	17816	MYH14,ATP8B1,NIPBL,GPX1,LRP2,ATP6V1B1,NAV2,ESPNL,MYO3B,TMIE,SIX1,POU4F2,MYO15A,WDR1,CABP2,COL11A1,OTOR,HEXB,GRXCR2,SPRY2,USH2A,CDH23,PCDH15,TRIOBP,MYO3A,ATP2B2,CNTN5,COL4A3,GRM7,OTOF,PTPRQ
GO:BP	anatomical structure development	GO:0048856	0.0204224	1.68989	5986	1588	612	17816	KRAS,TP53,APC,FBXW7,PIK3CA,IGSF3,PTEN,SMAD4,CSN3,NLGN1,ALKBH1,TMEM41B,COL9A2,TSNAXIP1,MAPT,CHERP,LRRN3,CASP8,KIDINS220,NPHP3,PSMD9,YBX3,BRAF,CDYL,CTNND1,IQCF1,KRT27,FLII,DTYMK,SIK1,GZF1,ZNF675,VWC2L,ATRAID,AMER1,MYH14,BMPR2,PCDH18,SIX4,STRBP,GNPAT,ANKH,RGN,PITX1,APOA1,PREX1,HSD11B1,GPR173,PLXNA4,SRF,FSTL4,BCL9,SYPL2,CAP2,CDH4,NEDD9,RNF17,SHISA3,BHLHE40,TBX3,FBXO5,TPO,THBS3,PRPF40A,PLCG1,MBD3,FSHR…
GO:BP	cell projection morphogenesis	GO:0048858	0.0250803	1.60067	670	1588	93	17816	PIK3CA,PTEN,SMAD4,NLGN1,MAPT,KIDINS220,BRAF,BMPR2,PLXNA4,SRF,FSTL4,CDH4,PLCG1,GBX1,MAP1B,NRN1,OSTN,SPTBN2,GFRA4,DCLK1,ERBB2,PTPRS,RERE,RAPGEF2,AFG3L2,IFRD1,CHRNA3,LRP2,MAPK8IP2,OBSL1,SRGAP2,CELSR2,TNR,POU4F1,GDF7,POU4F2,IMPACT,RYK,FOXD1,NEK3,NUMBL,ARTN,MNX1,MEF2A,EFNA1,NES,SARM1,LRP1,SKIL,ZSWIM6,PLXND1,MATN2,SPTB,NGEF,LRP8,LRRK2,AURKA,MYOT,MACF1,GLI2,GOLGA4,NRXN1,RELN,MYO16,RIMS1,SHANK1,SLITRK5,C…
GO:BP	cell part morphogenesis	GO:0032990	0.0265578	1.57581	689	1588	95	17816	PIK3CA,PTEN,SMAD4,NLGN1,MAPT,KIDINS220,BRAF,MYH14,BMPR2,PLXNA4,SRF,FSTL4,CDH4,PLCG1,GBX1,MAP1B,NRN1,OSTN,SPTBN2,GFRA4,DCLK1,ERBB2,PTPRS,RERE,RAPGEF2,AFG3L2,IFRD1,CHRNA3,LRP2,MAPK8IP2,OBSL1,SRGAP2,CELSR2,TNR,POU4F1,GDF7,POU4F2,IMPACT,RYK,FOXD1,PANK2,NEK3,NUMBL,ARTN,MNX1,MEF2A,EFNA1,NES,SARM1,LRP1,SKIL,ZSWIM6,PLXND1,MATN2,SPTB,NGEF,LRP8,LRRK2,AURKA,MYOT,MACF1,GLI2,GOLGA4,NRXN1,RELN,MYO16,RIMS1,SHAN…
GO:BP	neuron development	GO:0048666	0.028639	1.54304	1118	1588	141	17816	PIK3CA,PTEN,SMAD4,NLGN1,ALKBH1,MAPT,KIDINS220,BRAF,BMPR2,APOA1,PREX1,PLXNA4,SRF,FSTL4,CDH4,PLCG1,FSHR,GBX1,MAP1B,NRN1,CNTN1,OSTN,SPTBN2,GFRA4,DCLK1,BHLHE23,ERBB2,FRY,PTPRS,RERE,B2M,ATP8B1,PBX3,RAPGEF2,AFG3L2,FBXO38,IFRD1,CHRNA3,LRP2,MAPK8IP2,OBSL1,SRGAP2,CELSR2,TNR,NPHP4,POU4F1,GDF7,POU4F2,HOXD9,CCDC66,ALK,FAT4,IMPACT,RYK,NEUROD1,FOXD1,NEK3,NUMBL,ARTN,FZD1,MNX1,MEF2A,EFNA1,PRKCSH,MAP4,DCLK2,PRDM1…
GO:BP	generation of neurons	GO:0048699	0.0296647	1.52776	1534	1588	184	17816	TP53,PIK3CA,PTEN,SMAD4,NLGN1,ALKBH1,MAPT,KIDINS220,BRAF,VWC2L,BMPR2,SIX4,APOA1,PREX1,GPR173,PLXNA4,SRF,FSTL4,CDH4,BHLHE40,PLCG1,FSHR,GBX1,MAP1B,NRN1,CNTN1,OSTN,SPTBN2,SDK2,TGFB1,GFRA4,DCLK1,BHLHE23,ERBB2,FRY,PTPRS,RERE,SOX9,IFT172,B2M,ATP8B1,PBX3,RAPGEF2,AFG3L2,SMARCC2,NIPBL,FBXO38,IFRD1,ADRA2B,CHRNA3,DIXDC1,GIGYF2,LRP2,MAPK8IP2,OBSL1,VEGFC,SRGAP2,CELSR2,TNR,NPHP4,POU4F1,GDF7,EOMES,SIX1,POU4F2,HO…
GO:BP	brain development	GO:0007420	0.0306672	1.51333	746	1588	101	17816	KRAS,TP53,PTEN,CTNND1,BMPR2,PCDH18,GNPAT,PITX1,PLXNA4,SRF,SYPL2,TBX3,MBD3,GBX1,CNTN1,SPTBN2,MCPH1,DCLK1,ATM,ARID1A,KIF5B,PTPRS,RERE,PLCB1,IFT172,RAPGEF2,SMARCC2,NIPBL,DIXDC1,LRP2,SLC38A3,SRGAP2,HSPG2,TNR,POU4F1,GDF7,EOMES,ALK,FAT4,RYK,DMRTA2,BCL2A1,NEUROD1,ASPM,DYNC2H1,STK36,PRKDC,NUMBL,BBS2,FZD1,FOXC1,GART,NES,ALDH1A2,ZFHX3,DCLK2,GRIN2C,LRP1,POTEE,PPP1R9B,SFRP1,LRP8,WNT9B,LRRK2,ARL13B,CENPF,C21O…
GO:BP	forebrain development	GO:0030900	0.0312631	1.50497	393	1588	61	17816	KRAS,PTEN,PITX1,PLXNA4,SRF,TBX3,MCPH1,DCLK1,ARID1A,KIF5B,PTPRS,PLCB1,RAPGEF2,SMARCC2,DIXDC1,LRP2,SRGAP2,TNR,POU4F1,GDF7,EOMES,ALK,FAT4,RYK,DMRTA2,BCL2A1,NEUROD1,ASPM,DYNC2H1,NUMBL,BBS2,GART,ALDH1A2,DCLK2,LRP1,PPP1R9B,LRP8,LRRK2,ARL13B,C21ORF91,DNAH5,ASCL1,AXL,GLI2,RELN,SCN5A,SLITRK5,ATRX,EPHA5,SYNE2,BCL11B,COL3A1,DMD,DOCK7,ERBB4,GLI3,KIRREL3,NF1,NRG1,SALL3,SEMA5A
GO:BP	developmental process	GO:0032502	0.0345778	1.4612	6402	1588	648	17816	KRAS,TP53,APC,FBXW7,PIK3CA,IGSF3,PTEN,SMAD4,CSN3,NLGN1,ALKBH1,TMEM41B,COL9A2,TSNAXIP1,MAPT,CHERP,LRRN3,CASP8,KIDINS220,NPHP3,PSMD9,YBX3,BRAF,CDYL,ELF1,CTNND1,IQCF1,KRT27,FLII,DTYMK,SIK1,GZF1,ZNF675,VWC2L,ATRAID,AMER1,MYH14,BMPR2,PCDH18,SIX4,STRBP,GNPAT,ANKH,RGN,PITX1,APOA1,PREX1,HSD11B1,GPR173,PLXNA4,SRF,FSTL4,BCL9,SYPL2,CAP2,CDH4,NEDD9,RNF17,SHISA3,BHLHE40,METRNL,TBX3,FBXO5,TPO,THBS3,NKX1-1,PRPF…
GO:BP	sensory perception of mechanical stimulus	GO:0050954	0.0362829	1.4403	170	1588	33	17816	ASIC3,MYH14,ATP8B1,NIPBL,GPX1,LRP2,ATP6V1B1,NAV2,ESPNL,MYO3B,TMIE,SIX1,POU4F2,MYO15A,WDR1,CABP2,COL11A1,OTOR,HEXB,GRXCR2,SPRY2,PIEZO2,USH2A,CDH23,PCDH15,TRIOBP,MYO3A,ATP2B2,CNTN5,COL4A3,GRM7,OTOF,PTPRQ
GO:BP	plasma membrane bounded cell projection morphogenesis	GO:0120039	0.0381787	1.41818	668	1588	92	17816	PIK3CA,PTEN,SMAD4,NLGN1,MAPT,KIDINS220,BRAF,BMPR2,PLXNA4,SRF,FSTL4,CDH4,PLCG1,GBX1,MAP1B,NRN1,OSTN,SPTBN2,GFRA4,DCLK1,ERBB2,PTPRS,RERE,RAPGEF2,AFG3L2,IFRD1,CHRNA3,LRP2,MAPK8IP2,OBSL1,SRGAP2,CELSR2,TNR,POU4F1,GDF7,POU4F2,IMPACT,RYK,FOXD1,NEK3,NUMBL,ARTN,MNX1,MEF2A,EFNA1,SARM1,LRP1,SKIL,ZSWIM6,PLXND1,MATN2,SPTB,NGEF,LRP8,LRRK2,AURKA,MYOT,MACF1,GLI2,GOLGA4,NRXN1,RELN,MYO16,RIMS1,SHANK1,SLITRK5,CELSR…
GO:BP	cell morphogenesis involved in neuron differentiation	GO:0048667	0.04278	1.36876	589	1588	83	17816	PIK3CA,PTEN,SMAD4,NLGN1,MAPT,KIDINS220,BRAF,BMPR2,PLXNA4,SRF,FSTL4,CDH4,PLCG1,GBX1,MAP1B,SPTBN2,GFRA4,DCLK1,ERBB2,PTPRS,RERE,RAPGEF2,AFG3L2,IFRD1,CHRNA3,MAPK8IP2,OBSL1,CELSR2,TNR,POU4F1,GDF7,POU4F2,RYK,FOXD1,NUMBL,ARTN,MEF2A,EFNA1,SARM1,LRP1,SKIL,ZSWIM6,PLXND1,MATN2,SPTB,NGEF,LRP8,LRRK2,MYOT,MACF1,GLI2,GOLGA4,NRXN1,RELN,SHANK1,SLITRK5,CELSR3,CRMP1,MYCBP2,PCDH15,SPTA1,TIAM1,TRIOBP,CTNND2,EPHA5,MAP…
GO:BP	neuron projection development	GO:0031175	0.0437351	1.35917	985	1588	126	17816	PIK3CA,PTEN,SMAD4,NLGN1,ALKBH1,MAPT,KIDINS220,BRAF,BMPR2,APOA1,PREX1,PLXNA4,SRF,FSTL4,CDH4,PLCG1,FSHR,GBX1,MAP1B,NRN1,CNTN1,OSTN,SPTBN2,GFRA4,DCLK1,ERBB2,FRY,PTPRS,RERE,B2M,RAPGEF2,AFG3L2,FBXO38,IFRD1,CHRNA3,LRP2,MAPK8IP2,OBSL1,SRGAP2,CELSR2,TNR,POU4F1,GDF7,POU4F2,ALK,FAT4,IMPACT,RYK,FOXD1,NEK3,NUMBL,ARTN,FZD1,MNX1,MEF2A,EFNA1,PRKCSH,MAP4,PRDM12,SARM1,LRP1,SKIL,ZSWIM6,PLXND1,MATN2,SPTB,NGEF,PPP1R…
GO:CC	axoneme	GO:0005930	8.65832e-05	4.06257	116	1669	29	18797	IFT172,TTLL3,DNAH6,WDR78,DYNC2LI1,DYNC2H1,LCA5,MAP4,KIF17,DNAH9,SPAG17,DNAH8,LCA5L,ARL13B,TTLL8,DNALI1,CENPF,DNAH5,RSPH4A,GLI2,SPAG16,HYDIN,DNAH17,DNAH7,DNAH14,DNAH2,RP1,GLI3,RP1L1
GO:CC	ciliary plasm	GO:0097014	0.000105464	3.9769	117	1669	29	18797	IFT172,TTLL3,DNAH6,WDR78,DYNC2LI1,DYNC2H1,LCA5,MAP4,KIF17,DNAH9,SPAG17,DNAH8,LCA5L,ARL13B,TTLL8,DNALI1,CENPF,DNAH5,RSPH4A,GLI2,SPAG16,HYDIN,DNAH17,DNAH7,DNAH14,DNAH2,RP1,GLI3,RP1L1
GO:CC	supramolecular complex	GO:0099080	0.000737283	3.13237	962	1669	128	18797	APC,MYL5,MAPT,SKA3,KRT27,KRT7,TTLL11,MAP1B,TBCB,KIF5B,FLNB,PDE4B,FXR1,TTLL3,TTLL1,SYNPO,FMN2,OBSL1,RYR2,CACNA1S,COL6A3,DNAH6,FAM110C,TUBA3E,ESPNL,KRTAP13-2,CCDC66,LTBP1,NCKAP5,KCNN2,DYNC2LI1,TTN,MMP2,LRRC49,RYR1,ASPM,DYNC2H1,KRT83,OBSCN,KRTAP10-5,KRT37,PLEC,DUSP27,CEP170,WDR1,KRTAP19-6,KRT4,FLG,KRTAP12-2,STAU2,COL4A2,KRTAP2-4,AHNAK2,NES,SYNC,SRPRB,KRT15,MAP4,DCLK2,KRTAP10-11,SARM1,KIF17,DNAH9,SPA…
GO:CC	supramolecular polymer	GO:0099081	0.00114885	2.93974	961	1669	127	18797	APC,MYL5,MAPT,SKA3,KRT27,KRT7,TTLL11,MAP1B,TBCB,KIF5B,FLNB,PDE4B,FXR1,TTLL3,TTLL1,SYNPO,FMN2,OBSL1,RYR2,CACNA1S,COL6A3,DNAH6,FAM110C,TUBA3E,ESPNL,KRTAP13-2,CCDC66,LTBP1,NCKAP5,KCNN2,DYNC2LI1,TTN,MMP2,LRRC49,RYR1,ASPM,DYNC2H1,KRT83,OBSCN,KRTAP10-5,KRT37,PLEC,DUSP27,CEP170,WDR1,KRTAP19-6,KRT4,FLG,KRTAP12-2,STAU2,COL4A2,KRTAP2-4,AHNAK2,NES,SYNC,SRPRB,KRT15,MAP4,DCLK2,KRTAP10-11,SARM1,KIF17,DNAH9,SPA…
GO:CC	collagen-containing extracellular matrix	GO:0062023	0.00122436	2.91209	402	1669	64	18797	COL9A2,APOA1,LTBP2,THBS3,TGFB1,LEFTY2,ANXA6,HMCN1,LGALS3,MMP28,S100A7,ZG16,HSPG2,PCSK6,TNR,COL6A3,MEGF9,NAV2,MXRA5,LTBP1,FBN3,MMP2,SRPX,TINAG,EMILIN1,LGALS9,FLG,COL4A2,C17ORF58,VCAN,CILP,ASPN,COL11A1,ADAMTS3,MATN2,CPA3,COL24A1,VTN,FRAS1,SFRP1,PODN,F9,ANXA2,SERPINA1,TNXB,USH2A,COL7A1,LAMC3,ADAMTS2,COL12A1,DST,FBN1,FREM2,LAMA1,TNC,COL18A1,COL3A1,COL4A3,COL6A5,CSPG4,HRNR,ITIH4,LAMA5,VWF
GO:CC	extracellular matrix	GO:0031012	0.00141062	2.85059	523	1669	78	18797	COL9A2,APOA1,LTBP2,THBS3,TGFB1,LEFTY2,HAPLN4,ANXA6,HMCN1,LGALS3,MMP28,S100A7,ZG16,HSPG2,PCSK6,TNR,COL6A3,MEGF9,NAV2,MXRA5,MMP20,LTBP1,FBN3,MMP2,LRRC17,SRPX,TINAG,MMP17,EMILIN1,PTX3,LGALS9,IMPG1,FLG,COL4A2,C17ORF58,VCAN,CILP,ASPN,MMP24,COL11A1,ADAMTS3,MATN2,CPA3,COL24A1,VTN,FRAS1,SFRP1,PODN,PI3,F9,CPN2,ANXA2,SERPINA1,OTOL1,MUC4,RELN,TNXB,USH2A,COL7A1,LAMC3,ADAMTS2,COL12A1,DST,FBN1,FREM2,LAMA1,TNC,…
GO:CC	supramolecular fiber	GO:0099512	0.00211183	2.67534	954	1669	125	18797	APC,MYL5,MAPT,SKA3,KRT27,KRT7,TTLL11,MAP1B,TBCB,KIF5B,FLNB,PDE4B,FXR1,TTLL3,TTLL1,SYNPO,FMN2,OBSL1,RYR2,CACNA1S,COL6A3,DNAH6,FAM110C,TUBA3E,ESPNL,KRTAP13-2,CCDC66,LTBP1,NCKAP5,KCNN2,DYNC2LI1,TTN,MMP2,LRRC49,RYR1,ASPM,DYNC2H1,KRT83,OBSCN,KRTAP10-5,KRT37,PLEC,DUSP27,CEP170,WDR1,KRTAP19-6,KRT4,FLG,KRTAP12-2,STAU2,KRTAP2-4,AHNAK2,NES,SYNC,SRPRB,KRT15,MAP4,DCLK2,KRTAP10-11,SARM1,KIF17,DNAH9,SPAG17,DNA…
GO:CC	axoneme part	GO:0044447	0.00521052	2.28312	38	1669	13	18797	DNAH6,WDR78,DNAH9,SPAG17,DNAH8,DNAH5,RSPH4A,SPAG16,HYDIN,DNAH17,DNAH7,DNAH14,DNAH2
GO:CC	dynein complex	GO:0030286	0.00701912	2.15372	50	1669	15	18797	TPR,DNAH6,WDR78,DYNC2LI1,DYNC2H1,DNAH9,DNAH8,DNALI1,DNAH5,DNAH17,DNAH10,DNAH7,DNHD1,DNAH14,DNAH2
GO:CC	Z disc	GO:0030018	0.014864	1.82787	126	1669	26	18797	FLNB,PDE4B,SYNPO,OBSL1,RYR2,KCNN2,TTN,RYR1,OBSCN,AHNAK2,SYNC,MYOM2,NEB,MYOT,MYOZ3,FRG1,SCN5A,FLNC,MYO18B,ANK2,DST,SYNE2,DMD,KCNA5,RYR3,XIRP2
GO:CC	basement membrane	GO:0005604	0.0204555	1.68919	93	1669	21	18797	COL9A2,HMCN1,HSPG2,MEGF9,TINAG,COL4A2,MATN2,VTN,FRAS1,ANXA2,USH2A,COL7A1,LAMC3,DST,FBN1,FREM2,LAMA1,TNC,COL18A1,COL4A3,LAMA5
GO:CC	plasma membrane	GO:0005886	0.0259561	1.58576	5539	1669	561	18797	KRAS,APC,PIK3CA,PTEN,GGT1,CD200R1L,GYPB,NLGN1,CLCNKA,PPP5C,ASIC3,MAPT,RAB19,OR4A47,CASP8,PROS1,AQP7,FCRL5,CROCC,BRAF,MUC6,CTNND1,VWC2L,CACNB1,ATRAID,AMER1,BMPR2,PCDH18,CLECL1,OSBPL7,RPL36AL,ANKH,APOA1,PREX1,GPR173,OR11H1,PLXNA4,RXFP4,C2ORF83,CD300LF,CAP2,CDH4,NEDD9,PCDH9,TPO,PLCG1,EHD3,NMBR,LAPTM5,FSHR,TAS1R3,KCNS1,ITPRIP,MAP1B,NRN1,TSPAN1,CNTN1,CD8B,OR2T3,SLCO1B1,SPTBN2,CD226,SDK2,TGFB1,STOM,GFR…
GO:CC	I band	GO:0031674	0.0282037	1.54969	138	1669	27	18797	FLNB,PDE4B,SYNPO,OBSL1,RYR2,CACNA1S,KCNN2,TTN,RYR1,OBSCN,AHNAK2,SYNC,MYOM2,NEB,MYOT,MYOZ3,FRG1,SCN5A,FLNC,MYO18B,ANK2,DST,SYNE2,DMD,KCNA5,RYR3,XIRP2
GO:CC	cell periphery	GO:0071944	0.0431995	1.36452	5662	1669	570	18797	KRAS,APC,PIK3CA,PTEN,GGT1,CD200R1L,GYPB,NLGN1,CLCNKA,PPP5C,ASIC3,MAPT,RAB19,OR4A47,CASP8,PROS1,AQP7,FCRL5,CROCC,BRAF,MUC6,CTNND1,VWC2L,CACNB1,ATRAID,AMER1,BMPR2,PCDH18,CLECL1,OSBPL7,RPL36AL,ANKH,APOA1,PREX1,GPR173,OR11H1,PLXNA4,RXFP4,C2ORF83,CD300LF,CAP2,CDH4,NEDD9,PCDH9,TPO,PLCG1,EHD3,NMBR,LAPTM5,FSHR,TAS1R3,KCNS1,ITPRIP,MAP1B,NRN1,TSPAN1,CNTN1,CD8B,OR2T3,SLCO1B1,SPTBN2,CD226,SDK2,TGFB1,STOM,GFR…
GO:CC	axonemal dynein complex	GO:0005858	0.0462462	1.33492	19	1669	8	18797	DNAH6,WDR78,DNAH8,DNAH5,DNAH17,DNAH7,DNAH14,DNAH2
KEGG	Olfactory transduction	KEGG:04740	0.00239322	2.62102	440	686	66	7590	OR4A47,OR11H1,OR2T3,OR1B1,OR5K3,OR5K4,OR5R1,OR2T4,OR6K3,OR7C2,OR10J1,OR2T27,OR6C1,OR2AK2,OR2G2,OR5AR1,OR5B12,OR2J3,OR5AC2,OR5M10,OR52W1,OR5M1,OR52N4,OR2W3,OR14A16,OR5D14,OR2T35,OR2T29,OR7C1,OR51A4,OR4D6,OR5H1,OR8A1,OR10C1,OR10R2,OR5D13,OR52A1,OR4C12,OR6B2,OR5B17,OR6C65,OR1L6,OR4P4,OR10V1,OR5K2,OR2AG2,OR52E8,OR2C3,OR8K1,OR2B11,OR14I1,OR51V1,OR6C68,OR10T2,OR5AN1,OR10W1,OR5M11,OR14C36,OR52L1,OR2M7,O…
KEGG	ECM-receptor interaction	KEGG:04512	0.00718945	2.1433	86	686	20	7590	COL9A2,THBS3,HSPG2,TNR,COL6A3,COL4A2,VTN,FRAS1,ITGAV,RELN,TNXB,LAMC3,FREM2,LAMA1,TNC,TNN,COL4A3,COL6A5,LAMA5,VWF
KEGG	Human papillomavirus infection	KEGG:05165	0.0100051	1.99978	330	686	51	7590	KRAS,TP53,APC,PIK3CA,PTEN,COL9A2,CASP8,RBPJL,THBS3,OASL,IFNAR1,HLA-A,ATM,IFNA4,ATP6V1B1,TNR,COL6A3,TCF7L1,MAGI1,HLA-B,CREB3L1,TBPL2,UBR4,FZD1,ATR,HLA-C,HEYL,COL4A2,NOTCH2,VTN,WNT9B,CREB3L2,ITGAV,IFNAR2,CREB3L4,RELN,TNXB,GNAS,LAMC3,APC2,LAMA1,TNC,TNN,COL4A3,COL6A5,EP300,FZD7,LAMA5,MTOR,TCF7L2,VWF
REAC	Olfactory Signaling Pathway	REAC:R-HSA-381753	0.000118226	3.92729	395	948	67	10526	OR4A47,OR11H1,OR2T3,RTP2,OR1B1,OR5K3,OR5K4,OR5R1,OR2T4,OR6K3,OR7C2,OR10J1,OR2T27,OR6C1,OR2AK2,OR2G2,OR5AR1,OR5B12,OR2J3,OR5AC2,OR5M10,OR52W1,OR5M1,OR52N4,OR2W3,OR14A16,OR5D14,OR2T35,OR2T29,OR7C1,OR51A4,OR4D6,OR5H1,OR8A1,OR10C1,OR10R2,OR5D13,OR52A1,OR4C12,OR6B2,OR5B17,OR6C65,OR1L6,OR4P4,OR10V1,OR5K2,OR2AG2,OR52E8,OR2C3,OR8K1,OR2B11,OR14I1,OR51V1,OR6C68,OR10T2,OR5AN1,OR10W1,OR5M11,OR14C36,OR52L1,OR…
REAC	Defective C1GALT1C1 causes Tn polyagglutination syndrome (TNPS)	REAC:R-HSA-5083632	0.0146023	1.83558	16	948	8	10526	MUC6,MUC7,MUC1,MUC13,MUC20,MUC4,MUC16,MUC5B
REAC	Defective GALNT3 causes familial hyperphosphatemic tumoral calcinosis (HFTC)	REAC:R-HSA-5083625	0.0146023	1.83558	16	948	8	10526	MUC6,MUC7,MUC1,MUC13,MUC20,MUC4,MUC16,MUC5B
REAC	Defective GALNT12 causes colorectal cancer 1 (CRCS1)	REAC:R-HSA-5083636	0.0146023	1.83558	16	948	8	10526	MUC6,MUC7,MUC1,MUC13,MUC20,MUC4,MUC16,MUC5B
REAC	ECM proteoglycans	REAC:R-HSA-3000178	0.015976	1.79653	76	948	19	10526	COL9A2,TGFB1,PTPRS,HSPG2,TNR,COL6A3,COL4A2,VCAN,ASPN,VTN,ITGAV,TNXB,LAMA1,TNC,TNN,COL3A1,COL4A3,COL6A5,LAMA5
WP	Pathways Affected in Adenoid Cystic Carcinoma	WP:WP3651	0.019845	1.70235	65	554	16	6207	TP53,FBXW7,PIK3CA,PTEN,MGA,BCORL1,ERBB2,CHEK2,ATM,ARID1A,MAGI1,PRKDC,ATRX,CNTN6,EP300,SRCAP
TF	Factor: OC-2; motif: TCAATA; match class: 1	TF:M02112_1	2.20306e-05	4.65697	2530	1787	307	19916	CD200R1L,CSN3,GYPB,TGIF2LX,PPP5C,ALKBH1,OR4A47,FRG2C,PROS1,PSMD9,ELF1,IQCF1,KRT27,GZF1,ZNF676,PCDH18,LY6G6E,CA5B,CLECL1,STRBP,C5ORF22,RGN,TFEC,OR11H1,RBMXL3,C2ORF83,CAP2,PCDH9,LRRIQ3,NMBR,CARD6,SLX4IP,FDCSP,POP5,HKDC1,LYZL2,SRRD,KCNS1,DAP,ZC3H7B,CNTN1,RDM1,MYBBP1A,SLCO1B1,C1ORF226,PIK3CG,MRPS14,VN1R2,ARL14EPL,CCDC62,DEFB112,ITGB3BP,PIGL,C11ORF74,MUC7,TRO,TP53BP1,CDH12,ZNF93,ARID1A,PLEKHG2,F8,LAP3…
TF	Factor: CART1; motif: NGNNYTAATTARTNNNN; match class: 1	TF:M01362_1	0.00083865	3.07642	3511	1787	395	19916	KRAS,FBXW7,MGAT4C,CD200R1L,CSN3,CLCNKA,TMEM41B,OR4A47,LRRN3,AK5,FAM216B,CASP8,NCOA7,CDYL,ELF1,CTNND1,PBRM1,PCDH18,CLECL1,STRBP,OSBPL7,RPL36AL,SARDH,ANKH,FRG2B,PITX1,PREX1,EIF3E,FAM107B,TFEC,C10ORF62,RNASE11,RBMXL2,C2ORF83,FOSB,APOPT1,ZNF337,PRPF40A,LRRIQ3,PRPF8,FDCSP,FSHR,DNAJC24,LYZL2,RPL26L1,KCNS1,TMEM18,MAP1B,DAP,CNTN1,SLCO1B1,CD226,PABPC5,NIT1,PIK3CG,MAGOH,PALMD,ALMS1,FGFBP2,DEFB112,INPP1,MUC…
TF	Factor: Msx-2; motif: TAATTAN; match class: 0	TF:M07425_0	0.00106457	2.97283	3795	1787	422	19916	KRAS,FBXW7,MGAT4C,CSN3,GYPB,TGIF2LX,CLCNKA,TMEM41B,OR4A47,LRRN3,AK5,FAM216B,SKA3,CASP8,FCRL5,CDYL,ELF1,CTNND1,PBRM1,VWC2L,PCDH18,CLECL1,SIX4,STRBP,OSBPL7,RPL36AL,SARDH,ANKH,RGN,PREX1,EIF3E,FAM107B,TFEC,C10ORF62,RNASE11,RBMXL2,RXFP4,C2ORF83,FOSB,APOPT1,ZNF337,LRRIQ3,FDCSP,DNAJC24,LYZL2,RPL26L1,KCNS1,TMEM18,MAP1B,DAP,ZC3H7B,CNTN1,RDM1,SOX7,SLCO1B1,CD226,TXNDC9,PABPC5,NIT1,PIK3CG,MAGOH,PALMD,ALMS1,F…
TF	Factor: Msx-2; motif: TAATTAN	TF:M07425	0.00106457	2.97283	3795	1787	422	19916	KRAS,FBXW7,MGAT4C,CSN3,GYPB,TGIF2LX,CLCNKA,TMEM41B,OR4A47,LRRN3,AK5,FAM216B,SKA3,CASP8,FCRL5,CDYL,ELF1,CTNND1,PBRM1,VWC2L,PCDH18,CLECL1,SIX4,STRBP,OSBPL7,RPL36AL,SARDH,ANKH,RGN,PREX1,EIF3E,FAM107B,TFEC,C10ORF62,RNASE11,RBMXL2,RXFP4,C2ORF83,FOSB,APOPT1,ZNF337,LRRIQ3,FDCSP,DNAJC24,LYZL2,RPL26L1,KCNS1,TMEM18,MAP1B,DAP,ZC3H7B,CNTN1,RDM1,SOX7,SLCO1B1,CD226,TXNDC9,PABPC5,NIT1,PIK3CG,MAGOH,PALMD,ALMS1,F…
TF	Factor: Lhx2; motif: NYTAATTASNK	TF:M07385	0.00195877	2.70802	1591	1787	199	19916	KRAS,MGAT4C,CD200R1L,OR4A47,LRRN3,AK5,FAM216B,FRG2C,CDYL,CTNND1,PCDH18,STRBP,OSBPL7,ANKH,FRG2B,PITX1,PREX1,EIF3E,FAM107B,C10ORF62,RNASE11,ZNF337,PRPF40A,LRRIQ3,FSHR,LYZL2,MAP1B,DAP,CNTN1,CD226,PABPC5,CERCAM,TPTE,NIT1,MAGOH,INPP1,FAM221A,COPS6,MAT2B,APBB3,HIST1H4E,IFNAR1,ATM,USP6,SMARCA4,FNDC3A,DMKN,ALPK2,IFIH1,PATE4,ZNF117,ANAPC1,CFHR4,PIKFYVE,TRIM42,LONRF2,TAAR9,PIK3R6,MXRA5,RHBDL2,CAP1,MT4,CLDN…
TF	Factor: Lhx2; motif: NYTAATTASNK; match class: 0	TF:M07385_0	0.00195877	2.70802	1591	1787	199	19916	KRAS,MGAT4C,CD200R1L,OR4A47,LRRN3,AK5,FAM216B,FRG2C,CDYL,CTNND1,PCDH18,STRBP,OSBPL7,ANKH,FRG2B,PITX1,PREX1,EIF3E,FAM107B,C10ORF62,RNASE11,ZNF337,PRPF40A,LRRIQ3,FSHR,LYZL2,MAP1B,DAP,CNTN1,CD226,PABPC5,CERCAM,TPTE,NIT1,MAGOH,INPP1,FAM221A,COPS6,MAT2B,APBB3,HIST1H4E,IFNAR1,ATM,USP6,SMARCA4,FNDC3A,DMKN,ALPK2,IFIH1,PATE4,ZNF117,ANAPC1,CFHR4,PIKFYVE,TRIM42,LONRF2,TAAR9,PIK3R6,MXRA5,RHBDL2,CAP1,MT4,CLDN…
TF	Factor: BRN1; motif: HAATGCN; match class: 1	TF:M03813_1	0.00206953	2.68413	7216	1787	743	19916	KRAS,TP53,APC,FBXW7,IGSF3,ZNF717,NPEPPS,MGAT4C,CD200R1L,CSN3,GYPB,NLGN1,TGIF2LX,ALKBH1,ZNF711,MOB1B,TMEM41B,LZTFL1,TSNAXIP1,CHERP,OR4A47,LRRN3,FAM216B,CASP8,NMI,FRG2C,MAK16,NCOA7,PSMD9,FCRL5,YBX3,CDYL,ELF1,RBPJL,IQCF1,KRT27,DTYMK,VWC2L,ATRAID,AMER1,TMEM133,PCDH18,SETBP1,CA5B,CLECL1,SIX4,STRBP,OSBPL7,SAA2,FRG2B,RGN,APOA1,EIF3E,FAM107B,HTRA3,HSD11B1,RAB34,TFEC,OR11H1,EBNA1BP2,CRCT1,CAP2,NEDD9,METRN…
TF	Factor: CART1; motif: NGNNYTAATTARTNNNN	TF:M01362	0.00404808	2.39275	4620	1787	497	19916	KRAS,FBXW7,MGAT4C,CD200R1L,CSN3,GYPB,CLCNKA,TMEM41B,MAPT,OR4A47,LRRN3,AK5,FAM216B,SKA3,CASP8,FRG2C,NCOA7,CDYL,ELF1,CTNND1,PBRM1,VWC2L,PCDH18,CLECL1,SIX4,STRBP,OSBPL7,RPL36AL,SARDH,ANKH,FRG2B,RGN,PITX1,PREX1,EIF3E,FAM107B,TFEC,C10ORF62,RNASE11,RBMXL2,RXFP4,C2ORF83,FOSB,APOPT1,TPO,ZNF337,PRPF40A,LRRIQ3,PRPF8,FDCSP,FSHR,DNAJC24,TMEM80,LYZL2,RPL26L1,KCNS1,TMEM18,MAP1B,DAP,ZC3H7B,CNTN1,RDM1,MYBBP1A,SL…
TF	Factor: CART1; motif: NGNNYTAATTARTNNNN; match class: 0	TF:M01362_0	0.00404808	2.39275	4620	1787	497	19916	KRAS,FBXW7,MGAT4C,CD200R1L,CSN3,GYPB,CLCNKA,TMEM41B,MAPT,OR4A47,LRRN3,AK5,FAM216B,SKA3,CASP8,FRG2C,NCOA7,CDYL,ELF1,CTNND1,PBRM1,VWC2L,PCDH18,CLECL1,SIX4,STRBP,OSBPL7,RPL36AL,SARDH,ANKH,FRG2B,RGN,PITX1,PREX1,EIF3E,FAM107B,TFEC,C10ORF62,RNASE11,RBMXL2,RXFP4,C2ORF83,FOSB,APOPT1,TPO,ZNF337,PRPF40A,LRRIQ3,PRPF8,FDCSP,FSHR,DNAJC24,TMEM80,LYZL2,RPL26L1,KCNS1,TMEM18,MAP1B,DAP,ZC3H7B,CNTN1,RDM1,MYBBP1A,SL…
TF	Factor: LMX1A; motif: NTAATTAA	TF:M04392	0.00602075	2.22035	2601	1787	299	19916	KRAS,FBXW7,MGAT4C,CSN3,CLCNKA,TMEM41B,LRRN3,AK5,FAM216B,CASP8,CDYL,ELF1,CTNND1,PBRM1,VWC2L,PCDH18,CLECL1,STRBP,OSBPL7,SARDH,ANKH,PREX1,EIF3E,C10ORF62,RNASE11,RBMXL2,C2ORF83,APOPT1,LRRIQ3,DNAJC24,LYZL2,MAP1B,DAP,ZC3H7B,CNTN1,SLCO1B1,CD226,PABPC5,NIT1,PIK3CG,MAGOH,PALMD,ARL14EPL,CCDC62,DEFB112,INPP1,FAM221A,CDH12,MAT2B,APBB3,IFNAR1,ATM,SMARCA4,RAB3GAP2,COG5,B2M,PDE4B,HMCN1,FNDC3A,RALGAPA1,FBXO38,DM…
TF	Factor: LMX1A; motif: NTAATTAA; match class: 0	TF:M04392_0	0.00602075	2.22035	2601	1787	299	19916	KRAS,FBXW7,MGAT4C,CSN3,CLCNKA,TMEM41B,LRRN3,AK5,FAM216B,CASP8,CDYL,ELF1,CTNND1,PBRM1,VWC2L,PCDH18,CLECL1,STRBP,OSBPL7,SARDH,ANKH,PREX1,EIF3E,C10ORF62,RNASE11,RBMXL2,C2ORF83,APOPT1,LRRIQ3,DNAJC24,LYZL2,MAP1B,DAP,ZC3H7B,CNTN1,SLCO1B1,CD226,PABPC5,NIT1,PIK3CG,MAGOH,PALMD,ARL14EPL,CCDC62,DEFB112,INPP1,FAM221A,CDH12,MAT2B,APBB3,IFNAR1,ATM,SMARCA4,RAB3GAP2,COG5,B2M,PDE4B,HMCN1,FNDC3A,RALGAPA1,FBXO38,DM…
TF	Factor: Pax-4; motif: WNNNYTAATTARYNSNN; match class: 1	TF:M01385_1	0.00903274	2.04418	2533	1787	291	19916	KRAS,FBXW7,AC093323.1,MGAT4C,CD200R1L,OR4A47,LRRN3,AK5,FAM216B,NCOA7,CDYL,ELF1,CTNND1,PBRM1,PCDH18,CLECL1,STRBP,OSBPL7,ANKH,FRG2B,PITX1,PREX1,EIF3E,FAM107B,C10ORF62,RNASE11,APOPT1,ZNF337,LRRIQ3,PRPF8,FDCSP,FSHR,DNAJC24,TMEM80,LYZL2,MAP1B,DAP,CNTN1,MYBBP1A,SLCO1B1,CD226,PABPC5,NIT1,PIK3CG,MAGOH,PALMD,DEFB112,INPP1,FAM221A,COPS6,MAT2B,APBB3,HIST1H4E,IFNAR1,ATM,RNF43,USP6,SMARCA4,FNDC3A,RALGAPA1,DMK…
TF	Factor: MIXL1; motif: NNYAATTANN	TF:M04402	0.00935793	2.02882	2484	1787	286	19916	KRAS,FBXW7,MGAT4C,LRRN3,AK5,FAM216B,CASP8,NCOA7,CDYL,ELF1,CTNND1,PBRM1,VWC2L,PCDH18,CLECL1,STRBP,OSBPL7,ANKH,FRG2B,PITX1,PREX1,EIF3E,C10ORF62,RNASE11,APOPT1,LRRIQ3,DNAJC24,LYZL2,MAP1B,DAP,ZC3H7B,CNTN1,SLCO1B1,CD226,NIT1,PIK3CG,MAGOH,PALMD,ARL14EPL,CCDC62,DEFB112,INPP1,FAM221A,MAT2B,APBB3,IFNAR1,ATM,USP6,SMARCA4,HMCN1,FNDC3A,RALGAPA1,DMKN,DIXDC1,IFIH1,NCR2,OR5R1,PATE4,PLEKHA2,PMF1,TNS1,ZNF117,LGAL…
TF	Factor: MIXL1; motif: NNYAATTANN; match class: 0	TF:M04402_0	0.00935793	2.02882	2484	1787	286	19916	KRAS,FBXW7,MGAT4C,LRRN3,AK5,FAM216B,CASP8,NCOA7,CDYL,ELF1,CTNND1,PBRM1,VWC2L,PCDH18,CLECL1,STRBP,OSBPL7,ANKH,FRG2B,PITX1,PREX1,EIF3E,C10ORF62,RNASE11,APOPT1,LRRIQ3,DNAJC24,LYZL2,MAP1B,DAP,ZC3H7B,CNTN1,SLCO1B1,CD226,NIT1,PIK3CG,MAGOH,PALMD,ARL14EPL,CCDC62,DEFB112,INPP1,FAM221A,MAT2B,APBB3,IFNAR1,ATM,USP6,SMARCA4,HMCN1,FNDC3A,RALGAPA1,DMKN,DIXDC1,IFIH1,NCR2,OR5R1,PATE4,PLEKHA2,PMF1,TNS1,ZNF117,LGAL…
TF	Factor: GSX2; motif: NNYMATTANN; match class: 1	TF:M04328_1	0.0170435	1.76844	3861	1787	419	19916	KRAS,FBXW7,AC093323.1,MGAT4C,CD200R1L,CSN3,TMEM41B,MAPT,OR4A47,LRRN3,AK5,FAM216B,FRG2C,NCOA7,CDYL,ELF1,CTNND1,PBRM1,IKZF2,PCDH18,CLECL1,SIX4,STRBP,OSBPL7,SARDH,ANKH,FRG2B,PITX1,PREX1,EIF3E,FAM107B,TFEC,C10ORF62,RNASE11,RBMXL2,APOPT1,ZNF337,PRPF40A,LRRIQ3,TMEM218,PRPF8,FDCSP,FSHR,DNAJC24,TMEM80,LYZL2,MAP1B,DAP,CNTN1,MYBBP1A,SLCO1B1,CD226,PABPC5,CERCAM,TPTE,NIT1,PIK3CG,MAGOH,PALMD,ARL14EPL,DEFB112,…
TF	Factor: MIXL1; motif: NNYAATTANN; match class: 1	TF:M04402_1	0.0244819	1.61115	2074	1787	242	19916	KRAS,FBXW7,MGAT4C,LRRN3,AK5,FAM216B,NCOA7,CDYL,ELF1,CTNND1,PBRM1,PCDH18,CLECL1,STRBP,OSBPL7,ANKH,FRG2B,PITX1,PREX1,EIF3E,C10ORF62,RNASE11,APOPT1,LRRIQ3,DNAJC24,LYZL2,MAP1B,DAP,CNTN1,SLCO1B1,CD226,NIT1,PIK3CG,MAGOH,PALMD,DEFB112,INPP1,FAM221A,MAT2B,APBB3,IFNAR1,ATM,USP6,SMARCA4,FNDC3A,RALGAPA1,DMKN,DIXDC1,IFIH1,NCR2,OR5R1,PATE4,ZNF117,LGALS8,OR6K3,ANAPC1,CFHR4,OR7C2,PIKFYVE,GC,TRIM42,LONRF2,TAAR9,…
TF	Factor: Pax-4; motif: WNNNYTAATTARYNSNN	TF:M01385	0.0251155	1.60006	3328	1787	366	19916	KRAS,FBXW7,AC093323.1,MGAT4C,CD200R1L,TMEM41B,MAPT,OR4A47,LRRN3,AK5,FAM216B,FRG2C,NCOA7,CDYL,ELF1,CTNND1,PBRM1,PCDH18,CLECL1,SIX4,STRBP,OSBPL7,RPL36AL,ANKH,FRG2B,PITX1,PREX1,EIF3E,FAM107B,OR11H1,C10ORF62,RNASE11,RXFP4,C2ORF83,APOPT1,ZNF337,PRPF40A,LRRIQ3,TMEM218,PRPF8,FDCSP,FSHR,DNAJC24,TMEM80,LYZL2,KCNS1,MAP1B,DAP,CNTN1,MYBBP1A,SLCO1B1,CD226,PABPC5,CERCAM,TPTE,NIT1,PIK3CG,MAGOH,PALMD,ALMS1,DEFB1…
TF	Factor: Pax-4; motif: WNNNYTAATTARYNSNN; match class: 0	TF:M01385_0	0.0251155	1.60006	3328	1787	366	19916	KRAS,FBXW7,AC093323.1,MGAT4C,CD200R1L,TMEM41B,MAPT,OR4A47,LRRN3,AK5,FAM216B,FRG2C,NCOA7,CDYL,ELF1,CTNND1,PBRM1,PCDH18,CLECL1,SIX4,STRBP,OSBPL7,RPL36AL,ANKH,FRG2B,PITX1,PREX1,EIF3E,FAM107B,OR11H1,C10ORF62,RNASE11,RXFP4,C2ORF83,APOPT1,ZNF337,PRPF40A,LRRIQ3,TMEM218,PRPF8,FDCSP,FSHR,DNAJC24,TMEM80,LYZL2,KCNS1,MAP1B,DAP,CNTN1,MYBBP1A,SLCO1B1,CD226,PABPC5,CERCAM,TPTE,NIT1,PIK3CG,MAGOH,PALMD,ALMS1,DEFB1…
TF	Factor: GSX2; motif: NNYMATTANN	TF:M04328	0.0252386	1.59794	6192	1787	638	19916	KRAS,FBXW7,AC093323.1,MGAT4C,CD200R1L,CSN3,GYPB,C1QTNF4,TGIF2LX,CLCNKA,TMEM41B,MAPT,OR4A47,LRRN3,AK5,FAM216B,SKA3,CASP8,FRG2C,NCOA7,FCRL5,CDYL,ELF1,CTNND1,IQCF1,PBRM1,IKZF2,VWC2L,PCDH18,LY6G6E,CLECL1,SIX4,STRBP,OSBPL7,RPL36AL,SARDH,ANKH,FRG2B,RGN,PITX1,PREX1,EIF3E,FAM107B,HSD11B1,TFEC,OR11H1,C10ORF62,RNASE11,RBMXL2,RXFP4,C2ORF83,FOSB,APOPT1,ZNF337,PRPF40A,LRRIQ3,EHD3,TMEM218,PRPF8,FDCSP,FSHR,DNAJ…
TF	Factor: GSX2; motif: NNYMATTANN; match class: 0	TF:M04328_0	0.0252386	1.59794	6192	1787	638	19916	KRAS,FBXW7,AC093323.1,MGAT4C,CD200R1L,CSN3,GYPB,C1QTNF4,TGIF2LX,CLCNKA,TMEM41B,MAPT,OR4A47,LRRN3,AK5,FAM216B,SKA3,CASP8,FRG2C,NCOA7,FCRL5,CDYL,ELF1,CTNND1,IQCF1,PBRM1,IKZF2,VWC2L,PCDH18,LY6G6E,CLECL1,SIX4,STRBP,OSBPL7,RPL36AL,SARDH,ANKH,FRG2B,RGN,PITX1,PREX1,EIF3E,FAM107B,HSD11B1,TFEC,OR11H1,C10ORF62,RNASE11,RBMXL2,RXFP4,C2ORF83,FOSB,APOPT1,ZNF337,PRPF40A,LRRIQ3,EHD3,TMEM218,PRPF8,FDCSP,FSHR,DNAJ…
TF	Factor: PMX2B; motif: NNNAATTAATTAANNNG; match class: 0	TF:M01356_0	0.0253562	1.59592	3277	1787	361	19916	KRAS,FBXW7,MGAT4C,CSN3,GYPB,CLCNKA,OR4A47,LRRN3,AK5,CASP8,FCRL5,CDYL,ELF1,CTNND1,PBRM1,PCDH18,CLECL1,STRBP,OSBPL7,RPL36AL,SARDH,ANKH,PREX1,EIF3E,FAM107B,TFEC,C10ORF62,RBMXL2,C2ORF83,FOSB,APOPT1,ZNF337,LRRIQ3,FDCSP,DNAJC24,LYZL2,RPL26L1,KCNS1,MAP1B,DAP,ZC3H7B,CNTN1,RDM1,SLCO1B1,CD226,TXNDC9,PABPC5,NIT1,PIK3CG,MAGOH,PALMD,FGFBP2,CCDC62,DEFB112,INPP1,MUC7,FAM221A,CDH12,MAT2B,APBB3,OR1B1,IFNAR1,ATM,A…
TF	Factor: PMX2B; motif: NNNAATTAATTAANNNG	TF:M01356	0.0253562	1.59592	3277	1787	361	19916	KRAS,FBXW7,MGAT4C,CSN3,GYPB,CLCNKA,OR4A47,LRRN3,AK5,CASP8,FCRL5,CDYL,ELF1,CTNND1,PBRM1,PCDH18,CLECL1,STRBP,OSBPL7,RPL36AL,SARDH,ANKH,PREX1,EIF3E,FAM107B,TFEC,C10ORF62,RBMXL2,C2ORF83,FOSB,APOPT1,ZNF337,LRRIQ3,FDCSP,DNAJC24,LYZL2,RPL26L1,KCNS1,MAP1B,DAP,ZC3H7B,CNTN1,RDM1,SLCO1B1,CD226,TXNDC9,PABPC5,NIT1,PIK3CG,MAGOH,PALMD,FGFBP2,CCDC62,DEFB112,INPP1,MUC7,FAM221A,CDH12,MAT2B,APBB3,OR1B1,IFNAR1,ATM,A…
TF	Factor: ALX3; motif: NNYAATTANN; match class: 0	TF:M04279_0	0.0292509	1.53386	3975	1787	428	19916	KRAS,AC093323.1,MGAT4C,CD200R1L,GYPB,TMEM41B,LRRN3,AK5,FAM216B,SKA3,CASP8,FRG2C,NCOA7,FCRL5,CDYL,CTNND1,PBRM1,IKZF2,VWC2L,PCDH18,LY6G6E,CLECL1,SIX4,STRBP,OSBPL7,ANKH,FRG2B,RGN,PITX1,EIF3E,TFEC,OR11H1,C10ORF62,RNASE11,RXFP4,APOPT1,ZNF337,PRPF40A,LRRIQ3,TMEM218,PRPF8,FDCSP,FSHR,DNAJC24,TMEM80,LYZL2,RPL26L1,TMEM18,MAP1B,DAP,ZC3H7B,CNTN1,RDM1,SOX7,SLCO1B1,CD226,TXNDC9,PABPC5,NIT1,MAGOH,PALMD,ALMS1,FG…
TF	Factor: ALX3; motif: NNYAATTANN	TF:M04279	0.0292509	1.53386	3975	1787	428	19916	KRAS,AC093323.1,MGAT4C,CD200R1L,GYPB,TMEM41B,LRRN3,AK5,FAM216B,SKA3,CASP8,FRG2C,NCOA7,FCRL5,CDYL,CTNND1,PBRM1,IKZF2,VWC2L,PCDH18,LY6G6E,CLECL1,SIX4,STRBP,OSBPL7,ANKH,FRG2B,RGN,PITX1,EIF3E,TFEC,OR11H1,C10ORF62,RNASE11,RXFP4,APOPT1,ZNF337,PRPF40A,LRRIQ3,TMEM218,PRPF8,FDCSP,FSHR,DNAJC24,TMEM80,LYZL2,RPL26L1,TMEM18,MAP1B,DAP,ZC3H7B,CNTN1,RDM1,SOX7,SLCO1B1,CD226,TXNDC9,PABPC5,NIT1,MAGOH,PALMD,ALMS1,FG…
TF	Factor: LBX1; motif: NTAATTAG; match class: 0	TF:M07994_0	0.0431785	1.36473	1006	1787	130	19916	KRAS,MGAT4C,LRRN3,AK5,FAM216B,CDYL,CTNND1,PCDH18,STRBP,OSBPL7,ANKH,PREX1,EIF3E,C10ORF62,RNASE11,LRRIQ3,MAP1B,DAP,CNTN1,CD226,NIT1,MAGOH,INPP1,FAM221A,MAT2B,APBB3,IFNAR1,ATM,SMARCA4,FNDC3A,DMKN,IFIH1,PATE4,ZNF117,ANAPC1,CFHR4,PIKFYVE,TRIM42,LONRF2,TAAR9,PIK3R6,MXRA5,RHBDL2,CAP1,CLDN24,RETNLB,PRH1,OR5B12,OR2J3,IGSF10,PRAMEF11,IER3,GFRAL,OR51A4,PPM1E,C6ORF141,RNF149,OR5H1,ZDHHC12,OR8A1,ZNF654,PANK2,…
TF	Factor: NKX6-2; motif: NYMATTAA	TF:M04416	0.0431785	1.36473	1006	1787	130	19916	KRAS,MGAT4C,LRRN3,AK5,FAM216B,CDYL,CTNND1,PCDH18,STRBP,OSBPL7,ANKH,PREX1,EIF3E,C10ORF62,RNASE11,LRRIQ3,MAP1B,DAP,CNTN1,CD226,NIT1,MAGOH,INPP1,FAM221A,MAT2B,APBB3,IFNAR1,ATM,SMARCA4,FNDC3A,DMKN,IFIH1,PATE4,ZNF117,ANAPC1,CFHR4,PIKFYVE,TRIM42,LONRF2,TAAR9,PIK3R6,MXRA5,RHBDL2,CAP1,CLDN24,RETNLB,PRH1,OR5B12,OR2J3,IGSF10,PRAMEF11,IER3,GFRAL,OR51A4,PPM1E,C6ORF141,RNF149,OR5H1,ZDHHC12,OR8A1,ZNF654,PANK2,…
TF	Factor: LBX1; motif: NTAATTAG	TF:M07994	0.0431785	1.36473	1006	1787	130	19916	KRAS,MGAT4C,LRRN3,AK5,FAM216B,CDYL,CTNND1,PCDH18,STRBP,OSBPL7,ANKH,PREX1,EIF3E,C10ORF62,RNASE11,LRRIQ3,MAP1B,DAP,CNTN1,CD226,NIT1,MAGOH,INPP1,FAM221A,MAT2B,APBB3,IFNAR1,ATM,SMARCA4,FNDC3A,DMKN,IFIH1,PATE4,ZNF117,ANAPC1,CFHR4,PIKFYVE,TRIM42,LONRF2,TAAR9,PIK3R6,MXRA5,RHBDL2,CAP1,CLDN24,RETNLB,PRH1,OR5B12,OR2J3,IGSF10,PRAMEF11,IER3,GFRAL,OR51A4,PPM1E,C6ORF141,RNF149,OR5H1,ZDHHC12,OR8A1,ZNF654,PANK2,…
TF	Factor: ISX; motif: NYAATTAN; match class: 0	TF:M04381_0	0.0431785	1.36473	1006	1787	130	19916	KRAS,MGAT4C,LRRN3,AK5,FAM216B,CDYL,CTNND1,PCDH18,STRBP,OSBPL7,ANKH,PREX1,EIF3E,C10ORF62,RNASE11,LRRIQ3,MAP1B,DAP,CNTN1,CD226,NIT1,MAGOH,INPP1,FAM221A,MAT2B,APBB3,IFNAR1,ATM,SMARCA4,FNDC3A,DMKN,IFIH1,PATE4,ZNF117,ANAPC1,CFHR4,PIKFYVE,TRIM42,LONRF2,TAAR9,PIK3R6,MXRA5,RHBDL2,CAP1,CLDN24,RETNLB,PRH1,OR5B12,OR2J3,IGSF10,PRAMEF11,IER3,GFRAL,OR51A4,PPM1E,C6ORF141,RNF149,OR5H1,ZDHHC12,OR8A1,ZNF654,PANK2,…
TF	Factor: ISX; motif: NYAATTAN	TF:M04381	0.0431785	1.36473	1006	1787	130	19916	KRAS,MGAT4C,LRRN3,AK5,FAM216B,CDYL,CTNND1,PCDH18,STRBP,OSBPL7,ANKH,PREX1,EIF3E,C10ORF62,RNASE11,LRRIQ3,MAP1B,DAP,CNTN1,CD226,NIT1,MAGOH,INPP1,FAM221A,MAT2B,APBB3,IFNAR1,ATM,SMARCA4,FNDC3A,DMKN,IFIH1,PATE4,ZNF117,ANAPC1,CFHR4,PIKFYVE,TRIM42,LONRF2,TAAR9,PIK3R6,MXRA5,RHBDL2,CAP1,CLDN24,RETNLB,PRH1,OR5B12,OR2J3,IGSF10,PRAMEF11,IER3,GFRAL,OR51A4,PPM1E,C6ORF141,RNF149,OR5H1,ZDHHC12,OR8A1,ZNF654,PANK2,…
TF	Factor: NKX6-2; motif: NYMATTAA; match class: 0	TF:M04416_0	0.0431785	1.36473	1006	1787	130	19916	KRAS,MGAT4C,LRRN3,AK5,FAM216B,CDYL,CTNND1,PCDH18,STRBP,OSBPL7,ANKH,PREX1,EIF3E,C10ORF62,RNASE11,LRRIQ3,MAP1B,DAP,CNTN1,CD226,NIT1,MAGOH,INPP1,FAM221A,MAT2B,APBB3,IFNAR1,ATM,SMARCA4,FNDC3A,DMKN,IFIH1,PATE4,ZNF117,ANAPC1,CFHR4,PIKFYVE,TRIM42,LONRF2,TAAR9,PIK3R6,MXRA5,RHBDL2,CAP1,CLDN24,RETNLB,PRH1,OR5B12,OR2J3,IGSF10,PRAMEF11,IER3,GFRAL,OR51A4,PPM1E,C6ORF141,RNF149,OR5H1,ZDHHC12,OR8A1,ZNF654,PANK2,…
TF	Factor: POU1F1; motif: NNNATGMATAWTTAATN; match class: 0	TF:M04068_0	0.0459532	1.33768	3546	1787	385	19916	APC,MGAT4C,CD200R1L,CSN3,NLGN1,LZTFL1,COL9A2,RAB19,LRRN3,CASP8,FRG2C,PROS1,NCOA7,PSMD9,IQCF1,KRT27,ZNF676,SETBP1,CLECL1,STRBP,OSBPL7,GNPAT,C5ORF22,ANKH,FRG2B,OR11H1,CD300LF,BCL9,APOPT1,ZNF337,LRRIQ3,EHD3,CARD6,SLX4IP,FDCSP,LAPTM5,FSHR,DNAJC24,HKDC1,LYZL2,SRRD,ITPRIP,CNTN1,SLCO1B1,OSTN,COX11,CD226,TXNDC9,NMUR2,UBE2L6,FOXD4L1,VN1R2,SUGT1,CCDC62,DEFB112,SCN9A,C11ORF74,MUC7,TRO,CDH12,CHEK2,IFIT2,HERC…
TF	Factor: POU1F1; motif: NNNATGMATAWTTAATN	TF:M04068	0.0459532	1.33768	3546	1787	385	19916	APC,MGAT4C,CD200R1L,CSN3,NLGN1,LZTFL1,COL9A2,RAB19,LRRN3,CASP8,FRG2C,PROS1,NCOA7,PSMD9,IQCF1,KRT27,ZNF676,SETBP1,CLECL1,STRBP,OSBPL7,GNPAT,C5ORF22,ANKH,FRG2B,OR11H1,CD300LF,BCL9,APOPT1,ZNF337,LRRIQ3,EHD3,CARD6,SLX4IP,FDCSP,LAPTM5,FSHR,DNAJC24,HKDC1,LYZL2,SRRD,ITPRIP,CNTN1,SLCO1B1,OSTN,COX11,CD226,TXNDC9,NMUR2,UBE2L6,FOXD4L1,VN1R2,SUGT1,CCDC62,DEFB112,SCN9A,C11ORF74,MUC7,TRO,CDH12,CHEK2,IFIT2,HERC…
TF	Factor: NKX6-1; motif: NTMATTAA	TF:M04415	0.0481959	1.31699	1856	1787	218	19916	KRAS,MGAT4C,CSN3,CLCNKA,TMEM41B,LRRN3,AK5,FAM216B,CASP8,CDYL,CTNND1,VWC2L,PCDH18,STRBP,OSBPL7,SARDH,ANKH,PREX1,EIF3E,C10ORF62,RNASE11,RBMXL2,C2ORF83,LRRIQ3,MAP1B,DAP,ZC3H7B,CNTN1,CD226,PABPC5,NIT1,MAGOH,ARL14EPL,CCDC62,DEFB112,INPP1,FAM221A,CDH12,MAT2B,APBB3,IFNAR1,ATM,SMARCA4,RAB3GAP2,COG5,B2M,PDE4B,HMCN1,FNDC3A,FBXO38,DMKN,FAM171B,GABRR3,IFIH1,PATE4,PLEKHA2,PMF1,TNS1,ZNF117,OR6K3,ANAPC1,CFHR4,F…
TF	Factor: NKX6-1; motif: NTMATTAA; match class: 0	TF:M04415_0	0.0481959	1.31699	1856	1787	218	19916	KRAS,MGAT4C,CSN3,CLCNKA,TMEM41B,LRRN3,AK5,FAM216B,CASP8,CDYL,CTNND1,VWC2L,PCDH18,STRBP,OSBPL7,SARDH,ANKH,PREX1,EIF3E,C10ORF62,RNASE11,RBMXL2,C2ORF83,LRRIQ3,MAP1B,DAP,ZC3H7B,CNTN1,CD226,PABPC5,NIT1,MAGOH,ARL14EPL,CCDC62,DEFB112,INPP1,FAM221A,CDH12,MAT2B,APBB3,IFNAR1,ATM,SMARCA4,RAB3GAP2,COG5,B2M,PDE4B,HMCN1,FNDC3A,FBXO38,DMKN,FAM171B,GABRR3,IFIH1,PATE4,PLEKHA2,PMF1,TNS1,ZNF117,OR6K3,ANAPC1,CFHR4,F…
