# Supplementary material for: Clinical-grade whole-genome sequencing and 3′ transcriptome analysis of colorectal cancer patients
Source: Genome Med. 2021 Feb 25;13:33. doi: 10.1186/s13073-021-00852-8 (PMC7908713; doi:10.1186/s13073-021-00852-8)
Supplement: Supplementary file 6 — Additional file 6: Table S6. KEGG term analysis of RNAseq data. [file 13073_2021_852_MOESM6_ESM.xlsx]

## Sheet: gene_list (12)
Gene set ID	Gene set description	Gene set size	Total counts	P-value (true vs. 281368 and 98 and 98 and 98.0)	FDR step up (true vs. 281368 and 98 and 98 and 98.0)	Ratio (true vs. 281368 and 98 and 98 and 98.0)	Fold change (true vs. 281368 and 98 and 98 and 98.0)	LSMean(true) (true vs. 281368 and 98 and 98 and 98.0)	LSMean(281368, 98, 98, 98.0) (true vs. 281368 and 98 and 98 and 98.0)	P-value (281368 vs. true and 98 and 98 and 98.0)	FDR step up (281368 vs. true and 98 and 98 and 98.0)	Ratio (281368 vs. true and 98 and 98 and 98.0)	Fold change (281368 vs. true and 98 and 98 and 98.0)	LSMean(281368) (281368 vs. true and 98 and 98 and 98.0)	LSMean(true, 98, 98, 98.0) (281368 vs. true and 98 and 98 and 98.0)	P-value (98 vs. true and 281368 and 98 and 98.0)	FDR step up (98 vs. true and 281368 and 98 and 98.0)	Ratio (98 vs. true and 281368 and 98 and 98.0)	Fold change (98 vs. true and 281368 and 98 and 98.0)	LSMean(98) (98 vs. true and 281368 and 98 and 98.0)	LSMean(true, 281368, 98, 98.0) (98 vs. true and 281368 and 98 and 98.0)	P-value (98 vs. true and 281368 and 98 and 98.0)	FDR step up (98 vs. true and 281368 and 98 and 98.0)	Ratio (98 vs. true and 281368 and 98 and 98.0)	Fold change (98 vs. true and 281368 and 98 and 98.0)	LSMean(98) (98 vs. true and 281368 and 98 and 98.0)	LSMean(true, 281368, 98, 98.0) (98 vs. true and 281368 and 98 and 98.0)	P-value (98.0 vs. true and 281368 and 98 and 98)	FDR step up (98.0 vs. true and 281368 and 98 and 98)	Ratio (98.0 vs. true and 281368 and 98 and 98)	Fold change (98.0 vs. true and 281368 and 98 and 98)	LSMean(98.0) (98.0 vs. true and 281368 and 98 and 98)	LSMean(true, 281368, 98, 98) (98.0 vs. true and 281368 and 98 and 98)	P-value (K-means)	FDR step up (K-means)	P-value (Disruption (K-means))	FDR step up (Disruption (K-means))
path:hsa05340	Primary immunodeficiency	36	41724.1	1.02412e-08	9.25807e-08	0.804537	-1.24295	25.231	31.3609	0.192782	0.965253	0.823907	-1.21373	25.7347	31.2349	0.0992314	0.939189	0.674315	-1.48299	21.7362	32.2345	0.396833	0.868757	2.32096	2.32096	55.3254	23.8373	0.0122818	0.99951	0.707572	-1.41328	22.6471	32.0068	5.02225e-07	1.7462e-06	0.950239	1
path:hsa04672	Intestinal immune network for IgA production	49	129574	9.47278e-08	5.9468e-07	0.87791	-1.13907	56.1738	63.9859	0.30127	0.965253	0.623381	-1.60415	42.0835	67.5085	0.26286	0.939189	0.703024	-1.42243	46.6563	66.3652	0.10532	0.493645	2.12431	2.12431	108.263	50.9637	0.0158085	0.99951	0.931226	-1.07385	58.9411	63.2941	1.95998e-06	6.32792e-06	0.892813	1
path:hsa04975	Fat digestion and absorption	41	87273.1	0.00106535	0.00218881	0.892093	-1.12096	44.3714	49.7386	0.0438347	0.904278	0.582369	-1.71712	30.924	53.1004	0.057026	0.939189	1.4623	1.4623	65.14	44.5464	0.0469453	0.362966	1.02843	1.02843	49.7658	48.39	0.0262174	0.99951	1.11722	1.11722	53.1244	47.5503	0.00472119	0.00827123	0.00216214	0.122161
path:hsa05217	Basal cell carcinoma	63	96693.4	7.31591e-07	3.51786e-06	1.11734	1.11734	34.346	30.739	0.183244	0.965253	0.939384	-1.06453	29.9161	31.8465	0.859887	0.953309	0.901808	-1.10888	28.9396	32.0906	0.915247	0.95762	0.904229	-1.10591	29.0029	32.0748	0.0266998	0.99951	1.14881	1.14881	35.0975	30.5511	1.54374e-13	2.35623e-12	0.296819	1
path:hsa04350	TGF-beta signaling pathway	84	229304	0.00103904	0.00215433	0.819185	-1.22072	53.8508	65.737	0.893349	0.989198	0.858158	-1.16529	55.9602	65.2097	0.935904	0.984151	1.26459	1.26459	76.0972	60.1754	0.653607	0.87647	0.851532	-1.17435	55.604	65.2987	0.031644	0.99951	1.24692	1.24692	75.2867	60.3781	1.72639e-07	6.72698e-07	0.145791	1
path:hsa00340	Histidine metabolism	23	34404.5	0.0199356	0.0312878	0.999963	-1.00004	33.3763	33.3776	0.214678	0.965253	1.16486	1.16486	37.6389	32.3119	0.181728	0.939189	1.22062	1.22062	39.0194	31.9668	0.388774	0.868757	0.643571	-1.55383	23.1295	35.9393	0.0425973	0.99951	1.01296	1.01296	33.7225	33.291	0.140115	0.173989	0.758434	1
path:hsa04340	Hedgehog signaling pathway	46	105916	0.137632	0.174746	0.97893	-1.02152	50.6551	51.7454	0.525538	0.965253	0.955008	-1.04711	49.6558	51.9952	0.855814	0.953309	1.08369	1.08369	54.9203	50.6791	0.48721	0.868757	0.966861	-1.03427	50.1522	51.8711	0.0472507	0.99951	1.01767	1.01767	52.2532	51.3458	0.00347933	0.00624071	0.289643	1
path:hsa04640	Hematopoietic cell lineage	98	156520	1.1744e-07	7.17335e-07	0.794306	-1.25896	33.0432	41.6	0.279519	0.965253	0.992667	-1.00739	39.6543	39.9472	0.763713	0.953309	0.655535	-1.52547	28.0831	42.84	0.0227326	0.244646	1.79065	1.79065	61.674	34.4423	0.0614784	0.99951	0.910745	-1.098	36.9887	40.6137	2.821e-07	1.01198e-06	0.8581	1
path:hsa05143	African trypanosomiasis	34	52838.9	1.94971e-06	8.63988e-06	1.08078	1.08078	35.8206	33.1433	0.558168	0.965253	1.05624	1.05624	35.1773	33.3042	0.426105	0.953309	0.810928	-1.23316	28.3844	35.0024	0.0483818	0.362966	1.13564	1.13564	37.2368	32.7893	0.0636748	0.99951	0.93032	-1.0749	31.7749	34.1548	1.23726e-05	3.5395e-05	0.0600744	0.644035
path:hsa00400	Phenylalanine, tyrosine and tryptophan biosynthesis	5	11456.3	0.908748	0.925121	0.874616	-1.14336	49.4762	56.5691	0.724082	0.988035	0.819896	-1.21967	46.9073	57.2113	0.631421	0.953309	0.853995	-1.17097	48.5149	56.8094	0.998258	0.998258	1.66256	1.66256	80.9627	48.6974	0.0916494	0.99951	0.883576	-1.13176	49.8914	56.4653	0.392156	0.445363	0.00622509	0.234478
path:hsa00360	Phenylalanine metabolism	17	55498.2	0.214199	0.257495	0.633512	-1.5785	61.2269	96.6468	0.974366	0.995131	0.67411	-1.48344	64.5847	95.8074	0.951966	0.986901	1.12067	1.12067	98.0054	87.4522	0.837168	0.914974	1.79244	1.79244	138.573	77.3102	0.0947123	0.99951	0.942891	-1.06057	85.4237	90.5976	0.032726	0.0477166	0.467594	1
path:hsa04977	Vitamin digestion and absorption	25	18488.6	0.018005	0.0288592	0.928004	-1.07758	16.1131	17.3632	0.653743	0.965253	1.05915	1.05915	17.9135	16.9131	0.0547462	0.939189	1.1118	1.1118	18.6103	16.7389	0.406299	0.868757	0.921435	-1.08526	16.0204	17.3864	0.109603	0.99951	0.9851	-1.01512	16.9086	17.1643	0.126892	0.162021	0.299176	1
path:hsa00053	Ascorbate and aldarate metabolism	27	25566.9	0.127475	0.166683	1.18053	1.18053	22.998	19.481	0.0350049	0.904278	1.63056	1.63056	29.2261	17.924	0.66087	0.953309	0.884184	-1.13099	18.2699	20.663	6.15951e-05	0.00696025	0.57761	-1.73127	12.7345	22.0469	0.114241	0.99951	0.850357	-1.17598	17.6935	20.8071	0.000331627	0.000720651	0.596512	1
path:hsa04933	AGE-RAGE signaling pathway in diabetic complications	99	467241	4.5445e-08	3.11229e-07	0.839341	-1.19141	87.522	104.275	0.0982616	0.965253	0.87249	-1.14614	90.3597	103.565	0.755636	0.953309	0.875826	-1.14178	90.6431	103.494	0.629832	0.868757	0.858952	-1.16421	89.2054	103.854	0.121246	0.99951	1.64247	1.64247	146.891	89.4326	1.56387e-13	2.35623e-12	0.976033	1
path:hsa05221	Acute myeloid leukemia	66	183589	5.92389e-06	2.30572e-05	0.944652	-1.05859	59.2067	62.6757	0.174324	0.965253	1.06949	1.06949	65.3803	61.1323	0.904221	0.968502	0.944669	-1.05857	59.2076	62.6755	0.968984	0.986443	0.924902	-1.0812	58.2013	62.927	0.124937	0.99951	1.12256	1.12256	67.9135	60.499	6.61605e-10	4.27208e-09	0.999872	1
path:hsa00350	Tyrosine metabolism	36	75018.1	0.198516	0.239918	0.746469	-1.33964	41.5749	55.6954	0.824476	0.989198	0.708032	-1.41237	39.7561	56.1501	0.837124	0.953309	1.06893	1.06893	55.747	52.1524	0.810065	0.90631	1.59879	1.59879	75.4894	47.2167	0.125026	0.99951	0.974543	-1.02612	51.789	53.1419	0.0421082	0.0606143	0.359625	1
path:hsa01212	Fatty acid metabolism	48	140442	0.00143132	0.00282226	0.82091	-1.21816	59.4994	72.4798	0.982133	0.995131	0.713847	-1.40086	52.9146	74.126	0.623778	0.953309	1.40821	1.40821	90.983	64.6089	0.862789	0.933352	1.02215	1.02215	71.1167	69.5755	0.127011	0.99951	1.09146	1.09146	74.9049	68.6284	1.04848e-05	3.0379e-05	0.996628	1
path:hsa00760	Nicotinate and nicotinamide metabolism	30	42241.7	0.00978026	0.0163729	0.988339	-1.0118	30.0868	30.4418	0.846879	0.989198	1.05329	1.05329	31.6518	30.0505	0.860195	0.953309	0.70272	-1.42304	22.6913	32.2907	0.608565	0.868757	1.11933	1.11933	33.2026	29.6628	0.136563	0.99951	1.16367	1.16367	34.2214	29.4081	0.00028656	0.000628762	0.980597	1
path:hsa00910	Nitrogen metabolism	18	25596.2	0.768975	0.804576	1.59351	1.59351	34.4573	21.6236	0.876263	0.989198	1.40574	1.40574	31.4529	22.3746	0.539183	0.953309	0.345458	-2.8947	9.61549	27.834	0.655413	0.87647	0.603417	-1.65723	15.8544	26.2743	0.146233	0.99951	1.29444	1.29444	29.5714	22.845	0.563569	0.618284	0.952867	1
path:hsa04392	Hippo signaling pathway - multiple species	28	55040.8	0.0272222	0.0418519	1.03519	1.03519	43.9594	42.4651	0.89319	0.989198	0.920779	-1.08604	40.0101	43.4524	0.839777	0.953309	0.784486	-1.27472	35.0589	44.6902	0.929791	0.963912	1.2868	1.2868	52.0433	40.4441	0.150619	0.99951	0.999538	-1.00046	42.7481	42.7679	0.00238156	0.00437587	0.150972	1
path:hsa00220	Arginine biosynthesis	21	38981.3	9.23453e-05	0.000242675	0.647542	-1.5443	37.7878	58.3558	0.375119	0.965253	0.981702	-1.01864	53.4453	54.4414	0.0564715	0.939189	1.49909	1.49909	73.9341	49.3193	0.0874806	0.493645	1.2441	1.2441	64.3414	51.7174	0.155224	0.99951	0.726813	-1.37587	41.7025	57.3771	0.000184582	0.000413025	0.320484	1
path:hsa05133	Pertussis	77	318499	6.71347e-16	1.51724e-13	0.691216	-1.44673	77.2714	111.79	0.0550494	0.965253	1.02558	1.02558	107.022	104.353	0.85808	0.953309	1.19068	1.19068	120.299	101.034	0.370388	0.868757	0.955709	-1.04634	101.137	105.824	0.15621	0.99951	1.17028	1.17028	118.704	101.432	2.46306e-26	5.56653e-24	0.988515	1
path:hsa05033	Nicotine addiction	40	29521.9	0.000168669	0.000418893	3.45377	3.45377	22.286	6.45267	0.022718	0.904278	0.486891	-2.05385	5.21917	10.7194	0.0246864	0.939189	0.903176	-1.1072	8.85953	9.8093	0.225865	0.75067	0.441174	-2.26668	4.7778	10.8297	0.163754	0.99951	0.676108	-1.47905	6.9542	10.2856	9.10898e-09	4.9015e-08	0.243451	1
path:hsa00290	Valine, leucine and isoleucine biosynthesis	4	7354.34	0.518048	0.571116	1.5759	1.5759	46.1201	29.266	0.228931	0.965253	0.510552	-1.95866	18.4709	36.1783	0.470326	0.953309	0.800342	-1.24947	27.207	33.9942	0.882702	0.945453	1.24649	1.24649	38.7703	31.1034	0.164385	0.99951	0.999191	-1.00081	32.6157	32.6421	0.157625	0.190499	0.55854	1
path:hsa04614	Renin-angiotensin system	26	47698.2	0.100578	0.13371	0.92684	-1.07893	39.5265	42.6465	0.49151	0.965253	0.861433	-1.16086	37.2314	43.2203	0.191017	0.939189	1.33655	1.33655	52.623	39.3724	0.459898	0.868757	0.866596	-1.15394	37.4148	43.1744	0.170147	0.99951	1.0388	1.0388	43.3169	41.6989	0.0113564	0.0184644	0.998708	1
path:hsa00591	Linoleic acid metabolism	29	20813.4	0.057735	0.0820636	0.755162	-1.32422	16.2312	21.4936	0.235201	0.965253	0.35153	-2.8447	8.25649	23.4873	0.136271	0.939189	1.27923	1.27923	24.7658	19.3599	0.100918	0.493645	2.75137	2.75137	41.6516	15.1385	0.172402	0.99951	0.497244	-2.01109	11.3005	22.7263	0.162688	0.195572	0.814346	1
path:hsa05030	Cocaine addiction	49	127851	0.172324	0.216363	0.878309	-1.13855	54.3867	61.9221	0.920387	0.989198	0.966028	-1.03517	58.7618	60.8283	0.712454	0.953309	1.21558	1.21558	70.4037	57.9178	0.574078	0.868757	0.852182	-1.17346	53.053	62.2555	0.180281	0.99951	1.10682	1.10682	65.4698	59.1513	0.0497824	0.0698809	0.169181	1
path:hsa04976	Bile secretion	73	140939	0.469052	0.522196	1.07932	1.07932	42.3927	39.2773	0.801236	0.989198	1.04774	1.04774	41.41	39.523	0.352308	0.953309	0.772147	-1.29509	32.28	41.8055	0.733592	0.896194	0.931341	-1.07372	37.6782	40.4559	0.18155	0.99951	1.18992	1.18992	45.741	38.4402	0.714291	0.757886	0.230125	1
path:hsa04924	Renin secretion	65	155723	0.543133	0.592985	1.00828	1.00828	51.384	50.9623	0.497704	0.965253	1.07348	1.07348	54.004	50.3073	0.695245	0.953309	0.809506	-1.23532	42.9593	53.0685	0.0624011	0.416292	0.929731	-1.07558	48.1361	51.7743	0.194779	0.99951	1.19602	1.19602	58.7498	49.1209	0.0986933	0.131204	0.951463	1
path:hsa04612	Antigen processing and presentation	78	784023	6.6828e-14	3.77578e-12	0.627009	-1.59487	192.935	307.707	0.51416	0.965253	1.03159	1.03159	291.905	282.965	0.977117	0.996601	0.722472	-1.38414	217.816	301.487	4.72381e-05	0.00696025	2.00821	2.00821	475.885	236.97	0.205443	0.99951	0.832293	-1.2015	245.223	294.635	2.14939e-18	9.71522e-17	0.823967	1
path:hsa03050	Proteasome	47	245884	1.76599e-13	7.98227e-12	0.579992	-1.72416	97.8976	168.791	0.911188	0.989198	1.08671	1.08671	165.155	151.977	0.101052	0.939189	1.29254	1.29254	188.796	146.066	0.0105706	0.143339	1.26186	1.26186	185.39	146.918	0.230885	0.99951	0.852573	-1.17292	135.823	159.31	6.151e-16	1.73766e-14	0.999995	1
path:hsa00730	Thiamine metabolism	15	28240.5	0.462339	0.517271	1.22884	1.22884	44.575	36.2741	0.418584	0.965253	0.743379	-1.34521	29.7252	39.9866	0.461703	0.953309	0.98332	-1.01696	37.4264	38.0613	0.366329	0.868757	1.08704	1.08704	40.5305	37.2852	0.234806	0.99951	0.982927	-1.01737	37.4144	38.0643	0.674863	0.72025	0.0671639	0.644035
path:hsa04512	ECM-receptor interaction	82	349993	0.0674848	0.0941455	0.802395	-1.24627	75.0714	93.5591	0.53469	0.965253	0.786471	-1.2715	73.8263	93.8703	0.207179	0.939189	0.792364	-1.26205	74.288	93.7549	0.583883	0.868757	0.916701	-1.09087	83.7717	91.384	0.236355	0.99951	1.85498	1.85498	142.35	76.7393	0.0124819	0.0200064	0.725347	1
path:hsa04913	Ovarian steroidogenesis	49	72491.3	0.353774	0.407923	1.07901	1.07901	33.6755	31.2095	0.301789	0.965253	0.939468	-1.06443	30.1487	32.0912	0.229377	0.939189	1.04051	1.04051	32.7219	31.448	0.0873999	0.493645	0.940572	-1.06318	30.1774	32.0841	0.236808	0.99951	1.00345	1.00345	31.7902	31.6809	0.333215	0.386188	0.95244	1
path:hsa01522	Endocrine resistance	97	268381	2.27525e-05	6.94874e-05	0.937922	-1.06619	58.3555	62.2178	0.655955	0.965253	1.01964	1.01964	62.4069	61.2049	0.738672	0.953309	0.885181	-1.12971	55.6686	62.8895	0.530987	0.868757	1.01793	1.01793	62.3235	61.2258	0.243683	0.99951	1.14716	1.14716	68.4722	59.6886	5.46393e-08	2.37471e-07	0.999954	1
path:hsa04979	Cholesterol metabolism	50	105324	0.000124943	0.000324565	0.813431	-1.22936	42.6752	52.4632	0.431485	0.965253	0.748438	-1.33612	39.8029	53.1813	0.469493	0.953309	1.19962	1.19962	58.2613	48.5667	0.390856	0.868757	1.19684	1.19684	58.1578	48.5926	0.247041	0.99951	1.07857	1.07857	53.6309	49.7243	0.00157458	0.00301572	0.0339101	0.497858
path:hsa00520	Amino sugar and nucleotide sugar metabolism	48	120794	3.98994e-06	1.6395e-05	0.84824	-1.17891	53.6447	63.2423	0.919561	0.989198	1.11759	1.11759	66.9588	59.9138	0.584066	0.953309	1.02427	1.02427	62.5076	61.0266	0.305142	0.850355	1.08666	1.08666	65.5017	60.2781	0.252111	0.99951	0.933198	-1.07158	58.0012	62.1532	2.58303e-09	1.49683e-08	0.999731	1
path:hsa00514	Other types of O-glycan biosynthesis	22	64159.3	0.128331	0.166683	0.910641	-1.09813	61.1784	67.1816	0.86579	0.989198	1.06624	1.06624	69.4315	65.1183	0.367571	0.953309	1.15561	1.15561	73.9467	63.9896	0.420854	0.868757	0.744684	-1.34285	51.779	69.5315	0.259896	0.99951	1.14802	1.14802	73.5693	64.0839	0.0481108	0.068499	0.808033	1
path:hsa00603	Glycosphingolipid biosynthesis - globo and isoglobo series	15	20225.7	0.000397036	0.000897302	1.13313	1.13313	32.3235	28.5258	0.491819	0.965253	1.32498	1.32498	36.4345	27.4981	0.596588	0.953309	0.785335	-1.27334	24.0305	30.5991	0.287505	0.827574	0.970303	-1.03061	28.5855	29.4604	0.263065	0.99951	0.825642	-1.21118	25.0529	30.3435	0.00421733	0.00750485	0.415541	1
path:hsa00040	Pentose and glucuronate interconversions	34	45282.9	0.99616	0.99616	0.997273	-1.00273	30.6968	30.7808	0.0234241	0.904278	1.49488	1.49488	41.8467	27.9933	0.78298	0.953309	0.988825	-1.0113	30.4883	30.8329	0.000938413	0.0403476	0.727043	-1.37543	23.6583	32.5404	0.263911	0.99951	0.85657	-1.16745	27.1297	31.6725	0.00528975	0.00912583	0.761663	1
path:hsa04920	Adipocytokine signaling pathway	69	195059	0.13365	0.171618	1.06402	1.06402	62.5725	58.8077	0.573198	0.965253	0.81339	-1.22942	50.3243	61.8698	0.696636	0.953309	1.12811	1.12811	65.5124	58.0727	0.941716	0.966529	0.884226	-1.13093	53.9135	60.9725	0.264395	0.99951	1.12741	1.12741	65.4807	58.0807	0.065979	0.0898268	0.150715	1
path:hsa04657	IL-17 signaling pathway	93	442101	1.04956e-09	1.3953e-08	0.757332	-1.32042	93.2542	123.135	0.564387	0.965253	0.846205	-1.18175	102.287	120.877	0.922723	0.979039	0.816676	-1.22448	99.3225	121.618	0.000294104	0.0221558	1.59998	1.59998	167.369	104.606	0.266568	0.99951	1.06927	1.06927	123.563	115.558	8.6251e-18	2.78467e-16	0.188058	1
path:hsa04972	Pancreatic secretion	96	348773	0.869897	0.90182	0.855201	-1.16932	75.9088	88.7613	0.760196	0.989198	1.11832	1.11832	94.1606	84.1983	0.709274	0.953309	1.16701	1.16701	97.3341	83.405	0.898448	0.953283	0.824376	-1.21304	73.6402	89.3285	0.268159	0.99951	1.05453	1.05453	89.9103	85.2609	0.80098	0.822871	0.000963988	0.0726204
path:hsa00120	Primary bile acid biosynthesis	17	10919.4	0.000881787	0.00186247	1.0559	1.0559	14.5054	13.7375	0.105127	0.965253	1.18723	1.18723	15.8966	13.3897	0.127094	0.939189	0.7931	-1.26087	11.4926	14.4907	0.105408	0.493645	0.973252	-1.02748	13.5923	13.9658	0.271182	0.99951	1.00698	1.00698	13.9686	13.8717	0.00505407	0.00878631	0.257146	1
path:hsa05218	Melanoma	72	168952	0.00193525	0.00364472	0.94145	-1.06219	50.338	53.4686	0.684053	0.972302	1.15758	1.15758	59.3005	51.228	0.291331	0.939189	0.838896	-1.19204	45.8052	54.6018	0.385598	0.868757	1.00158	1.00158	52.9093	52.8258	0.272989	0.99951	1.0724	1.0724	55.8594	52.0882	9.42795e-05	0.000219661	0.999499	1
path:hsa03010	Ribosome	28	217708	0.706901	0.753583	0.579639	-1.72521	138.602	239.117	0.533369	0.965253	0.955477	-1.0466	211.143	220.982	0.203415	0.939189	1.15148	1.15148	244.775	212.574	0.0401793	0.336315	1.36732	1.36732	278.968	204.025	0.281669	0.99951	1.0147	1.0147	221.583	218.372	0.115411	0.149902	0.626676	1
path:hsa00280	Valine, leucine and isoleucine degradation	48	100072	4.38733e-05	0.000123942	0.955372	-1.04671	45.6224	47.7536	0.559127	0.965253	0.891493	-1.12171	43.1279	48.3772	0.218537	0.939189	1.24572	1.24572	56.1948	45.1105	0.433018	0.868757	0.913435	-1.09477	43.9921	48.1611	0.288726	0.99951	1.00985	1.00985	47.6994	47.2343	1.47472e-07	5.95154e-07	0.970831	1
path:hsa04330	Notch signaling pathway	50	160415	1.03623e-05	3.54831e-05	0.790019	-1.26579	65.4214	82.8098	0.353439	0.965253	1.06151	1.06151	83.1885	78.368	0.657886	0.953309	1.06284	1.06284	83.2709	78.3474	0.982788	0.987156	1.08662	1.08662	84.7358	77.9812	0.297731	0.99951	1.01124	1.01124	80.044	79.1541	4.01186e-08	1.92911e-07	1	1
path:hsa00061	Fatty acid biosynthesis	13	33194.3	0.180943	0.22418	0.701349	-1.42582	46.7783	66.6976	0.881813	0.989198	0.653399	-1.53046	44.0292	67.3849	0.994365	0.996601	1.29826	1.29826	76.8355	59.1833	0.762471	0.896194	1.15782	1.15782	70.3895	60.7948	0.300834	0.99951	1.26935	1.26935	75.5364	59.5081	0.129444	0.163432	0.339756	1
path:hsa04137	Mitophagy - animal	64	237196	2.48062e-08	2.00222e-07	0.83191	-1.20205	76.6313	92.1149	0.242919	0.965253	0.964521	-1.03678	86.4735	89.6543	0.61247	0.953309	1.2618	1.2618	106.734	84.5892	0.771434	0.896194	0.91439	-1.09362	82.8153	90.5689	0.31	0.99951	1.04846	1.04846	92.4364	88.1636	2.66141e-12	3.16568e-11	1	1
path:hsa04940	Type I diabetes mellitus	45	227814	2.00281e-09	2.51463e-08	0.595218	-1.68006	95.906	161.128	0.945473	0.989244	1.10787	1.10787	160.592	144.956	0.629878	0.953309	0.650711	-1.53678	103.596	159.205	0.000622317	0.0351609	2.13137	2.13137	257.382	120.759	0.317806	0.99951	0.796405	-1.25564	122.94	154.369	6.83539e-12	7.724e-11	0.383417	1
path:hsa04914	Progesterone-mediated oocyte maturation	94	372635	3.51413e-09	3.97096e-08	0.737223	-1.35644	78.8845	107.002	0.553948	0.965253	0.918358	-1.0889	94.6474	103.062	0.458862	0.953309	1.10815	1.10815	109.964	99.2323	0.350056	0.868757	1.28203	1.28203	123.031	95.9657	0.317912	0.99951	0.98755	-1.01261	100.366	101.632	8.04917e-14	1.39932e-12	0.608671	1
path:hsa05213	Endometrial cancer	59	191623	0.00153167	0.00295862	0.88356	-1.13178	66.912	75.73	0.783148	0.989198	1.14382	1.14382	82.2386	71.8983	0.719823	0.953309	0.868136	-1.15189	65.9522	75.9699	0.728922	0.896194	0.956937	-1.045	71.3961	74.6089	0.336418	0.99951	1.16347	1.16347	83.333	71.6247	0.000141197	0.000322328	0.999994	1
path:hsa04710	Circadian rhythm	31	71031.1	1.83878e-06	8.3113e-06	1.03825	1.03825	50.9868	49.1082	0.44435	0.965253	1.12614	1.12614	54.3547	48.2662	0.660067	0.953309	0.860989	-1.16146	43.8235	50.899	0.616749	0.868757	0.926392	-1.07946	46.5265	50.2233	0.339102	0.99951	1.05734	1.05734	51.7282	48.9229	3.74022e-09	2.06168e-08	0.519877	1
path:hsa00500	Starch and sucrose metabolism	35	66652.9	0.901261	0.921651	1.05386	1.05386	42.9416	40.7468	0.731133	0.989198	1.04789	1.04789	42.7487	40.795	0.642145	0.953309	0.839007	-1.19188	35.7048	42.556	0.676859	0.894562	1.06242	1.06242	43.217	40.678	0.341344	0.99951	1.00398	1.00398	41.3168	41.153	0.838136	0.857098	0.0321973	0.497858
path:hsa05320	Autoimmune thyroid disease	54	212287	0.000640422	0.00143302	0.61928	-1.61478	76.6856	123.83	0.91689	0.989198	1.12838	1.12838	125.856	111.538	0.816631	0.953309	0.609966	-1.63944	75.6848	124.08	0.0081294	0.131232	2.20607	2.20607	203.331	92.1689	0.347768	0.99951	0.751301	-1.33102	90.4488	120.389	0.000370723	0.000783023	0.702943	1
path:hsa04658	Th1 and Th2 cell differentiation	95	223985	6.05666e-10	9.77718e-09	0.828402	-1.20714	48.1465	58.1197	0.439539	0.965253	0.977815	-1.02269	55.1245	56.3752	0.716074	0.953309	0.64963	-1.53934	39.208	60.3543	0.0114164	0.143339	1.59654	1.59654	80.0548	50.1426	0.351238	0.99951	1.04418	1.04418	58.0915	55.6335	1.353e-11	1.27408e-10	0.999999	1
path:hsa05210	Colorectal cancer	87	365925	2.89378e-07	1.52092e-06	0.794354	-1.25888	83.8223	105.523	0.656292	0.965253	0.940835	-1.06289	96.336	102.394	0.536912	0.953309	1.24007	1.24007	119.725	96.5468	0.366891	0.868757	0.914365	-1.09365	94.1299	102.946	0.356033	0.99951	1.13599	1.13599	111.899	98.5033	1.54164e-10	1.12391e-09	1	1
path:hsa00140	Steroid hormone biosynthesis	58	36270.5	0.179759	0.22418	1.10491	1.10491	15.0405	13.6124	0.0115453	0.904278	1.72744	1.72744	20.9588	12.1328	0.555547	0.953309	0.836955	-1.19481	12.0241	14.3665	0.00512153	0.0913323	0.656937	-1.52222	9.80272	14.9219	0.356134	0.99951	0.806835	-1.23941	11.664	14.4565	0.02521	0.0379831	0.645402	1
path:hsa01230	Biosynthesis of amino acids	73	254800	2.5043e-10	4.35363e-09	0.605681	-1.65103	65.8828	108.775	0.990655	0.995131	0.753088	-1.32787	79.3765	105.401	0.0729126	0.939189	1.4115	1.4115	130.673	92.5773	0.0830828	0.493645	1.4823	1.4823	135.455	91.3816	0.373445	0.99951	0.871147	-1.14791	89.5947	102.847	1.13734e-11	1.16836e-10	0.898429	1
path:hsa00062	Fatty acid elongation	30	82482.2	0.000145918	0.000366417	0.841576	-1.18825	58.3112	69.2881	0.943635	0.989244	0.89908	-1.11225	61.5643	68.4748	0.86257	0.953309	1.24332	1.24332	79.5468	63.9792	0.199759	0.728154	1.09481	1.09481	72.0867	65.8442	0.393283	0.99951	0.942209	-1.06134	63.9546	67.8773	2.73337e-06	8.46222e-06	0.970005	1
path:hsa03015	mRNA surveillance pathway	92	380353	1.61576e-07	9.3631e-07	0.832523	-1.20117	84.7079	101.748	0.668092	0.965253	1.08856	1.08856	105.186	96.6288	0.505648	0.953309	0.864675	-1.1565	87.3978	101.076	0.333464	0.856395	1.1619	1.1619	110.678	95.2558	0.396918	0.99951	1.06948	1.06948	103.732	96.9924	8.88487e-11	7.17136e-10	0.999763	1
path:hsa05332	Graft-versus-host disease	42	210267	8.82329e-09	8.30859e-08	0.607974	-1.64481	96.7497	159.135	0.989461	0.995131	1.13041	1.13041	161.57	142.93	0.659722	0.953309	0.606852	-1.64785	96.5948	159.173	0.00150841	0.0486999	2.22089	2.22089	261.788	117.875	0.397688	0.99951	0.756191	-1.32242	116.586	154.176	5.97808e-11	5.19633e-10	0.189477	1
path:hsa05144	Malaria	49	85164.8	5.21522e-05	0.000143736	1.07125	1.07125	36.27	33.8577	0.757767	0.989198	0.791981	-1.26266	28.3773	35.8308	0.116797	0.939189	0.800595	-1.24907	28.6345	35.7665	0.76377	0.896194	0.922523	-1.08398	32.1782	34.8806	0.397995	0.99951	1.47427	1.47427	46.2406	31.365	0.000343041	0.00073139	0.892341	1
path:hsa00524	Neomycin, kanamycin and gentamicin biosynthesis	5	10503	0.390907	0.446187	0.590183	-1.69439	41.2181	69.8395	0.601024	0.965253	1.11953	1.11953	70.1032	62.6182	0.753882	0.953309	1.70504	1.70504	95.8092	56.1917	0.285923	0.827574	0.980492	-1.0199	63.1106	64.3663	0.399441	0.99951	0.745034	-1.34222	50.3347	67.5603	0.301384	0.354754	0.444635	1
path:hsa00750	Vitamin B6 metabolism	6	13478.7	0.0395658	0.0576895	0.628353	-1.59146	44.8281	71.3422	0.907023	0.989198	0.721949	-1.38514	50.4845	69.9281	0.812832	0.953309	1.00518	1.00518	66.3126	65.9711	0.863144	0.933352	2.27533	2.27533	119.724	52.6183	0.399529	0.99951	0.694481	-1.43992	48.8479	70.3373	0.028543	0.0421616	0.718806	1
path:hsa05131	Shigellosis	64	690273	5.26995e-07	2.64669e-06	0.77334	-1.29309	218.974	283.154	0.402396	0.965253	0.928931	-1.07651	254.727	274.215	0.672481	0.953309	1.20542	1.20542	312.988	259.65	0.526607	0.868757	1.12216	1.12216	296.106	263.871	0.403824	0.99951	0.992962	-1.00709	268.794	270.699	8.42144e-10	5.28679e-09	1	1
path:hsa04911	Insulin secretion	85	192308	0.131909	0.170351	1.14002	1.14002	52.6073	46.1461	0.350828	0.965253	1.12381	1.12381	52.0234	46.2921	0.699629	0.953309	0.985703	-1.0145	46.8942	47.5744	0.0378734	0.336315	0.774283	-1.29152	38.4672	49.6811	0.408516	0.99951	0.993715	-1.00632	47.1995	47.498	0.0203321	0.0310476	0.7362	1
path:hsa00071	Fatty acid degradation	44	107753	0.264604	0.311461	0.889656	-1.12403	52.1237	58.5886	0.469972	0.965253	0.914514	-1.09348	53.3091	58.2923	0.698717	0.953309	1.3206	1.3206	71.1053	53.8432	0.745647	0.896194	0.872268	-1.14644	51.2873	58.7977	0.408786	0.99951	1.02978	1.02978	58.6527	56.9563	0.269559	0.318955	0.99923	1
path:hsa04130	SNARE interactions in vesicular transport	34	71780.4	0.00130313	0.00262953	1.06909	1.06909	49.0173	45.8495	0.792235	0.989198	1.01536	1.01536	47.0527	46.3406	0.319989	0.939189	1.09156	1.09156	49.8267	45.6471	0.529969	0.868757	0.931526	-1.07351	43.9014	47.1284	0.421187	0.99951	0.898158	-1.11339	42.6172	47.4495	0.0119509	0.0192921	0.980779	1
path:hsa05230	Central carbon metabolism in cancer	65	202405	6.01937e-06	2.30572e-05	0.761921	-1.31247	61.7881	81.0952	0.765785	0.989198	0.959871	-1.04181	74.7343	77.8586	0.41687	0.953309	1.02071	1.02071	78.5081	76.9152	0.168481	0.645367	1.22223	1.22223	90.3803	73.9471	0.436918	0.99951	1.0577	1.0577	80.758	76.3527	1.9019e-08	9.55178e-08	0.98844	1
path:hsa05414	Dilated cardiomyopathy (DCM)	89	540435	0.0215023	0.0332844	0.867578	-1.15263	128.032	147.574	0.815389	0.989198	0.74315	-1.34562	112.547	151.445	0.4051	0.953309	1.21463	1.21463	167.318	137.752	0.553558	0.868757	1.20395	1.20395	166.187	138.035	0.442394	0.99951	1.00504	1.00504	144.244	143.521	0.0127441	0.0202829	0.0226728	0.455291
path:hsa00100	Steroid biosynthesis	19	40903.3	0.000213024	0.000517672	0.769798	-1.29904	42.3734	55.0449	0.953728	0.992912	0.471432	-2.1212	27.6815	58.7179	0.796147	0.953309	1.65795	1.65795	76.9359	46.4043	0.234495	0.752462	1.14006	1.14006	58.2341	51.0797	0.442661	0.99951	1.11737	1.11737	57.328	51.3062	8.34241e-06	2.44855e-05	0.102582	0.85865
path:hsa04962	Vasopressin-regulated water reabsorption	44	168219	0.00137537	0.00275073	0.862373	-1.15959	81.7236	94.766	0.62879	0.965253	0.91119	-1.09747	85.4915	93.8241	0.77732	0.953309	1.32149	1.32149	114.428	86.59	0.213155	0.744133	0.975682	-1.02492	90.3559	92.608	0.442732	0.99951	0.954724	-1.04742	88.789	92.9997	0.00770482	0.0130924	0.986229	1
path:hsa00785	Lipoic acid metabolism	3	1166.52	0.367014	0.421041	1.43256	1.43256	10.1403	7.07846	0.481564	0.965253	1.05382	1.05382	8.01843	7.60894	0.149476	0.939189	1.18961	1.18961	8.81481	7.40985	0.979843	0.987156	0.676243	-1.47876	5.56095	8.22331	0.460134	0.99951	0.727801	-1.374	5.91967	8.13363	0.641348	0.693515	0.23381	1
path:hsa00670	One carbon pool by folate	21	41470.9	0.0203286	0.0316845	0.831792	-1.20222	43.489	52.2835	0.796143	0.989198	0.721969	-1.3851	38.625	53.4995	0.182752	0.939189	1.81254	1.81254	78.776	43.4617	0.742506	0.896194	0.993358	-1.00669	50.2558	50.5918	0.460845	0.99951	0.785754	-1.27266	41.4771	52.7864	0.133998	0.168242	0.428313	1
path:hsa03430	Mismatch repair	23	40798	6.21142e-06	2.33963e-05	0.662698	-1.50898	35.6792	53.8393	0.480611	0.965253	0.917274	-1.09019	46.8286	51.0519	0.177053	0.939189	1.61846	1.61846	72.3138	44.6806	0.787256	0.905829	1.09889	1.09889	54.1024	49.2335	0.463348	0.99951	0.806272	-1.24028	42.1124	52.231	2.4182e-05	6.35481e-05	0.999657	1
path:hsa05330	Allograft rejection	39	208736	2.68131e-06	1.12218e-05	0.603163	-1.65793	103.161	171.034	0.793653	0.989198	1.13465	1.13465	173.976	153.33	0.915469	0.975924	0.608366	-1.64375	103.934	170.841	0.00107118	0.0403476	2.22468	2.22468	281.378	126.48	0.467604	0.99951	0.753859	-1.32651	124.848	165.612	5.14916e-08	2.28179e-07	0.349654	1
path:hsa00982	Drug metabolism - cytochrome P450	70	127667	0.250518	0.296425	0.694206	-1.4405	36.4117	52.4509	0.11725	0.965253	1.03134	1.03134	50.4699	48.9364	0.47456	0.953309	1.61261	1.61261	70.7424	43.8683	0.00495867	0.0913323	0.836901	-1.19488	42.6013	50.9036	0.469442	0.99951	0.91877	-1.08841	45.9902	50.0563	0.0161216	0.025302	0.571331	1
path:hsa05412	Arrhythmogenic right ventricular cardiomyopathy (ARVC)	72	517595	0.0371281	0.0548428	0.805681	-1.24119	146.458	181.782	0.872687	0.989198	0.760147	-1.31554	139.503	183.521	0.187439	0.939189	1.23489	1.23489	206.075	166.878	0.21989	0.75067	1.20013	1.20013	201.614	167.993	0.471915	0.99951	1.03762	1.03762	179.936	173.413	0.0169703	0.0264502	0.445086	1
path:hsa03030	DNA replication	36	88877.3	7.09776e-12	1.60409e-10	0.712745	-1.40303	51.4011	72.1171	0.374917	0.965253	0.884111	-1.13108	61.5224	69.5867	0.0873686	0.939189	1.51685	1.51685	93.4466	61.6057	0.385905	0.868757	1.19662	1.19662	78.2613	65.402	0.472213	0.99951	0.776273	-1.28821	55.2379	71.1579	2.13134e-13	2.83343e-12	0.999249	1
path:hsa00440	Phosphonate and phosphinate metabolism	6	9916.38	0.44671	0.502271	0.919892	-1.08708	38.1618	41.4851	0.506308	0.965253	1.16067	1.16067	45.9039	39.5496	0.767399	0.953309	1.40481	1.40481	53.0501	37.7631	0.682196	0.896194	0.829407	-1.20568	35.0527	42.2624	0.477737	0.99951	0.741918	-1.34786	31.9337	43.0421	0.921358	0.925453	0.867679	1
path:hsa05215	Prostate cancer	99	568505	5.31145e-05	0.000144625	0.753491	-1.32716	113.966	151.251	0.380299	0.965253	0.911368	-1.09725	133.414	146.389	0.548708	0.953309	1.16541	1.16541	162.212	139.19	0.90367	0.954343	1.15009	1.15009	160.557	139.604	0.482081	0.99951	1.04408	1.04408	148.821	142.537	2.70033e-06	8.46222e-06	0.999993	1
path:hsa05100	Bacterial invasion of epithelial cells	74	793289	0.00036654	0.000836749	0.764306	-1.30838	212.051	277.443	0.975385	0.995131	0.866595	-1.15394	235.377	271.611	0.504078	0.953309	1.27518	1.27518	319.526	250.574	0.522227	0.868757	1.03353	1.03353	271.41	262.603	0.483296	0.99951	1.09194	1.09194	283.459	259.591	3.6458e-05	8.85968e-05	0.999584	1
path:hsa04520	Adherens junction	72	718158	9.52773e-06	3.31272e-05	0.792644	-1.2616	202.161	255.046	0.318403	0.965253	0.834744	-1.19797	211.045	252.825	0.314124	0.939189	1.30646	1.30646	300.943	230.351	0.555471	0.868757	1.05426	1.05426	254.966	241.845	0.492502	0.99951	1.0452	1.0452	253.23	242.279	1.99307e-07	7.50722e-07	0.803395	1
path:hsa05132	Salmonella infection	85	760236	3.75084e-12	9.41879e-11	0.804681	-1.24273	184.25	228.972	0.712657	0.9836	0.860956	-1.1615	194.853	226.321	0.0784585	0.939189	1.24451	1.24451	261.061	209.769	0.101319	0.493645	1.12185	1.12185	240.966	214.793	0.497572	0.99951	0.994224	-1.00581	219.01	220.282	2.71111e-18	1.02118e-16	0.991261	1
path:hsa00980	Metabolism of xenobiotics by cytochrome P450	74	129417	0.00549755	0.00934171	0.668731	-1.49537	34.5433	51.6549	0.0670039	0.965253	0.97549	-1.02513	47.2822	48.4702	0.22406	0.939189	1.65323	1.65323	70.5257	42.6593	0.0395604	0.336315	0.907805	-1.10156	44.6083	49.1387	0.498088	0.99951	0.897717	-1.11394	44.2035	49.2399	0.00925329	0.015423	0.244575	1
path:hsa05216	Thyroid cancer	37	152860	0.000272798	0.000642212	0.800403	-1.24937	83.6431	104.501	0.253677	0.965253	1.1291	1.1291	110.431	97.8043	0.875131	0.954972	0.940128	-1.06368	95.4658	101.545	0.746001	0.896194	1.08095	1.08095	106.723	98.7311	0.499443	0.99951	1.06379	1.06379	105.385	99.0657	2.58275e-05	6.70921e-05	1	1
path:hsa03440	Homologous recombination	42	70907.8	4.14292e-08	2.92593e-07	0.846016	-1.18201	37.1135	43.8685	0.334115	0.965253	1.14112	1.14112	47.1859	41.3504	0.310833	0.939189	1.27043	1.27043	51.244	40.3359	0.387722	0.868757	0.955522	-1.04655	40.9911	42.8991	0.509715	0.99951	0.816908	-1.22413	36.0531	44.1336	2.21407e-08	1.08778e-07	0.999336	1
path:hsa05032	Morphine addiction	91	123242	0.610303	0.659945	1.16304	1.16304	31.4655	27.0545	0.668673	0.965253	1.06043	1.06043	29.2712	27.6031	0.092972	0.939189	0.849209	-1.17757	24.4618	28.8055	0.124581	0.511914	0.925712	-1.08025	26.2514	28.3581	0.511216	0.99951	1.01332	1.01332	28.2337	27.8625	0.216994	0.259475	0.234349	1
path:hsa04146	Peroxisome	83	163890	1.82908e-14	1.37791e-12	0.806134	-1.24049	39.9714	49.5841	0.155457	0.965253	1.00371	1.00371	47.8029	47.6262	0.27965	0.939189	1.02253	1.02253	48.5167	47.4478	0.553145	0.868757	1.10438	1.10438	51.56	46.687	0.512973	0.99951	1.0744	1.0744	50.4569	46.9628	6.49181e-21	7.33575e-19	0.999573	1
path:hsa04213	Longevity regulating pathway - multiple species	62	209630	8.38783e-06	3.00897e-05	0.820857	-1.21824	68.0277	82.8739	0.0894622	0.965253	1.07985	1.07985	84.9288	78.6486	0.895253	0.963462	0.872682	-1.14589	71.5534	81.9925	0.755277	0.896194	1.11099	1.11099	86.8456	78.1694	0.526183	0.99951	1.1327	1.1327	88.1679	77.8389	1.54008e-07	6.10627e-07	0.899427	1
path:hsa05219	Bladder cancer	41	118562	1.5693e-06	7.238e-06	0.855398	-1.16905	58.917	68.8767	0.506662	0.965253	0.991262	-1.00882	66.4164	67.0018	0.517332	0.953309	0.776463	-1.28789	54.364	70.0149	0.56479	0.868757	1.27685	1.27685	80.921	63.3757	0.531142	0.99951	1.13277	1.13277	73.8053	65.1546	1.55608e-08	7.99258e-08	0.991568	1
path:hsa04727	GABAergic synapse	88	133936	0.758155	0.796945	1.11093	1.11093	34.4473	31.0076	0.794629	0.989198	1.06967	1.06967	33.4379	31.2599	0.292034	0.939189	0.825761	-1.211	27.1179	32.8399	0.401446	0.868757	0.927925	-1.07767	29.8412	32.1591	0.533691	0.99951	1.07761	1.07761	33.6333	31.2111	0.646852	0.696136	0.0280151	0.487033
path:hsa05204	Chemical carcinogenesis	81	145398	0.127699	0.166683	0.787782	-1.26939	37.4581	47.5488	0.0570101	0.965253	1.02474	1.02474	46.4274	45.3065	0.623692	0.953309	1.442	1.442	60.3225	41.8327	0.053507	0.377893	0.865189	-1.15582	40.4842	46.7923	0.53515	0.99951	0.930437	-1.07476	42.9611	46.173	0.141744	0.174099	0.49956	1
path:hsa04961	Endocrine and other factor-regulated calcium reabsorption	50	184611	0.940431	0.948828	0.986345	-1.01384	80.3882	81.5011	0.648363	0.965253	1.14195	1.14195	90.2538	79.0347	0.261829	0.939189	0.829198	-1.20598	69.7797	84.1532	0.587192	0.868757	0.975305	-1.02532	79.6648	81.6819	0.535721	0.99951	1.07853	1.07853	86.306	80.0216	0.753539	0.791924	0.347035	1
path:hsa00270	Cysteine and methionine metabolism	44	135865	0.0354542	0.0534176	0.697644	-1.4334	61.9769	88.8374	0.38245	0.965253	0.955042	-1.04707	80.4361	84.2226	0.462214	0.953309	1.19328	1.19328	95.8909	80.3589	0.327349	0.850355	1.33874	1.33874	104.649	78.1694	0.536735	0.99951	0.86745	-1.1528	74.3736	85.7382	0.0184362	0.0283441	0.166021	1
path:hsa00860	Porphyrin and chlorophyll metabolism	43	43431.6	0.0851883	0.115979	0.95065	-1.05191	23.3993	24.614	0.0220242	0.904278	1.40841	1.40841	31.7324	22.5307	0.940605	0.984151	1.19864	1.19864	28.0958	23.4398	0.0193538	0.218698	0.731077	-1.36785	18.8298	25.7563	0.538583	0.99951	0.775947	-1.28875	19.7978	25.5143	0.00667195	0.0114232	0.694121	1
path:hsa00650	Butanoate metabolism	28	54271.2	0.735662	0.776914	0.991286	-1.00879	43.1651	43.5445	0.182155	0.965253	0.717325	-1.39407	33.0496	46.0734	0.171072	0.939189	1.54632	1.54632	60.5956	39.1869	0.604777	0.868757	0.83024	-1.20447	37.3578	44.9963	0.539014	0.99951	0.991573	-1.0085	43.1751	43.542	0.525826	0.582532	0.0482118	0.565248
path:hsa04925	Aldosterone synthesis and secretion	96	250980	0.192999	0.234504	1.04561	1.04561	58.366	55.8198	0.935536	0.989244	1.04309	1.04309	58.2543	55.8478	0.863065	0.953309	1.04009	1.04009	58.1211	55.8811	0.225766	0.75067	0.818001	-1.22249	47.8178	58.4569	0.550718	0.99951	1.06194	1.06194	59.0862	55.6398	0.520822	0.579831	0.000934833	0.0726204
path:hsa05134	Legionellosis	55	378242	2.38886e-09	2.84149e-08	0.620015	-1.61286	121.117	195.346	0.204727	0.965253	0.748226	-1.3365	142.216	190.071	0.861037	0.953309	1.1254	1.1254	198.165	176.084	0.123711	0.511914	1.41013	1.41013	235.234	166.817	0.553928	0.99951	1.18134	1.18134	205.768	174.183	2.09644e-13	2.83343e-12	0.8177	1
path:hsa04950	Maturity onset diabetes of the young	26	29066.9	0.889147	0.913397	0.977741	-1.02277	24.1962	24.747	0.0975444	0.965253	1.31909	1.31909	30.5487	23.1589	0.548554	0.953309	1.03917	1.03917	25.4028	24.4454	0.0110656	0.143339	0.593056	-1.68618	15.9056	26.8197	0.558038	0.99951	1.12983	1.12983	27.131	24.0133	0.114583	0.149686	0.57281	1
path:hsa03410	Base excision repair	34	98955.3	1.83035e-07	1.00892e-06	0.833668	-1.19952	62.5834	75.0699	0.37909	0.965253	0.989341	-1.01077	71.9524	72.7276	0.28471	0.939189	1.19454	1.19454	83.444	69.8547	0.482978	0.868757	1.13255	1.13255	80.0693	70.6984	0.566555	0.99951	0.869843	-1.14963	64.8139	74.5123	1.31089e-07	5.48632e-07	0.998632	1
path:hsa04973	Carbohydrate digestion and absorption	43	108417	0.0945024	0.126376	0.9296	-1.07573	53.521	57.5742	0.269895	0.965253	1.33699	1.33699	71.1002	53.1794	0.0202249	0.939189	0.833049	-1.20041	48.9203	58.7243	0.739727	0.896194	0.819541	-1.2202	48.2619	58.8889	0.571784	0.99951	1.11837	1.11837	62.0143	55.4508	0.119876	0.153931	0.0777269	0.675626
path:hsa00900	Terpenoid backbone biosynthesis	22	45366.1	7.65636e-06	2.83662e-05	0.835005	-1.1976	42.2492	50.5976	0.675396	0.966073	0.727556	-1.37447	37.6492	51.7475	0.465364	0.953309	1.22242	1.22242	57.2632	46.844	0.515373	0.868757	1.17998	1.17998	55.7278	47.2279	0.572887	0.99951	1.07315	1.07315	51.75	48.2224	2.30888e-07	8.55421e-07	0.967882	1
path:hsa04978	Mineral absorption	51	340689	0.134629	0.171899	0.901206	-1.10962	136.432	151.388	0.352532	0.965253	0.745427	-1.34151	116.554	156.358	0.26316	0.939189	0.935158	-1.06934	140.598	150.347	0.458061	0.868757	1.2357	1.2357	175.119	141.717	0.574358	0.99951	1.21879	1.21879	173.283	142.176	0.106104	0.140215	0.281348	1
path:hsa05211	Renal cell carcinoma	68	267486	8.08531e-06	2.94723e-05	0.839777	-1.19079	80.9135	96.3512	0.358049	0.965253	1.10684	1.10684	101.068	91.3126	0.723536	0.953309	1.01141	1.01141	94.1131	93.0513	0.636861	0.868757	0.968695	-1.03232	90.9132	93.8513	0.574374	0.99951	1.08238	1.08238	99.3104	91.752	2.47696e-07	9.02893e-07	0.999971	1
path:hsa05410	Hypertrophic cardiomyopathy (HCM)	83	527779	0.00245118	0.00446747	0.868324	-1.15164	134.24	154.597	0.651016	0.965253	0.73667	-1.35746	117.052	158.893	0.398786	0.953309	1.2309	1.2309	177.103	143.881	0.722872	0.896194	1.19883	1.19883	173.553	144.768	0.58257	0.99951	1.00127	1.00127	150.678	150.487	0.00132169	0.00255302	0.0203318	0.455291
path:hsa00260	Glycine, serine and threonine metabolism	39	46867.9	0.00300723	0.00526849	1.02515	1.02515	27.1912	26.5242	0.652458	0.965253	0.914136	-1.09393	24.7944	27.1234	0.579015	0.953309	1.07285	1.07285	28.1888	26.2748	0.236217	0.752462	1.04228	1.04228	27.5517	26.434	0.58288	0.99951	0.949137	-1.05359	25.5617	26.9315	0.000767423	0.00154855	0.994546	1
path:hsa04064	NF-kappa B signaling pathway	95	213436	2.36753e-10	4.35363e-09	1.03103	1.03103	49.8802	48.3791	0.0914562	0.965253	1.01823	1.01823	49.3866	48.5026	0.645485	0.953309	0.895884	-1.11622	44.5385	49.7146	0.111398	0.493645	1.00723	1.00723	48.9607	48.609	0.58708	0.99951	1.05062	1.05062	50.6309	48.1915	4.41578e-15	9.07242e-14	0.999793	1
path:hsa04974	Protein digestion and absorption	90	284020	0.0182629	0.0290664	0.758792	-1.31788	54.0495	71.231	0.594339	0.965253	1.02622	1.02622	69.2092	67.441	0.319231	0.939189	0.729852	-1.37014	52.3061	71.6668	0.710203	0.896194	0.772329	-1.29479	54.8577	71.0289	0.590534	0.99951	1.88438	1.88438	108.551	57.6056	0.139433	0.173989	0.364904	1
path:hsa04918	Thyroid hormone synthesis	74	303684	0.540977	0.592985	0.987617	-1.01254	90.5289	91.664	0.1679	0.965253	1.2003	1.2003	105.525	87.9151	0.376377	0.953309	0.866966	-1.15345	81.4396	93.9363	0.503803	0.868757	0.936347	-1.06798	86.7208	92.616	0.594088	0.99951	1.02106	1.02106	92.971	91.0535	0.415122	0.466754	0.011332	0.365863
path:hsa04927	Cortisol synthesis and secretion	64	137941	0.181526	0.22418	1.06953	1.06953	49.5136	46.2947	0.670552	0.965253	0.874093	-1.14404	42.0884	48.151	0.373417	0.953309	1.34713	1.34713	59.1273	43.8912	0.0310142	0.300439	0.785573	-1.27296	38.5258	49.0416	0.595611	0.99951	0.960336	-1.0413	45.4371	47.3138	0.0496381	0.0698809	0.377231	1
path:hsa03460	Fanconi anemia pathway	54	66249.8	6.91511e-13	2.23259e-11	0.933445	-1.0713	27.3117	29.259	0.10159	0.965253	1.09801	1.09801	31.0896	28.3145	0.20246	0.939189	0.894963	-1.11737	26.3916	29.489	0.610979	0.868757	1.21345	1.21345	33.5974	27.6876	0.598326	0.99951	0.877011	-1.14024	25.9574	29.5976	4.18661e-15	9.07242e-14	0.999853	1
path:hsa03018	RNA degradation	78	315611	9.9222e-10	1.3953e-08	0.757171	-1.32071	78.5035	103.68	0.487425	0.965253	1.01075	1.01075	99.4915	98.433	0.163893	0.939189	0.986041	-1.01416	97.54	98.9209	0.324154	0.850355	1.11031	1.11031	107.162	96.5154	0.599856	0.99951	1.15524	1.15524	110.527	95.6742	6.37728e-11	5.33802e-10	0.424944	1
path:hsa01210	2-Oxocarboxylic acid metabolism	18	58716.4	0.00290558	0.00513017	0.794593	-1.25851	66.284	83.4188	0.498202	0.965253	0.847198	-1.18036	69.9053	82.5135	0.138742	0.939189	1.18031	1.18031	91.1291	77.2075	0.773264	0.896194	1.17556	1.17556	90.8452	77.2785	0.603392	0.99951	1.02835	1.02835	81.7958	79.5409	0.000909143	0.00181829	0.0500219	0.565248
path:hsa04720	Long-term potentiation	67	194522	0.216361	0.258717	0.988605	-1.01153	64.3571	65.0989	0.662531	0.965253	1.14337	1.14337	72.1925	63.14	0.478676	0.953309	0.995679	-1.00434	64.7258	65.0067	0.614018	0.868757	0.874376	-1.14367	58.2548	66.6244	0.603833	0.99951	1.00524	1.00524	65.2224	64.8825	0.756883	0.791924	0.731957	1
path:hsa00601	Glycosphingolipid biosynthesis - lacto and neolacto series	28	46521.5	0.00148631	0.00289573	1.12201	1.12201	38.1434	33.9957	0.244566	0.965253	1.13224	1.13224	38.4146	33.9279	0.797721	0.953309	0.941964	-1.06161	33.1894	35.2342	0.828056	0.914974	0.787492	-1.26985	28.6419	36.3711	0.60608	0.99951	1.03294	1.03294	35.737	34.5973	0.00954579	0.0157471	0.357313	1
path:hsa03060	Protein export	23	136616	6.6133e-08	4.3959e-07	0.666242	-1.50096	111.978	168.074	0.397366	0.965253	0.946026	-1.05705	150.008	158.566	0.828069	0.953309	1.05298	1.05298	163.433	155.21	0.186035	0.700732	1.34765	1.34765	197.643	146.657	0.61028	0.99951	1.03495	1.03495	161.21	155.765	1.18742e-10	8.94527e-10	0.999999	1
path:hsa04664	Fc epsilon RI signaling pathway	68	191171	2.01343e-05	6.31994e-05	0.874802	-1.14312	59.7318	68.2803	0.213979	0.965253	1.16564	1.16564	75.1094	64.4359	0.959211	0.989871	1.099	1.099	71.7409	65.2781	0.715832	0.896194	0.862623	-1.15925	59.0477	68.4514	0.610294	0.99951	1.01229	1.01229	67.2233	66.4075	1.08207e-06	3.5963e-06	1	1
path:hsa01523	Antifolate resistance	33	74153.9	0.000282941	0.000659223	0.918576	-1.08864	49.8563	54.2757	0.348715	0.965253	0.75935	-1.31692	42.5931	56.0915	0.670463	0.953309	1.69214	1.69214	79.3607	46.8996	0.940027	0.966529	0.836272	-1.19578	46.1616	55.1993	0.614366	0.99951	0.898965	-1.11239	48.9872	54.4929	7.34005e-05	0.000176474	0.269024	1
path:hsa00450	Selenocompound metabolism	17	24879.7	0.00199175	0.00372012	1.049	1.049	33.4271	31.8658	0.418109	0.965253	1.62134	1.62134	46.405	28.6213	0.878912	0.954972	0.575787	-1.73675	20.2454	35.1612	0.443596	0.868757	0.915659	-1.09211	29.9697	32.7302	0.617067	0.99951	0.948678	-1.0541	30.8432	32.5118	0.0106176	0.0173882	0.975543	1
path:hsa00410	beta-Alanine metabolism	32	57553.6	0.0499799	0.0719455	0.820737	-1.21842	38.1742	46.5121	0.751014	0.989198	0.880658	-1.13551	40.4584	45.9411	0.706114	0.953309	1.46073	1.46073	59.979	41.0609	0.631931	0.868757	0.975837	-1.02476	43.9735	45.0623	0.621968	0.99951	0.91218	-1.09627	41.6376	45.6463	0.308936	0.361759	0.872177	1
path:hsa03022	Basal transcription factors	45	66740.6	2.56863e-05	7.6383e-05	1.04995	1.04995	33.6667	32.0652	0.119865	0.965253	1.18235	1.18235	36.9437	31.246	0.83546	0.953309	0.752753	-1.32846	25.6465	34.0703	0.382002	0.868757	1.06978	1.06978	34.1686	31.9398	0.623748	0.99951	0.966134	-1.03505	31.5021	32.6064	3.25558e-05	8.17512e-05	0.999913	1
path:hsa02010	ABC transporters	45	63903.3	0.237248	0.2822	1.30694	1.30694	34.7723	26.6059	0.940978	0.989244	0.765959	-1.30555	22.6922	29.6259	0.723257	0.953309	0.599938	-1.66684	18.4152	30.6952	0.697462	0.896194	1.60005	1.60005	40.3426	25.2133	0.629753	0.99951	0.859511	-1.16345	24.9736	29.0556	0.799375	0.822871	0.516985	1
path:hsa05416	Viral myocarditis	60	681206	5.63007e-07	2.76608e-06	0.718734	-1.39134	227.284	316.228	0.985764	0.995131	0.883672	-1.13164	270.004	305.548	0.808957	0.953309	1.08514	1.08514	318.425	293.442	0.00525363	0.0913323	1.46185	1.46185	399.382	273.203	0.634944	0.99951	0.912194	-1.09626	277.1	303.774	1.08504e-08	5.70277e-08	0.96469	1
path:hsa05212	Pancreatic cancer	75	266455	7.00331e-08	4.52214e-07	0.872727	-1.14583	75.2356	86.2075	0.542067	0.965253	0.986326	-1.01386	83.0916	84.2435	0.397332	0.953309	1.10494	1.10494	90.9211	82.2861	0.417129	0.868757	1.03316	1.03316	86.2272	83.4596	0.643809	0.99951	1.0086	1.0086	84.5901	83.8689	2.58117e-10	1.82295e-09	1	1
path:hsa00512	Mucin type O-glycan biosynthesis	31	61986.4	0.887245	0.913397	1.18892	1.18892	46.4432	39.0635	0.666171	0.965253	1.27146	1.27146	48.89	38.4518	0.290388	0.939189	0.971522	-1.02931	39.6105	40.7716	0.10775	0.493645	0.551443	-1.81343	24.5583	44.5347	0.650365	0.99951	1.08325	1.08325	43.195	39.8755	0.551386	0.607869	0.282676	1
path:hsa05146	Amoebiasis	94	448044	0.00143611	0.00282226	0.932057	-1.0729	91.8643	98.5608	0.495892	0.965253	0.785501	-1.27307	79.7905	101.579	0.66592	0.953309	0.858043	-1.16544	85.8578	100.062	0.561415	0.868757	0.856634	-1.16736	85.7417	100.091	0.658603	0.99951	1.66469	1.66469	142.853	85.8136	0.0077793	0.0131203	0.413709	1
path:hsa04713	Circadian entrainment	96	190562	0.798367	0.831479	1.09643	1.09643	44.7711	40.8335	0.725725	0.988035	1.1596	1.1596	46.7707	40.3336	0.968292	0.9947	0.819997	-1.21952	35.4037	43.1754	0.913509	0.95762	0.861908	-1.16022	36.8924	42.8032	0.664978	0.99951	1.08076	1.08076	44.2673	40.9595	0.993453	0.993453	0.368738	1
path:hsa04912	GnRH signaling pathway	93	265685	0.0110097	0.0182956	0.98632	-1.01387	61.2933	62.1435	0.0438341	0.904278	1.10833	1.10833	67.2304	60.6592	0.668455	0.953309	0.890405	-1.12308	56.4181	63.3623	0.12241	0.511914	0.86678	-1.1537	55.1877	63.6699	0.667867	0.99951	1.16167	1.16167	69.7376	60.0324	0.0218633	0.0331617	0.999988	1
path:hsa00983	Drug metabolism - other enzymes	79	226370	1.82187e-05	5.79919e-05	0.80989	-1.23474	59.8619	73.9137	0.0277871	0.904278	0.989023	-1.0111	70.4775	71.2598	0.576395	0.953309	1.28008	1.28008	86.1901	67.3316	0.320722	0.850355	0.987334	-1.01283	70.381	71.2839	0.676861	0.99951	0.95648	-1.0455	68.606	71.7276	1.81891e-05	4.95271e-05	0.392926	1
path:hsa00511	Other glycan degradation	18	38196.4	0.0144534	0.02367	0.979989	-1.02042	45.9314	46.8693	0.548924	0.965253	0.858597	-1.16469	41.2473	48.0403	0.951561	0.986901	1.00405	1.00405	46.8328	46.6439	0.455764	0.868757	1.07611	1.07611	49.4815	45.9817	0.682402	0.99951	1.08812	1.08812	49.9155	45.8732	0.078321	0.10536	0.999978	1
path:hsa00330	Arginine and proline metabolism	50	148159	0.00276545	0.0049212	0.930336	-1.07488	63.672	68.4398	0.347841	0.965253	0.905854	-1.10393	62.3058	68.7813	0.807029	0.953309	0.922208	-1.08435	63.2199	68.5528	0.608166	0.868757	1.22862	1.22862	79.2897	64.5353	0.691393	0.99951	1.02714	1.02714	68.9436	67.1218	0.00182167	0.00343082	0.889679	1
path:hsa04971	Gastric acid secretion	75	415784	0.0726428	0.100105	0.980356	-1.02004	123.486	125.96	0.531107	0.965253	0.906963	-1.10258	115.95	127.844	0.725924	0.953309	1.18418	1.18418	143.296	121.008	0.108122	0.493645	0.975376	-1.02525	122.981	126.086	0.692654	0.99951	0.96192	-1.03959	121.614	126.428	0.14107	0.174099	0.0714364	0.645785
path:hsa05231	Choline metabolism in cancer	100	320329	0.000848996	0.00181012	0.934098	-1.07055	67.809	72.593	0.850141	0.989198	1.16611	1.16611	80.8496	69.3329	0.273935	0.939189	0.981969	-1.01836	70.5991	71.8955	0.945146	0.966529	0.794381	-1.25884	59.347	74.7085	0.696104	0.99951	1.1425	1.1425	79.5763	69.6512	0.000467312	0.000968923	0.999999	1
path:hsa03420	Nucleotide excision repair	47	93460.7	5.02159e-09	5.15855e-08	0.806222	-1.24035	41.9292	52.0071	0.315444	0.965253	1.01032	1.01032	50.4033	49.8885	0.447447	0.953309	1.06504	1.06504	52.5593	49.3495	0.236393	0.752462	1.24915	1.24915	59.4827	47.6187	0.700347	0.99951	0.892147	-1.12089	45.583	51.0936	2.79545e-10	1.91446e-09	0.999256	1
path:hsa04622	RIG-I-like receptor signaling pathway	70	108952	1.60878e-08	1.3984e-07	1.04872	1.04872	34.7174	33.1045	0.8442	0.989198	0.865979	-1.15476	29.7444	34.3477	0.478552	0.953309	0.88997	-1.12363	30.4185	34.1792	0.0830176	0.493645	1.16654	1.16654	37.7369	32.3496	0.702899	0.99951	1.04113	1.04113	34.5181	33.1543	1.23192e-11	1.21049e-10	0.27972	1
path:hsa05223	Non-small cell lung cancer	67	191014	0.000136758	0.000347273	0.97742	-1.0231	61.9668	63.3983	0.339775	0.965253	1.15909	1.15909	70.8967	61.1658	0.788715	0.953309	0.871403	-1.14757	56.4478	64.778	0.320877	0.850355	0.926306	-1.07956	59.3355	64.0561	0.703902	0.99951	1.07644	1.07644	66.913	62.1617	1.89448e-05	5.09706e-05	0.999971	1
path:hsa04970	Salivary secretion	90	227384	0.342284	0.398743	0.905668	-1.10416	53.5819	59.1629	0.710168	0.9836	1.53127	1.53127	80.348	52.4714	0.760027	0.953309	0.724263	-1.38071	44.4949	61.4347	0.552749	0.868757	0.836486	-1.19548	50.1968	60.0092	0.706246	0.99951	1.07797	1.07797	61.6119	57.1554	0.630017	0.684538	0.266171	1
path:hsa04662	B cell receptor signaling pathway	70	263282	1.90468e-07	1.0249e-06	0.906167	-1.10355	78.4435	86.5663	0.0399521	0.904278	1.07474	1.07474	89.9457	83.6907	0.758511	0.953309	1.02049	1.02049	86.3281	84.5951	0.982043	0.987156	0.853321	-1.17189	74.6731	87.5088	0.709812	0.99951	1.15751	1.15751	95.3181	82.3476	5.05738e-08	2.28179e-07	0.998528	1
path:hsa01521	EGFR tyrosine kinase inhibitor resistance	79	219093	0.000794012	0.00170902	1.04169	1.04169	61.7159	59.246	0.242312	0.965253	1.1742	1.1742	67.785	57.7287	0.986812	0.996601	0.860848	-1.16165	52.8992	61.4502	0.897476	0.953283	0.870581	-1.14866	53.3904	61.3274	0.714412	0.99951	1.06721	1.06721	62.9093	58.9476	0.000412222	0.000862612	1	1
path:hsa00232	Caffeine metabolism	5	3775.75	0.351198	0.40703	1.19514	1.19514	19.6689	16.4574	0.51146	0.965253	2.53904	2.53904	33.1982	13.0751	0.748972	0.953309	0.940319	-1.06347	16.2734	17.3063	0.584004	0.868757	0.261466	-3.82459	5.24583	20.0632	0.717537	0.99951	0.597541	-1.67353	11.1122	18.5966	0.865604	0.8812	0.358152	1
path:hsa00250	Alanine, aspartate and glutamate metabolism	35	64641	0.0196914	0.0311207	0.801509	-1.24765	39.5563	49.3523	0.0262123	0.904278	0.999817	-1.00018	47.3862	47.3949	0.0480933	0.939189	1.2599	1.2599	56.7602	45.0514	0.158698	0.618376	1.1378	1.1378	52.4778	46.122	0.720117	0.99951	0.831584	-1.20252	40.7852	49.0451	0.000983602	0.00194995	0.750038	1
path:hsa04012	ErbB signaling pathway	86	211829	0.0618168	0.0873163	0.972898	-1.02786	51.8563	53.3008	0.940924	0.989244	1.06909	1.06909	55.9021	52.2894	0.862642	0.953309	0.905017	-1.10495	48.9058	54.0385	0.61787	0.868757	0.833537	-1.19971	45.7092	54.8376	0.721772	0.99951	1.23902	1.23902	62.6864	50.5933	0.128609	0.163289	0.9913	1
path:hsa05220	Chronic myeloid leukemia	76	247642	1.61352e-07	9.3631e-07	0.90467	-1.10538	68.6891	75.9272	0.358904	0.965253	1.03147	1.03147	76.3427	74.0138	0.550099	0.953309	0.998328	-1.00167	74.3799	74.5045	0.475793	0.868757	0.977386	-1.02314	73.126	74.8179	0.721934	0.99951	1.09196	1.09196	79.8601	73.1344	1.70993e-09	1.04444e-08	1	1
path:hsa00740	Riboflavin metabolism	8	17588.1	0.0362713	0.0539297	0.839735	-1.19085	46.0874	54.8832	0.693673	0.977117	0.94826	-1.05456	50.9022	53.6796	0.621321	0.953309	1.22883	1.22883	62.4235	50.7992	0.831257	0.914974	1.00342	1.00342	53.2692	53.0878	0.726456	0.99951	0.995629	-1.00439	52.9382	53.1706	0.0800403	0.107036	0.842054	1
path:hsa00562	Inositol phosphate metabolism	73	145959	1.71651e-07	9.69828e-07	1.1159	1.1159	46.4303	41.6079	0.370933	0.965253	0.825999	-1.21066	36.4326	44.1073	0.0631649	0.939189	1.17827	1.17827	48.4348	41.1067	0.615439	0.868757	0.940708	-1.06303	40.5288	43.0833	0.733728	0.99951	0.955273	-1.04682	41.0353	42.9566	5.11048e-08	2.28179e-07	0.999938	1
path:hsa05323	Rheumatoid arthritis	93	236314	2.42422e-13	9.13122e-12	0.823671	-1.21408	51.8892	62.9975	0.575656	0.965253	0.863564	-1.15799	53.9562	62.4808	0.786219	0.953309	0.6041	-1.65536	39.8717	66.0019	0.00513053	0.0913323	1.86214	1.86214	96.529	51.8376	0.73825	0.99951	1.0177	1.0177	61.6332	60.5615	6.68722e-20	3.77828e-18	0.651443	1
path:hsa04966	Collecting duct acid secretion	29	89671.5	0.0414661	0.0600727	0.920483	-1.08639	66.3311	72.0612	0.639328	0.965253	0.82366	-1.21409	60.5453	73.5077	0.31797	0.939189	1.02143	1.02143	72.1256	70.6126	0.807019	0.90631	1.23526	1.23526	83.6621	67.7285	0.749775	0.99951	1.01763	1.01763	71.9119	70.666	0.0707974	0.0958096	0.904724	1
path:hsa04122	Sulfur relay system	8	33130.1	0.00262712	0.00471214	0.757495	-1.32014	85.3641	112.693	0.573462	0.965253	0.691093	-1.44698	78.9835	114.288	0.599612	0.953309	1.23444	1.23444	126.437	102.424	0.654291	0.87647	1.5459	1.5459	149.446	96.6722	0.751258	0.99951	0.871407	-1.14757	95.9048	110.057	0.0130876	0.0206839	0.957961	1
path:hsa00565	Ether lipid metabolism	48	66294.1	0.00504481	0.00870325	0.849049	-1.17779	29.7741	35.0676	0.0817369	0.965253	0.780167	-1.28178	27.7528	35.573	0.354534	0.953309	1.06984	1.06984	35.883	33.5404	0.031905	0.300439	1.50933	1.50933	46.5852	30.8649	0.751791	0.99951	0.858588	-1.1647	30.0495	34.9988	0.00101747	0.00198232	0.999478	1
path:hsa04721	Synaptic vesicle cycle	65	172343	0.0362104	0.0539297	0.89738	-1.11436	56.4474	62.9025	0.880846	0.989198	0.905539	-1.10432	56.8659	62.7979	0.165686	0.939189	0.969515	-1.03144	60.0997	61.9894	0.513725	0.868757	1.22899	1.22899	72.4041	58.9133	0.755105	0.99951	1.01279	1.01279	62.2403	61.4543	0.053555	0.0747126	0.570264	1
path:hsa00563	Glycosylphosphatidylinositol (GPI)-anchor biosynthesis	26	58219.3	0.00185809	0.00352881	1.19239	1.19239	53.421	44.8017	0.326852	0.965253	0.94824	-1.05459	44.5789	47.0122	0.5031	0.953309	1.22424	1.22424	54.5136	44.5286	0.802861	0.90631	0.734894	-1.36074	36.1057	49.1305	0.758129	0.99951	0.93328	-1.07149	44.0086	47.1548	0.00928111	0.015423	0.996194	1
path:hsa00052	Galactose metabolism	30	74214.7	0.0696963	0.0966341	0.897709	-1.11395	53.0335	59.0765	0.881313	0.989198	0.89538	-1.11684	52.9211	59.1046	0.986575	0.996601	1.27882	1.27882	70.094	54.8114	0.31535	0.850355	0.942475	-1.06104	55.1738	58.5414	0.763858	0.99951	1.00539	1.00539	58.1171	57.8056	0.117389	0.151599	0.329658	1
path:hsa04370	VEGF signaling pathway	59	224977	9.45469e-06	3.31272e-05	0.840199	-1.19019	78.8774	93.8794	0.576206	0.965253	1.14512	1.14512	101.132	88.3157	0.55725	0.953309	1.05203	1.05203	94.6227	89.9431	0.429215	0.868757	0.912038	-1.09645	84.3694	92.5064	0.775953	0.99951	1.06288	1.06288	95.3935	89.7504	9.14786e-07	3.0857e-06	1	1
path:hsa00030	Pentose phosphate pathway	30	85415.2	0.000134838	0.000346288	0.714373	-1.39983	57.9729	81.1521	0.836849	0.989198	1.05407	1.05407	79.7904	75.6977	0.350029	0.953309	1.11425	1.11425	83.3536	74.8069	0.31648	0.850355	1.31003	1.31003	94.3861	72.0488	0.777072	0.99951	0.85043	-1.17588	67.0783	78.8757	2.81639e-05	7.23301e-05	0.625977	1
path:hsa00471	D-Glutamine and D-glutamate metabolism	5	6368.46	0.0643327	0.0903055	0.729669	-1.37049	25.3797	34.7825	0.112647	0.965253	1.51566	1.51566	45.2061	29.826	0.167864	0.939189	0.641152	-1.55969	22.7262	35.4459	0.255089	0.789727	1.24842	1.24842	39.1313	31.3447	0.777413	0.99951	0.968463	-1.03256	32.0666	33.1108	0.0291739	0.0428137	0.715527	1
path:hsa05020	Prion diseases	36	142357	0.0174539	0.0282716	0.824092	-1.21346	80.546	97.739	0.990728	0.995131	0.867328	-1.15297	84.0188	96.8708	0.833226	0.953309	1.04009	1.04009	97.3004	93.5504	0.388509	0.868757	1.21391	1.21391	109.776	90.4315	0.778158	0.99951	1.07481	1.07481	99.8608	92.9103	0.0267989	0.0401095	0.552301	1
path:hsa05130	Pathogenic Escherichia coli infection	55	736582	3.08043e-07	1.58222e-06	0.683102	-1.46391	261.682	383.078	0.910913	0.989198	0.792864	-1.26125	296.773	374.305	0.0362006	0.939189	1.54312	1.54312	499.42	323.644	0.676087	0.894562	1.11457	1.11457	390.95	350.761	0.77878	0.99951	0.952967	-1.04935	345.17	362.206	4.49055e-08	2.1143e-07	0.778933	1
path:hsa04666	Fc gamma R-mediated phagocytosis	90	426897	2.63085e-08	2.05025e-07	0.816115	-1.22532	97.7206	119.739	0.0779041	0.965253	1.27619	1.27619	139.484	109.298	0.358491	0.953309	1.05781	1.05781	120.608	114.017	0.796002	0.90631	0.837469	-1.19407	99.8349	119.21	0.781768	0.99951	1.04034	1.04034	119.028	114.412	3.23919e-09	1.83014e-08	1	1
path:hsa04070	Phosphatidylinositol signaling system	99	210972	1.22551e-05	4.073e-05	1.08458	1.08458	48.5082	44.7253	0.411968	0.965253	1.03656	1.03656	46.8024	45.1518	0.187418	0.939189	0.979428	-1.021	44.7303	45.6698	0.827545	0.914974	0.888174	-1.1259	41.32	46.5224	0.79079	0.99951	1.01563	1.01563	46.0487	45.3402	1.45441e-05	4.10871e-05	0.998016	1
path:hsa05150	Staphylococcus aureus infection	58	105826	0.00075477	0.00164017	0.770212	-1.29834	37.7765	49.047	0.55538	0.965253	0.88709	-1.12728	42.4685	47.874	0.706565	0.953309	0.393367	-2.54215	20.9484	53.254	0.0453933	0.362966	2.63726	2.63726	92.9638	35.2501	0.791156	0.99951	0.820101	-1.21936	39.8071	48.5393	8.05054e-05	0.000191518	0.989928	1
path:hsa00620	Pyruvate metabolism	39	97510.9	2.43983e-06	1.04957e-05	0.650478	-1.53733	47.9533	73.72	0.574248	0.965253	0.816203	-1.22519	58.1	71.1833	0.290808	0.939189	1.36245	1.36245	87.1043	63.9323	0.729747	0.896194	1.31568	1.31568	84.8545	64.4947	0.795862	0.99951	0.932639	-1.07223	64.8212	69.503	1.88627e-07	7.22539e-07	0.996736	1
path:hsa04610	Complement and coagulation cascades	79	107176	2.17349e-05	6.72888e-05	0.912298	-1.09613	28.6153	31.3661	0.499865	0.965253	1.05597	1.05597	32.1804	30.4749	0.230582	0.939189	0.620048	-1.61278	20.6788	33.3503	0.804619	0.90631	1.40814	1.40814	40.1184	28.4904	0.809319	0.99951	1.06871	1.06871	32.487	30.3982	4.96521e-06	1.49618e-05	0.630676	1
path:hsa00130	Ubiquinone and other terpenoid-quinone biosynthesis	11	21913.9	0.396494	0.450289	0.95198	-1.05044	44.7896	47.0488	0.696088	0.977117	1.13619	1.13619	51.5392	45.3614	0.456554	0.953309	1.07968	1.07968	49.5207	45.866	0.379097	0.868757	0.959328	-1.0424	45.0684	46.9791	0.811984	0.99951	0.881363	-1.13461	42.067	47.7295	0.801025	0.822871	0.458942	1
path:hsa04742	Taste transduction	82	52045.7	0.0333784	0.0506277	2.18642	2.18642	17.1356	7.83728	0.384538	0.965253	0.672653	-1.48665	6.97963	10.3763	0.177756	0.939189	0.769755	-1.29911	7.82458	10.165	0.0497874	0.362966	0.65435	-1.52823	6.81641	10.4171	0.813857	0.99951	1.00407	1.00407	9.7285	9.68905	0.0182037	0.0281783	0.0388672	0.497858
path:hsa04960	Aldosterone-regulated sodium reabsorption	38	134674	0.691687	0.740859	1.06275	1.06275	79.2064	74.5299	0.371326	0.965253	1.23474	1.23474	89.0015	72.0811	0.0514826	0.939189	0.670787	-1.49079	54.189	80.7842	0.304227	0.850355	1.00134	1.00134	75.5458	75.4451	0.814963	0.99951	1.06575	1.06575	79.3833	74.4857	0.396592	0.448149	0.0683931	0.644035
path:hsa05120	Epithelial cell signaling in Helicobacter pylori infection	70	287354	2.66546e-05	7.8233e-05	0.870055	-1.14935	85.17	97.8903	0.607432	0.965253	0.857444	-1.16626	84.1534	98.1445	0.312074	0.939189	1.04377	1.04377	98.6558	94.5189	0.63337	0.868757	1.15669	1.15669	106.935	92.449	0.816188	0.99951	1.0863	1.0863	101.817	93.7286	3.1948e-05	8.11263e-05	1	1
path:hsa00072	Synthesis and degradation of ketone bodies	10	16321.2	0.00215595	0.0039938	0.859482	-1.16349	33.4577	38.9277	0.380899	0.965253	0.689672	-1.44996	27.8195	40.3373	0.0893741	0.939189	1.43812	1.43812	50.0258	34.7857	0.622719	0.868757	0.936615	-1.06767	35.8906	38.3195	0.817412	0.99951	1.14067	1.14067	41.9749	36.7984	0.00100535	0.00197573	0.829185	1
path:hsa00430	Taurine and hypotaurine metabolism	12	8582.43	0.0802124	0.109867	1.00395	1.00395	16.0858	16.0225	0.920164	0.989198	1.01692	1.01692	16.2515	15.9811	0.660747	0.953309	1.20862	1.20862	18.6042	15.3929	0.504322	0.868757	0.820408	-1.21891	13.6455	16.6326	0.822199	0.99951	0.965441	-1.0358	15.5887	16.1468	0.32125	0.374239	0.932395	1
path:hsa00510	N-Glycan biosynthesis	48	150208	3.59617e-05	0.000102878	0.749194	-1.33477	61.5635	82.1729	0.514376	0.965253	1.10602	1.10602	84.5335	76.4304	0.0664354	0.939189	1.02209	1.02209	79.424	77.7078	0.402709	0.868757	1.061	1.061	81.8138	77.1103	0.823163	0.99951	1.07922	1.07922	82.9204	76.8337	3.40752e-05	8.46263e-05	0.978049	1
path:hsa00020	Citrate cycle (TCA cycle)	30	93631.3	3.26692e-08	2.38169e-07	0.699362	-1.42987	59.8967	85.6448	0.285735	0.965253	1.09697	1.09697	86.6209	78.9637	0.511284	0.953309	1.07805	1.07805	85.444	79.2579	0.487969	0.868757	1.08524	1.08524	85.8921	79.1459	0.826663	0.99951	1.06492	1.06492	84.6221	79.4634	3.64295e-10	2.42149e-09	0.983229	1
path:hsa04115	p53 signaling pathway	72	208699	3.5201e-12	9.41879e-11	0.788445	-1.26832	60.1215	76.2532	0.284249	0.965253	0.976539	-1.02402	71.6497	73.3711	0.245461	0.939189	1.181	1.181	83.2318	70.4756	0.278986	0.827574	1.14096	1.14096	81.0359	71.0246	0.828967	0.99951	0.933598	-1.07112	69.0953	74.0097	4.2592e-15	9.07242e-14	0.999815	1
path:hsa04730	Long-term depression	61	144396	0.433705	0.490087	1.08193	1.08193	53.504	49.4524	0.761955	0.989198	1.15497	1.15497	56.3068	48.7517	0.628627	0.953309	0.866769	-1.15371	44.7588	51.6387	0.638113	0.868757	0.861092	-1.16132	44.5176	51.699	0.83019	0.99951	1.04931	1.04931	52.2263	49.7718	0.918818	0.925453	0.937859	1
path:hsa03020	RNA polymerase	31	73176.9	1.50232e-06	7.07344e-06	0.741932	-1.34783	48.3029	65.1042	0.404072	0.965253	0.961224	-1.04034	59.8136	62.2265	0.384056	0.953309	1.34731	1.34731	77.7849	57.7336	0.749985	0.896194	1.088	1.088	66.0153	60.676	0.833804	0.99951	0.90193	-1.10873	56.8028	62.9792	1.24787e-07	5.3211e-07	1	1
path:hsa00630	Glyoxylate and dicarboxylate metabolism	30	70606.5	0.0051996	0.00890235	0.785663	-1.27281	47.925	60.9994	0.121356	0.965253	1.05667	1.05667	61.0018	57.7302	0.477019	0.953309	1.10707	1.10707	63.2808	57.1605	0.743453	0.896194	1.05251	1.05251	60.8118	57.7778	0.8344	0.99951	1.01113	1.01113	58.9034	58.2548	0.00437431	0.0077234	0.990723	1
path:hsa00600	Sphingolipid metabolism	47	70465.5	5.49377e-06	2.17823e-05	0.876832	-1.14047	31.4114	35.8237	0.439128	0.965253	0.952409	-1.04997	33.5981	35.277	0.527518	0.953309	1.09079	1.09079	37.4338	34.3181	0.41478	0.868757	1.02074	1.02074	35.5185	34.7969	0.834411	0.99951	1.06535	1.06535	36.7445	34.4904	2.95964e-06	9.0389e-06	1	1
path:hsa04923	Regulation of lipolysis in adipocytes	54	134125	0.587437	0.638273	1.07119	1.07119	55.7708	52.0643	0.279776	0.965253	1.02919	1.02919	54.0315	52.4992	0.886324	0.958418	0.841315	-1.18862	45.8823	54.5365	0.289285	0.827574	1.01143	1.01143	53.2876	52.6851	0.83815	0.99951	1.05384	1.05384	55.0559	52.2431	0.675633	0.72025	0.836017	1
path:hsa04623	Cytosolic DNA-sensing pathway	63	107474	3.73479e-09	4.01934e-08	0.881824	-1.13401	35.9068	40.7188	0.518928	0.965253	0.902392	-1.10817	36.5901	40.5479	0.174672	0.939189	1.05577	1.05577	41.5105	39.3178	0.0253497	0.26041	1.12393	1.12393	43.6026	38.7948	0.839804	0.99951	1.04491	1.04491	41.1719	39.4025	7.4417e-13	9.34346e-12	0.999993	1
path:hsa00515	Mannose type O-glycan biosynthesis	23	35103.1	0.186566	0.229152	1.1089	1.1089	33.9247	30.593	0.713763	0.9836	0.703695	-1.42107	23.3827	33.2285	0.261434	0.939189	1.14287	1.14287	34.7329	30.391	0.700743	0.896194	0.904665	-1.10538	28.8289	31.867	0.840031	0.99951	1.17242	1.17242	35.4275	30.2173	0.385277	0.441993	0.0354105	0.497858
path:hsa03320	PPAR signaling pathway	73	192022	0.000295285	0.000680963	0.964619	-1.03668	54.9281	56.9428	0.923544	0.989198	0.778077	-1.28522	46.0357	59.166	0.101249	0.939189	1.1745	1.1745	64.1668	54.6332	0.881356	0.945453	0.852177	-1.17347	49.6499	58.2624	0.845519	0.99951	1.2649	1.2649	67.919	53.6951	0.000528368	0.00108556	0.995837	1
path:hsa00533	Glycosaminoglycan biosynthesis - keratan sulfate	15	35008.7	0.00100468	0.00210238	1.054	1.054	52.8114	50.1057	0.366008	0.965253	1.30182	1.30182	62.1797	47.7636	0.275774	0.939189	0.898446	-1.11303	46.4468	51.6968	0.501826	0.868757	0.764128	-1.30868	40.6167	53.1544	0.847865	0.99951	1.01318	1.01318	51.1796	50.5137	0.00301621	0.00545332	0.226204	1
path:hsa00970	Aminoacyl-tRNA biosynthesis	67	123608	9.67674e-10	1.3953e-08	0.826442	-1.21001	38.7942	46.9412	0.521838	0.965253	0.874109	-1.14402	40.6305	46.4822	0.231656	0.939189	1.18352	1.18352	51.7288	43.7076	0.266266	0.804555	1.19691	1.19691	52.1794	43.595	0.854174	0.99951	0.943122	-1.06031	43.2263	45.8332	1.05034e-11	1.13037e-10	0.995886	1
path:hsa00380	Tryptophan metabolism	40	62449.3	5.88961e-05	0.000158458	0.832124	-1.20174	33.288	40.0036	0.765982	0.989198	1.03291	1.03291	39.6717	38.4077	0.393365	0.953309	1.52986	1.52986	53.4781	34.9561	0.537925	0.868757	0.743345	-1.34527	30.2931	40.7524	0.854654	0.99951	0.933366	-1.07139	36.5718	39.1827	2.03553e-05	5.41211e-05	0.47514	1
path:hsa00604	Glycosphingolipid biosynthesis - ganglio series	15	23131.2	0.313376	0.366959	1.05697	1.05697	34.7781	32.9037	0.885456	0.989198	0.93066	-1.07451	31.4066	33.7466	0.996601	0.996601	0.924239	-1.08197	31.2306	33.7906	0.789594	0.905829	1.08682	1.08682	35.5505	32.7106	0.855135	0.99951	1.00559	1.00559	33.4271	33.2415	0.723656	0.764235	0.485874	1
path:hsa04066	HIF-1 signaling pathway	99	350943	1.41855e-05	4.5799e-05	0.796561	-1.2554	71.5951	89.8803	0.528213	0.965253	0.910132	-1.09874	79.9109	87.8014	0.291969	0.939189	1.08364	1.08364	91.898	84.8046	0.0789127	0.493645	1.1681	1.1681	97.4412	83.4188	0.857969	0.99951	1.05938	1.05938	90.2712	85.2113	4.47776e-07	1.58121e-06	0.877235	1
path:hsa05222	Small cell lung cancer	93	319127	2.84115e-08	2.14034e-07	0.885167	-1.12973	68.2454	77.099	0.176726	0.965253	0.879348	-1.13721	67.8776	77.1909	0.413904	0.953309	0.928831	-1.07662	70.9775	76.4159	0.726765	0.896194	0.990478	-1.00961	74.7533	75.472	0.860705	0.99951	1.3452	1.3452	94.7874	70.4635	2.22955e-09	1.326e-08	0.99979	1
path:hsa00010	Glycolysis / Gluconeogenesis	68	224573	0.000736664	0.00161637	0.619738	-1.61359	62.5883	100.992	0.442695	0.965253	0.781884	-1.27896	76.2861	97.5671	0.736879	0.953309	1.40077	1.40077	121.008	86.3867	0.593776	0.868757	1.40487	1.40487	121.27	86.3211	0.864036	0.99951	0.896255	-1.11575	85.4024	95.2881	0.00189708	0.00354331	0.735737	1
path:hsa04211	Longevity regulating pathway	89	259110	0.00175921	0.00336932	1.0072	1.0072	64.4403	63.9797	0.164541	0.965253	0.930791	-1.07435	60.4746	64.9711	0.939047	0.984151	1.08114	1.08114	68.1644	63.0486	0.92952	0.963912	0.949892	-1.05275	61.4774	64.7204	0.868083	0.99951	1.03399	1.03399	65.8024	63.6392	0.00202244	0.00374648	0.999995	1
path:hsa04750	Inflammatory mediator regulation of TRP channels	97	177619	6.27404e-05	0.000166816	1.01213	1.01213	40.5805	40.0941	0.39394	0.965253	1.16531	1.16531	45.3365	38.9051	0.191579	0.939189	0.884317	-1.13082	36.3837	41.1433	0.608559	0.868757	0.909164	-1.09991	37.2167	40.9351	0.868357	0.99951	1.03912	1.03912	41.4395	39.8794	8.48797e-05	0.000199821	0.999478	1
path:hsa05031	Amphetamine addiction	68	212232	0.643588	0.692623	0.902111	-1.10851	66.3666	73.568	0.739897	0.989198	1.06922	1.06922	76.0674	71.1428	0.527355	0.953309	1.09924	1.09924	77.7427	70.724	0.5762	0.868757	0.882487	-1.13316	65.1838	73.8637	0.876	0.99951	1.0552	1.0552	75.2782	71.3401	0.883774	0.895664	0.0651359	0.644035
path:hsa04136	Autophagy - other	32	74206.5	4.79637e-05	0.000133825	1.00035	1.00035	51.6955	51.6772	0.58618	0.965253	0.989485	-1.01063	51.2453	51.7898	0.518774	0.953309	1.09935	1.09935	55.7087	50.674	0.541368	0.868757	0.921651	-1.08501	48.39	52.5036	0.876536	0.99951	0.992373	-1.00769	51.3651	51.7599	1.79852e-05	4.95271e-05	1	1
path:hsa00051	Fructose and mannose metabolism	33	107939	5.31949e-09	5.22697e-08	0.628426	-1.59128	65.0806	103.561	0.603725	0.965253	1.15528	1.15528	107.416	92.9776	0.315729	0.939189	1.34812	1.34812	120.825	89.6251	0.240483	0.75485	1.17567	1.17567	108.88	92.6114	0.876938	0.99951	0.76702	-1.30375	77.1242	100.55	2.16624e-11	1.95828e-10	0.966301	1
path:hsa04917	Prolactin signaling pathway	70	175236	0.000692911	0.00153527	0.9207	-1.08613	53.1586	57.7372	0.0440135	0.904278	1.02645	1.02645	58.0174	56.5225	0.6831	0.953309	0.967986	-1.03307	55.3568	57.1876	0.752685	0.896194	1.00375	1.00375	56.9918	56.7789	0.88298	0.99951	1.08413	1.08413	60.5827	55.8811	0.000336636	0.000724569	0.681435	1
path:hsa05310	Asthma	32	48733.8	0.00486404	0.00845595	0.584835	-1.70988	29.8191	50.9872	0.344363	0.965253	0.97312	-1.02762	45.7428	47.0063	0.871241	0.954972	0.25785	-3.87822	14.1567	54.9028	0.00320912	0.0906578	3.75174	3.75174	113.141	30.1569	0.890955	0.99951	0.609463	-1.64079	30.9088	50.7148	0.000177269	0.000400628	0.644154	1
path:hsa00920	Sulfur metabolism	9	48031.2	0.154709	0.19533	0.903415	-1.10691	111.453	123.369	0.779539	0.989198	0.821729	-1.21695	103.093	125.459	0.840156	0.953309	0.678699	-1.47341	87.7516	129.294	0.438358	0.868757	1.6091	1.6091	173.538	107.847	0.89133	0.99951	1.08518	1.08518	129.092	118.959	0.472628	0.528782	0.998637	1
path:hsa05321	Inflammatory bowel disease (IBD)	68	144243	1.32761e-05	4.34841e-05	0.910966	-1.09774	45.3884	49.8245	0.863565	0.989198	0.877799	-1.13921	44.0333	50.1633	0.738604	0.953309	0.489445	-2.04313	26.676	54.5026	0.0102025	0.143339	1.98279	1.98279	81.0928	40.8984	0.898758	0.99951	0.963451	-1.03794	47.4959	49.2976	1.38481e-07	5.69033e-07	0.118913	0.9598
path:hsa01040	Biosynthesis of unsaturated fatty acids	23	56002.5	0.0122863	0.020268	0.941779	-1.06182	51.7336	54.9318	0.80213	0.989198	0.66022	-1.51465	38.4582	58.2507	0.331651	0.953309	1.24476	1.24476	64.4269	51.7585	0.600483	0.868757	1.0814	1.0814	57.7711	53.4224	0.902065	0.99951	1.1125	1.1125	59.071	53.0975	0.0402258	0.0582759	0.999859	1
path:hsa00590	Arachidonic acid metabolism	62	120147	0.000243262	0.000578708	1.0295	1.0295	44.9023	43.6158	0.547506	0.965253	0.928569	-1.07693	41.3296	44.5089	0.0209461	0.939189	0.964883	-1.03639	42.6318	44.1834	0.0626281	0.416292	1.26536	1.26536	52.7175	41.662	0.908757	0.99951	0.832336	-1.20144	37.7841	45.3953	3.53397e-05	8.68127e-05	0.624482	1
path:hsa00790	Folate biosynthesis	27	36390.5	2.46139e-06	1.04957e-05	0.77382	-1.29229	27.7985	35.9238	0.0999468	0.965253	1.03908	1.03908	35.3626	34.0327	0.403151	0.953309	1.40098	1.40098	44.4844	31.7523	0.569757	0.868757	0.880819	-1.13531	30.9486	35.1362	0.915013	0.99951	0.949517	-1.05317	32.8994	34.6485	8.27768e-07	2.83448e-06	0.658717	1
path:hsa00830	Retinol metabolism	64	54281.2	0.735051	0.776914	1.16064	1.16064	20.4656	17.6329	0.0718943	0.965253	1.20233	1.20233	21.0308	17.4916	0.813005	0.953309	1.10246	1.10246	19.6612	17.834	0.00494569	0.0913323	0.724518	-1.38023	13.9547	19.2607	0.916162	0.99951	0.845939	-1.18212	15.8851	18.7781	0.0582324	0.080247	0.918971	1
path:hsa00532	Glycosaminoglycan biosynthesis - chondroitin sulfate / dermatan sulfate	20	22750.4	0.000203222	0.000499218	1.13615	1.13615	26.2229	23.0805	0.782764	0.989198	0.920144	-1.08679	22.1698	24.0938	0.200897	0.939189	0.821671	-1.21703	20.2015	24.5859	0.487522	0.868757	1.13615	1.13615	26.223	23.0805	0.91836	0.99951	1.00099	1.00099	23.7278	23.7043	0.000103219	0.000238035	0.183832	1
path:hsa00534	Glycosaminoglycan biosynthesis - heparan sulfate / heparin	24	23819.4	0.0290975	0.0444327	1.15266	1.15266	22.9989	19.9529	0.997433	0.997433	1.00086	1.00086	20.5762	20.5586	0.657105	0.953309	1.01285	1.01285	20.773	20.5094	0.48587	0.868757	0.822359	-1.21601	17.5323	21.3195	0.922316	0.99951	1.02247	1.02247	20.9301	20.4701	0.106712	0.140215	0.980367	1
path:hsa00310	Lysine degradation	59	159695	2.54573e-05	7.6383e-05	1.01018	1.01018	60.7299	60.1181	0.286082	0.965253	0.999979	-1.00002	60.2394	60.2407	0.129893	0.939189	1.18032	1.18032	68.6282	58.1435	0.266998	0.804555	0.837249	-1.19439	52.1332	62.2673	0.925846	0.99951	0.984097	-1.01616	59.4716	60.4327	7.03658e-06	2.09246e-05	0.929122	1
path:hsa00561	Glycerolipid metabolism	61	129502	0.190738	0.23301	1.04438	1.04438	48.2544	46.2038	0.881674	0.989198	1.01638	1.01638	47.2229	46.4617	0.0478053	0.939189	1.16373	1.16373	52.5261	45.1359	0.10248	0.493645	0.814555	-1.22766	39.4321	48.4094	0.930949	0.99951	0.973864	-1.02684	45.6342	46.8589	0.15617	0.189755	0.0241748	0.455291
path:hsa00480	Glutathione metabolism	55	225691	4.78151e-11	9.82384e-10	0.769838	-1.29897	83.4748	108.432	0.524849	0.965253	0.94558	-1.05755	98.8874	104.579	0.210021	0.939189	1.34784	1.34784	130.353	96.7122	0.213681	0.744133	0.981981	-1.01835	101.944	103.814	0.935592	0.99951	0.989178	-1.01094	102.543	103.665	6.79971e-14	1.28061e-12	0.81923	1
path:hsa04260	Cardiac muscle contraction	77	354999	0.0877249	0.118717	0.739887	-1.35156	90.0046	121.646	0.506318	0.965253	0.999696	-1.0003	115.29	115.325	0.55814	0.953309	1.2007	1.2007	133.119	110.868	0.455522	0.868757	0.986207	-1.01399	114.042	115.637	0.935616	0.99951	1.09743	1.09743	124.135	113.114	0.260022	0.309289	0.0173753	0.436314
path:hsa01524	Platinum drug resistance	74	260169	2.28271e-08	1.91072e-07	0.744004	-1.34408	70.8319	95.2037	0.583396	0.965253	0.993057	-1.00699	89.8269	90.4549	0.677636	0.953309	1.38703	1.38703	116.288	83.8397	0.0709338	0.458029	0.939215	-1.06472	85.8827	91.441	0.937326	0.99951	0.979162	-1.02128	88.8172	90.7074	9.51955e-11	7.41868e-10	0.997898	1
path:hsa00564	Glycerophospholipid metabolism	97	159529	1.17359e-05	3.95869e-05	0.847386	-1.1801	35.156	41.4876	0.17836	0.965253	0.88718	-1.12717	36.5073	41.1498	0.0794943	0.939189	1.20123	1.20123	46.4458	38.6652	0.11001	0.493645	1.17311	1.17311	45.605	38.8754	0.942061	0.99951	0.913603	-1.09457	37.3924	40.9285	2.48556e-06	7.91178e-06	0.999767	1
path:hsa00770	Pantothenate and CoA biosynthesis	20	25158.5	0.116391	0.153827	1.38166	1.38166	30.6496	22.1831	0.872246	0.989198	0.72412	-1.38099	18.2991	25.2708	0.801722	0.953309	0.988031	-1.01211	23.6473	23.9337	0.765549	0.896194	0.942548	-1.06095	22.7663	24.154	0.954398	0.99951	1.00753	1.00753	24.0199	23.8405	0.391627	0.445363	0.622067	1
path:hsa04964	Proximal tubule bicarbonate reclamation	23	68975.1	0.930208	0.942722	1.0075	1.0075	64.8315	64.3487	0.410314	0.965253	1.57189	1.57189	90.9034	57.8307	0.240353	0.939189	0.546319	-1.83043	38.7211	70.8763	0.584958	0.868757	0.826563	-1.20983	55.1822	66.761	0.955516	0.99951	1.16309	1.16309	72.5881	62.4095	0.788391	0.821089	0.0143789	0.406205
path:hsa00592	alpha-Linolenic acid metabolism	25	31745	0.0891083	0.119872	0.907865	-1.10149	29.3203	32.2958	0.202979	0.965253	0.443572	-2.25443	15.8223	35.6703	0.509051	0.953309	1.21095	1.21095	36.8341	30.4174	0.116843	0.507816	2.09168	2.09168	54.4249	26.0197	0.955678	0.99951	0.648145	-1.54287	22.102	34.1004	0.147363	0.180021	0.92062	1
path:hsa04215	Apoptosis - multiple species	33	78132.9	0.00248627	0.00449518	0.901288	-1.10952	52.0981	57.804	0.645537	0.965253	1.11655	1.11655	61.8256	55.3721	0.564545	0.953309	1.0523	1.0523	59.0093	56.0762	0.132342	0.534095	1.04774	1.04774	58.8066	56.1269	0.958279	0.99951	0.890217	-1.12332	51.5746	57.9349	0.00169638	0.0032217	0.759752	1
path:hsa04216	Ferroptosis	40	342347	0.00115333	0.00234822	0.723041	-1.38305	163.307	225.861	0.591055	0.965253	0.75092	-1.3317	168.608	224.536	0.36238	0.953309	1.06466	1.06466	224.245	210.626	0.195918	0.725861	1.40139	1.40139	276.768	197.496	0.961043	0.99951	1.12289	1.12289	233.822	208.232	0.000708247	0.00144202	0.998931	1
path:hsa00531	Glycosaminoglycan degradation	20	31089.4	0.0559708	0.0800596	0.908665	-1.10052	32.8375	36.1382	0.285969	0.965253	0.942496	-1.06101	33.827	35.8908	0.1912	0.939189	1.13741	1.13741	39.2737	34.5291	0.15811	0.618376	0.926468	-1.07937	33.3599	36.0076	0.96406	0.99951	1.09383	1.09383	38.0922	34.8245	0.0481918	0.068499	0.00338794	0.153135
path:hsa03450	Non-homologous end-joining	13	36143.7	3.35932e-05	9.73341e-05	0.777329	-1.28646	57.0944	73.4495	0.405041	0.965253	1.0476	1.0476	72.8259	69.5166	0.684719	0.953309	1.0365	1.0365	72.2128	69.6699	0.502058	0.868757	1.21148	1.21148	81.5697	67.3306	0.964692	0.99951	0.94732	-1.05561	67.1894	70.9257	1.62721e-05	4.54011e-05	0.595734	1
path:hsa05014	Amyotrophic lateral sclerosis (ALS)	51	166395	0.0390635	0.0573269	0.85504	-1.16954	70.5919	82.5598	0.880009	0.989198	1.12564	1.12564	88.0264	78.2011	0.864727	0.953309	1.19434	1.19434	92.1633	77.1669	0.109477	0.493645	0.947984	-1.05487	76.7952	81.0089	0.967292	0.99951	0.894498	-1.11795	73.2542	81.8942	0.0575475	0.0797898	0.0396524	0.497858
path:hsa05140	Leishmaniasis	75	201151	1.24115e-14	1.37791e-12	0.743382	-1.3452	52.3749	70.4549	0.341416	0.965253	0.976976	-1.02357	65.6021	67.1481	0.667278	0.953309	0.616059	-1.62322	44.6016	72.3982	0.0131174	0.156028	1.76549	1.76549	102.336	57.9646	0.974493	0.99951	1.04607	1.04607	69.2798	66.2286	1.57277e-20	1.18482e-18	0.991359	1
path:hsa04930	Type II diabetes mellitus	46	96292.5	0.492686	0.545819	0.992728	-1.00733	47.5405	47.8887	0.221025	0.965253	1.05302	1.05302	49.8261	47.3173	0.996131	0.996601	0.905215	-1.10471	44.123	48.7431	0.214021	0.744133	1.18388	1.18388	54.604	46.1229	0.978227	0.99951	0.877169	-1.14003	43.0018	49.0234	0.591357	0.645636	0.000947073	0.0726204
path:hsa00640	Propanoate metabolism	32	88608	0.00965145	0.0162778	0.743157	-1.34561	56.0444	75.4139	0.957765	0.992912	0.810673	-1.23354	60.278	74.3555	0.198193	0.939189	1.5637	1.5637	100.533	64.2917	0.754436	0.896194	1.0081	1.0081	72.0029	71.4243	0.987212	0.99951	0.95329	-1.049	68.8415	72.2146	0.0278141	0.0413552	0.726863	1
path:hsa05214	Glioma	71	203598	0.000238174	0.00057263	0.932878	-1.07195	61.6343	66.069	0.570608	0.965253	1.24315	1.24315	77.2732	62.1593	0.750184	0.953309	0.858345	-1.16503	57.58	67.0826	0.380277	0.868757	0.928735	-1.07673	61.4122	66.1245	0.991329	0.99951	1.05484	1.05484	68.0107	64.4749	0.000209137	0.000463382	0.999813	1
path:hsa04744	Phototransduction	28	45120.9	0.982878	0.987246	0.79035	-1.26526	32.3072	40.8772	0.616112	0.965253	1.18771	1.18771	44.8313	37.7461	0.0884926	0.939189	0.980571	-1.01981	38.5521	39.3159	0.110696	0.493645	0.963584	-1.03779	38.0139	39.4505	0.995085	0.99951	1.0959	1.0959	42.1114	38.4261	0.370913	0.427686	0.668881	1
path:hsa05110	Vibrio cholerae infection	52	579226	4.68417e-06	1.8904e-05	0.761596	-1.31303	224.134	294.296	0.454669	0.965253	0.873471	-1.14486	251.158	287.54	0.298167	0.939189	1.22834	1.22834	329.224	268.023	0.838051	0.914974	1.16446	1.16446	315.963	271.338	0.995774	0.99951	1.00256	1.00256	280.838	280.12	1.53127e-06	5.01545e-06	0.994504	1
path:hsa04540	Gap junction	88	217565	0.00228511	0.00419865	0.829089	-1.20614	51.3608	61.9484	0.592499	0.965253	1.19068	1.19068	68.6227	57.633	0.177037	0.939189	1.09122	1.09122	64.1189	58.7589	0.528061	0.868757	0.881434	-1.13451	54.0179	61.2841	0.995784	0.99951	1.02527	1.02527	61.0343	59.5301	0.00287433	0.0052387	0.896965	1
path:hsa00780	Biotin metabolism	3	1184.32	0.0175134	0.0282716	0.892414	-1.12056	8.65723	9.70092	0.883114	0.989198	0.744286	-1.34357	7.44569	10.0038	0.637808	0.953309	1.25833	1.25833	11.3575	9.02585	0.598987	0.868757	1.27833	1.27833	11.4943	8.99164	0.99951	0.99951	0.873437	-1.1449	8.50613	9.73869	0.058954	0.0807492	0.28687	1
