# Supplementary material for: Clinical-grade whole-genome sequencing and 3′ transcriptome analysis of colorectal cancer patients
Source: Genome Med. 2021 Feb 25;13:33. doi: 10.1186/s13073-021-00852-8 (PMC7908713; doi:10.1186/s13073-021-00852-8)
Supplement: Supplementary file 7 — Additional file 7: Table S7. OpenTarget analysis of tumours. [file 13073_2021_852_MOESM7_ESM.xlsx]

## Sheet: Associated diseases
Disease	Disease full name	Relevance (p-value)	Number of associated targets	Therapeutic Area	Highest associated targets (max 10)	All targets
diffuse gastric adenocarcinoma	diffuse gastric adenocarcinoma	2e-24	27	digestive system disease, neoplasm	TP53 ARID1A CASP8 SMAD4 APC ACVR2A FBXW7 SMARCA4 SETBP1 LRP1B ...	TP53 ARID1A CASP8 SMAD4 APC ACVR2A FBXW7 SMARCA4 SETBP1 LRP1B KMT2C RNF43 KRAS PIK3CA ATM PTEN MSH6 MUC16 CSMD3 AFDN NBEA BCL9 IDH1 EBF1 PDE4DIP SEPTIN9 MUC4
bile duct carcinoma	bile duct carcinoma	5e-24	36	digestive system disease, endocrine system disease, neoplasm, liver disease	SMAD4 ARID1A TP53 KMT2C KRAS ATM LRP1B SMARCA4 PTEN APC ...	SMAD4 ARID1A TP53 KMT2C KRAS ATM LRP1B SMARCA4 PTEN APC PIK3CA RNF43 ACVR2A FBXW7 BCL9 MSH6 RPL22 B2M IDH1 CSMD3 PDE4DIP CASP8 AFDN MUC16 MUC4 NBEA AMER1 KIF5B SEPTIN9 HLA-A EBF1 USP6 TPR ALPK2 MUC6 LGALS3
gastric intestinal type adenoc...	gastric intestinal type adenocarcinoma	5e-24	34	digestive system disease, neoplasm	TP53 ARID1A RNF43 ACVR2A RPL22 CASP8 APC ATM KMT2C MSH6 ...	TP53 ARID1A RNF43 ACVR2A RPL22 CASP8 APC ATM KMT2C MSH6 SETBP1 SMAD4 LRP1B FBXW7 AFDN B2M BCL9 SMARCA4 PIK3CA KRAS PTEN IDH1 MUC16 MUC4 TPR AMER1 CSMD3 NBEA KIF5B PDE4DIP SEPTIN9 HLA-A EBF1 USP6
neoplasm	neoplasm	5e-23	166	neoplasm	PIK3CA KRAS PTEN APC TP53 MSH6 SMARCA4 IDH1 ATM SETBP1 ...	PIK3CA KRAS PTEN APC TP53 MSH6 SMARCA4 IDH1 ATM SETBP1 SMAD4 MSH3 FBXW7 CASP8 AMER1 RNF43 EBF1 B2M SCN5A ADRA2B ARID1A KMT2C ACVR2A CHRNA3 RPL22 BCL9 MUC16 CD52 TNXB EXO1 TPR AFDN HLA-A SYNE1 USP6 TP53BP1 KIF5B LRP1B MUC4 MAPT PREX1 IFIH1 SOX9 PPP5C TRPM2 CAD PLEC PLCB1 MUC6 F8 RYR2 NUP210 LRP2 RELN TTN RIMS1 SP100 COL9A2 FLNC RYR1 OBSCN ASTN2 DEFB126 PTPRS OR4A47 C8B IQGAP3 NRXN1 GPX1 PLEKHG2 LC…
lung carcinoma	lung carcinoma	5e-23	121	neoplasm, respiratory system disease	TP53 PIK3CA KRAS FBXW7 PTEN CHRNA3 ADRA2B SMAD4 B2M ATM ...	TP53 PIK3CA KRAS FBXW7 PTEN CHRNA3 ADRA2B SMAD4 B2M ATM IDH1 SMARCA4 SCN5A APC KMT2C AMER1 CASP8 MUC16 LRP1B TP53BP1 TNXB SETBP1 ARID1A MUC6 EXO1 KIF5B F8 LRP2 RELN ACVR2A PPP5C IFIH1 RNF43 DEFB126 MSH6 TRPM2 EBF1 AFDN USP6 BCL9 AK5 COL9A2 C8B FRY TTN PTPRS RIMS1 RPL22 MUC4 HLA-A CAD CSMD3 NBEA TPR PDE4DIP SOX9 SEPTIN9 PLXNA4 SLC9A1 SYNE1 LCE4A LGALS3 NMI CDK11B IQGAP3 ATOX1 PIEZO2 CD52 LZTFL1 NP…
pharyngeal squamous cell carci...	pharyngeal squamous cell carcinoma	3e-22	24	digestive system disease, neoplasm, respiratory system disease	TP53 PTEN FBXW7 PIK3CA LRP1B KMT2C ATM CASP8 ARID1A SMAD4 ...	TP53 PTEN FBXW7 PIK3CA LRP1B KMT2C ATM CASP8 ARID1A SMAD4 KRAS B2M AFDN APC CSMD3 RNF43 MUC16 MSH6 SETBP1 USP6 MUC4 HLA-A NBEA PDE4DIP
cancer	cancer	8e-22	161	neoplasm	PIK3CA TP53 KRAS PTEN ATM MSH6 IDH1 SETBP1 APC SMAD4 ...	PIK3CA TP53 KRAS PTEN ATM MSH6 IDH1 SETBP1 APC SMAD4 FBXW7 AMER1 CASP8 RNF43 EBF1 B2M SCN5A ADRA2B ARID1A SMARCA4 KMT2C RPL22 CHRNA3 ACVR2A BCL9 MUC16 CD52 TNXB EXO1 AFDN TPR USP6 TP53BP1 KIF5B MUC4 LRP1B PREX1 MAPT PPP5C IFIH1 SOX9 PLCB1 TRPM2 PLEC MUC6 NUP210 LRP2 F8 RELN TTN RIMS1 RYR2 COL9A2 CAD SP100 FLNC RYR1 SYNE1 OBSCN ASTN2 DEFB126 PTPRS C8B IQGAP3 NRXN1 GPX1 OR4A47 HLA-A PLEKHG2 LCE4A C…
cecum adenocarcinoma	cecum adenocarcinoma	6e-21	34	digestive system disease, neoplasm	TP53 ATM RNF43 ARID1A APC SMAD4 B2M PIK3CA AFDN AMER1 ...	TP53 ATM RNF43 ARID1A APC SMAD4 B2M PIK3CA AFDN AMER1 MSH6 ACVR2A LRP1B KRAS KMT2C SMARCA4 FBXW7 PTEN CASP8 BCL9 IDH1 EBF1 SETBP1 RPL22 USP6 MUC16 NBEA HLA-A CSMD3 TPR MUC4 PDE4DIP KIF5B SEPTIN9
astrocytoma	astrocytoma	1e-20	107	neoplasm, nervous system disease	TP53 IDH1 PIK3CA PTEN ATM FBXW7 KRAS MUC16 APC TP53BP1 ...	TP53 IDH1 PIK3CA PTEN ATM FBXW7 KRAS MUC16 APC TP53BP1 PLCB1 MUC6 LRP2 TRPM2 F8 PLEC ADRA2B SMAD4 RYR2 RYR1 KMT2C TTN SP100 SCN5A MSH6 TPR NUP210 SMARCA4 GYPA ASIC3 ARID1A CLCNKA CLCA4 SKA3 ATOX1 FLNC LRP1B RNF43 KIF5B RPL22 PREX1 OBSCN PLEKHG2 RELN AMER1 GBP1 ADGRD1 SEPTIN9 SOX9 CASP8 MUC4 NBEA CAD CSMD3 LGALS3 SLC9A1 RIMS1 SETBP1 C1QTNF4 AK5 GPX1 ASPHD1 MMP28 NMI TNXB IFIH1 DBT IFI27 AFDN GBP3 …
Gallbladder Adenocarcinoma	Gallbladder Adenocarcinoma	7e-20	26	digestive system disease, neoplasm	TP53 SMAD4 KMT2C ATM ARID1A APC PTEN KRAS PIK3CA RNF43 ...	TP53 SMAD4 KMT2C ATM ARID1A APC PTEN KRAS PIK3CA RNF43 SMARCA4 LRP1B FBXW7 MSH6 IDH1 ACVR2A CSMD3 NBEA KIF5B MUC16 AMER1 MUC4 PDE4DIP TPR LGALS3 MUC6
metaplastic breast carcinoma	metaplastic breast carcinoma	2e-19	22	neoplasm	TP53 PIK3CA PTEN ARID1A APC FBXW7 KMT2C LRP1B SMAD4 SMARCA4 ...	TP53 PIK3CA PTEN ARID1A APC FBXW7 KMT2C LRP1B SMAD4 SMARCA4 MSH6 SETBP1 CSMD3 AFDN AMER1 KRAS IDH1 MUC4 NBEA PDE4DIP KIF5B SEPTIN9
rectal adenocarcinoma	rectal adenocarcinoma	3e-19	34	digestive system disease, neoplasm	TP53 KRAS SMAD4 APC FBXW7 AMER1 PIK3CA ARID1A ATM PTEN ...	TP53 KRAS SMAD4 APC FBXW7 AMER1 PIK3CA ARID1A ATM PTEN B2M LRP1B KMT2C RNF43 ACVR2A MSH6 CASP8 SMARCA4 BCL9 USP6 SETBP1 AFDN IDH1 EBF1 MUC16 TPR NBEA CSMD3 MUC4 HLA-A KIF5B PDE4DIP SEPTIN9 RPL22
breast ductal adenocarcinoma	breast ductal adenocarcinoma	4e-19	33	neoplasm	TP53 PIK3CA PTEN ATM ARID1A SMAD4 APC KMT2C SMARCA4 CASP8 ...	TP53 PIK3CA PTEN ATM ARID1A SMAD4 APC KMT2C SMARCA4 CASP8 LRP1B AFDN FBXW7 USP6 MSH6 ACVR2A AMER1 B2M KRAS RNF43 IDH1 BCL9 CSMD3 SETBP1 MUC4 PDE4DIP MUC16 NBEA KIF5B TPR EBF1 SEPTIN9 HLA-A
endometrium adenocarcinoma	endometrium adenocarcinoma	4e-19	35	neoplasm, reproductive system disease	ADRA2B PIK3CA PTEN TP53 FBXW7 ARID1A KRAS MSH6 KMT2C APC ...	ADRA2B PIK3CA PTEN TP53 FBXW7 ARID1A KRAS MSH6 KMT2C APC ATM SMARCA4 SETBP1 LRP1B CASP8 AFDN B2M AMER1 SMAD4 USP6 CSMD3 MUC16 MUC4 NBEA PDE4DIP IDH1 TPR EBF1 MUC6 PPP5C GBP1 LGALS3 TRPM2 MSH3 SLC9A1
adenosquamous lung carcinoma	adenosquamous lung carcinoma	6e-19	23	neoplasm, respiratory system disease	TP53 KRAS KMT2C LRP1B SMARCA4 ATM PIK3CA KIF5B APC CSMD3 ...	TP53 KRAS KMT2C LRP1B SMARCA4 ATM PIK3CA KIF5B APC CSMD3 AFDN AMER1 ARID1A MUC16 IDH1 MUC4 MSH6 CASP8 PTEN SMAD4 SETBP1 NBEA TPR
central nervous system cancer	central nervous system cancer	6e-19	102	neoplasm, nervous system disease	TP53 IDH1 ATM PIK3CA PTEN FBXW7 KRAS APC MUC16 TP53BP1 ...	TP53 IDH1 ATM PIK3CA PTEN FBXW7 KRAS APC MUC16 TP53BP1 PLCB1 SMARCA4 PLEC KMT2C MUC6 SMAD4 TRPM2 LRP2 F8 ADRA2B ARID1A TPR MSH6 RYR2 BCL9 LRP1B RYR1 TTN SP100 SCN5A NUP210 GYPA ASIC3 ACVR2A RNF43 SKA3 C2orf80 CLCNKA CLCA4 ATOX1 FLNC EBF1 KIF5B RPL22 CSMD3 SETBP1 AMER1 USP6 HLA-A PREX1 AFDN OBSCN PLEKHG2 B2M SOX9 RELN GBP1 ADGRD1 SEPTIN9 CASP8 MUC4 PDE4DIP NBEA CAD ALPK2 LGALS3 C4orf50 SLC9A1 RIMS…
carcinoma	carcinoma	8e-19	150	neoplasm	PIK3CA TP53 PTEN KRAS MSH6 ATM APC RNF43 CASP8 SMAD4 ...	PIK3CA TP53 PTEN KRAS MSH6 ATM APC RNF43 CASP8 SMAD4 FBXW7 EBF1 B2M SCN5A ADRA2B KMT2C IDH1 SMARCA4 AMER1 ARID1A CHRNA3 ACVR2A RPL22 SETBP1 MUC16 BCL9 TNXB EXO1 AFDN TPR USP6 KIF5B TP53BP1 MUC4 LRP1B MAPT IFIH1 SOX9 TRPM2 PLCB1 PLEC PPP5C MUC6 NUP210 LRP2 F8 RIMS1 TTN COL9A2 RELN SP100 CAD SYNE1 ASTN2 OBSCN RYR1 DEFB126 FLNC RYR2 PTPRS C8B IQGAP3 NRXN1 GPX1 LCE4A CMPK1 PLXNA4 PLEKHG2 OR4A47 AK5 F…
epithelial neoplasm	epithelial neoplasm	1e-18	150	neoplasm	PIK3CA TP53 PTEN KRAS MSH6 ATM APC RNF43 CASP8 SMAD4 ...	PIK3CA TP53 PTEN KRAS MSH6 ATM APC RNF43 CASP8 SMAD4 FBXW7 EBF1 B2M SCN5A ADRA2B KMT2C IDH1 SMARCA4 AMER1 ARID1A CHRNA3 ACVR2A RPL22 SETBP1 MUC16 BCL9 TNXB EXO1 AFDN TPR USP6 KIF5B TP53BP1 MUC4 LRP1B MAPT IFIH1 SOX9 TRPM2 PLCB1 MUC6 PLEC PPP5C NUP210 LRP2 F8 RIMS1 TTN COL9A2 RELN SP100 CAD SYNE1 ASTN2 OBSCN RYR1 DEFB126 FLNC RYR2 PTPRS C8B IQGAP3 NRXN1 GPX1 LCE4A CMPK1 PLXNA4 PLEKHG2 OR4A47 AK5 F…
basal cell carcinoma	basal cell carcinoma	3e-18	39	neoplasm, skin disease	TP53 CASP8 KMT2C ARID1A LRP1B USP6 SETBP1 ATM PIK3CA FBXW7 ...	TP53 CASP8 KMT2C ARID1A LRP1B USP6 SETBP1 ATM PIK3CA FBXW7 AFDN EBF1 SMARCA4 IDH1 APC MSH6 PTEN KRAS RNF43 AMER1 RIPK4 CSMD3 MUC16 NBEA PDE4DIP RPL22 KIF5B TPR HLA-A B2M MUC4 BCL9 SMAD4 CSMD1 LGALS3 SOX9 TP53BP1 FNDC1 MSH3
small intestinal adenocarcinom...	small intestinal adenocarcinoma	4e-18	19	digestive system disease, neoplasm	MSH6 KRAS ACVR2A TP53 APC SMAD4 ATM FBXW7 ARID1A PIK3CA ...	MSH6 KRAS ACVR2A TP53 APC SMAD4 ATM FBXW7 ARID1A PIK3CA RNF43 CASP8 SMARCA4 KMT2C HLA-A SOX9 PTEN MUC6 IDH1
breast neoplasm	breast neoplasm	4e-18	44	neoplasm	TP53 ATM PIK3CA PTEN FBXW7 SMAD4 IDH1 SCN5A KRAS KMT2C ...	TP53 ATM PIK3CA PTEN FBXW7 SMAD4 IDH1 SCN5A KRAS KMT2C ARID1A APC CASP8 SMARCA4 LRP1B MSH6 AFDN USP6 AMER1 ACVR2A RNF43 B2M BCL9 CSMD3 SETBP1 MUC4 PDE4DIP MUC16 NBEA KIF5B EBF1 TPR TRPM2 SEPTIN9 HLA-A TP53BP1 GPX1 IQGAP3 DNAH5 MUC6 CSMD1 ADGRD1 MAPT PLCB1
Ampulla of Vater Carcinoma	Ampulla of Vater Carcinoma	5e-18	24	digestive system disease, neoplasm	APC TP53 ATM SMAD4 ACVR2A ARID1A KMT2C FBXW7 LRP1B KRAS ...	APC TP53 ATM SMAD4 ACVR2A ARID1A KMT2C FBXW7 LRP1B KRAS PIK3CA PTEN MUC16 CSMD3 RNF43 SMARCA4 AMER1 B2M NBEA BCL9 TPR KIF5B HLA-A MUC6
gallbladder neoplasm	gallbladder neoplasm	5e-18	26	neoplasm	TP53 SMAD4 PIK3CA KRAS ATM KMT2C ARID1A APC PTEN RNF43 ...	TP53 SMAD4 PIK3CA KRAS ATM KMT2C ARID1A APC PTEN RNF43 SMARCA4 LRP1B FBXW7 IDH1 MSH6 ACVR2A CSMD3 NBEA AMER1 KIF5B MUC16 MUC4 PDE4DIP TPR LGALS3 MUC6
Breast Carcinoma by Gene Expre...	Breast Carcinoma by Gene Expression Profile	5e-18	21	neoplasm	PIK3CA KMT2C TP53 PTEN ARID1A ATM SMAD4 APC SMARCA4 CASP8 ...	PIK3CA KMT2C TP53 PTEN ARID1A ATM SMAD4 APC SMARCA4 CASP8 RNF43 AMER1 KRAS IDH1 FBXW7 MSH6 ACVR2A MUC16 AFDN PDE4DIP CSMD3
Dysplasia in Ulcerative Coliti...	Dysplasia in Ulcerative Colitis	6e-18	15	digestive system disease, neoplasm	ACVR2A LRP1B ARID1A APC ATM TP53 IDH1 KMT2C SMARCA4 AMER1 ...	ACVR2A LRP1B ARID1A APC ATM TP53 IDH1 KMT2C SMARCA4 AMER1 FBXW7 KRAS PTEN SMAD4 PIK3CA
pancreatic neuroendocrine tumo...	pancreatic neuroendocrine tumor	8e-18	21	endocrine system disease, neoplasm	TP53 ARID1A PTEN KMT2C ATM AFDN KRAS LRP1B APC PIK3CA ...	TP53 ARID1A PTEN KMT2C ATM AFDN KRAS LRP1B APC PIK3CA MSH6 SMAD4 MUC16 RNF43 ACVR2A FBXW7 EBF1 SETBP1 NBEA MUC4 TPR
papillary renal cell carcinoma	papillary renal cell carcinoma	9e-18	28	kidney disease, neoplasm	TP53 PIK3CA PTEN FBXW7 KMT2C ARID1A ATM APC SMARCA4 LRP1B ...	TP53 PIK3CA PTEN FBXW7 KMT2C ARID1A ATM APC SMARCA4 LRP1B KRAS ACVR2A AFDN AMER1 MUC16 CSMD3 MUC4 RNF43 NBEA PDE4DIP BCL9 RPL22 SMAD4 MSH6 KIF5B HLA-A TPR LGALS3
Duodenal Adenocarcinoma	Duodenal Adenocarcinoma	1e-17	18	digestive system disease, neoplasm	MSH6 KRAS ACVR2A TP53 APC ATM FBXW7 SMAD4 ARID1A PIK3CA ...	MSH6 KRAS ACVR2A TP53 APC ATM FBXW7 SMAD4 ARID1A PIK3CA KMT2C SMARCA4 RNF43 HLA-A CASP8 SOX9 MUC6 IDH1
ovarian clear cell adenocarcin...	ovarian clear cell adenocarcinoma	2e-17	18	neoplasm, reproductive system disease	ARID1A PIK3CA TP53 PTEN FBXW7 ATM SMARCA4 KRAS LRP1B MSH6 ...	ARID1A PIK3CA TP53 PTEN FBXW7 ATM SMARCA4 KRAS LRP1B MSH6 SMAD4 RNF43 AMER1 KMT2C PDE4DIP CSMD3 HLA-A MUC16
bladder transitional cell carc...	bladder transitional cell carcinoma	2e-17	35	bladder disease, neoplasm	PIK3CA TP53 FBXW7 IDH1 KRAS ARID1A PTEN KMT2C ATM CASP8 ...	PIK3CA TP53 FBXW7 IDH1 KRAS ARID1A PTEN KMT2C ATM CASP8 APC SMAD4 MSH6 SMARCA4 RNF43 AMER1 LRP1B B2M ACVR2A AFDN SETBP1 BCL9 USP6 CSMD3 MUC16 EBF1 PDE4DIP NBEA MUC4 TPR KIF5B LGALS3 RIPK4 TP53BP1 FLNB
pancreatic neoplasm	pancreatic neoplasm	3e-17	78	endocrine system disease, neoplasm	TP53 RNF43 SMAD4 KRAS PIK3CA PTEN ACVR2A ATM MUC16 MUC4 ...	TP53 RNF43 SMAD4 KRAS PIK3CA PTEN ACVR2A ATM MUC16 MUC4 KMT2C SMARCA4 ARID1A NUP210 SCN5A FBXW7 LRP1B APC F8 SOX9 MSH6 SETBP1 AFDN IDH1 AMER1 EBF1 CASP8 OBSCN PLEKHG2 B2M CAD BCL9 RPL22 TTN CSMD3 ZNF626 NBEA USP6 HLA-A TPR SEPTIN9 PDE4DIP LGALS3 IFIH1 ADRA2B ASIC3 RIPK4 MAPT PLEC NPEPPS ASTN2 IQGAP3 RELN TP53BP1 MUC6 TRPM2 PPP5C GPX1 PLCB1 DIXDC1 C1QTNF4 RYR2 LRP2 CSMD2 PKHD1 SLC9A1 ALPK2 MAP1B M…
HER2 Positive Breast Carcinoma	HER2 Positive Breast Carcinoma	3e-17	23	neoplasm	TP53 PIK3CA KMT2C ATM AFDN SMAD4 ARID1A APC PTEN LRP1B ...	TP53 PIK3CA KMT2C ATM AFDN SMAD4 ARID1A APC PTEN LRP1B BCL9 AMER1 IDH1 CASP8 MUC16 PDE4DIP SMARCA4 MUC4 CSMD3 MSH6 EBF1 USP6 SEPTIN9
endocrine neoplasm	endocrine neoplasm	5e-17	112	endocrine system disease, neoplasm	TP53 PTEN RNF43 PIK3CA SMAD4 KRAS APC KMT2C IDH1 ADRA2B ...	TP53 PTEN RNF43 PIK3CA SMAD4 KRAS APC KMT2C IDH1 ADRA2B ARID1A ACVR2A SMARCA4 MUC16 ATM MUC4 FBXW7 CASP8 USP6 NUP210 SCN5A TRPM2 SOX9 COL9A2 BCL9 LRP1B OBSCN MSH6 AMER1 AFDN SETBP1 F8 RIMS1 EBF1 RPL22 B2M PTPRS SHANK1 PLXNA4 NRXN1 PLEKHG2 NBEA CSMD3 PDE4DIP SEPTIN9 CAD TPR HLA-A MAPT KIF5B TTN ZNF626 LGALS3 IFIH1 PKHD1 BCL6B IQGAP3 GIGYF2 PLCB1 PLEC RIPK4 DBT CLCA4 NMI ASIC3 CHRNA3 DNAH17 CSMD1 R…
Borderline Ovarian Mucinous Tu...	Borderline Ovarian Mucinous Tumor	1e-16	11	neoplasm, reproductive system disease	KRAS RNF43 TP53 ARID1A PIK3CA ATM ACVR2A FBXW7 PTEN SMAD4 ...	KRAS RNF43 TP53 ARID1A PIK3CA ATM ACVR2A FBXW7 PTEN SMAD4 CSMD3
head and neck squamous cell ca...	head and neck squamous cell carcinoma	1e-16	78	head and neck disorder, neoplasm, skin disease	PTEN TP53 PIK3CA FBXW7 CASP8 ATM KRAS B2M SMAD4 APC ...	PTEN TP53 PIK3CA FBXW7 CASP8 ATM KRAS B2M SMAD4 APC KMT2C TP53BP1 MUC4 MUC16 EXO1 SMARCA4 BCL9 LRP1B ARID1A LRP2 PPP5C SYNE1 MSH6 IFIH1 SETBP1 MUC6 ACVR2A EBF1 RNF43 USP6 TTN PLCB1 RPL22 C8B HLA-A PLEC CSMD3 AMER1 F8 DEFB126 TRPM2 PDE4DIP TPR MAPT COL9A2 NBEA IDH1 RELN CLCNKA CLCA4 RYR2 RYR1 RIMS1 GYPA GYPB SCN5A AFDN FLNC PLXNA4 SEPTIN9 KIF5B SOX9 FAT2 CAD LGALS3 MSH3 CSMD1 MMP28 GPX1 IFI27 FOXD…
pharynx cancer	pharynx cancer	1e-16	27	digestive system disease, neoplasm, respiratory system disease	TP53 PTEN FBXW7 PIK3CA LRP1B KMT2C ATM CASP8 ARID1A SMAD4 ...	TP53 PTEN FBXW7 PIK3CA LRP1B KMT2C ATM CASP8 ARID1A SMAD4 KRAS APC AFDN B2M RNF43 USP6 MUC16 CSMD3 MSH6 SETBP1 NBEA PDE4DIP MUC4 HLA-A LGALS3 TNXB LRP2
squamous cell lung carcinoma	squamous cell lung carcinoma	1e-16	55	neoplasm, respiratory system disease, skin disease	TP53 PIK3CA FBXW7 PTEN B2M ATM KRAS MUC16 LRP1B MUC6 ...	TP53 PIK3CA FBXW7 PTEN B2M ATM KRAS MUC16 LRP1B MUC6 APC TP53BP1 CASP8 ARID1A CHRNA3 TNXB SMAD4 LRP2 KMT2C SMARCA4 F8 IDH1 SETBP1 EBF1 IFIH1 FRY ACVR2A MSH6 RNF43 RIMS1 AFDN AMER1 BCL9 USP6 HLA-A CSMD3 RELN TPR NBEA KIF5B PDE4DIP C8B ADRA2B MUC4 LCE4A SYNE1 TRPM2 SEPTIN9 TTN LGALS3 DNAH5 FAT2 L1TD1 CSMD1 IQGAP3
Thyroid Gland Undifferentiated...	Thyroid Gland Undifferentiated (Anaplastic) Carcinoma	1e-16	20	endocrine system disease, neoplasm	TP53 PTEN ARID1A APC PIK3CA ATM RNF43 SMARCA4 KRAS LRP1B ...	TP53 PTEN ARID1A APC PIK3CA ATM RNF43 SMARCA4 KRAS LRP1B CASP8 IDH1 KMT2C FBXW7 MSH6 BCL9 SMAD4 MUC16 MUC4 TPR
non-melanoma skin carcinoma	non-melanoma skin carcinoma	2e-16	93	neoplasm, skin disease	TP53 PTEN PIK3CA FBXW7 CASP8 KRAS B2M ATM SMAD4 KMT2C ...	TP53 PTEN PIK3CA FBXW7 CASP8 KRAS B2M ATM SMAD4 KMT2C ARID1A APC MUC16 LRP1B SETBP1 USP6 TP53BP1 MUC6 SMARCA4 IDH1 ACVR2A MUC4 LRP2 BCL9 MSH6 EXO1 IFIH1 CHRNA3 TNXB SYNE1 EBF1 RNF43 PPP5C AFDN AMER1 F8 C8B TTN RPL22 RIMS1 PLCB1 FRY HLA-A CMPK1 RIPK4 CSMD3 PDE4DIP RELN NBEA TPR PLEC TRPM2 KIF5B SEPTIN9 DEFB126 MAPT COL9A2 ADRA2B CSMD1 SCN5A CLCA4 CLCNKA RYR1 RYR2 GYPA GYPB LCE4A FLNC PLXNA4 CSMD2 …
Ovarian Endometrioid Adenocarc...	Ovarian Endometrioid Adenocarcinoma with Squamous Differentiation	3e-16	21	neoplasm, reproductive system disease	TP53 LRP1B KMT2C SETBP1 AFDN NBEA MUC4 MUC16 CSMD3 ARID1A ...	TP53 LRP1B KMT2C SETBP1 AFDN NBEA MUC4 MUC16 CSMD3 ARID1A KRAS SMARCA4 APC EBF1 PDE4DIP CASP8 PIK3CA FBXW7 TPR SMAD4 USP6
respiratory system neoplasm	respiratory system neoplasm	3e-16	106	neoplasm, respiratory system disease	TP53 PIK3CA KRAS PTEN FBXW7 CHRNA3 ADRA2B SMAD4 B2M ATM ...	TP53 PIK3CA KRAS PTEN FBXW7 CHRNA3 ADRA2B SMAD4 B2M ATM IDH1 SMARCA4 SCN5A APC KMT2C AMER1 CASP8 LRP1B MUC16 TNXB TP53BP1 SETBP1 ARID1A MUC6 KIF5B EXO1 LRP2 F8 ACVR2A PPP5C RELN IFIH1 MSH6 DEFB126 RNF43 TRPM2 EBF1 AFDN USP6 BCL9 AK5 COL9A2 C8B FRY TTN PTPRS RIMS1 RPL22 MUC4 HLA-A CAD CSMD3 TPR NBEA PDE4DIP SOX9 SEPTIN9 PLXNA4 SLC9A1 LCE4A SYNE1 LGALS3 NMI CDK11B IQGAP3 FAAP20 MMP28 ATOX1 PIEZO2 L…
endometrial carcinoma	endometrial carcinoma	4e-16	42	neoplasm, reproductive system disease	ADRA2B PIK3CA PTEN TP53 FBXW7 ARID1A MSH6 KRAS KMT2C APC ...	ADRA2B PIK3CA PTEN TP53 FBXW7 ARID1A MSH6 KRAS KMT2C APC ATM SMAD4 SMARCA4 LRP1B SETBP1 CASP8 CSMD2 USP6 ACVR2A AFDN B2M NAV3 AMER1 CSMD3 MUC16 MUC4 NBEA IDH1 BCL9 TPR PDE4DIP EBF1 LGALS3 MUC6 HAAO TRPM2 MSH3 PPP5C GBP1 RNF43 SLC9A1 SOX9
Pleural Biphasic Mesothelioma	Pleural Biphasic Mesothelioma	5e-16	14	neoplasm, respiratory system disease	TP53 FBXW7 PIK3CA MUC16 ACVR2A ARID1A LRP1B KMT2C APC KRAS ...	TP53 FBXW7 PIK3CA MUC16 ACVR2A ARID1A LRP1B KMT2C APC KRAS CASP8 MUC4 RNF43 PTEN
head and neck neoplasia	head and neck neoplasia	5e-16	84	head and neck disorder, neoplasm	PTEN TP53 PIK3CA FBXW7 CASP8 ATM ADRA2B KRAS B2M SMAD4 ...	PTEN TP53 PIK3CA FBXW7 CASP8 ATM ADRA2B KRAS B2M SMAD4 APC KMT2C TP53BP1 SMARCA4 MUC16 MUC4 EXO1 BCL9 ARID1A LRP1B LRP2 PPP5C ACVR2A SETBP1 SYNE1 MSH6 USP6 IFIH1 MUC6 EBF1 RNF43 TTN PLCB1 AMER1 RPL22 C8B HLA-A PLEC CSMD3 F8 DEFB126 TRPM2 PDE4DIP TPR NBEA MAPT COL9A2 IDH1 SEPTIN9 AFDN RELN SCN5A RYR1 CLCA4 CLCNKA RYR2 RIMS1 GYPA GYPB FLNC PLXNA4 KIF5B SOX9 FAT2 CAD NCOA7 LGALS3 GPX1 CSMD1 MSH3 MMP…
oral cavity cancer	oral cavity cancer	5e-16	30	head and neck disorder, neoplasm	PIK3CA TP53 CASP8 PTEN KMT2C USP6 SMARCA4 ATM FBXW7 KRAS ...	PIK3CA TP53 CASP8 PTEN KMT2C USP6 SMARCA4 ATM FBXW7 KRAS ARID1A LRP1B APC BCL9 SETBP1 MUC16 SEPTIN9 SMAD4 B2M AFDN AMER1 ACVR2A NBEA CSMD3 HLA-A TPR KIF5B PDE4DIP NCOA7 GPX1
ductal adenocarcinoma	ductal adenocarcinoma	6e-16	48	neoplasm	PIK3CA TP53 SMAD4 KRAS RNF43 PTEN ATM SMARCA4 ARID1A KMT2C ...	PIK3CA TP53 SMAD4 KRAS RNF43 PTEN ATM SMARCA4 ARID1A KMT2C APC FBXW7 LRP1B MSH6 CASP8 AFDN ACVR2A IDH1 AMER1 SETBP1 B2M USP6 BCL9 EBF1 RPL22 MUC16 MUC4 CSMD3 NBEA PDE4DIP TPR HLA-A SEPTIN9 KIF5B LGALS3 SOX9 DIXDC1 C1QTNF4 TRPM2 MUC6 PLEC PKHD1 TP53BP1 MSH3 AHNAK2 SLC9A1 RELN MAPK8IP2
uterine carcinoma	uterine carcinoma	6e-16	21	neoplasm, reproductive system disease	TP53 PIK3CA FBXW7 PTEN ARID1A MSH6 ATM KMT2C KRAS SMARCA4 ...	TP53 PIK3CA FBXW7 PTEN ARID1A MSH6 ATM KMT2C KRAS SMARCA4 APC MUC16 NBEA RNF43 AMER1 CSMD3 PDE4DIP LGALS3 SMAD4 B2M MAPK8IP2
squamous cell carcinoma	squamous cell carcinoma	7e-16	100	neoplasm, skin disease	PTEN TP53 PIK3CA FBXW7 KRAS CASP8 B2M ATM SMAD4 APC ...	PTEN TP53 PIK3CA FBXW7 KRAS CASP8 B2M ATM SMAD4 APC MUC16 LRP1B TP53BP1 ARID1A KMT2C MUC6 SMARCA4 ACVR2A MUC4 LRP2 BCL9 EXO1 SETBP1 IFIH1 IDH1 CHRNA3 SYNE1 TNXB MSH6 PPP5C USP6 RNF43 EBF1 AFDN AMER1 F8 C8B TTN RIMS1 PLCB1 RPL22 FRY HLA-A CMPK1 CSMD3 RELN PDE4DIP NBEA PLEC TPR TRPM2 KIF5B SEPTIN9 DEFB126 MAPT COL9A2 ADRA2B SCN5A CLCNKA CLCA4 RYR2 RYR1 GYPA GYPB LCE4A FLNC CSMD1 PLXNA4 SOX9 FAT2 CA…
brain neoplasm	brain neoplasm	7e-16	98	neoplasm, nervous system disease	TP53 IDH1 PTEN ATM PIK3CA ADRA2B FBXW7 KRAS APC TP53BP1 ...	TP53 IDH1 PTEN ATM PIK3CA ADRA2B FBXW7 KRAS APC TP53BP1 MUC16 PLCB1 PLEC SMARCA4 TPR MUC6 SMAD4 KMT2C SP100 TRPM2 LRP2 IFIH1 F8 ARID1A SCN5A RYR2 RYR1 TTN MSH6 NUP210 BCL9 GYPA OR4A47 LRP1B ASIC3 FLNC C2orf80 CLCNKA CLCA4 SKA3 ATOX1 RNF43 KIF5B RPL22 AMER1 PREX1 SOX9 HLA-A AFDN OBSCN PLEKHG2 RELN SLC9A1 NMI GBP1 NBEA MMP28 SEPTIN9 ADGRD1 SETBP1 CSMD3 CAD CASP8 MUC4 PDE4DIP LGALS3 FOXD2 GPX1 DIXDC…
prostate adenocarcinoma	prostate adenocarcinoma	7e-16	54	neoplasm, reproductive system disease	PTEN TP53 PIK3CA SCN5A SMAD4 IDH1 ATM APC KMT2C ARID1A ...	PTEN TP53 PIK3CA SCN5A SMAD4 IDH1 ATM APC KMT2C ARID1A CASP8 KRAS LRP1B AFDN RNF43 SMARCA4 EBF1 MSH6 ACVR2A FBXW7 SETBP1 BCL9 USP6 B2M FRG1 RPL22 MUC4 MUC16 CSMD3 PDE4DIP SEPTIN9 TPR TP53BP1 KIF5B AMER1 NBEA HLA-A LGALS3 MUC6 CLCA4 RELN TRPM2 F8 PLEC TGIF2LX ZNF711 NCOA7 ASPHD1 LRP2 PPP5C FAT2 COL9A2 GBP1 GBP3
ovarian carcinoma	ovarian carcinoma	8e-16	85	neoplasm, reproductive system disease	ATM TP53 PIK3CA MUC16 ARID1A PTEN SMARCA4 KRAS CASP8 FBXW7 ...	ATM TP53 PIK3CA MUC16 ARID1A PTEN SMARCA4 KRAS CASP8 FBXW7 SMAD4 KMT2C LRP1B APC FRY SETBP1 CSMD3 MSH6 RNF43 MUC4 AFDN NBEA PDE4DIP TPR ACVR2A AMER1 EBF1 USP6 LGALS3 TNXB HLA-A ADGRD1 CD52 TP53BP1 SEPTIN9 PLEC EXO1 B2M PKHD1L1 IFI27 DIXDC1 SYNE1 GBP1 NAV3 FLNB FLNC RYR2 SP100 SOX9 BCL9 MSH3 SLITRK5 FNDC1 NMI NPEPPS RPL22 IDH1 SLC9A1 MAPT KIF5B IFIH1 IER5 FAM171B PLCB1 PPP5C USH2A CMPK1 DSEL RIMS1…
colon adenocarcinoma	colon adenocarcinoma	8e-16	42	digestive system disease, neoplasm	TP53 SMAD4 KRAS PIK3CA FBXW7 APC ACVR2A SMARCA4 KMT2C LRP1B ...	TP53 SMAD4 KRAS PIK3CA FBXW7 APC ACVR2A SMARCA4 KMT2C LRP1B AFDN RNF43 ARID1A B2M ATM MSH6 BCL9 CASP8 AMER1 RPL22 PTEN IDH1 USP6 SETBP1 EBF1 MUC16 CSMD3 NBEA PDE4DIP TPR HLA-A MUC4 KIF5B SEPTIN9 TGIF2LX LGALS3 ALPK2 PLCB1 FLNB SLC9A1 MUC6 ADRA2B
Merkel cell skin cancer	Merkel cell skin cancer	9e-16	24	neoplasm, skin disease	TP53 PTEN ATM ARID1A LRP1B KMT2C EBF1 APC PIK3CA SMARCA4 ...	TP53 PTEN ATM ARID1A LRP1B KMT2C EBF1 APC PIK3CA SMARCA4 MSH6 SETBP1 FBXW7 CASP8 CSMD3 MUC16 AMER1 NBEA MUC4 KRAS BCL9 IDH1 PDE4DIP TPR
glioma	glioma	1e-15	95	neoplasm, nervous system disease	TP53 IDH1 PTEN PIK3CA ATM FBXW7 KRAS MUC16 TP53BP1 APC ...	TP53 IDH1 PTEN PIK3CA ATM FBXW7 KRAS MUC16 TP53BP1 APC PLCB1 PLEC MUC6 TPR SMAD4 SP100 LRP2 IFIH1 TRPM2 F8 ADRA2B ARID1A KMT2C RYR1 RYR2 SMARCA4 TTN SCN5A MSH6 NUP210 GYPA OR4A47 ASIC3 FLNC C2orf80 CLCNKA CLCA4 SKA3 ATOX1 LRP1B RNF43 KIF5B RPL22 AMER1 PREX1 OBSCN PLEKHG2 RELN SLC9A1 SOX9 NMI GBP1 MMP28 SEPTIN9 ADGRD1 SETBP1 CAD CASP8 MUC4 NBEA CSMD3 PDE4DIP LGALS3 FOXD2 GPX1 DIXDC1 TNXB DBT IFI27…
Central Nervous System Neoplas...	Central Nervous System Neoplasm	1e-15	95	neoplasm, nervous system disease	TP53 IDH1 PTEN PIK3CA ATM FBXW7 KRAS MUC16 TP53BP1 APC ...	TP53 IDH1 PTEN PIK3CA ATM FBXW7 KRAS MUC16 TP53BP1 APC PLCB1 PLEC MUC6 TPR SMAD4 SP100 LRP2 IFIH1 TRPM2 F8 ADRA2B ARID1A KMT2C RYR2 RYR1 SMARCA4 TTN SCN5A MSH6 NUP210 GYPA OR4A47 ASIC3 FLNC C2orf80 CLCNKA CLCA4 SKA3 ATOX1 LRP1B RNF43 KIF5B RPL22 AMER1 PREX1 OBSCN PLEKHG2 RELN SLC9A1 SOX9 NMI GBP1 MMP28 SEPTIN9 ADGRD1 SETBP1 CAD CASP8 MUC4 NBEA CSMD3 PDE4DIP LGALS3 FOXD2 GPX1 DIXDC1 TNXB DBT IFI27…
neuroendocrine neoplasm	neuroendocrine neoplasm	1e-15	21	endocrine system disease, neoplasm	TP53 PTEN ARID1A KMT2C ATM KRAS AFDN LRP1B PIK3CA APC ...	TP53 PTEN ARID1A KMT2C ATM KRAS AFDN LRP1B PIK3CA APC MSH6 SMAD4 MUC16 ACVR2A RNF43 EBF1 FBXW7 SETBP1 NBEA TPR MUC4
cervical squamous cell carcino...	cervical squamous cell carcinoma	2e-15	32	neoplasm, reproductive system disease, skin disease	TP53 PIK3CA PTEN FBXW7 CASP8 SMAD4 ARID1A KMT2C ACVR2A BCL9 ...	TP53 PIK3CA PTEN FBXW7 CASP8 SMAD4 ARID1A KMT2C ACVR2A BCL9 AFDN USP6 SMARCA4 ATM APC LRP1B KRAS AMER1 B2M SETBP1 MUC4 HLA-A MUC16 NBEA CSMD3 PDE4DIP TPR KIF5B MSH6 SEPTIN9 RIPK4 MAPK8IP2
gastric adenocarcinoma	gastric adenocarcinoma	2e-15	54	digestive system disease, neoplasm	TP53 PIK3CA FBXW7 SMAD4 PTEN B2M ATM ARID1A KRAS APC ...	TP53 PIK3CA FBXW7 SMAD4 PTEN B2M ATM ARID1A KRAS APC CASP8 LRP1B MSH6 RNF43 TP53BP1 SMARCA4 ACVR2A RPL22 AMER1 KMT2C MUC16 SETBP1 AFDN IFIH1 TTN PPP5C IDH1 USP6 EBF1 BCL9 MUC6 EXO1 SCN5A CSMD3 PDE4DIP NBEA MUC4 MAPT PLEC HLA-A LRP2 F8 TPR SOX9 NRXN1 KIF5B SEPTIN9 PLCB1 SYNE1 CAD LGALS3 GPX1 FNDC1 MSH3
Endometrial Endometrioid Adeno...	Endometrial Endometrioid Adenocarcinoma	2e-15	54	neoplasm, reproductive system disease	PIK3CA TP53 PTEN AMER1 KRAS FBXW7 ATM CASP8 APC ARID1A ...	PIK3CA TP53 PTEN AMER1 KRAS FBXW7 ATM CASP8 APC ARID1A MSH6 RPL22 SMARCA4 KMT2C TP53BP1 MUC16 BCL9 PLCB1 TPR RNF43 PLEC PPP5C MUC6 MAPT NUP210 SP100 KIF5B DEFB126 LRP1B USP6 AFDN SCN5A LRP2 B2M SMAD4 SETBP1 ACVR2A SOX9 IQGAP3 IFIH1 FLNC IDH1 EBF1 COL9A2 CSMD3 NBEA TTN PDE4DIP MUC4 RYR1 RYR2 SEPTIN9 HLA-A MSH3
acinar cell carcinoma	acinar cell carcinoma	3e-15	21	neoplasm	SMAD4 TP53 PTEN APC ARID1A KRAS ACVR2A RNF43 ATM KMT2C ...	SMAD4 TP53 PTEN APC ARID1A KRAS ACVR2A RNF43 ATM KMT2C MUC16 PIK3CA SMARCA4 MUC4 IDH1 CSMD3 NBEA SOX9 LGALS3 MUC6 FAT2
non-small cell lung carcinoma	non-small cell lung carcinoma	4e-15	96	neoplasm, respiratory system disease	KRAS PIK3CA PTEN TP53 ADRA2B SMARCA4 APC KMT2C ATM LRP1B ...	KRAS PIK3CA PTEN TP53 ADRA2B SMARCA4 APC KMT2C ATM LRP1B ARID1A MSH6 FBXW7 SMAD4 RNF43 AMER1 IDH1 SETBP1 TPR MUC4 CSMD3 MUC16 KIF5B CASP8 EBF1 B2M SOX9 AFDN LGALS3 NMI NBEA HLA-A ATOX1 PIEZO2 FAT2 BRDT CHRNA3 CDK11B NPEPPS L1TD1 EXO1 CLCA4 IQGAP3 AHNAK2 PKHD1L1 NUP210 FOXD2 LZTFL1 FRY GPX1 ADGRD1 CD52 C8B LRRN3 DIXDC1 FNDC1 PLCB1 F8 TTN TP53BP1 TRPM2 SLC9A1 KLRF1 SYNE1 MSH3 BCL9 CMPK1 ALPK2 PPP5C…
skin neoplasm	skin neoplasm	4e-15	108	neoplasm, skin disease	PIK3CA PTEN TP53 APC KRAS IDH1 FBXW7 MSH6 CASP8 B2M ...	PIK3CA PTEN TP53 APC KRAS IDH1 FBXW7 MSH6 CASP8 B2M ATM SMAD4 KMT2C SMARCA4 ARID1A BCL9 USP6 RPL22 LRP1B SETBP1 MUC16 SCN5A TP53BP1 AMER1 ACVR2A AFDN MUC6 LRP2 EXO1 IFIH1 F8 EBF1 RELN MUC4 PLCB1 PPP5C TNXB CHRNA3 C8B TRPM2 SYNE1 RNF43 GPX1 ADRA2B RIMS1 SOX9 TTN PLEC RIPK4 FRY HLA-A CSMD3 CMPK1 PDE4DIP TPR NBEA SLC9A1 KIF5B SEPTIN9 DEFB126 MAPT COL9A2 CAD ABCA7 CSMD1 RYR2 RYR1 CLCNKA CLCA4 GYPA GY…
lymphoid neoplasm	lymphoid neoplasm	4e-15	105	hematologic disease, neoplasm	KRAS PIK3CA ATM SETBP1 FBXW7 TP53 APC IDH1 AMER1 B2M ...	KRAS PIK3CA ATM SETBP1 FBXW7 TP53 APC IDH1 AMER1 B2M PTEN CD52 SCN5A ARID1A SMARCA4 EBF1 KMT2C CASP8 MSH6 LRP1B AFDN MUC16 BCL9 CAD RPL22 PREX1 GBP1 ACVR2A OR4A47 MUC6 SMAD4 CSMD3 MUC4 HLA-A USP6 NBEA SYNE1 SEPTIN9 RNF43 PDE4DIP TPR PLEC EXO1 TP53BP1 PLCB1 KIF5B PPP5C CDK11B NPEPPS GIGYF2 LGALS3 NUP210 RELN RYR2 IFIH1 DSEL GPX1 DIXDC1 TRPM2 USH2A IER5 SLC9A1 MSH3 PIEZO2 GYPA FMN2 NAV3 KLRF1 LRP2 …
endometrial neoplasm	endometrial neoplasm	5e-15	42	neoplasm, reproductive system disease	MSH6 PTEN MSH3 PIK3CA ADRA2B TP53 FBXW7 ARID1A KRAS KMT2C ...	MSH6 PTEN MSH3 PIK3CA ADRA2B TP53 FBXW7 ARID1A KRAS KMT2C APC ATM SMAD4 SMARCA4 LRP1B SETBP1 CASP8 CSMD2 USP6 ACVR2A AFDN B2M NAV3 AMER1 CSMD3 MUC16 MUC4 NBEA PDE4DIP BCL9 IDH1 TPR EBF1 LGALS3 MUC6 HAAO TRPM2 PPP5C GBP1 RNF43 SLC9A1 SOX9
Pancreatic Acinar Cell Carcino...	Pancreatic Acinar Cell Carcinoma	6e-15	17	endocrine system disease, neoplasm	SMAD4 TP53 PTEN APC ARID1A KRAS ACVR2A RNF43 ATM KMT2C ...	SMAD4 TP53 PTEN APC ARID1A KRAS ACVR2A RNF43 ATM KMT2C MUC16 MUC4 SMARCA4 IDH1 PIK3CA NBEA CSMD3
uterine neoplasm	uterine neoplasm	7e-15	53	neoplasm, reproductive system disease	MSH6 PTEN MSH3 TP53 PIK3CA FBXW7 ADRA2B SCN5A KRAS ARID1A ...	MSH6 PTEN MSH3 TP53 PIK3CA FBXW7 ADRA2B SCN5A KRAS ARID1A ATM SYNE1 KMT2C APC SMARCA4 SMAD4 LRP1B SETBP1 CASP8 MUC16 CSMD2 USP6 CSMD3 AMER1 B2M NBEA ACVR2A AFDN NAV3 MUC4 PDE4DIP RNF43 IDH1 BCL9 TPR EBF1 CSMD1 LGALS3 MUC6 HAAO IFI27 TNXB RYR1 TRPM2 COG5 PPP5C MMP28 LRP2 MAPK8IP2 GBP1 TTN SLC9A1 SOX9
Endometrial Clear Cell Adenoca...	Endometrial Clear Cell Adenocarcinoma	8e-15	16	neoplasm, reproductive system disease	TP53 ARID1A PTEN FBXW7 KMT2C ATM MSH6 PIK3CA KRAS SMARCA4 ...	TP53 ARID1A PTEN FBXW7 KMT2C ATM MSH6 PIK3CA KRAS SMARCA4 B2M IDH1 SMAD4 CASP8 USP6 SETBP1
colorectal adenocarcinoma	colorectal adenocarcinoma	9e-15	69	digestive system disease, neoplasm	MSH6 APC TP53 PIK3CA SMAD4 KRAS ATM FBXW7 ARID1A CASP8 ...	MSH6 APC TP53 PIK3CA SMAD4 KRAS ATM FBXW7 ARID1A CASP8 AMER1 RNF43 ACVR2A B2M KMT2C LRP1B SMARCA4 AFDN BCL9 SETBP1 USP6 RPL22 EBF1 PTEN IDH1 MUC16 MUC4 NBEA TPR CSMD3 SOX9 PDE4DIP KIF5B HLA-A SEPTIN9 TP53BP1 CAD LRRN3 CSMD1 TGIF2LX DBT CLCA4 LGALS3 EXO1 MUC6 PLEC ALPK2 PLCB1 DIXDC1 FMN2 MSH3 GBP1 FLNB RELN SLC9A1 FLNC PKHD1 ADRA2B KIAA0040 PIEZO2 NLGN1 SYNE1 NRXN1 AHNAK2 MAP1B OBSCN FOXD2 ASTN2 M…
melanoma	melanoma	1e-14	84	neoplasm, skin disease	PTEN TP53 PIK3CA KRAS FBXW7 B2M IDH1 KMT2C RPL22 SMARCA4 ...	PTEN TP53 PIK3CA KRAS FBXW7 B2M IDH1 KMT2C RPL22 SMARCA4 ATM LRP1B USP6 BCL9 SETBP1 AMER1 AFDN CASP8 SMAD4 F8 ACVR2A GPX1 PLCB1 RELN ARID1A LRP2 MSH6 APC TRPM2 RNF43 EBF1 C8B PPP5C ADRA2B SOX9 RIMS1 SLC9A1 MUC16 CSMD3 MUC4 HLA-A PDE4DIP TPR NBEA PLEC ABCA7 SEPTIN9 KIF5B CAD TP53BP1 SCN5A FMNL2 LGALS3 IFIH1 PREX1 FOXD2 TNXB TTN CDK11B FLNB ALPK2 EXO1 CSMD1 FNDC1 MSH3 NAV3 NMI BRDT IER5 PLXNA4 FMN2…
skin carcinoma	skin carcinoma	1e-14	103	neoplasm, skin disease	TP53 PTEN PIK3CA FBXW7 CASP8 B2M KRAS ATM IDH1 KMT2C ...	TP53 PTEN PIK3CA FBXW7 CASP8 B2M KRAS ATM IDH1 KMT2C SMAD4 SMARCA4 ARID1A BCL9 USP6 RPL22 LRP1B APC MUC16 SETBP1 SCN5A AMER1 AFDN TP53BP1 ACVR2A MUC6 LRP2 F8 MUC4 MSH6 IFIH1 EXO1 RELN PLCB1 PPP5C TNXB CHRNA3 EBF1 C8B TRPM2 SYNE1 RNF43 GPX1 ADRA2B RIMS1 SOX9 TTN PLEC FRY HLA-A CSMD3 CMPK1 RIPK4 PDE4DIP TPR NBEA SLC9A1 KIF5B SEPTIN9 DEFB126 MAPT COL9A2 CAD ABCA7 CSMD1 RYR2 RYR1 CLCA4 CLCNKA GYPA GY…
glioblastoma multiforme	glioblastoma multiforme	1e-14	94	neoplasm, nervous system disease	TP53 IDH1 PIK3CA PTEN FBXW7 ATM KRAS MUC16 TP53BP1 MUC6 ...	TP53 IDH1 PIK3CA PTEN FBXW7 ATM KRAS MUC16 TP53BP1 MUC6 PLCB1 APC LRP2 TRPM2 F8 ADRA2B PLEC SMAD4 RYR2 RYR1 TTN SP100 SCN5A TPR NUP210 GYPA ASIC3 CLCA4 CLCNKA SKA3 ATOX1 FLNC SMARCA4 LRP1B ARID1A KIF5B RPL22 PREX1 MSH6 PLEKHG2 OBSCN RELN AMER1 GBP1 ADGRD1 SEPTIN9 SOX9 CASP8 MUC4 NBEA CAD LGALS3 AK5 SLC9A1 RIMS1 C1QTNF4 SETBP1 SLITRK5 GPX1 MAPK8IP2 MMP28 NMI NAV3 NRXN1 ASPHD1 NCOA7 GBP3 HLA-A CSMD…
ovarian adenocarcinoma	ovarian adenocarcinoma	2e-14	28	neoplasm, reproductive system disease	ARID1A TP53 PIK3CA PTEN FBXW7 KRAS APC LRP1B ATM SMARCA4 ...	ARID1A TP53 PIK3CA PTEN FBXW7 KRAS APC LRP1B ATM SMARCA4 KMT2C SETBP1 SMAD4 MSH6 AFDN CASP8 CSMD3 MUC16 PDE4DIP NBEA MUC4 AMER1 RNF43 EBF1 TPR USP6 HLA-A MSH3
Pleural Epithelioid Mesothelio...	Pleural Epithelioid Mesothelioma	2e-14	17	neoplasm	TP53 LRP1B APC FBXW7 ATM SMARCA4 KRAS PIK3CA ARID1A MUC16 ...	TP53 LRP1B APC FBXW7 ATM SMARCA4 KRAS PIK3CA ARID1A MUC16 CSMD3 SMAD4 PTEN MSH6 SETBP1 PDE4DIP MUC4
esophageal squamous cell carci...	esophageal squamous cell carcinoma	2e-14	60	digestive system disease, neoplasm, skin disease	TP53 FBXW7 LRP1B PIK3CA KRAS KMT2C PTEN ARID1A CASP8 ATM ...	TP53 FBXW7 LRP1B PIK3CA KRAS KMT2C PTEN ARID1A CASP8 ATM APC SMAD4 SMARCA4 BCL9 ACVR2A RNF43 AFDN MSH6 CMPK1 IDH1 AMER1 USP6 EBF1 SETBP1 MUC16 CSMD3 MUC4 NBEA TPR KIF5B SEPTIN9 PDE4DIP B2M HLA-A FNDC1 MAP1B CLCA4 LGALS3 FMNL2 TP53BP1 MSH3 GPX1 SOX9 FLNC DNAH17 NAV3 TTN CSMD2 FOXD2 SLC9A1 GBP1 PLEC CHRNA3 COL9A2 DNAH5 RYR2 PTPRS ALPK2 FAT2 ASTN2
lung adenocarcinoma	lung adenocarcinoma	3e-14	74	neoplasm, respiratory system disease	TP53 PIK3CA KRAS FBXW7 SMAD4 IDH1 ATM B2M SMARCA4 CHRNA3 ...	TP53 PIK3CA KRAS FBXW7 SMAD4 IDH1 ATM B2M SMARCA4 CHRNA3 AMER1 PTEN APC CASP8 MUC16 TP53BP1 LRP1B EXO1 SETBP1 MUC6 F8 LRP2 KMT2C ARID1A PPP5C DEFB126 KIF5B RELN TRPM2 ACVR2A COL9A2 RNF43 MSH6 BCL9 EBF1 TTN AFDN C8B ADRA2B PTPRS IFIH1 FRY CAD RPL22 USP6 AK5 CSMD3 MUC4 HLA-A TPR NBEA PDE4DIP PLXNA4 SLC9A1 SEPTIN9 SOX9 LRRN3 PKHD1L1 KLRF1 CD52 ADGRD1 FAM216B BCL6B SYNE1 ASPHD1 IQGAP3 TNXB RYR2 ANKRD…
esophageal carcinoma	esophageal carcinoma	3e-14	62	digestive system disease, neoplasm	TP53 FBXW7 PIK3CA SMAD4 ATM KRAS LRP1B PTEN TP53BP1 APC ...	TP53 FBXW7 PIK3CA SMAD4 ATM KRAS LRP1B PTEN TP53BP1 APC CASP8 ARID1A SMARCA4 PPP5C KMT2C MSH6 SETBP1 RNF43 B2M EXO1 AFDN BCL9 CMPK1 TTN ACVR2A AMER1 EBF1 TPR MUC16 CSMD3 IDH1 MUC4 USP6 NBEA PLEC SP100 NUP210 PDE4DIP LRP2 ADRA2B RELN KIF5B SEPTIN9 F8 KCNJ16 SYNE1 HLA-A SOX9 LGALS3 MSH3 GPX1 FLNC SLC9A1 FOXD2 GBP1 CHRNA3 PTPRS FAT2 PREX1 TNXB MAPT RIMS1
colorectal neoplasm	colorectal neoplasm	3e-14	87	neoplasm	MSH6 TP53 KRAS PIK3CA SCN5A APC SMAD4 ACVR2A SMARCA4 FBXW7 ...	MSH6 TP53 KRAS PIK3CA SCN5A APC SMAD4 ACVR2A SMARCA4 FBXW7 B2M RNF43 KMT2C ATM LRP1B ARID1A AFDN CASP8 BCL9 AMER1 RPL22 PTEN TPR IDH1 USP6 SETBP1 SOX9 CAD EBF1 MUC4 MUC16 CSMD3 PDE4DIP NBEA HLA-A KIF5B SEPTIN9 LGALS3 MSH3 FMN2 FOXD2 FMNL2 BCL6B CSMD1 IQGAP3 CSMD2 TP53BP1 MUC6 NAV3 DIXDC1 GPX1 EXO1 RELN PLEC GBP1 SLC9A1 TGIF2LX MMP28 RIPK4 DBT PKHD1 TRPM2 PLCB1 ALPK2 F8 C1QTNF4 FAM171B SYNE1 ABCA7…
sarcoma	sarcoma	4e-14	74	neoplasm	TP53 PIK3CA FBXW7 PTEN KRAS IDH1 ATM KMT2C MSH6 ARID1A ...	TP53 PIK3CA FBXW7 PTEN KRAS IDH1 ATM KMT2C MSH6 ARID1A APC SMARCA4 LRP1B AMER1 MUC16 CASP8 RNF43 CSMD3 AFDN NBEA B2M EBF1 SMAD4 PDE4DIP MUC4 KIF5B EXO1 USP6 BCL9 SOX9 SCN5A HLA-A LGALS3 TPR AK5 TTN PPP5C MMP28 DBT MAPT SLC9A1 GBP1 F8 PLCB1 PLEC GPX1 TP53BP1 GYPA MAP1B RELN TNXB CD52 ACVR2A MSH3 FLII FMN2 NCOA7 FMNL2 FLNB MUC6 MAPK8IP2 SP100 CSN3 PIEZO2 LRRN3 MXRA8 RPL22 OBSCN RIPK4 ADGRD1 DNAH5 L…
stomach neoplasm	stomach neoplasm	4e-14	79	digestive system disease, neoplasm	KRAS TP53 PIK3CA FBXW7 SCN5A APC SMAD4 PTEN ADRA2B ARID1A ...	KRAS TP53 PIK3CA FBXW7 SCN5A APC SMAD4 PTEN ADRA2B ARID1A ATM B2M ACVR2A LRP1B RNF43 CASP8 RPL22 MSH6 SMARCA4 TP53BP1 AMER1 KMT2C SETBP1 AFDN BCL9 IDH1 MUC16 TPR EBF1 USP6 TTN PPP5C IFIH1 MUC6 EXO1 CMPK1 CAD MUC4 CSMD3 NBEA HLA-A PDE4DIP MAPT PLEC KIF5B SEPTIN9 LRP2 SOX9 F8 LGALS3 NRXN1 PLCB1 SYNE1 MMP28 DIXDC1 FMNL2 GPX1 FNDC1 TRPM2 BCL6B SLC9A1 IQGAP3 FLNC LZTFL1 MSH3 RELN FOXD2 ALPK2 ALKBH1 FR…
Lynch syndrome	Lynch syndrome	4e-14	19	digestive system disease, genetic disorder, neoplasm	MSH6 PTEN TP53 APC SMAD4 MSH3 B2M EXO1 ATM KRAS ...	MSH6 PTEN TP53 APC SMAD4 MSH3 B2M EXO1 ATM KRAS MUC6 RNF43 PIK3CA ARID1A CASP8 SETBP1 MUC16 ACVR2A SCN5A
Appendix Adenocarcinoma	Appendix Adenocarcinoma	4e-14	13	neoplasm	TP53 SMAD4 ATM APC FBXW7 KRAS AMER1 PIK3CA RNF43 ARID1A ...	TP53 SMAD4 ATM APC FBXW7 KRAS AMER1 PIK3CA RNF43 ARID1A SMARCA4 IDH1 HLA-A
Uterine Carcinosarcoma	Uterine Carcinosarcoma	4e-14	18	neoplasm, reproductive system disease	TP53 PIK3CA FBXW7 PTEN ARID1A MSH6 ATM KMT2C KRAS SMARCA4 ...	TP53 PIK3CA FBXW7 PTEN ARID1A MSH6 ATM KMT2C KRAS SMARCA4 APC MUC16 RNF43 AMER1 NBEA CSMD3 PDE4DIP SMAD4
thyroid neoplasm	thyroid neoplasm	5e-14	51	endocrine system disease, neoplasm	PTEN KRAS PIK3CA TP53 KMT2C APC FBXW7 SMARCA4 MUC16 COL9A2 ...	PTEN KRAS PIK3CA TP53 KMT2C APC FBXW7 SMARCA4 MUC16 COL9A2 USP6 TRPM2 ATM ARID1A SMAD4 IDH1 RIMS1 LRP1B MSH6 OBSCN RNF43 SETBP1 CASP8 PTPRS NRXN1 PLXNA4 SHANK1 SCN5A AFDN AMER1 ACVR2A BCL9 EBF1 MUC4 HLA-A TPR CSMD3 SEPTIN9 KIF5B NBEA PDE4DIP LGALS3 TTN FOXD2 TP53BP1 LRP2 MSH3 NPEPPS MUC6 SOX9 RELN
benign neoplasm	benign neoplasm	5e-14	64	neoplasm	TP53 APC KRAS PIK3CA RNF43 SMAD4 IDH1 B2M FBXW7 ARID1A ...	TP53 APC KRAS PIK3CA RNF43 SMAD4 IDH1 B2M FBXW7 ARID1A SMARCA4 MSH6 ATM EBF1 LRP1B AFDN SEPTIN9 NBEA PTEN LGALS3 MUC16 IFIH1 SOX9 MUC6 MAPT AMER1 RELN NAV3 USP6 F8 SETBP1 MUC4 CASP8 FMN2 SLC9A1 LRP2 PLCB1 TP53BP1 TRPM2 PLEC RYR2 SKA3 BCL9 SYNE1 MSH3 NPEPPS GPX1 TPR PPP5C L1TD1 CD52 MAP1B FLII ATOX1 PREX1 RYR1 ALPK2 ACVR2A PTPRS FAT2 TTN OBSCN TNXB CHRNA3
cutaneous melanoma	cutaneous melanoma	5e-14	55	neoplasm, skin disease	PTEN TP53 PIK3CA KRAS FBXW7 B2M IDH1 KMT2C ATM USP6 ...	PTEN TP53 PIK3CA KRAS FBXW7 B2M IDH1 KMT2C ATM USP6 LRP1B SMARCA4 SETBP1 F8 BCL9 CASP8 PLCB1 ACVR2A RELN GPX1 RPL22 LRP2 ARID1A TRPM2 APC MSH6 RNF43 AFDN SMAD4 AMER1 EBF1 C8B PPP5C RIMS1 ADRA2B SOX9 SLC9A1 MUC16 MUC4 CSMD3 PLEC NBEA ABCA7 HLA-A TPR PDE4DIP CAD KIF5B SEPTIN9 TP53BP1 SCN5A FOXD2 LGALS3 TNXB FMNL2
ovarian serous adenocarcinoma	ovarian serous adenocarcinoma	6e-14	45	neoplasm, reproductive system disease	TP53 FBXW7 PIK3CA PTEN ATM B2M APC TP53BP1 KRAS EXO1 ...	TP53 FBXW7 PIK3CA PTEN ATM B2M APC TP53BP1 KRAS EXO1 LRP2 IFIH1 PPP5C ARID1A TPR ADRA2B NUP210 PLEC SP100 KMT2C KIF5B CASP8 LRP1B SMAD4 MSH6 TTN OR4A47 AMER1 SMARCA4 RNF43 BCL9 IDH1 SETBP1 MUC16 AFDN ACVR2A PDE4DIP MUC4 NBEA CSMD3 RPL22 HLA-A PLCB1 TRPM2 LGALS3
colorectal carcinoma	colorectal carcinoma	7e-14	86	digestive system disease, neoplasm	KRAS SCN5A PIK3CA APC TP53 SMAD4 ACVR2A SMARCA4 B2M FBXW7 ...	KRAS SCN5A PIK3CA APC TP53 SMAD4 ACVR2A SMARCA4 B2M FBXW7 RNF43 KMT2C ATM ARID1A MSH6 LRP1B AFDN CASP8 BCL9 AMER1 RPL22 PTEN TPR IDH1 USP6 SETBP1 SOX9 CAD EBF1 MUC16 MUC4 CSMD3 PDE4DIP NBEA HLA-A KIF5B SEPTIN9 LGALS3 MSH3 FMN2 FOXD2 FMNL2 BCL6B CSMD1 IQGAP3 TP53BP1 MUC6 NAV3 DIXDC1 GPX1 RELN EXO1 GBP1 SLC9A1 TGIF2LX PLEC MMP28 RIPK4 DBT PKHD1 TRPM2 PLCB1 F8 C1QTNF4 FAM171B ALPK2 SYNE1 ABCA7 PTPRS…
neoplasm of mature B-cells	neoplasm of mature B-cells	8e-14	75	hematologic disease, neoplasm	PIK3CA TP53 KRAS ATM FBXW7 B2M CD52 IDH1 PTEN ARID1A ...	PIK3CA TP53 KRAS ATM FBXW7 B2M CD52 IDH1 PTEN ARID1A APC KMT2C SMARCA4 CASP8 LRP1B MSH6 EBF1 PREX1 SETBP1 BCL9 OR4A47 MUC16 CAD CSMD3 HLA-A MUC4 RNF43 AMER1 USP6 NBEA PLEC SMAD4 TPR EXO1 ACVR2A AFDN SEPTIN9 NUP210 PLCB1 RELN CDK11B TP53BP1 PPP5C DSEL LGALS3 MSH3 ACSF3 ASIC3 TNXB SP100 RYR1 LRP2 IFIH1 BCL6B SLC9A1 TTN GPX1 F8 MAPT DEFB126 GYPA FMNL2 AK5 SCN5A FLNC ABCA7 CSMD2 FLNB CROCC RIPK4 RPL2…
undifferentiated carcinoma	undifferentiated carcinoma	9e-14	25	neoplasm	TP53 PTEN ARID1A PIK3CA APC KRAS KMT2C ATM SMARCA4 RNF43 ...	TP53 PTEN ARID1A PIK3CA APC KRAS KMT2C ATM SMARCA4 RNF43 IDH1 LRP1B FBXW7 CASP8 SMAD4 MSH6 BCL9 MUC16 MUC4 CSMD3 TPR LGALS3 MUC6 TTN B2M
hepatocellular carcinoma	hepatocellular carcinoma	1e-13	100	digestive system disease, endocrine system disease, neoplasm, liver disease	TP53 PIK3CA IDH1 APC KRAS ARID1A PTEN CASP8 ACVR2A KMT2C ...	TP53 PIK3CA IDH1 APC KRAS ARID1A PTEN CASP8 ACVR2A KMT2C ATM SMARCA4 SMAD4 LRP1B AMER1 FBXW7 RPL22 MSH6 AFDN BCL9 USP6 RNF43 SETBP1 EBF1 MUC16 CSMD3 NBEA SOX9 PDE4DIP KIF5B TPR MUC4 LGALS3 SEPTIN9 B2M IQGAP3 BCL6B PLCB1 PLEC CLCA4 NMI IFIH1 DNAH17 CSMD1 MUC6 EXO1 KCNJ16 PKHD1 FOXD2 RELN TRPM2 SKA3 MAPT MAPK8IP2 SLC9A1 MMP28 ADRA2B F8 PLXNA4 ALPK2 PPP5C FLNB FLNC DIXDC1 GPX1 LRRN3 PTPRS IER5 GBP1 …
oral squamous cell carcinoma	oral squamous cell carcinoma	1e-13	61	digestive system disease, head and neck disorder, neoplasm, skin disease	TP53 CASP8 PTEN FBXW7 LRP1B KMT2C ARID1A SMAD4 KRAS ATM ...	TP53 CASP8 PTEN FBXW7 LRP1B KMT2C ARID1A SMAD4 KRAS ATM SETBP1 PIK3CA RNF43 SMARCA4 APC MSH6 AMER1 BCL9 MUC16 MUC4 TPR NBEA ACVR2A CSMD3 USP6 HLA-A SEPTIN9 PDE4DIP KIF5B TTN CLCA4 IFI27 LGALS3 GBP1 FMNL2 PLEC MMP28 SOX9 B2M GPX1 CSMD1 SLITRK5 TRPM2 FNDC1 RELN AFDN NCOA7 IFIH1 FLNC MAPT ADGRD1 ZNF711 EBF1 F8 SYNE1 OBSCN PKHD1L1 EXO1 MAP3K21 NUP210 TOGARAM2
clear cell adenocarcinoma	clear cell adenocarcinoma	2e-13	25	neoplasm	ARID1A PIK3CA TP53 PTEN FBXW7 ATM SMARCA4 KMT2C KRAS MSH6 ...	ARID1A PIK3CA TP53 PTEN FBXW7 ATM SMARCA4 KMT2C KRAS MSH6 LRP1B SMAD4 B2M RNF43 AMER1 CASP8 IDH1 SETBP1 USP6 PDE4DIP CSMD3 HLA-A MUC16 LGALS3 MUC6
adenocarcinoma	adenocarcinoma	2e-13	94	neoplasm	PTEN MSH6 TP53 APC PIK3CA KRAS FBXW7 SMAD4 ADRA2B SCN5A ...	PTEN MSH6 TP53 APC PIK3CA KRAS FBXW7 SMAD4 ADRA2B SCN5A ATM AMER1 CASP8 ARID1A B2M SMARCA4 RPL22 KMT2C IDH1 RNF43 BCL9 ACVR2A LRP1B AFDN TP53BP1 SETBP1 TPR USP6 MUC16 EBF1 EXO1 PPP5C LRP2 PLEC PLCB1 KIF5B IFIH1 NUP210 MUC6 SP100 MAPT TTN SOX9 DEFB126 IQGAP3 FLNC OR4A47 MUC4 HLA-A CSMD3 SEPTIN9 NBEA CMPK1 PDE4DIP FRG1 COL9A2 F8 TRPM2 RYR1 RYR2 NRXN1 SYNE1 MSH3 NMI LGALS3 CAD CSMD1 TGIF2LX MAPK8IP2…
pancreatic ductal adenocarcino...	pancreatic ductal adenocarcinoma	2e-13	67	endocrine system disease, neoplasm	SMAD4 TP53 KRAS RNF43 SMARCA4 ATM PIK3CA KMT2C ARID1A APC ...	SMAD4 TP53 KRAS RNF43 SMARCA4 ATM PIK3CA KMT2C ARID1A APC FBXW7 LRP1B PTEN ACVR2A MSH6 SETBP1 IDH1 CASP8 AMER1 B2M EBF1 AFDN BCL9 RPL22 MUC16 CSMD3 USP6 NBEA MUC4 HLA-A TPR PDE4DIP SEPTIN9 LGALS3 FNDC1 AHNAK2 SOX9 DIXDC1 C1QTNF4 IFI27 MXRA8 MAP1B TRPM2 FAM171B GBP1 NAV3 PLEC NCOA7 GBP3 PIEZO2 RELN PKHD1 TP53BP1 NMI MSH3 SLC9A1 DBT F8 MUC6 C8B IER5 KIF5B FMNL2 TMEM41B CMPK1 KCNJ16 CD52
Cervical Small Cell Carcinoma	Cervical Small Cell Carcinoma	3e-13	12	neoplasm, reproductive system disease	TP53 SMAD4 KMT2C IDH1 MSH6 PIK3CA PTEN AFDN NBEA CSMD3 ...	TP53 SMAD4 KMT2C IDH1 MSH6 PIK3CA PTEN AFDN NBEA CSMD3 KRAS MUC4
serous adenocarcinoma	serous adenocarcinoma	4e-13	45	neoplasm	TP53 PIK3CA FBXW7 PTEN ATM B2M APC TP53BP1 KRAS EXO1 ...	TP53 PIK3CA FBXW7 PTEN ATM B2M APC TP53BP1 KRAS EXO1 LRP2 IFIH1 PPP5C ARID1A TPR ADRA2B NUP210 PLEC SP100 KMT2C KIF5B CASP8 LRP1B SMAD4 MSH6 TTN OR4A47 AMER1 SMARCA4 RNF43 IDH1 BCL9 SETBP1 MUC16 AFDN ACVR2A PDE4DIP MUC4 NBEA CSMD3 HLA-A RPL22 TRPM2 PLCB1 LGALS3
thyroid carcinoma	thyroid carcinoma	4e-13	49	endocrine system disease, neoplasm	PTEN TP53 PIK3CA KRAS APC FBXW7 SMARCA4 KMT2C MUC16 COL9A2 ...	PTEN TP53 PIK3CA KRAS APC FBXW7 SMARCA4 KMT2C MUC16 COL9A2 USP6 TRPM2 ATM ARID1A SMAD4 RIMS1 IDH1 LRP1B MSH6 OBSCN RNF43 CASP8 SETBP1 PLXNA4 PTPRS SHANK1 NRXN1 SCN5A AFDN BCL9 EBF1 ACVR2A AMER1 MUC4 TPR KIF5B NBEA PDE4DIP HLA-A SEPTIN9 CSMD3 LGALS3 TTN FOXD2 LRP2 MSH3 MUC6 SOX9 RELN
bladder carcinoma	bladder carcinoma	5e-13	60	bladder disease, neoplasm	TP53 PIK3CA FBXW7 ATM IDH1 ARID1A KMT2C KRAS PTEN APC ...	TP53 PIK3CA FBXW7 ATM IDH1 ARID1A KMT2C KRAS PTEN APC CASP8 SMAD4 SMARCA4 TP53BP1 AMER1 LRP1B MSH6 RNF43 IFIH1 BCL9 AFDN B2M ACVR2A SETBP1 USP6 EBF1 PPP5C MUC16 MUC4 CSMD3 PDE4DIP NBEA HLA-A TPR KIF5B TTN SEPTIN9 RPL22 FOXD2 CLCA4 SOX9 CAD NMI LGALS3 GPX1 IQGAP3 MSH3 TRPM2 RIPK4 MAPT FAT2 IER5 FLNB PLEC SLC9A1 TNXB RAB3GAP2 EXO1 MMP28 DIXDC1
kidney neoplasm	kidney neoplasm	6e-13	71	kidney disease, neoplasm	TP53 AMER1 PIK3CA PTEN FBXW7 ATM RPL22 TPR ARID1A KMT2C ...	TP53 AMER1 PIK3CA PTEN FBXW7 ATM RPL22 TPR ARID1A KMT2C SMARCA4 NUP210 B2M TP53BP1 PPP5C LRP1B KRAS APC MSH6 IDH1 AFDN SMAD4 SETBP1 BCL9 ACVR2A HLA-A RNF43 CASP8 SOX9 MUC16 USP6 CSMD3 MUC4 PDE4DIP NBEA KIF5B SEPTIN9 TTN EBF1 PKHD1 EXO1 PLEC COL9A2 CD52 SKA3 CAD LGALS3 MSH3 AHNAK2 SLC9A1 RELN PLCB1 LRP2 DNAH5 FLNB IQGAP3 MUC6 IFIH1 MAPT CROCC TNXB MAP1B GPX1 TRPM2 ATOX1 IFI27 GYPA CDK11B F8 NLGN1 …
breast carcinoma	breast carcinoma	8e-13	128	neoplasm	PIK3CA TP53 ATM SCN5A EBF1 ADRA2B KMT2C KRAS PTEN CASP8 ...	PIK3CA TP53 ATM SCN5A EBF1 ADRA2B KMT2C KRAS PTEN CASP8 EXO1 FBXW7 APC SMAD4 ARID1A SETBP1 SMARCA4 TP53BP1 MUC4 MUC16 MAPT TRPM2 PPP5C MSH6 PLEC TPR PLCB1 F8 IDH1 AMER1 COL9A2 ASTN2 RNF43 TTN MUC6 RYR1 AFDN RYR2 IFIH1 NUP210 LRP1B BCL9 FLNC SP100 SYNE1 LCE4A NRXN1 KIF5B PREX1 TNXB PTPRS ACVR2A FRY OBSCN USP6 IQGAP3 B2M MSH3 GYPB PLEKHG2 OR4A47 FAAP20 MYL5 CLCA4 CAD ASIC3 CLCNKA LRP2 RPL22 CSMD3 P…
urogenital neoplasm	urogenital neoplasm	9e-13	112	neoplasm	PTEN TP53 PIK3CA MSH6 ATM MSH3 AMER1 FBXW7 KRAS ADRA2B ...	PTEN TP53 PIK3CA MSH6 ATM MSH3 AMER1 FBXW7 KRAS ADRA2B SCN5A CASP8 SMAD4 ARID1A MUC16 IDH1 B2M APC SMARCA4 RPL22 KMT2C TPR TP53BP1 RNF43 BCL9 SYNE1 NUP210 PPP5C EXO1 PLEC LRP2 PLCB1 KIF5B IFIH1 SP100 LRP1B MUC6 AFDN ACVR2A SETBP1 MAPT USP6 SOX9 TTN EBF1 HLA-A DEFB126 FRY FLNC IQGAP3 MUC4 OR4A47 SEPTIN9 CSMD3 NBEA PDE4DIP FRG1 COL9A2 CSMD2 NAV3 TRPM2 RYR1 RYR2 CSMD1 LGALS3 PKHD1 CD52 PREX1 DNAH5 T…
malignant epithelioid mesothel...	malignant epithelioid mesothelioma	1e-12	17	neoplasm	TP53 APC LRP1B FBXW7 ATM KRAS SMARCA4 PIK3CA ARID1A MUC16 ...	TP53 APC LRP1B FBXW7 ATM KRAS SMARCA4 PIK3CA ARID1A MUC16 MSH6 CSMD3 PTEN SMAD4 SETBP1 MUC4 PDE4DIP
Mixed Lobular and Ductal Breas...	Mixed Lobular and Ductal Breast Carcinoma	2e-12	14	neoplasm	PIK3CA TP53 ARID1A PTEN KMT2C ATM APC AMER1 KRAS CASP8 ...	PIK3CA TP53 ARID1A PTEN KMT2C ATM APC AMER1 KRAS CASP8 MSH6 FBXW7 SMAD4 IQGAP3
pancreatic carcinoma	pancreatic carcinoma	2e-12	75	endocrine system disease, neoplasm	TP53 SMAD4 RNF43 KRAS PIK3CA PTEN ACVR2A MUC16 ATM MUC4 ...	TP53 SMAD4 RNF43 KRAS PIK3CA PTEN ACVR2A MUC16 ATM MUC4 NUP210 ARID1A SMARCA4 SCN5A KMT2C F8 SOX9 APC OBSCN PLEKHG2 LRP1B CAD TTN ZNF626 IDH1 AMER1 FBXW7 LGALS3 ASIC3 ADRA2B IFIH1 RIPK4 CSMD3 NBEA PLEC NPEPPS ASTN2 IQGAP3 RELN CASP8 TP53BP1 MUC6 MSH6 PPP5C GPX1 IFI27 B2M MAPT AFDN SEPTIN9 AHNAK2 LRP2 FNDC1 PKHD1L1 CSMD2 ALPK2 MMP28 EXO1 TPR PKHD1 SLC9A1 FMNL2 TRPM2 FAT2 NAV3 MXRA8 KCNJ16 NCOA7 NM…
Anal Squamous Cell Carcinoma	Anal Squamous Cell Carcinoma	2e-12	12	neoplasm, skin disease	PIK3CA TP53 KMT2C PTEN CASP8 FBXW7 ARID1A KRAS B2M AMER1 ...	PIK3CA TP53 KMT2C PTEN CASP8 FBXW7 ARID1A KRAS B2M AMER1 APC HLA-A
Ovarian Endometrioid Adenocarc...	Ovarian Endometrioid Adenocarcinoma	2e-12	11	neoplasm, reproductive system disease	TP53 PTEN ARID1A PIK3CA APC FBXW7 KRAS ATM CASP8 MSH3 ...	TP53 PTEN ARID1A PIK3CA APC FBXW7 KRAS ATM CASP8 MSH3 MSH6
prostate carcinoma	prostate carcinoma	2e-12	84	neoplasm, reproductive system disease	PTEN TP53 PIK3CA SMAD4 SCN5A ADRA2B IDH1 ATM APC KMT2C ...	PTEN TP53 PIK3CA SMAD4 SCN5A ADRA2B IDH1 ATM APC KMT2C CASP8 ARID1A RNF43 LRP1B MSH6 KRAS FBXW7 ACVR2A AFDN SMARCA4 BCL9 AMER1 SETBP1 EBF1 RPL22 USP6 FRY B2M FRG1 MUC4 MUC16 SEPTIN9 CSMD3 PDE4DIP TPR NBEA TP53BP1 KIF5B LGALS3 PREX1 TRPM2 DNAH5 HLA-A CD200R1L GPX1 SOX9 FLNC CSMD1 MAPT RELN DIXDC1 TGIF2LX MSH3 FLNB PPP5C EXO1 FLII MUC6 PLEC LRP2 GYPB SKA3 FNDC1 PKHD1 RYR1 IFIH1 L1TD1 TMEM41B FMNL2 …
renal carcinoma	renal carcinoma	2e-12	66	kidney disease, neoplasm	TP53 PIK3CA PTEN FBXW7 ATM RPL22 TPR ARID1A KMT2C NUP210 ...	TP53 PIK3CA PTEN FBXW7 ATM RPL22 TPR ARID1A KMT2C NUP210 SMARCA4 B2M TP53BP1 PPP5C KRAS LRP1B APC IDH1 AMER1 MSH6 AFDN SMAD4 SETBP1 ACVR2A HLA-A BCL9 RNF43 CASP8 SOX9 MUC16 USP6 MUC4 CSMD3 PDE4DIP NBEA KIF5B TTN EBF1 SEPTIN9 EXO1 PLEC COL9A2 CD52 SKA3 CAD LGALS3 MSH3 AHNAK2 SLC9A1 PLCB1 LRP2 DNAH5 FLNB IQGAP3 IFIH1 RELN MAPT TNXB MUC6 GPX1 TRPM2 GYPA ATOX1 IFI27 F8 CSMD2
invasive lobular carcinoma	invasive lobular carcinoma	3e-12	20	neoplasm	KMT2C PIK3CA PTEN TP53 ARID1A SMAD4 ATM SMARCA4 RNF43 APC ...	KMT2C PIK3CA PTEN TP53 ARID1A SMAD4 ATM SMARCA4 RNF43 APC KRAS FBXW7 MSH6 LRP1B AMER1 MUC16 IDH1 MUC4 NBEA IQGAP3
embryonal rhabdomyosarcoma	embryonal rhabdomyosarcoma	3e-12	20	neoplasm	TP53 PIK3CA ATM KRAS AMER1 ARID1A LRP1B MSH6 KMT2C FBXW7 ...	TP53 PIK3CA ATM KRAS AMER1 ARID1A LRP1B MSH6 KMT2C FBXW7 SMARCA4 PTEN RNF43 PDE4DIP CASP8 MUC16 EBF1 SMAD4 CSMD3 TPR
myeloid neoplasm	myeloid neoplasm	3e-12	71	hematologic disease, neoplasm	KRAS SETBP1 TP53 APC IDH1 PIK3CA AMER1 CD52 ATM PTEN ...	KRAS SETBP1 TP53 APC IDH1 PIK3CA AMER1 CD52 ATM PTEN KMT2C ARID1A FBXW7 AFDN MUC16 GBP1 MSH6 LRP1B MUC6 CAD CASP8 ACVR2A SYNE1 CSMD3 SMAD4 MUC4 SEPTIN9 HLA-A PDE4DIP NBEA USP6 GIGYF2 NPEPPS LGALS3 GPX1 PLCB1 DIXDC1 USH2A B2M PIEZO2 SMARCA4 IER5 EBF1 TPR KLRF1 GYPA MSH3 SP100 PLEC TP53BP1 RERE FLNB TRPM2 IFI27 SLC9A1 GYPB ZNF717 TTN RYR1 CHERP BCL6B CMPK1 DBT PREX1 F8 IFIH1 CSMD1 TNXB MAPT CHRNA3 …
leukemia	leukemia	4e-12	86	hematologic disease, neoplasm	KRAS ATM SETBP1 FBXW7 TP53 APC PIK3CA AMER1 IDH1 CD52 ...	KRAS ATM SETBP1 FBXW7 TP53 APC PIK3CA AMER1 IDH1 CD52 PTEN SCN5A ARID1A KMT2C MSH6 LRP1B AFDN SMARCA4 CASP8 MUC16 GBP1 EBF1 BCL9 RPL22 ACVR2A OR4A47 MUC6 CAD CSMD3 MUC4 SYNE1 NBEA USP6 RNF43 SEPTIN9 SMAD4 TPR PLEC PDE4DIP B2M HLA-A NUP210 NPEPPS RYR2 LGALS3 CDK11B GPX1 PLCB1 DIXDC1 TRPM2 USH2A IER5 SLC9A1 PIEZO2 GYPA FMN2 MSH3 TP53BP1 KLRF1 SP100 FLNB RERE NRXN1 FLNC SOX9 CSMD2 ZNF717 F8 TTN PPP5…
mucinous carcinoma	mucinous carcinoma	4e-12	20	neoplasm	TP53 RNF43 KRAS PTEN PIK3CA SMAD4 FBXW7 ARID1A MSH6 ATM ...	TP53 RNF43 KRAS PTEN PIK3CA SMAD4 FBXW7 ARID1A MSH6 ATM MUC4 MUC16 MUC6 LGALS3 MAPK8IP2 SOX9 SEPTIN9 SMARCA4 B2M IQGAP3
esophageal adenocarcinoma	esophageal adenocarcinoma	6e-12	47	digestive system disease, neoplasm	TP53 KRAS PIK3CA SMAD4 ARID1A ATM LRP1B SMARCA4 RNF43 KMT2C ...	TP53 KRAS PIK3CA SMAD4 ARID1A ATM LRP1B SMARCA4 RNF43 KMT2C APC PTEN SETBP1 MSH6 FBXW7 B2M CMPK1 AMER1 AFDN BCL9 CASP8 MUC16 CSMD3 ACVR2A MUC4 TPR PDE4DIP NBEA SEPTIN9 HLA-A FAT2 FOXD2 ASPHD1 COL9A2 PKHD1 MAP1B SOX9 SLC9A1 CLCA4 AHNAK2 IFI27 NPEPPS IER5 RYR1 GBP1 NMI DBT
clear cell renal carcinoma	clear cell renal carcinoma	8e-12	58	kidney disease, neoplasm	TP53 ATM RPL22 TPR NUP210 KMT2C ARID1A SMARCA4 PTEN TP53BP1 ...	TP53 ATM RPL22 TPR NUP210 KMT2C ARID1A SMARCA4 PTEN TP53BP1 B2M PPP5C FBXW7 IDH1 PIK3CA LRP1B AFDN SETBP1 MSH6 HLA-A AMER1 APC CASP8 KRAS SMAD4 ACVR2A RNF43 BCL9 SOX9 USP6 CSMD3 MUC16 PDE4DIP NBEA TTN MUC4 EBF1 KIF5B SEPTIN9 EXO1 COL9A2 PLEC CAD AHNAK2 LGALS3 CD52 PIEZO2 NLGN1 IFI27 GBP1 MAP1B CSMD1 LRP2 IER5 PKHD1 SLITRK5 GPX1 FMN2
ovarian neoplasm	ovarian neoplasm	9e-12	77	neoplasm, reproductive system disease	TP53 ATM PIK3CA KRAS FBXW7 PTEN ARID1A MUC16 B2M APC ...	TP53 ATM PIK3CA KRAS FBXW7 PTEN ARID1A MUC16 B2M APC SMARCA4 TP53BP1 CASP8 EXO1 LRP2 TPR SMAD4 IFIH1 PPP5C PLEC KMT2C ADRA2B NUP210 SP100 LRP1B RNF43 AMER1 MSH6 FRY KIF5B SETBP1 TTN OR4A47 BCL9 IDH1 MUC4 AFDN CSMD3 ACVR2A PDE4DIP NBEA HLA-A RPL22 USP6 EBF1 TRPM2 PLCB1 LGALS3 TNXB CD52 SEPTIN9 IFI27 MSH3 FLNB SOX9 GBP1 MUC6 SLC9A1 MAPT SYNE1 NMI USH2A CMPK1 RIMS1 PKHD1 GPX1 ATOX1 RIPK4 FAT2 TGIF2L…
Signet Ring Cell Gastric Adeno...	Signet Ring Cell Gastric Adenocarcinoma	1e-11	7	digestive system disease, neoplasm	TP53 APC KRAS ARID1A PIK3CA PTEN SMAD4	TP53 APC KRAS ARID1A PIK3CA PTEN SMAD4
nasopharyngeal squamous cell c...	nasopharyngeal squamous cell carcinoma	1e-11	35	head and neck disorder, neoplasm, skin disease	TP53 PTEN ARID1A LRP1B KMT2C MSH6 APC FBXW7 ATM PIK3CA ...	TP53 PTEN ARID1A LRP1B KMT2C MSH6 APC FBXW7 ATM PIK3CA SMAD4 BCL9 CASP8 KRAS RNF43 SMARCA4 EBF1 CSMD3 USP6 TPR HLA-A MUC16 MUC4 B2M PDE4DIP AFDN RPL22 KIF5B NBEA SEPTIN9 LGALS3 FOXD2 RIPK4 MSH3 MAPT
liver neoplasm	liver neoplasm	1e-11	88	digestive system disease, endocrine system disease, neoplasm, liver disease	TP53 PIK3CA IDH1 APC ARID1A KRAS SMAD4 PTEN CASP8 KMT2C ...	TP53 PIK3CA IDH1 APC ARID1A KRAS SMAD4 PTEN CASP8 KMT2C ACVR2A ATM SMARCA4 FBXW7 LRP1B BCL9 RPL22 MSH6 RNF43 AMER1 AFDN USP6 B2M EBF1 MUC16 SETBP1 CSMD3 PDE4DIP MUC4 NBEA MAPT SEPTIN9 KIF5B SOX9 TPR LGALS3 HLA-A BCL6B IQGAP3 IFIH1 PLCB1 DBT CLCA4 PLEC NMI CHRNA3 DNAH17 CSMD1 RELN FOXD2 TRPM2 F8 SLC9A1 MMP28 PPP5C EXO1 FLNB ALPK2 FLNC DIXDC1 GPX1 SP100 PTPRS IER5 RYR1 MUC6 PKHD1 GBP1 TTN MSH3 GYPB…
colorectal adenoma	colorectal adenoma	1e-11	23	digestive system disease, neoplasm	APC KRAS TP53 FBXW7 MSH6 PIK3CA LRP1B SMAD4 CSMD3 MUC4 ...	APC KRAS TP53 FBXW7 MSH6 PIK3CA LRP1B SMAD4 CSMD3 MUC4 CSMD2 PTEN SEPTIN9 PLEC SKA3 MUC6 CASP8 ALPK2 LGALS3 ATM EXO1 AMER1 B2M
gastric carcinoma	gastric carcinoma	2e-11	71	digestive system disease, neoplasm	KRAS ADRA2B SCN5A TP53 ATM KMT2C B2M TPR PIK3CA CMPK1 ...	KRAS ADRA2B SCN5A TP53 ATM KMT2C B2M TPR PIK3CA CMPK1 LRP1B CAD PTEN ARID1A MUC16 CSMD3 SETBP1 RNF43 SMARCA4 MSH6 LGALS3 APC SMAD4 MMP28 SOX9 DIXDC1 MUC4 FMNL2 BCL9 AFDN AMER1 CASP8 FBXW7 GPX1 MUC6 FNDC1 TRPM2 BCL6B SLC9A1 MAPT IQGAP3 FLNC PPP5C LZTFL1 MSH3 RELN TTN FOXD2 IDH1 ALPK2 ALKBH1 FRG1 NMI EBF1 MAP3K21 LRP2 FLNB TP53BP1 FAT2 EXO1 KCNJ16 ANKRD36C SYNE1 COL9A2 PKHD1L1 ACVR2A RPL22 IER5 CSM…
Malignant epithelial tumor of ...	Malignant epithelial tumor of ovary	2e-11	67	neoplasm, reproductive system disease	ATM PIK3CA TP53 MUC16 ARID1A PTEN SMARCA4 KRAS CASP8 FBXW7 ...	ATM PIK3CA TP53 MUC16 ARID1A PTEN SMARCA4 KRAS CASP8 FBXW7 SMAD4 KMT2C LRP1B APC FRY SETBP1 CSMD3 MSH6 RNF43 MUC4 AFDN PDE4DIP NBEA ACVR2A AMER1 TPR EBF1 USP6 LGALS3 TNXB HLA-A CD52 TP53BP1 SEPTIN9 PLEC EXO1 B2M IFI27 FLNB SOX9 BCL9 MSH3 GBP1 RPL22 IDH1 SLC9A1 MAPT SYNE1 NMI IFIH1 PPP5C CMPK1 USH2A RIMS1 PKHD1 MUC6 GPX1 ATOX1 RIPK4 FAT2 TGIF2LX PREX1 DNAH5 TRPM2 MAPK8IP2 FLNC F8
large cell lung carcinoma	large cell lung carcinoma	2e-11	23	neoplasm, respiratory system disease	TP53 KRAS PIK3CA ATM LRP1B PTEN RNF43 SMARCA4 ARID1A EBF1 ...	TP53 KRAS PIK3CA ATM LRP1B PTEN RNF43 SMARCA4 ARID1A EBF1 AMER1 FBXW7 KMT2C MSH6 CSMD3 MUC16 ACVR2A APC SMAD4 USP6 NBEA MUC4 FMNL2
Salivary Gland Carcinoma ex Pl...	Salivary Gland Carcinoma ex Pleomorphic Adenoma	2e-11	8	digestive system disease, head and neck disorder, neoplasm	TP53 PTEN KRAS ATM ARID1A FBXW7 LRP1B PIK3CA	TP53 PTEN KRAS ATM ARID1A FBXW7 LRP1B PIK3CA
renal cell carcinoma	renal cell carcinoma	2e-11	60	kidney disease, neoplasm	TP53 PIK3CA PTEN FBXW7 ATM RPL22 TPR ARID1A KMT2C NUP210 ...	TP53 PIK3CA PTEN FBXW7 ATM RPL22 TPR ARID1A KMT2C NUP210 SMARCA4 B2M TP53BP1 PPP5C LRP1B APC IDH1 KRAS AMER1 AFDN MSH6 SMAD4 SETBP1 ACVR2A HLA-A BCL9 RNF43 CASP8 SOX9 MUC16 USP6 CSMD3 MUC4 PDE4DIP NBEA KIF5B TTN EBF1 SEPTIN9 EXO1 PLEC COL9A2 SKA3 CAD LGALS3 MSH3 AHNAK2 SLC9A1 PLCB1 LRP2 DNAH5 IFIH1 RELN FLNB GPX1 TRPM2 GYPA IFI27 ATOX1 F8
mouth neoplasm	mouth neoplasm	2e-11	41	digestive system disease, head and neck disorder, neoplasm	TP53 CASP8 PTEN KRAS FBXW7 PIK3CA ATM LRP1B ARID1A SMAD4 ...	TP53 CASP8 PTEN KRAS FBXW7 PIK3CA ATM LRP1B ARID1A SMAD4 KMT2C SETBP1 RNF43 SMARCA4 APC MSH6 AMER1 BCL9 MUC16 MUC4 TPR ACVR2A NBEA CSMD3 USP6 HLA-A SEPTIN9 KIF5B PDE4DIP LGALS3 PLEC MMP28 SOX9 IFI27 B2M FMNL2 GPX1 CSMD1 TRPM2 NCOA7 TNXB
lymphoma	lymphoma	2e-11	66	hematologic disease, neoplasm	ATM PIK3CA CD52 SCN5A B2M TP53 PTEN ARID1A KRAS SMARCA4 ...	ATM PIK3CA CD52 SCN5A B2M TP53 PTEN ARID1A KRAS SMARCA4 APC EBF1 KMT2C LRP1B MSH6 FBXW7 IDH1 CAD CASP8 HLA-A CSMD3 SETBP1 MUC16 SMAD4 EXO1 BCL9 TP53BP1 AFDN ACVR2A AMER1 MUC4 PPP5C PLCB1 CDK11B IFIH1 PDE4DIP NBEA LGALS3 DIXDC1 NAV3 MSH3 RELN LRP2 GPX1 MAPT BCL6B TPR GYPA F8 DNAH5 ACSF3 DEFB126 FMNL2 PLEC CSMD2 PREX1 SP100 TNXB DBT TTN FLNB GBP1 RIPK4 MAPK8IP2 SOX9 RPL22
appendiceal neoplasm	appendiceal neoplasm	2e-11	12	digestive system disease, neoplasm	KRAS SMAD4 TP53 PIK3CA ATM ARID1A SMARCA4 MUC16 CSMD3 MUC4 ...	KRAS SMAD4 TP53 PIK3CA ATM ARID1A SMARCA4 MUC16 CSMD3 MUC4 IDH1 PTEN
colon carcinoma	colon carcinoma	3e-11	66	digestive system disease, neoplasm	PIK3CA KRAS SMAD4 ACVR2A SMARCA4 TP53 B2M APC FBXW7 RNF43 ...	PIK3CA KRAS SMAD4 ACVR2A SMARCA4 TP53 B2M APC FBXW7 RNF43 LRP1B KMT2C AFDN ATM MSH6 ARID1A CASP8 AMER1 BCL9 RPL22 PTEN IDH1 USP6 SETBP1 EBF1 MUC16 MUC4 CSMD3 TPR PDE4DIP NBEA HLA-A KIF5B SEPTIN9 SOX9 LGALS3 MSH3 DIXDC1 TGIF2LX PLEC FOXD2 SLC9A1 FMN2 TRPM2 SCN5A MMP28 GPX1 TP53BP1 GBP1 FMNL2 ALPK2 PLCB1 FRG1 RIPK4 NAV3 FLNC FLNB MUC6 CLCA4 DBT ATOX1 CROCC CAD IFIH1 RELN ADRA2B
thymus neoplasm	thymus neoplasm	3e-11	28	endocrine system disease, neoplasm	TP53 PIK3CA KRAS ATM SMARCA4 KMT2C SMAD4 ARID1A RNF43 APC ...	TP53 PIK3CA KRAS ATM SMARCA4 KMT2C SMAD4 ARID1A RNF43 APC FBXW7 AFDN MSH6 IDH1 SETBP1 CSMD3 TTN PTEN MUC16 B2M RYR1 LGALS3 CD52 SLC9A1 GPX1 IFIH1 CHRNA3 RYR2
colonic neoplasm	colonic neoplasm	4e-11	72	digestive system disease, neoplasm	MSH6 APC TP53 PIK3CA SMAD4 KRAS ATM FBXW7 ARID1A CASP8 ...	MSH6 APC TP53 PIK3CA SMAD4 KRAS ATM FBXW7 ARID1A CASP8 AMER1 ACVR2A SMARCA4 B2M RNF43 LRP1B AFDN KMT2C BCL9 SETBP1 USP6 RPL22 EBF1 PTEN IDH1 SOX9 MUC16 MUC4 TPR CSMD3 NBEA PDE4DIP KIF5B HLA-A SEPTIN9 MSH3 LGALS3 TP53BP1 CAD MUC6 CSMD1 EXO1 TGIF2LX DIXDC1 DBT PLEC FMN2 FOXD2 SLC9A1 TRPM2 SCN5A IFIH1 MMP28 GPX1 GBP1 FMNL2 ALPK2 PLCB1 FRG1 RIPK4 NAV3 CLCA4 FLNC FLNB ATOX1 PKHD1 CROCC RELN ADRA2B KIA…
anal neoplasm	anal neoplasm	5e-11	12	neoplasm	PIK3CA TP53 KMT2C PTEN CASP8 FBXW7 ARID1A KRAS B2M AMER1 ...	PIK3CA TP53 KMT2C PTEN CASP8 FBXW7 ARID1A KRAS B2M AMER1 APC HLA-A
Benign Thyroid Gland Neoplasm	Benign Thyroid Gland Neoplasm	6e-11	7	endocrine system disease, neoplasm	SMAD4 KRAS PIK3CA TP53 IDH1 APC PTEN	SMAD4 KRAS PIK3CA TP53 IDH1 APC PTEN
small cell lung carcinoma	small cell lung carcinoma	6e-11	51	neoplasm, respiratory system disease	TP53 PIK3CA PTEN B2M ATM LRP1B KMT2C ARID1A TP53BP1 FBXW7 ...	TP53 PIK3CA PTEN B2M ATM LRP1B KMT2C ARID1A TP53BP1 FBXW7 APC SMARCA4 EBF1 MSH6 KRAS AMER1 RNF43 SETBP1 EXO1 IDH1 IFIH1 SMAD4 AFDN USP6 MUC16 CSMD3 CASP8 MUC4 KIF5B TPR HLA-A PDE4DIP BCL9 NBEA RPL22 CDK11B SEPTIN9 PLCB1 SLC9A1 SOX9 NRXN1 LGALS3 CHRNA3 FLNB RELN TNXB ADGRD1 TTN MAP1B DNAH5 MMP28
diffuse large B-cell lymphoma	diffuse large B-cell lymphoma	7e-11	38	hematologic disease, neoplasm	B2M TP53 ARID1A PTEN PIK3CA ATM KMT2C SMARCA4 LRP1B EBF1 ...	B2M TP53 ARID1A PTEN PIK3CA ATM KMT2C SMARCA4 LRP1B EBF1 APC CASP8 KRAS MSH6 FBXW7 IDH1 HLA-A CSMD3 MUC16 BCL9 AFDN AMER1 SMAD4 MUC4 SETBP1 PLCB1 CD52 NBEA LGALS3 MSH3 TP53BP1 GPX1 LRP2 ACSF3 DEFB126 CSMD2 RIPK4 RPL22
rhabdomyosarcoma	rhabdomyosarcoma	1e-10	29	neoplasm	TP53 PIK3CA KRAS ATM LRP1B KMT2C AMER1 ARID1A FBXW7 MSH6 ...	TP53 PIK3CA KRAS ATM LRP1B KMT2C AMER1 ARID1A FBXW7 MSH6 PTEN MUC16 SMARCA4 EBF1 PDE4DIP CASP8 B2M APC RNF43 SMAD4 NBEA CSMD3 KIF5B MUC4 TPR TTN MAP1B USP6 LGALS3
fibrosis	fibrosis	1e-10	63	neoplasm	MAPT TP53 PTEN CASP8 SMAD4 LGALS3 ATM SOX9 DBT CHRNA3 ...	MAPT TP53 PTEN CASP8 SMAD4 LGALS3 ATM SOX9 DBT CHRNA3 FAAP20 MMP28 BCL6B MUC16 PIK3CA F8 SLC9A1 RELN IQGAP3 TTN SMARCA4 B2M FRG1 PREX1 MUC4 SP100 ACVR2A TNXB SCN5A AFDN SEPTIN9 PPP5C MSH6 IFI27 SETBP1 IFIH1 SYNE1 PKHD1 LRP2 GPX1 GYPB KRAS DIXDC1 IDH1 MUC6 RYR2 DNAH17 PLEC RYR1 MSH3 FBXW7 TRPM2 PLXNA4 ARID1A RERE CLCA4 TP53BP1 PLCB1 OBSCN TPR BCL9 FLNC RNF43
Genetic digestive tract tumor	Genetic digestive tract tumor	1e-10	30	digestive system disease, genetic disorder, neoplasm	APC PTEN MSH6 MSH3 PIK3CA TP53 KRAS SMAD4 B2M EXO1 ...	APC PTEN MSH6 MSH3 PIK3CA TP53 KRAS SMAD4 B2M EXO1 ATM FBXW7 MUC6 RNF43 ARID1A CASP8 SMARCA4 AMER1 LGALS3 MAPT SETBP1 MUC16 MUC4 LRP1B ACVR2A IDH1 MAPK8IP2 OBSCN IFT172 SCN5A
Acute Leukemia	Acute Leukemia	1e-10	68	hematologic disease, neoplasm	KRAS TP53 SETBP1 IDH1 PTEN FBXW7 ATM CD52 ARID1A KMT2C ...	KRAS TP53 SETBP1 IDH1 PTEN FBXW7 ATM CD52 ARID1A KMT2C MSH6 AFDN PIK3CA LRP1B APC SMARCA4 MUC16 GBP1 RPL22 CASP8 MUC6 CAD BCL9 ACVR2A AMER1 SYNE1 CSMD3 MUC4 USP6 SMAD4 NBEA PDE4DIP SEPTIN9 B2M RNF43 HLA-A NPEPPS RYR2 LGALS3 TPR GPX1 PLCB1 DIXDC1 FMN2 IER5 EBF1 SLC9A1 KLRF1 TP53BP1 GYPA MSH3 SP100 NRXN1 RERE FLNB CSMD2 ZNF717 TRPM2 TTN MAPT RYR1 CHERP BCL6B CMPK1 PLEC DBT PREX1 CSMD1
Non-Functional Pancreatic Neur...	Non-Functional Pancreatic Neuroendocrine Tumor	2e-10	7	endocrine system disease, neoplasm	TP53 SMAD4 PTEN ARID1A ATM PIK3CA KRAS	TP53 SMAD4 PTEN ARID1A ATM PIK3CA KRAS
Parotid Gland Adenoid Cystic C...	Parotid Gland Adenoid Cystic Carcinoma	2e-10	8	digestive system disease, head and neck disorder, neoplasm	ATM ARID1A TP53 LRP1B KMT2C KRAS MUC16 CSMD3	ATM ARID1A TP53 LRP1B KMT2C KRAS MUC16 CSMD3
non-small cell lung adenocarci...	non-small cell lung adenocarcinoma	2e-10	44	neoplasm, respiratory system disease	KRAS NMI PIK3CA LGALS3 TP53 ATM MUC4 SMAD4 PTEN KIF5B ...	KRAS NMI PIK3CA LGALS3 TP53 ATM MUC4 SMAD4 PTEN KIF5B SOX9 NUP210 MUC16 CASP8 FBXW7 SLC9A1 SMARCA4 TTN LZTFL1 IDH1 TPR TP53BP1 CHRNA3 RELN PPP5C LRP1B IQGAP3 MUC6 MMP28 L1TD1 ARID1A ALPK2 OBSCN FLNB FAT2 TNXB LRP2 GPX1 KMT2C SYNE1 FRG1 CSMD3 FMNL2 RIPK4
adenoma	adenoma	2e-10	48	neoplasm	TP53 APC KRAS PIK3CA RNF43 SMAD4 B2M ARID1A FBXW7 SMARCA4 ...	TP53 APC KRAS PIK3CA RNF43 SMAD4 B2M ARID1A FBXW7 SMARCA4 MSH6 ATM LRP1B AFDN SEPTIN9 NBEA PTEN LGALS3 IFIH1 MUC6 SOX9 MUC16 AMER1 NAV3 IDH1 F8 MUC4 CASP8 FMN2 TP53BP1 PLEC SKA3 BCL9 SYNE1 EBF1 MSH3 NPEPPS GPX1 TPR L1TD1 CD52 PREX1 ALPK2 FAT2 PLCB1 TTN OBSCN CHRNA3
Rectal Villous Adenoma	Rectal Villous Adenoma	3e-10	5	digestive system disease, neoplasm	APC KRAS TP53 SMAD4 FBXW7	APC KRAS TP53 SMAD4 FBXW7
Gastric Adenoma	Gastric Adenoma	4e-10	10	digestive system disease, neoplasm	APC TP53 KRAS SMAD4 FBXW7 TP53BP1 MUC6 ARID1A MSH3 MSH6	APC TP53 KRAS SMAD4 FBXW7 TP53BP1 MUC6 ARID1A MSH3 MSH6
Parathyroid Gland Carcinoma	Parathyroid Gland Carcinoma	4e-10	14	endocrine system disease, neoplasm	TP53 PTEN PIK3CA MUC16 ARID1A ATM RNF43 APC FBXW7 CSMD3 ...	TP53 PTEN PIK3CA MUC16 ARID1A ATM RNF43 APC FBXW7 CSMD3 MUC4 TPR LGALS3 KCNJ16
Thymic Carcinoma	Thymic Carcinoma	6e-10	13	endocrine system disease, neoplasm	TP53 ATM KRAS SMARCA4 PIK3CA ARID1A RNF43 APC FBXW7 SETBP1 ...	TP53 ATM KRAS SMARCA4 PIK3CA ARID1A RNF43 APC FBXW7 SETBP1 PTEN MUC16 SMAD4
papillary thyroid carcinoma	papillary thyroid carcinoma	6e-10	50	endocrine system disease, neoplasm	PTEN TP53 ATM ARID1A APC SMAD4 KMT2C FBXW7 LRP1B PIK3CA ...	PTEN TP53 ATM ARID1A APC SMAD4 KMT2C FBXW7 LRP1B PIK3CA KRAS IDH1 SMARCA4 MSH6 LGALS3 PKHD1L1 IQGAP3 MUC16 MUC4 PLXNA4 LRP2 CASP8 NRXN1 FOXD2 TTN MSH3 TPR RYR2 AHNAK2 RYR1 RELN MUC6 KIF5B SOX9 GBP1 SLITRK5 ASPHD1 SYNE1 CSMD1 MXRA8 FLNC CSMD2 C8orf48 FRY IGSF3 GBP3 NLGN1 LRRN3 DSEL EBF1
plasma cell neoplasm	plasma cell neoplasm	7e-10	47	hematologic disease, neoplasm	TP53 PIK3CA KRAS IDH1 B2M ARID1A PREX1 ATM CASP8 PTEN ...	TP53 PIK3CA KRAS IDH1 B2M ARID1A PREX1 ATM CASP8 PTEN APC CAD LRP1B KMT2C MUC16 BCL9 SETBP1 FBXW7 SMARCA4 CSMD3 RELN DSEL CD52 CDK11B EBF1 LGALS3 ASIC3 NBEA TNXB RYR1 LRP2 TTN PLEC ACVR2A F8 GYPA MUC4 AK5 PPP5C FLNC EXO1 IFIH1 MSH3 TP53BP1 SMAD4 GPX1 FRY
bronchoalveolar adenocarcinoma	bronchoalveolar adenocarcinoma	7e-10	22	neoplasm, respiratory system disease	TP53 KRAS ATM SMAD4 LRP1B KMT2C PTEN MSH6 MUC16 APC ...	TP53 KRAS ATM SMAD4 LRP1B KMT2C PTEN MSH6 MUC16 APC SMARCA4 CSMD3 PIK3CA SETBP1 USP6 NBEA KIF5B PDE4DIP MUC6 LGALS3 MUC4 RELN
Thymoma	Thymoma	8e-10	25	endocrine system disease, neoplasm	TP53 PIK3CA KRAS KMT2C AFDN RNF43 APC IDH1 TTN PTEN ...	TP53 PIK3CA KRAS KMT2C AFDN RNF43 APC IDH1 TTN PTEN MUC16 ATM FBXW7 B2M SMAD4 RYR1 LGALS3 CD52 SLC9A1 GPX1 ARID1A CHRNA3 IFIH1 RYR2 SMARCA4
breast adenocarcinoma	breast adenocarcinoma	9e-10	21	neoplasm	PIK3CA TP53 KRAS ARID1A PTEN KMT2C ATM APC CASP8 SMAD4 ...	PIK3CA TP53 KRAS ARID1A PTEN KMT2C ATM APC CASP8 SMAD4 AMER1 MSH6 FBXW7 TRPM2 IDH1 SEPTIN9 TP53BP1 MUC4 GPX1 IQGAP3 MUC6
Tonsillar Squamous Cell Carcin...	Tonsillar Squamous Cell Carcinoma	9e-10	9	head and neck disorder, neoplasm, skin disease	KRAS PIK3CA KMT2C TP53 ARID1A SMARCA4 FBXW7 MUC16 MUC4	KRAS PIK3CA KMT2C TP53 ARID1A SMARCA4 FBXW7 MUC16 MUC4
acute myeloid leukemia	acute myeloid leukemia	9e-10	63	hematologic disease, neoplasm	KRAS TP53 SETBP1 IDH1 CD52 ATM PTEN ARID1A KMT2C AFDN ...	KRAS TP53 SETBP1 IDH1 CD52 ATM PTEN ARID1A KMT2C AFDN FBXW7 MUC16 GBP1 LRP1B APC MUC6 CAD CASP8 MSH6 ACVR2A SYNE1 SMAD4 CSMD3 PDE4DIP SEPTIN9 MUC4 NBEA HLA-A USP6 NPEPPS PIK3CA LGALS3 GPX1 PLCB1 DIXDC1 B2M SMARCA4 IER5 KLRF1 TPR GYPA SP100 RERE TP53BP1 FLNB TRPM2 ZNF717 TTN MSH3 EBF1 RYR1 BCL6B CHERP CMPK1 PLEC SLC9A1 DBT PREX1 ANKRD36C ATOX1 FAM171B ZNF711 CSMD1
laryngeal neoplasm	laryngeal neoplasm	9e-10	24	neoplasm, respiratory system disease	TP53 PTEN ARID1A ATM KRAS LRP1B PIK3CA FBXW7 KMT2C CSMD3 ...	TP53 PTEN ARID1A ATM KRAS LRP1B PIK3CA FBXW7 KMT2C CSMD3 SETBP1 MUC16 EBF1 HLA-A LGALS3 SOX9 PLXNA4 CASP8 SMAD4 B2M ADGRD1 LRP2 CHRNA3 DNAH5
ovarian mucinous adenocarcinom...	ovarian mucinous adenocarcinoma	1e-09	11	neoplasm	TP53 RNF43 PTEN KRAS PIK3CA SMAD4 ATM ARID1A FBXW7 MUC16 ...	TP53 RNF43 PTEN KRAS PIK3CA SMAD4 ATM ARID1A FBXW7 MUC16 MUC4
ependymoma	ependymoma	1e-09	37	neoplasm, nervous system disease	TP53 PTEN PIK3CA APC KMT2C SMARCA4 SMAD4 PDE4DIP AK5 RIMS1 ...	TP53 PTEN PIK3CA APC KMT2C SMARCA4 SMAD4 PDE4DIP AK5 RIMS1 C1QTNF4 NRXN1 ASPHD1 RYR2 C2orf80 CASP8 GBP1 FBXW7 IDH1 DNAH5 NAV3 FRY GBP3 PLCB1 TPR SOX9 RNF43 FNDC1 CSMD1 LGALS3 KCNJ16 FAM216B NCOA7 TOGARAM2 DBT F8 CLCA4
neuroblastoma	neuroblastoma	1e-09	53	neoplasm, nervous system disease	TP53 PIK3CA SMARCA4 CAD ARID1A ATM KMT2C APC PLCB1 OBSCN ...	TP53 PIK3CA SMARCA4 CAD ARID1A ATM KMT2C APC PLCB1 OBSCN PREX1 PLEKHG2 SMAD4 KRAS CASP8 PTEN CHERP TRPM2 MUC16 EBF1 CD52 NPEPPS RYR2 LRRN3 LGALS3 MAPT MAP1B B2M NCOA7 MSH6 SLC9A1 RELN IFIH1 NMI PLEC SCN5A FBXW7 ADRA2B SOX9 CDK11B NAV3 DBT RERE CHRNA3 GPX1 CSMD3 PPP5C KIF5B IDH1 CSN3 ASIC3 FMN2 RYR1
pseudomyxoma peritonei	pseudomyxoma peritonei	1e-09	10	digestive system disease, neoplasm	KRAS SMAD4 TP53 PIK3CA ATM ARID1A SMARCA4 MUC16 CSMD3 MUC4	KRAS SMAD4 TP53 PIK3CA ATM ARID1A SMARCA4 MUC16 CSMD3 MUC4
B-cell acute lymphoblastic leu...	B-cell acute lymphoblastic leukemia	1e-09	20	hematologic disease, neoplasm	TP53 KRAS MSH6 FBXW7 LRP1B IDH1 ATM USP6 KMT2C APC ...	TP53 KRAS MSH6 FBXW7 LRP1B IDH1 ATM USP6 KMT2C APC MUC4 RPL22 MUC16 NBEA CSMD3 SEPTIN9 CD52 PTEN EBF1 PIK3CA
endometrioid carcinoma	endometrioid carcinoma	2e-09	19	neoplasm, reproductive system disease	PIK3CA FRY PTEN TP53 KRAS ARID1A FBXW7 ATM IDH1 RPL22 ...	PIK3CA FRY PTEN TP53 KRAS ARID1A FBXW7 ATM IDH1 RPL22 AMER1 TP53BP1 SMARCA4 MSH6 AFDN MUC16 MSH3 LGALS3 MUC4
Central Nervous System Lymphom...	Central Nervous System Lymphoma	2e-09	12	hematologic disease, neoplasm, nervous system disease	EBF1 TP53 KMT2C LRP1B ACVR2A B2M IDH1 CSMD3 SETBP1 HLA-A ...	EBF1 TP53 KMT2C LRP1B ACVR2A B2M IDH1 CSMD3 SETBP1 HLA-A PDE4DIP LGALS3
Ocular Sebaceous Carcinoma	Ocular Sebaceous Carcinoma	2e-09	7	eye disease, neoplasm	TP53 PIK3CA PTEN SMAD4 FBXW7 APC LRP1B	TP53 PIK3CA PTEN SMAD4 FBXW7 APC LRP1B
ovarian teratoma	ovarian teratoma	2e-09	10	neoplasm, reproductive system disease	TP53 KRAS APC SMARCA4 PIK3CA PTEN ATM FBXW7 SMAD4 MUC16	TP53 KRAS APC SMARCA4 PIK3CA PTEN ATM FBXW7 SMAD4 MUC16
Brain Stem Glioblastoma	Brain Stem Glioblastoma	2e-09	9	neoplasm, nervous system disease	TP53 PIK3CA LRP1B IDH1 MUC16 AMER1 ATM NBEA MUC4	TP53 PIK3CA LRP1B IDH1 MUC16 AMER1 ATM NBEA MUC4
cervical carcinoma	cervical carcinoma	2e-09	49	neoplasm, reproductive system disease	PIK3CA TP53 PTEN KRAS SMAD4 FBXW7 KMT2C CASP8 AFDN ATM ...	PIK3CA TP53 PTEN KRAS SMAD4 FBXW7 KMT2C CASP8 AFDN ATM ARID1A B2M MSH6 SMARCA4 ACVR2A BCL9 USP6 APC LRP1B AMER1 IDH1 SETBP1 MUC4 NBEA CSMD3 MUC16 HLA-A PDE4DIP TPR KIF5B SEPTIN9 SOX9 LGALS3 IER5 TP53BP1 MAPK8IP2 RIPK4 SLC9A1 EXO1 TTN TNXB SKA3 MSH3 IQGAP3 CAD SYNE1 RYR2 MYL5 RELN
Endometrial Undifferentiated C...	Endometrial Undifferentiated Carcinoma	2e-09	8	neoplasm, reproductive system disease	PIK3CA PTEN TP53 ARID1A FBXW7 KMT2C SMARCA4 KRAS	PIK3CA PTEN TP53 ARID1A FBXW7 KMT2C SMARCA4 KRAS
chronic lymphocytic leukemia	chronic lymphocytic leukemia	2e-09	45	hematologic disease, neoplasm	TP53 FBXW7 CD52 ATM KRAS ARID1A KMT2C APC LRP1B EBF1 ...	TP53 FBXW7 CD52 ATM KRAS ARID1A KMT2C APC LRP1B EBF1 IDH1 PIK3CA OR4A47 PTEN SMARCA4 BCL9 SETBP1 CASP8 CSMD3 RNF43 MSH6 PLEC NBEA TPR MUC16 ACVR2A SEPTIN9 MUC4 USP6 NUP210 CDK11B B2M LGALS3 SP100 FRY TTN SMAD4 SLC9A1 COL9A2 BCL6B TP53BP1 GPX1 IGSF3 RERE RPL22
brain glioblastoma	brain glioblastoma	3e-09	10	neoplasm, nervous system disease	TP53 IDH1 PIK3CA LRP1B MUC16 ATM AMER1 NBEA MUC4 CASP8	TP53 IDH1 PIK3CA LRP1B MUC16 ATM AMER1 NBEA MUC4 CASP8
alveolar rhabdomyosarcoma	alveolar rhabdomyosarcoma	3e-09	17	neoplasm	TP53 ATM PIK3CA LRP1B KMT2C MUC16 KRAS APC ARID1A B2M ...	TP53 ATM PIK3CA LRP1B KMT2C MUC16 KRAS APC ARID1A B2M EBF1 PDE4DIP KIF5B MUC4 TPR PTEN USP6
colorectal cancer	colorectal cancer	4e-09	64	digestive system disease, neoplasm	APC TP53 PIK3CA SMAD4 PREX1 ARID1A FRY L1TD1 PTEN KRAS ...	APC TP53 PIK3CA SMAD4 PREX1 ARID1A FRY L1TD1 PTEN KRAS CLCA4 ATM MYO16 NRXN1 C8B CHRNA3 RNF43 TNXB MMP28 SOX9 CASP8 FLNC SLC9A1 MSH6 MSH3 MUC4 RIMS1 PLEC SLITRK5 NLGN1 FMNL2 SKA3 B2M MUC16 DNAH5 LZTFL1 MAP1B SETBP1 FMN2 MAP3K21 CLCNKA DIXDC1 FBXW7 ASTN2 MUC6 LGALS3 ASPHD1 TP53BP1 PKHD1L1 FNDC1 LRP1B FLNB C1orf105 SMARCA4 PLCB1 F8 ZNF711 CLECL1 C1QTNF4 GBP1 SEPTIN9 NCOA7 CSMD1 RELN
undifferentiated pleomorphic s...	undifferentiated pleomorphic sarcoma	5e-09	15	neoplasm, other disease	TP53 PTEN PIK3CA APC KRAS ATM KMT2C IDH1 RNF43 ARID1A ...	TP53 PTEN PIK3CA APC KRAS ATM KMT2C IDH1 RNF43 ARID1A SMARCA4 CASP8 FBXW7 HLA-A MSH6
Pleural Mesothelioma	Pleural Mesothelioma	5e-09	12	neoplasm, respiratory system disease	TP53 FBXW7 APC ARID1A SMARCA4 LRP1B ATM MUC16 MUC4 HLA-A ...	TP53 FBXW7 APC ARID1A SMARCA4 LRP1B ATM MUC16 MUC4 HLA-A TPR PIK3CA
differentiated thyroid carcino...	differentiated thyroid carcinoma	5e-09	30	neoplasm	PTEN TP53 APC SMAD4 ATM ARID1A PIK3CA KRAS IDH1 KMT2C ...	PTEN TP53 APC SMAD4 ATM ARID1A PIK3CA KRAS IDH1 KMT2C FBXW7 LRP1B SMARCA4 MSH6 RNF43 LGALS3 MUC16 MUC4 CASP8 TTN FOXD2 LRP2 MSH3 TPR MUC6 KIF5B SOX9 TP53BP1 GYPA EBF1
medulloblastoma	medulloblastoma	6e-09	40	neoplasm, nervous system disease	TP53 PIK3CA ATM FBXW7 IDH1 SMARCA4 KMT2C APC BCL9 PLCB1 ...	TP53 PIK3CA ATM FBXW7 IDH1 SMARCA4 KMT2C APC BCL9 PLCB1 PLEC ARID1A HLA-A TPR LRP1B TRPM2 SOX9 CSMD3 TP53BP1 MUC16 C2orf80 AK5 PTEN KCNJ16 CASP8 EBF1 RYR2 RIMS1 L1TD1 MSH6 CSMD1 EXO1 NAV3 IQGAP3 FAM171B AHNAK2 LGALS3 SLITRK5 KRAS RELN
Thyroid Gland Oncocytic Follic...	Thyroid Gland Oncocytic Follicular Carcinoma	7e-09	7	endocrine system disease, neoplasm	KRAS AFDN KMT2C IDH1 PIK3CA SMAD4 MUC16	KRAS AFDN KMT2C IDH1 PIK3CA SMAD4 MUC16
pulmonary blastoma	pulmonary blastoma	7e-09	8	neoplasm, respiratory system disease	TP53 SMARCA4 KRAS PIK3CA ATM MUC16 PTEN CSMD3	TP53 SMARCA4 KRAS PIK3CA ATM MUC16 PTEN CSMD3
metastatic colorectal cancer	metastatic colorectal cancer	8e-09	19	digestive system disease, neoplasm	PIK3CA KRAS TP53 PTEN SMAD4 ATM FBXW7 ASTN2 RNF43 MSH6 ...	PIK3CA KRAS TP53 PTEN SMAD4 ATM FBXW7 ASTN2 RNF43 MSH6 SOX9 LRP1B ARID1A TP53BP1 LGALS3 MSH3 FMNL2 SMARCA4 F8
Cervical Adenosquamous Carcino...	Cervical Adenosquamous Carcinoma	8e-09	7	neoplasm, reproductive system disease	KRAS PIK3CA PTEN TP53 SMAD4 FBXW7 ARID1A	KRAS PIK3CA PTEN TP53 SMAD4 FBXW7 ARID1A
lung carcinoid tumor	lung carcinoid tumor	8e-09	10	neoplasm, respiratory system disease	ARID1A LRP1B TP53 KRAS SETBP1 ATM RNF43 MUC16 APC CSMD3	ARID1A LRP1B TP53 KRAS SETBP1 ATM RNF43 MUC16 APC CSMD3
Bladder Adenocarcinoma	Bladder Adenocarcinoma	8e-09	8	bladder disease, neoplasm	TP53 APC KRAS PIK3CA SMAD4 FBXW7 RNF43 MUC16	TP53 APC KRAS PIK3CA SMAD4 FBXW7 RNF43 MUC16
Chordoma	Chordoma	9e-09	14	endocrine system disease, genetic disorder, neoplasm, skeletal system disease, other disease	ATM TP53 PIK3CA APC PTEN ARID1A SOX9 LGALS3 IDH1 B2M ...	ATM TP53 PIK3CA APC PTEN ARID1A SOX9 LGALS3 IDH1 B2M KRAS SMAD4 MUC4 CASP8
Pyloric Gland Adenoma	Pyloric Gland Adenoma	1e-08	5	digestive system disease, neoplasm	APC KRAS SMAD4 MUC6 TP53	APC KRAS SMAD4 MUC6 TP53
embryonal neoplasm	embryonal neoplasm	1e-08	41	neoplasm	TP53 PIK3CA ATM AMER1 IDH1 FBXW7 APC SMARCA4 KMT2C BCL9 ...	TP53 PIK3CA ATM AMER1 IDH1 FBXW7 APC SMARCA4 KMT2C BCL9 PLCB1 ARID1A PLEC KRAS LRP1B PTEN TPR HLA-A TRPM2 EXO1 SOX9 SCN5A CSMD3 TP53BP1 MUC16 CASP8 USP6 LGALS3 PDE4DIP MSH6 L1TD1 B2M PPP5C RELN MAP1B FLII CROCC TTN MAPT SMAD4 EBF1
soft tissue sarcoma	soft tissue sarcoma	1e-08	21	neoplasm, other disease	TP53 PTEN PIK3CA APC KRAS ATM FBXW7 KMT2C IDH1 CASP8 ...	TP53 PTEN PIK3CA APC KRAS ATM FBXW7 KMT2C IDH1 CASP8 SMARCA4 ARID1A LRP1B RNF43 HLA-A B2M MSH6 GPX1 MUC4 SOX9 USP6
T-cell acute lymphoblastic leu...	T-cell acute lymphoblastic leukemia	1e-08	28	hematologic disease, neoplasm	PTEN FBXW7 TP53 MSH6 KRAS SMARCA4 PIK3CA APC AFDN KMT2C ...	PTEN FBXW7 TP53 MSH6 KRAS SMARCA4 PIK3CA APC AFDN KMT2C SETBP1 RPL22 AMER1 ARID1A MUC16 ATM B2M CASP8 IDH1 NBEA LRP1B CSMD3 CD52 TPR SLC9A1 LGALS3 ZNF717 MSH3
neoplasm of immature B and T c...	neoplasm of immature B and T cells	1e-08	45	hematologic disease, neoplasm	PTEN FBXW7 TP53 KRAS ATM MSH6 KMT2C APC SMARCA4 LRP1B ...	PTEN FBXW7 TP53 KRAS ATM MSH6 KMT2C APC SMARCA4 LRP1B PIK3CA IDH1 AFDN ARID1A RPL22 SETBP1 BCL9 AMER1 MUC16 CSMD3 USP6 MUC4 CD52 NBEA CASP8 B2M RNF43 RYR2 LGALS3 TPR SEPTIN9 PDE4DIP FMN2 EBF1 MSH3 SLC9A1 TP53BP1 NRXN1 GYPA CSMD2 SMAD4 MAPT TTN ZNF717 SYNE1
acute lymphoblastic leukemia	acute lymphoblastic leukemia	1e-08	45	hematologic disease, neoplasm	PTEN FBXW7 TP53 KRAS ATM MSH6 KMT2C APC SMARCA4 LRP1B ...	PTEN FBXW7 TP53 KRAS ATM MSH6 KMT2C APC SMARCA4 LRP1B PIK3CA IDH1 AFDN ARID1A RPL22 SETBP1 BCL9 AMER1 MUC16 CSMD3 USP6 MUC4 CD52 NBEA CASP8 B2M RNF43 RYR2 LGALS3 TPR SEPTIN9 PDE4DIP FMN2 EBF1 MSH3 SLC9A1 TP53BP1 NRXN1 GYPA CSMD2 SMAD4 MAPT TTN ZNF717 SYNE1
precursor lymphoblastic lympho...	precursor lymphoblastic lymphoma/leukemia	1e-08	45	hematologic disease, neoplasm	PTEN FBXW7 TP53 KRAS ATM MSH6 KMT2C APC SMARCA4 LRP1B ...	PTEN FBXW7 TP53 KRAS ATM MSH6 KMT2C APC SMARCA4 LRP1B PIK3CA IDH1 AFDN ARID1A RPL22 SETBP1 BCL9 AMER1 MUC16 CSMD3 USP6 MUC4 CD52 NBEA CASP8 B2M RNF43 RYR2 LGALS3 TPR SEPTIN9 PDE4DIP FMN2 EBF1 MSH3 SLC9A1 TP53BP1 NRXN1 GYPA CSMD2 SMAD4 MAPT TTN ZNF717 SYNE1
Ovarian Carcinosarcoma	Ovarian Carcinosarcoma	1e-08	7	neoplasm, reproductive system disease	TP53 ARID1A PTEN KRAS KMT2C PIK3CA FBXW7	TP53 ARID1A PTEN KRAS KMT2C PIK3CA FBXW7
Lung Sarcomatoid Carcinoma	Lung Sarcomatoid Carcinoma	1e-08	7	neoplasm, respiratory system disease	TP53 KRAS RNF43 PIK3CA AMER1 SMARCA4 MUC4	TP53 KRAS RNF43 PIK3CA AMER1 SMARCA4 MUC4
mesothelioma	mesothelioma	2e-08	27	neoplasm	TP53 FBXW7 SMARCA4 APC PIK3CA KRAS LRP1B ATM KMT2C MUC4 ...	TP53 FBXW7 SMARCA4 APC PIK3CA KRAS LRP1B ATM KMT2C MUC4 ARID1A MUC16 PTEN CSMD3 CASP8 MSH6 ACVR2A SMAD4 RNF43 SETBP1 PDE4DIP TPR HLA-A TNXB LGALS3 SOX9 GBP1
mesothelial neoplasm	mesothelial neoplasm	2e-08	27	neoplasm	TP53 FBXW7 SMARCA4 APC PIK3CA KRAS LRP1B ATM KMT2C MUC4 ...	TP53 FBXW7 SMARCA4 APC PIK3CA KRAS LRP1B ATM KMT2C MUC4 ARID1A MUC16 PTEN CSMD3 CASP8 MSH6 ACVR2A RNF43 SMAD4 SETBP1 PDE4DIP HLA-A TPR TNXB LGALS3 SOX9 GBP1
Parotid Gland Squamous Cell Ca...	Parotid Gland Squamous Cell Carcinoma	2e-08	5	head and neck disorder, neoplasm, skin disease	TP53 APC ARID1A SMAD4 PIK3CA	TP53 APC ARID1A SMAD4 PIK3CA
laryngeal squamous cell carcin...	laryngeal squamous cell carcinoma	2e-08	20	head and neck disorder, neoplasm, respiratory system disease, skin disease	TP53 PTEN ARID1A ATM KRAS LRP1B FBXW7 PIK3CA KMT2C CSMD3 ...	TP53 PTEN ARID1A ATM KRAS LRP1B FBXW7 PIK3CA KMT2C CSMD3 MUC16 EBF1 SETBP1 HLA-A LGALS3 SOX9 PLXNA4 CASP8 SMAD4 B2M
polyp	polyp	2e-08	30	neoplasm	APC ADRA2B KRAS SMAD4 TP53 FBXW7 PTEN PIK3CA MUC6 MUC16 ...	APC ADRA2B KRAS SMAD4 TP53 FBXW7 PTEN PIK3CA MUC6 MUC16 LGALS3 SETBP1 MUC4 MSH3 SEPTIN9 SOX9 MSH6 RNF43 DNAH5 TP53BP1 ARID1A IFIH1 SKA3 SLC9A1 CASP8 ATM USH2A SYNE1 GPX1 SCN5A
ovarian endometrioid carcinoma	ovarian endometrioid carcinoma	2e-08	8	neoplasm, reproductive system disease	FRY MSH6 PTEN MSH3 ARID1A TP53 KRAS PIK3CA	FRY MSH6 PTEN MSH3 ARID1A TP53 KRAS PIK3CA
Rare genetic tumor	Rare genetic tumor	2e-08	43	genetic disorder, neoplasm	PIK3CA APC PTEN MSH6 SMARCA4 ATM TP53 MSH3 KRAS AMER1 ...	PIK3CA APC PTEN MSH6 SMARCA4 ATM TP53 MSH3 KRAS AMER1 IDH1 SMAD4 ARID1A RYR2 PKHD1 GIGYF2 RIPK4 TRPM2 B2M SOX9 EXO1 FBXW7 LGALS3 MUC16 MUC6 RNF43 CASP8 RELN MAPT SETBP1 MUC4 FLNB USP6 LRP1B MAP1B NMI ACVR2A MAPK8IP2 CDK11B TP53BP1 OBSCN IFT172 SCN5A
dysplasia	dysplasia	2e-08	42	neoplasm	KRAS TP53 SMAD4 MUC4 MUC16 SOX9 ATM PTEN CLCA4 PIK3CA ...	KRAS TP53 SMAD4 MUC4 MUC16 SOX9 ATM PTEN CLCA4 PIK3CA MUC6 PLEC SMARCA4 B2M MSH6 RELN LGALS3 AMER1 MAP1B RNF43 DBT ARID1A COL9A2 SETBP1 RYR2 SEPTIN9 IFI27 TP53BP1 IDH1 CASP8 TNXB FNDC1 MSH3 USP6 PTPRS SLC9A1 SYNE1 DNAH5 FMNL2 GBP1 EXO1 IFIH1
endometrial endometrioid carci...	endometrial endometrioid carcinoma	2e-08	7	neoplasm, reproductive system disease	TP53 PTEN FBXW7 ARID1A MSH6 PIK3CA KRAS	TP53 PTEN FBXW7 ARID1A MSH6 PIK3CA KRAS
Appendix Goblet Cell Carcinoid	Appendix Goblet Cell Carcinoid	3e-08	6	neoplasm	ARID1A KRAS TP53 SMAD4 APC MSH6	ARID1A KRAS TP53 SMAD4 APC MSH6
Brain Stem Glioma	Brain Stem Glioma	3e-08	6	neoplasm, nervous system disease	TP53 PIK3CA IDH1 ATM FBXW7 MUC16	TP53 PIK3CA IDH1 ATM FBXW7 MUC16
Rectal Traditional Serrated Ad...	Rectal Traditional Serrated Adenoma	3e-08	4	digestive system disease, neoplasm	RNF43 APC TP53 KRAS	RNF43 APC TP53 KRAS
Rectal Tubular Adenoma	Rectal Tubular Adenoma	3e-08	4	digestive system disease, neoplasm	APC KRAS TP53 FBXW7	APC KRAS TP53 FBXW7
signet ring cell carcinoma	signet ring cell carcinoma	3e-08	11	neoplasm	TP53 APC KRAS ARID1A PIK3CA SMAD4 PTEN MUC16 MUC6 MUC4 ...	TP53 APC KRAS ARID1A PIK3CA SMAD4 PTEN MUC16 MUC6 MUC4 LGALS3
multiple myeloma	multiple myeloma	3e-08	50	hematologic disease, neoplasm	TP53 PIK3CA KRAS IDH1 B2M PREX1 ATM CASP8 PTEN APC ...	TP53 PIK3CA KRAS IDH1 B2M PREX1 ATM CASP8 PTEN APC CAD LRP1B ARID1A KMT2C MUC16 BCL9 FBXW7 SMARCA4 CSMD3 SETBP1 RELN DSEL CD52 CDK11B LGALS3 ASIC3 NBEA TNXB RYR1 LRP2 TTN ACVR2A PLEC MUC4 AK5 PPP5C EXO1 IFIH1 MSH3 F8 TP53BP1 GYPA SMAD4 RPL22 CMPK1 TPR GPX1 MSH6 SP100 DBT
hairy cell leukemia	hairy cell leukemia	4e-08	13	hematologic disease, neoplasm	TP53 ARID1A KMT2C EBF1 LRP1B PTEN RNF43 ATM CSMD3 MSH6 ...	TP53 ARID1A KMT2C EBF1 LRP1B PTEN RNF43 ATM CSMD3 MSH6 CD52 KRAS B2M
Prostate Small Cell Carcinoma	Prostate Small Cell Carcinoma	4e-08	7	endocrine system disease, neoplasm, reproductive system disease	TP53 APC ATM AMER1 RNF43 PIK3CA HLA-A	TP53 APC ATM AMER1 RNF43 PIK3CA HLA-A
polycythemia vera	polycythemia vera	4e-08	18	hematologic disease, neoplasm	TP53 IDH1 KRAS APC KMT2C ATM MUC16 MUC4 CSMD3 LGALS3 ...	TP53 IDH1 KRAS APC KMT2C ATM MUC16 MUC4 CSMD3 LGALS3 GYPA SETBP1 GPX1 F8 TNXB MAPT CHRNA3 CSMD2
Kidney Oncocytoma	Kidney Oncocytoma	5e-08	7	kidney disease, neoplasm	PTEN ARID1A ATM APC TP53 KMT2C BCL9	PTEN ARID1A ATM APC TP53 KMT2C BCL9
Burkitts lymphoma	Burkitts lymphoma	5e-08	22	hematologic disease, neoplasm	TP53 PTEN ATM ARID1A SMARCA4 B2M KRAS MSH6 PIK3CA FBXW7 ...	TP53 PTEN ATM ARID1A SMARCA4 B2M KRAS MSH6 PIK3CA FBXW7 APC EXO1 TP53BP1 PPP5C CSMD3 HLA-A CASP8 CD52 LGALS3 FMNL2 BCL9 MUC16
testicular seminoma	testicular seminoma	5e-08	10	neoplasm, reproductive system disease	TP53 KRAS PIK3CA SMAD4 ARID1A ATM RNF43 KMT2C CSMD3 MUC16	TP53 KRAS PIK3CA SMAD4 ARID1A ATM RNF43 KMT2C CSMD3 MUC16
Mediastinal Malignant Germ Cel...	Mediastinal Malignant Germ Cell Tumor	5e-08	5	neoplasm	TP53 PTEN KRAS KMT2C PIK3CA	TP53 PTEN KRAS KMT2C PIK3CA
breast tumor luminal	breast tumor luminal	5e-08	5	neoplasm	PIK3CA TP53 KRAS IDH1 PTEN	PIK3CA TP53 KRAS IDH1 PTEN
serous cystadenoma	serous cystadenoma	5e-08	9	neoplasm	KRAS PLEC MUC16 SOX9 SMAD4 MUC6 TP53 LGALS3 RNF43	KRAS PLEC MUC16 SOX9 SMAD4 MUC6 TP53 LGALS3 RNF43
small cell carcinoma	small cell carcinoma	6e-08	16	neoplasm	SMARCA4 TP53 KRAS PTEN MUC16 PIK3CA FBXW7 LGALS3 MAPK8IP2 B2M ...	SMARCA4 TP53 KRAS PTEN MUC16 PIK3CA FBXW7 LGALS3 MAPK8IP2 B2M MUC4 SMAD4 ARID1A KIF5B MSH3 MSH6
adenoid cystic carcinoma	adenoid cystic carcinoma	6e-08	16	neoplasm	PIK3CA TP53 FBXW7 IDH1 KRAS ATM ARID1A PTEN KMT2C LRP1B ...	PIK3CA TP53 FBXW7 IDH1 KRAS ATM ARID1A PTEN KMT2C LRP1B MUC16 CSMD3 LGALS3 SMAD4 GPX1 MUC6
Genetic bone tumor	Genetic bone tumor	6e-08	15	genetic disorder, neoplasm, skeletal system disease, other disease	IDH1 TP53 ATM PIK3CA APC PTEN SMARCA4 ARID1A KRAS SOX9 ...	IDH1 TP53 ATM PIK3CA APC PTEN SMARCA4 ARID1A KRAS SOX9 LGALS3 B2M SMAD4 MUC4 CASP8
chronic myeloproliferative dis...	chronic myeloproliferative disorder	6e-08	37	hematologic disease, neoplasm	SETBP1 APC PIK3CA AMER1 TP53 KMT2C KRAS IDH1 ATM PTEN ...	SETBP1 APC PIK3CA AMER1 TP53 KMT2C KRAS IDH1 ATM PTEN GIGYF2 LGALS3 CD52 MUC16 CSMD3 MUC4 GPX1 USH2A PIEZO2 B2M CASP8 MSH3 SMAD4 GYPA IFI27 SLC9A1 AFDN TP53BP1 FBXW7 MSH6 F8 EBF1 TPR TNXB MAPT CHRNA3 CSMD2
intestinal cancer	intestinal cancer	9e-08	10	digestive system disease, neoplasm	PTEN CASP8 SMAD4 PIK3CA ACVR2A GPX1 TP53 KRAS MUC16 SEPTIN9	PTEN CASP8 SMAD4 PIK3CA ACVR2A GPX1 TP53 KRAS MUC16 SEPTIN9
cirrhosis of liver	cirrhosis of liver	9e-08	42	digestive system disease, endocrine system disease, neoplasm, liver disease	MAPT TP53 CASP8 DBT CHRNA3 SOX9 BCL6B MUC16 PTEN LGALS3 ...	MAPT TP53 CASP8 DBT CHRNA3 SOX9 BCL6B MUC16 PTEN LGALS3 RELN IQGAP3 B2M SMAD4 MUC4 SP100 ACVR2A SEPTIN9 SMARCA4 ATM TTN GYPB GPX1 F8 KRAS PPP5C DNAH17 MUC6 IFI27 SETBP1 MSH3 IDH1 ARID1A MSH6 SLC9A1 PLEC RERE CLCA4 BCL9 IFIH1 PIK3CA PLCB1
Meningioma	Meningioma	9e-08	7	endocrine system disease, neoplasm, nervous system disease	PTEN SMARCA4 PIK3CA ARID1A TP53 APC MUC16	PTEN SMARCA4 PIK3CA ARID1A TP53 APC MUC16
Ileal Neuroendocrine Tumor G1	Ileal Neuroendocrine Tumor G1	1e-07	5	digestive system disease, neoplasm	APC TP53 KRAS PIK3CA FBXW7	APC TP53 KRAS PIK3CA FBXW7
mesonephric adenocarcinoma	mesonephric adenocarcinoma	1e-07	5	neoplasm, reproductive system disease	MUC16 PIK3CA KRAS PTEN MSH6	MUC16 PIK3CA KRAS PTEN MSH6
leiomyosarcoma	leiomyosarcoma	1e-07	17	neoplasm	TP53 PTEN ATM ARID1A KRAS PIK3CA KMT2C MSH6 B2M RNF43 ...	TP53 PTEN ATM ARID1A KRAS PIK3CA KMT2C MSH6 B2M RNF43 AMER1 APC LGALS3 MUC16 CASP8 TTN OBSCN
Maffucci syndrome	Maffucci syndrome	1e-07	6	genetic disorder, neoplasm, skeletal system disease, skin disease, other disease	IDH1 TP53 PTEN APC SMARCA4 PIK3CA	IDH1 TP53 PTEN APC SMARCA4 PIK3CA
Invasive Breast Carcinoma	Invasive Breast Carcinoma	1e-07	18	neoplasm	TP53 PIK3CA PTEN KMT2C ARID1A LRP1B KRAS APC MUC16 SMARCA4 ...	TP53 PIK3CA PTEN KMT2C ARID1A LRP1B KRAS APC MUC16 SMARCA4 MSH6 SMAD4 EBF1 CSMD3 MUC4 ATM MUC6 TRPM2
angiosarcoma	angiosarcoma	1e-07	15	neoplasm	KRAS TP53 ATM PTEN PIK3CA APC CASP8 AFDN ARID1A AMER1 ...	KRAS TP53 ATM PTEN PIK3CA APC CASP8 AFDN ARID1A AMER1 CSMD3 FBXW7 NBEA MUC16 F8
adrenal gland neoplasm	adrenal gland neoplasm	1e-07	24	neoplasm	TP53 ADRA2B SMARCA4 KMT2C PIK3CA APC KRAS MUC16 PTEN LGALS3 ...	TP53 ADRA2B SMARCA4 KMT2C PIK3CA APC KRAS MUC16 PTEN LGALS3 IDH1 ATM CASP8 SMAD4 SOX9 MAP1B GPX1 PREX1 DBT RIMS1 ARID1A CSN3 MUC6 IQGAP3
Adrenal Gland Neuroblastoma	Adrenal Gland Neuroblastoma	1e-07	7	neoplasm, nervous system disease	SMARCA4 KMT2C PIK3CA APC TP53 KRAS MUC16	SMARCA4 KMT2C PIK3CA APC TP53 KRAS MUC16
vascular sarcoma	vascular sarcoma	1e-07	15	neoplasm	KRAS TP53 ATM PTEN PIK3CA APC CASP8 ARID1A AFDN AMER1 ...	KRAS TP53 ATM PTEN PIK3CA APC CASP8 ARID1A AFDN AMER1 FBXW7 CSMD3 NBEA MUC16 F8
non-Hodgkins lymphoma	non-Hodgkins lymphoma	1e-07	35	hematologic disease, neoplasm	PIK3CA ATM TP53 CAD PTEN ARID1A CD52 KRAS LRP1B CDK11B ...	PIK3CA ATM TP53 CAD PTEN ARID1A CD52 KRAS LRP1B CDK11B MUC16 CSMD3 B2M LGALS3 FBXW7 NAV3 DIXDC1 CASP8 RELN GPX1 SCN5A TPR IDH1 DNAH5 IFIH1 SMARCA4 DEFB126 MSH6 AFDN BCL9 SOX9 MSH3 SMAD4 PLCB1 LRP2
intrahepatic cholangiocarcinom...	intrahepatic cholangiocarcinoma	1e-07	14	digestive system disease, endocrine system disease, neoplasm, liver disease	IDH1 KRAS ARID1A PTEN TP53 SMAD4 LGALS3 MUC4 SOX9 MUC16 ...	IDH1 KRAS ARID1A PTEN TP53 SMAD4 LGALS3 MUC4 SOX9 MUC16 FBXW7 MUC6 PIK3CA RNF43
sex cord-stromal tumor	sex cord-stromal tumor	1e-07	10	neoplasm, reproductive system disease	MUC16 SMARCA4 PTEN LGALS3 KRAS MSH6 IDH1 TP53 CASP8 PIK3CA	MUC16 SMARCA4 PTEN LGALS3 KRAS MSH6 IDH1 TP53 CASP8 PIK3CA
Malignant Ovarian Mixed Epithe...	Malignant Ovarian Mixed Epithelial Tumor	2e-07	6	neoplasm, reproductive system disease	TP53 KRAS ARID1A PTEN APC PIK3CA	TP53 KRAS ARID1A PTEN APC PIK3CA
simple cystadenoma	simple cystadenoma	2e-07	13	neoplasm, reproductive system disease	MUC16 B2M TP53 MUC6 PTEN SMARCA4 CD52 KRAS PIK3CA ARID1A ...	MUC16 B2M TP53 MUC6 PTEN SMARCA4 CD52 KRAS PIK3CA ARID1A LGALS3 LRP1B CHRNA3
lymph node metastatic carcinom...	lymph node metastatic carcinoma	2e-07	42	neoplasm	MUC16 MUC4 TP53 SMARCA4 LGALS3 SMAD4 PTEN PIK3CA KRAS DIXDC1 ...	MUC16 MUC4 TP53 SMARCA4 LGALS3 SMAD4 PTEN PIK3CA KRAS DIXDC1 SOX9 ARID1A FBXW7 GBP1 FMN2 TP53BP1 MAPK8IP2 ATM NAV3 RIPK4 NCOA7 PREX1 AHNAK2 FNDC1 MUC6 MMP28 B2M CASP8 IDH1 BCL6B GPX1 SLC9A1 EXO1 SEPTIN9 PTPRS TTN MSH6 FLNC MSH3 SYNE1 SCN5A MYL5
Medullomyoblastoma with Myogen...	Medullomyoblastoma with Myogenic Differentiation	2e-07	6	neoplasm, nervous system disease	LRP1B SMARCA4 TP53 PIK3CA CSMD3 MUC16	LRP1B SMARCA4 TP53 PIK3CA CSMD3 MUC16
uterine fibroid	uterine fibroid	2e-07	23	neoplasm, reproductive system disease	SCN5A SYNE1 TP53 ATM KRAS PTEN FBXW7 CSMD1 MUC16 IFI27 ...	SCN5A SYNE1 TP53 ATM KRAS PTEN FBXW7 CSMD1 MUC16 IFI27 TNXB PIK3CA LGALS3 RYR1 COG5 SMAD4 USP6 TTN CASP8 MMP28 IDH1 LRP2 RNF43
neoplasm of mature T-cells or ...	neoplasm of mature T-cells or NK-cells	2e-07	16	hematologic disease, neoplasm	CD52 TP53 ATM PTEN ARID1A APC KRAS KMT2C FBXW7 CSMD3 ...	CD52 TP53 ATM PTEN ARID1A APC KRAS KMT2C FBXW7 CSMD3 PIK3CA LGALS3 IDH1 CASP8 SMAD4 MUC16
chromophobe renal cell carcino...	chromophobe renal cell carcinoma	3e-07	11	kidney disease, neoplasm	TP53 PTEN KMT2C ARID1A APC ATM MUC4 SMARCA4 MSH6 CSMD3 ...	TP53 PTEN KMT2C ARID1A APC ATM MUC4 SMARCA4 MSH6 CSMD3 LGALS3
Retinoblastoma	Retinoblastoma	3e-07	28	eye disease, head and neck disorder, neoplasm	KRAS PIK3CA ATM PTEN TP53 SMARCA4 DIXDC1 CASP8 LGALS3 TP53BP1 ...	KRAS PIK3CA ATM PTEN TP53 SMARCA4 DIXDC1 CASP8 LGALS3 TP53BP1 APC SMAD4 IDH1 TTN MSH6 FMN2 B2M MUC16 EBF1 ARID1A EXO1 MUC4 MAPT RELN TPR LRP2 SYNE1 FBXW7
vulvar carcinoma	vulvar carcinoma	3e-07	10	neoplasm, reproductive system disease	TP53 PTEN PIK3CA KRAS CASP8 APC FBXW7 PLEC SMAD4 MUC16	TP53 PTEN PIK3CA KRAS CASP8 APC FBXW7 PLEC SMAD4 MUC16
Cervical Endometrioid Adenocar...	Cervical Endometrioid Adenocarcinoma	3e-07	3	neoplasm, reproductive system disease	KRAS PTEN TP53	KRAS PTEN TP53
MALT lymphoma	MALT lymphoma	3e-07	20	hematologic disease, neoplasm	TP53 APC PTEN MSH6 ATM KRAS EXO1 SMAD4 CASP8 IFIH1 ...	TP53 APC PTEN MSH6 ATM KRAS EXO1 SMAD4 CASP8 IFIH1 PIK3CA LGALS3 CD52 B2M FLNB GYPB PIEZO2 IFI27 C1QTNF4 F8
Genetic endocrine tumor	Genetic endocrine tumor	3e-07	18	endocrine system disease, genetic disorder, neoplasm	TP53 KRAS ATM PIK3CA PTEN APC ARID1A PKHD1 SOX9 LGALS3 ...	TP53 KRAS ATM PIK3CA PTEN APC ARID1A PKHD1 SOX9 LGALS3 IDH1 CASP8 B2M SMAD4 SMARCA4 MSH6 MUC6 MUC4
myelodysplastic syndrome	myelodysplastic syndrome	4e-07	43	hematologic disease, neoplasm	SETBP1 TP53 IDH1 CD52 KMT2C FBXW7 PTEN KRAS ATM CSMD3 ...	SETBP1 TP53 IDH1 CD52 KMT2C FBXW7 PTEN KRAS ATM CSMD3 APC PIK3CA MSH6 NPEPPS SEPTIN9 MUC4 HLA-A PLCB1 GYPA GYPB B2M EBF1 PLEC AFDN GPX1 CASP8 TP53BP1 MSH3 ACVR2A RYR2 SMAD4 IFI27 ADRA2B USP6 NLGN1 CSMD1 NAV3 NBEA PLEKHG2 ASPHD1 PIEZO2 ASTN2 FAM171B
Gastric Neuroendocrine Tumor G...	Gastric Neuroendocrine Tumor G1	4e-07	5	digestive system disease, neoplasm	APC TP53 ARID1A ATM KRAS	APC TP53 ARID1A ATM KRAS
chondrosarcoma	chondrosarcoma	4e-07	17	neoplasm, skeletal system disease, other disease	IDH1 TP53 SOX9 SMARCA4 APC PTEN MMP28 LGALS3 ACVR2A USP6 ...	IDH1 TP53 SOX9 SMARCA4 APC PTEN MMP28 LGALS3 ACVR2A USP6 FMN2 FMNL2 MUC16 TP53BP1 MSH6 SLC9A1 PIK3CA
digestive system neoplasm	digestive system neoplasm	4e-07	19	digestive system disease, neoplasm	TP53 PIK3CA KRAS MUC4 PTEN LGALS3 MUC16 SMAD4 CASP8 MUC6 ...	TP53 PIK3CA KRAS MUC4 PTEN LGALS3 MUC16 SMAD4 CASP8 MUC6 MSH6 IDH1 ARID1A RNF43 ACVR2A ATM FLNC APC SEPTIN9
salivary gland neoplasm	salivary gland neoplasm	4e-07	11	digestive system disease, head and neck disorder, neoplasm	TP53 KRAS PIK3CA PTEN ATM FBXW7 ARID1A SMAD4 LRP1B LGALS3 ...	TP53 KRAS PIK3CA PTEN ATM FBXW7 ARID1A SMAD4 LRP1B LGALS3 MUC4
Adenosquamous Carcinoma	Adenosquamous Carcinoma	5e-07	11	neoplasm	PTEN KRAS ARID1A PIK3CA TP53 MUC4 MAPK8IP2 MSH6 SMARCA4 MUC16 ...	PTEN KRAS ARID1A PIK3CA TP53 MUC4 MAPK8IP2 MSH6 SMARCA4 MUC16 MUC6
metastatic neoplasm	metastatic neoplasm	5e-07	30	neoplasm	TP53 PIK3CA KRAS SOX9 PREX1 SMARCA4 PTEN ATM LGALS3 B2M ...	TP53 PIK3CA KRAS SOX9 PREX1 SMARCA4 PTEN ATM LGALS3 B2M SMAD4 MSH6 FBXW7 ASTN2 RNF43 LRP1B ARID1A MUC16 TP53BP1 MSH3 FMNL2 CASP8 F8 IER5 MUC4 PLCB1 GPX1 KMT2C IFI27 SEPTIN9
meningeal neoplasm	meningeal neoplasm	5e-07	7	neoplasm, nervous system disease	PTEN SMARCA4 PIK3CA ARID1A TP53 APC MUC16	PTEN SMARCA4 PIK3CA ARID1A TP53 APC MUC16
Hidradenocarcinoma	Hidradenocarcinoma	5e-07	5	neoplasm, skin disease	TP53 ARID1A PIK3CA MUC6 KRAS	TP53 ARID1A PIK3CA MUC6 KRAS
eye neoplasm	eye neoplasm	5e-07	31	eye disease, neoplasm	TP53 PTEN KRAS PIK3CA FBXW7 KMT2C SMARCA4 APC SMAD4 ARID1A ...	TP53 PTEN KRAS PIK3CA FBXW7 KMT2C SMARCA4 APC SMAD4 ARID1A LRP1B PDE4DIP ATM IDH1 CASP8 DIXDC1 LGALS3 TP53BP1 B2M MSH6 TTN FMN2 MUC16 EBF1 EXO1 MUC4 MAPT RELN LRP2 TPR SYNE1
chronic myelomonocytic leukemi...	chronic myelomonocytic leukemia	6e-07	12	hematologic disease, neoplasm	SETBP1 IDH1 TP53 KRAS ARID1A ATM ACVR2A KMT2C LRP1B PTEN ...	SETBP1 IDH1 TP53 KRAS ARID1A ATM ACVR2A KMT2C LRP1B PTEN TP53BP1 FBXW7
gastric tubular adenocarcinoma	gastric tubular adenocarcinoma	6e-07	5	digestive system disease, neoplasm	TP53 MSH6 KRAS ARID1A KMT2C	TP53 MSH6 KRAS ARID1A KMT2C
sweat gland carcinoma	sweat gland carcinoma	6e-07	6	neoplasm, skin disease	PIK3CA TP53 ARID1A MUC6 B2M KRAS	PIK3CA TP53 ARID1A MUC6 B2M KRAS
Extraskeletal Ewing Sarcoma/Pe...	Extraskeletal Ewing Sarcoma/Peripheral Primitive Neuroectodermal Tumor	7e-07	6	neoplasm	ATM KMT2C TP53 APC CSMD3 TPR	ATM KMT2C TP53 APC CSMD3 TPR
Genetic gynecological tumor	Genetic gynecological tumor	7e-07	12	genetic disorder, neoplasm, reproductive system disease	ATM TP53 PIK3CA SMAD4 PTEN MUC16 KRAS MSH6 CASP8 MSH3 ...	ATM TP53 PIK3CA SMAD4 PTEN MUC16 KRAS MSH6 CASP8 MSH3 NMI TP53BP1
Juvenile Polyp	Juvenile Polyp	7e-07	5	digestive system disease, neoplasm	SMAD4 KRAS PTEN MUC6 USH2A	SMAD4 KRAS PTEN MUC6 USH2A
adrenal gland pheochromocytoma	adrenal gland pheochromocytoma	9e-07	22	neoplasm	TP53 ADRA2B SMARCA4 KMT2C PTEN LGALS3 IDH1 ATM CASP8 SMAD4 ...	TP53 ADRA2B SMARCA4 KMT2C PTEN LGALS3 IDH1 ATM CASP8 SMAD4 PIK3CA SOX9 MAP1B GPX1 PREX1 DBT RIMS1 ARID1A KRAS CSN3 IQGAP3 MUC6
Vaginal Squamous Cell Carcinom...	Vaginal Squamous Cell Carcinoma	9e-07	4	neoplasm, reproductive system disease, skin disease	FBXW7 PIK3CA KMT2C HLA-A	FBXW7 PIK3CA KMT2C HLA-A
MUTYH-related attenuated famil...	MUTYH-related attenuated familial adenomatous polyposis	9e-07	4	digestive system disease, genetic disorder, neoplasm	APC TP53 PTEN SMAD4	APC TP53 PTEN SMAD4
Hereditary breast cancer	Hereditary breast cancer	9e-07	11	genetic disorder, neoplasm, reproductive system disease	ATM PIK3CA TP53 SMAD4 PTEN KRAS MSH6 CASP8 NMI TP53BP1 ...	ATM PIK3CA TP53 SMAD4 PTEN KRAS MSH6 CASP8 NMI TP53BP1 MSH3
Peutz-Jeghers syndrome	Peutz-Jeghers syndrome	1e-06	7	digestive system disease, eye disease, genetic disorder, neoplasm, skin disease	KRAS PTEN SMAD4 SMARCA4 TP53 ATM MSH6	KRAS PTEN SMAD4 SMARCA4 TP53 ATM MSH6
ependymal neoplasm	ependymal neoplasm	1e-06	14	neoplasm, nervous system disease	TP53 PTEN PIK3CA SMARCA4 KMT2C APC SMAD4 PDE4DIP IDH1 TPR ...	TP53 PTEN PIK3CA SMARCA4 KMT2C APC SMAD4 PDE4DIP IDH1 TPR SOX9 LGALS3 CASP8 FBXW7
Borderline Ovarian Endometrioi...	Borderline Ovarian Endometrioid Tumor	1e-06	3	neoplasm, reproductive system disease	KRAS PTEN PIK3CA	KRAS PTEN PIK3CA
Rectal Tubulovillous Adenoma	Rectal Tubulovillous Adenoma	1e-06	3	digestive system disease, neoplasm	APC KRAS FBXW7	APC KRAS FBXW7
marginal zone B-cell lymphoma	marginal zone B-cell lymphoma	1e-06	12	hematologic disease, neoplasm	TP53 ARID1A ATM LRP1B MUC16 CSMD3 PTEN LGALS3 B2M CASP8 ...	TP53 ARID1A ATM LRP1B MUC16 CSMD3 PTEN LGALS3 B2M CASP8 AFDN CD52
oligoastrocytoma	oligoastrocytoma	1e-06	10	neoplasm, nervous system disease	TP53 IDH1 PIK3CA PTEN ATM ARID1A KRAS SMARCA4 MUC16 CSMD3	TP53 IDH1 PIK3CA PTEN ATM ARID1A KRAS SMARCA4 MUC16 CSMD3
biliary tract neoplasm	biliary tract neoplasm	1e-06	10	digestive system disease, endocrine system disease, neoplasm, liver disease	KRAS SMAD4 PTEN IDH1 MUC4 MUC16 TP53 SEPTIN9 PIK3CA ARID1A	KRAS SMAD4 PTEN IDH1 MUC4 MUC16 TP53 SEPTIN9 PIK3CA ARID1A
reproductive system neoplasm	reproductive system neoplasm	1e-06	10	neoplasm	MUC16 PTEN SMARCA4 LGALS3 KRAS TP53 MSH6 PIK3CA IDH1 CASP8	MUC16 PTEN SMARCA4 LGALS3 KRAS TP53 MSH6 PIK3CA IDH1 CASP8
Thymic Squamous Cell Carcinoma	Thymic Squamous Cell Carcinoma	1e-06	6	endocrine system disease, neoplasm, skin disease	TP53 KRAS ARID1A KMT2C PIK3CA SMAD4	TP53 KRAS ARID1A KMT2C PIK3CA SMAD4
Thymic Undifferentiated Carcin...	Thymic Undifferentiated Carcinoma	2e-06	5	endocrine system disease, neoplasm	TP53 KMT2C SMAD4 MSH6 CSMD3	TP53 KMT2C SMAD4 MSH6 CSMD3
Adenoid Cystic Breast Carcinom...	Adenoid Cystic Breast Carcinoma	2e-06	4	neoplasm	PIK3CA PTEN TP53 KMT2C	PIK3CA PTEN TP53 KMT2C
Gardner syndrome	Gardner syndrome	2e-06	5	digestive system disease, eye disease, genetic disorder, neoplasm, skin disease	APC SMAD4 TP53 PTEN IDH1	APC SMAD4 TP53 PTEN IDH1
invasive ductal carcinoma	invasive ductal carcinoma	2e-06	33	neoplasm	PIK3CA ARID1A PTEN MUC6 TP53 SMAD4 MUC4 IDH1 CSMD1 SOX9 ...	PIK3CA ARID1A PTEN MUC6 TP53 SMAD4 MUC4 IDH1 CSMD1 SOX9 ATM EBF1 SEPTIN9 KRAS LGALS3 LRP1B DSEL SMARCA4 BCL9 RNF43 RELN FNDC1 DIXDC1 NAV3 NLGN1 EXO1 IQGAP3 RPL22 ADGRD1 AHNAK2 LRRN3 NBEA CD52
head and neck malignant neopla...	head and neck malignant neoplasia	2e-06	25	head and neck disorder, neoplasm	ADRA2B SCN5A PIK3CA TP53 PTEN ATM SMAD4 KRAS GPX1 MSH6 ...	ADRA2B SCN5A PIK3CA TP53 PTEN ATM SMAD4 KRAS GPX1 MSH6 CASP8 LGALS3 SOX9 PTPRS GBP1 B2M F8 TRPM2 CSMD1 FAT2 CSMD2 SEPTIN9 NCOA7 CD52 CSN3
tubular adenocarcinoma	tubular adenocarcinoma	2e-06	7	neoplasm	TP53 KRAS MSH6 ARID1A KMT2C MUC4 MUC6	TP53 KRAS MSH6 ARID1A KMT2C MUC4 MUC6
Attenuated familial adenomatou...	Attenuated familial adenomatous polyposis	3e-06	5	digestive system disease, genetic disorder, neoplasm	APC SMAD4 TP53 PTEN KRAS	APC SMAD4 TP53 PTEN KRAS
Transitional Cell Carcinoma	Transitional Cell Carcinoma	3e-06	20	neoplasm	PIK3CA MUC4 MUC16 ARID1A PTEN TP53 MSH6 TP53BP1 KRAS CASP8 ...	PIK3CA MUC4 MUC16 ARID1A PTEN TP53 MSH6 TP53BP1 KRAS CASP8 B2M LGALS3 SMARCA4 NMI SMAD4 PLEC ATM FBXW7 EBF1 SOX9
Lymphoepithelioma-Like Lung Ca...	Lymphoepithelioma-Like Lung Carcinoma	3e-06	3	neoplasm, respiratory system disease	TP53 PIK3CA KMT2C	TP53 PIK3CA KMT2C
granulosa cell tumor	granulosa cell tumor	3e-06	8	neoplasm, reproductive system disease	MUC16 SMARCA4 PTEN KRAS MSH6 TP53 CASP8 PIK3CA	MUC16 SMARCA4 PTEN KRAS MSH6 TP53 CASP8 PIK3CA
Borderline Ovarian Serous Tumo...	Borderline Ovarian Serous Tumor	3e-06	4	neoplasm, reproductive system disease	KRAS PIK3CA TP53 FBXW7	KRAS PIK3CA TP53 FBXW7
chronic myelogenous leukemia	chronic myelogenous leukemia	3e-06	28	hematologic disease, neoplasm	SETBP1 PIK3CA AMER1 APC KMT2C PTEN GPX1 LGALS3 TP53 USH2A ...	SETBP1 PIK3CA AMER1 APC KMT2C PTEN GPX1 LGALS3 TP53 USH2A KRAS ATM PIEZO2 B2M CASP8 IDH1 MSH3 GYPA SLC9A1 SMAD4 AFDN MUC16 TP53BP1 FBXW7 MSH6 EBF1 TPR CD52
germ cell tumor	germ cell tumor	3e-06	25	neoplasm	TP53 KRAS PTEN PIK3CA APC SMAD4 SMARCA4 KMT2C ATM FBXW7 ...	TP53 KRAS PTEN PIK3CA APC SMAD4 SMARCA4 KMT2C ATM FBXW7 ARID1A MSH6 BCL9 RNF43 LRP1B MUC16 CSMD3 B2M LGALS3 TP53BP1 CASP8 SOX9 LRP2 IDH1 MMP28
angioimmunoblastic T-cell lymp...	angioimmunoblastic T-cell lymphoma	4e-06	10	hematologic disease, neoplasm	CD52 ARID1A ATM PTEN TP53 APC KRAS FBXW7 KMT2C IDH1	CD52 ARID1A ATM PTEN TP53 APC KRAS FBXW7 KMT2C IDH1
insulinoma	insulinoma	4e-06	17	endocrine system disease, neoplasm	MAPT TRPM2 PLCB1 RYR2 PTEN SMAD4 KRAS MAP1B CASP8 ATM ...	MAPT TRPM2 PLCB1 RYR2 PTEN SMAD4 KRAS MAP1B CASP8 ATM LGALS3 TP53 ATOX1 RYR1 PPP5C PTPRS IFIH1
ductal carcinoma in situ	ductal carcinoma in situ	4e-06	25	neoplasm	PIK3CA TP53 PTEN KRAS KMT2C IDH1 DBT MSH6 ATM LGALS3 ...	PIK3CA TP53 PTEN KRAS KMT2C IDH1 DBT MSH6 ATM LGALS3 MUC4 SCN5A F8 EBF1 SMARCA4 MUC6 BCL9 EXO1 DIXDC1 CD52 ADGRD1 SOX9 AHNAK2 RNF43 DSEL
synovial sarcoma	synovial sarcoma	4e-06	14	neoplasm	TP53 PIK3CA KRAS PTEN BCL9 EXO1 ATM MUC4 USP6 B2M ...	TP53 PIK3CA KRAS PTEN BCL9 EXO1 ATM MUC4 USP6 B2M SMARCA4 SLC9A1 MSH3 RIPK4
ampulla of Vater adenocarcinom...	ampulla of Vater adenocarcinoma	4e-06	6	digestive system disease, neoplasm	KRAS PTEN SMAD4 ARID1A TP53 MUC6	KRAS PTEN SMAD4 ARID1A TP53 MUC6
bone neoplasm	bone neoplasm	4e-06	40	neoplasm	TP53 IDH1 PIK3CA ARID1A KMT2C LRP1B SMARCA4 PTEN ATM APC ...	TP53 IDH1 PIK3CA ARID1A KMT2C LRP1B SMARCA4 PTEN ATM APC AFDN MSH6 MUC16 CSMD3 SMAD4 FBXW7 USP6 MUC4 KIF5B NBEA SOX9 KRAS TPR LGALS3 CASP8 DBT MMP28 BCL9 SLC9A1 PLCB1 TP53BP1 B2M ACVR2A FMN2 TNXB CD52 FMNL2 PPP5C RERE ADGRD1
fibrosarcoma	fibrosarcoma	4e-06	21	neoplasm	KRAS IDH1 MUC4 TP53 PTEN LGALS3 PIK3CA TP53BP1 SOX9 MMP28 ...	KRAS IDH1 MUC4 TP53 PTEN LGALS3 PIK3CA TP53BP1 SOX9 MMP28 CASP8 NCOA7 FLNB TNXB GPX1 ATM CD52 LRRN3 PLEC USP6 MXRA8
essential thrombocythemia	essential thrombocythemia	5e-06	13	hematologic disease, neoplasm	TP53 KMT2C IDH1 KRAS GIGYF2 PTEN ATM MUC16 LGALS3 SMAD4 ...	TP53 KMT2C IDH1 KRAS GIGYF2 PTEN ATM MUC16 LGALS3 SMAD4 CASP8 GYPA GPX1
female reproductive endometrio...	female reproductive endometrioid cancer	5e-06	7	neoplasm, reproductive system disease	PTEN TP53 ARID1A PIK3CA MUC16 KRAS MSH6	PTEN TP53 ARID1A PIK3CA MUC16 KRAS MSH6
pancreatic adenocarcinoma	pancreatic adenocarcinoma	5e-06	32	endocrine system disease, neoplasm	TP53 SMAD4 KRAS PIK3CA PTEN ACVR2A ATM MUC16 NUP210 MUC4 ...	TP53 SMAD4 KRAS PIK3CA PTEN ACVR2A ATM MUC16 NUP210 MUC4 SMARCA4 F8 SCN5A KMT2C OBSCN PLEKHG2 RNF43 ARID1A TTN ZNF626 LRRN3 MAP3K21 SOX9 PLEC TP53BP1 LGALS3 CASP8 MUC6 ALPK2 FBXW7 EXO1 LRP2
Hyperplastic Polyp	Hyperplastic Polyp	5e-06	9	digestive system disease, neoplasm	KRAS MUC6 MUC4 SOX9 PTEN MSH6 PIK3CA SMAD4 RNF43	KRAS MUC6 MUC4 SOX9 PTEN MSH6 PIK3CA SMAD4 RNF43
idiopathic pulmonary fibrosis	idiopathic pulmonary fibrosis	5e-06	27	neoplasm, respiratory system disease	PTEN TP53 FAAP20 ATM MMP28 PIK3CA SMAD4 LGALS3 SMARCA4 CASP8 ...	PTEN TP53 FAAP20 ATM MMP28 PIK3CA SMAD4 LGALS3 SMARCA4 CASP8 MSH6 IFIH1 LRP2 SOX9 KRAS FBXW7 PLXNA4 FNDC1 MUC16 F8 FLNC MAP3K21 FAT2 COL9A2 MUC4 BCL6B C8B
gallbladder carcinoma	gallbladder carcinoma	6e-06	14	digestive system disease, neoplasm	TP53 PIK3CA MUC4 PTEN KRAS MUC16 SMAD4 CASP8 IDH1 LGALS3 ...	TP53 PIK3CA MUC4 PTEN KRAS MUC16 SMAD4 CASP8 IDH1 LGALS3 ARID1A MUC6 FLNC SEPTIN9
Gastrointestinal stromal tumor	Gastrointestinal stromal tumor	6e-06	16	digestive system disease, genetic disorder, neoplasm	KRAS PTEN TP53 PIK3CA FBXW7 LGALS3 MAPT MUC4 LRP1B MUC16 ...	KRAS PTEN TP53 PIK3CA FBXW7 LGALS3 MAPT MUC4 LRP1B MUC16 B2M SMARCA4 MSH6 MAPK8IP2 OBSCN IFT172
unspecified peripheral T-cell ...	unspecified peripheral T-cell lymphoma	7e-06	8	hematologic disease, neoplasm	CD52 TP53 ATM PTEN ARID1A KMT2C KRAS CSMD3	CD52 TP53 ATM PTEN ARID1A KMT2C KRAS CSMD3
Adenofibroma	Adenofibroma	8e-06	5	neoplasm	MUC16 ARID1A PIK3CA KRAS TP53	MUC16 ARID1A PIK3CA KRAS TP53
Vulvar Squamous Cell Carcinoma	Vulvar Squamous Cell Carcinoma	8e-06	7	neoplasm, reproductive system disease, skin disease	TP53 PTEN PIK3CA KRAS CASP8 APC FBXW7	TP53 PTEN PIK3CA KRAS CASP8 APC FBXW7
Muir-Torre syndrome	Muir-Torre syndrome	8e-06	4	digestive system disease, eye disease, genetic disorder, neoplasm, skin disease	MSH6 APC SETBP1 PTEN	MSH6 APC SETBP1 PTEN
Familial ovarian cancer	Familial ovarian cancer	9e-06	7	genetic disorder, neoplasm, reproductive system disease	ATM TP53 SMAD4 MUC16 MSH3 CASP8 KRAS	ATM TP53 SMAD4 MUC16 MSH3 CASP8 KRAS
acute promyelocytic leukemia	acute promyelocytic leukemia	9e-06	21	hematologic disease, neoplasm	PTEN SMAD4 LGALS3 IDH1 CD52 CASP8 KRAS SP100 TP53 RERE ...	PTEN SMAD4 LGALS3 IDH1 CD52 CASP8 KRAS SP100 TP53 RERE B2M SMARCA4 ATM TP53BP1 ARID1A MSH3 TRPM2 AFDN DBT PIK3CA CSMD1
Blast Phase Chronic Myelogenou...	Blast Phase Chronic Myelogenous Leukemia, BCR-ABL1 Positive	1e-05	5	hematologic disease, neoplasm	TP53 SETBP1 PIK3CA IDH1 MSH6	TP53 SETBP1 PIK3CA IDH1 MSH6
Sarcomatoid Carcinoma	Sarcomatoid Carcinoma	1e-05	6	neoplasm	KRAS KIF5B TP53 MUC4 PIK3CA ATM	KRAS KIF5B TP53 MUC4 PIK3CA ATM
large cell medulloblastoma	large cell medulloblastoma	1e-05	20	neoplasm, nervous system disease	CSMD1 RIMS1 LRP1B C2orf80 KCNJ16 RYR2 NAV3 EXO1 AK5 SOX9 ...	CSMD1 RIMS1 LRP1B C2orf80 KCNJ16 RYR2 NAV3 EXO1 AK5 SOX9 NCOA7 C1QTNF4 SYNE1 FAM171B PDE4DIP FBXW7 DSEL LGALS3 NLGN1 PLCB1
Familial adenomatous polyposis	Familial adenomatous polyposis	1e-05	12	digestive system disease, genetic disorder, neoplasm	APC MSH3 SMAD4 TP53 KRAS MSH6 PTEN AMER1 PIK3CA ATM ...	APC MSH3 SMAD4 TP53 KRAS MSH6 PTEN AMER1 PIK3CA ATM B2M IDH1
Endometrial Polyp	Endometrial Polyp	1e-05	6	neoplasm, reproductive system disease	KRAS LGALS3 PTEN MUC16 TP53 ARID1A	KRAS LGALS3 PTEN MUC16 TP53 ARID1A
Brooke-Spiegler syndrome	Brooke-Spiegler syndrome	1e-05	5	eye disease, genetic disorder, neoplasm, skin disease	TP53 KRAS MSH6 FBXW7 PTEN	TP53 KRAS MSH6 FBXW7 PTEN
uterine polyp	uterine polyp	1e-05	6	neoplasm, reproductive system disease	KRAS LGALS3 PTEN MUC16 TP53 ARID1A	KRAS LGALS3 PTEN MUC16 TP53 ARID1A
Thymoma Type B3	Thymoma Type B3	1e-05	4	endocrine system disease, neoplasm	TP53 AFDN IDH1 KMT2C	TP53 AFDN IDH1 KMT2C
Digestive System Carcinoma	Digestive System Carcinoma	1e-05	14	digestive system disease, neoplasm	TP53 PIK3CA KRAS MUC4 PTEN MUC16 SMAD4 CASP8 IDH1 LGALS3 ...	TP53 PIK3CA KRAS MUC4 PTEN MUC16 SMAD4 CASP8 IDH1 LGALS3 ARID1A MUC6 FLNC SEPTIN9
Peritoneal Mesothelioma	Peritoneal Mesothelioma	1e-05	6	digestive system disease, neoplasm	TP53 KRAS KMT2C MUC16 ATM PIK3CA	TP53 KRAS KMT2C MUC16 ATM PIK3CA
Genetic skin tumor	Genetic skin tumor	1e-05	16	genetic disorder, neoplasm, skin disease	PIK3CA APC PTEN MSH6 KRAS TP53 GIGYF2 RIPK4 SMAD4 ATM ...	PIK3CA APC PTEN MSH6 KRAS TP53 GIGYF2 RIPK4 SMAD4 ATM SETBP1 FLNB USP6 FBXW7 MUC4 IDH1
follicular thyroid carcinoma	follicular thyroid carcinoma	1e-05	14	endocrine system disease, neoplasm	PTEN APC TP53 SMAD4 PIK3CA KRAS IDH1 ATM ARID1A RNF43 ...	PTEN APC TP53 SMAD4 PIK3CA KRAS IDH1 ATM ARID1A RNF43 LGALS3 TTN MUC6 CASP8
nasopharyngeal neoplasm	nasopharyngeal neoplasm	2e-05	22	neoplasm	TP53 PIK3CA HLA-A MUC4 MUC16 FAM216B B2M DNAH5 PTEN AHNAK2 ...	TP53 PIK3CA HLA-A MUC4 MUC16 FAM216B B2M DNAH5 PTEN AHNAK2 CLCA4 LGALS3 FMNL2 TOGARAM2 MSH6 IFIH1 IDH1 NBEA EBF1 LZTFL1 CD52 GBP1
Meningeal Melanocytoma	Meningeal Melanocytoma	2e-05	3	endocrine system disease, neoplasm, nervous system disease	SMARCA4 ARID1A TP53	SMARCA4 ARID1A TP53
Gastrointestinal Hamartoma	Gastrointestinal Hamartoma	2e-05	3	digestive system disease, neoplasm	KRAS SMAD4 PTEN	KRAS SMAD4 PTEN
cholangiocarcinoma	cholangiocarcinoma	2e-05	20	neoplasm	PIK3CA IDH1 FBXW7 MUC16 SEPTIN9 PTEN TP53 LGALS3 MUC6 KRAS ...	PIK3CA IDH1 FBXW7 MUC16 SEPTIN9 PTEN TP53 LGALS3 MUC6 KRAS SMAD4 ARID1A TP53BP1 MUC4 SOX9 ATM CASP8 EBF1 PPP5C RNF43
triple-negative breast cancer	triple-negative breast cancer	2e-05	23	neoplasm	SMARCA4 SLC9A1 KRAS ATM TP53 PTEN TP53BP1 PIK3CA CMPK1 ARID1A ...	SMARCA4 SLC9A1 KRAS ATM TP53 PTEN TP53BP1 PIK3CA CMPK1 ARID1A CASP8 MUC4 MSH6 LGALS3 SETBP1 GBP1 KMT2C MAPT ATOX1 SMAD4 MUC16 EBF1 BCL9
urothelial carcinoma	urothelial carcinoma	2e-05	20	neoplasm	MUC4 ARID1A PTEN TP53 MUC16 PIK3CA TP53BP1 MSH6 CASP8 KRAS ...	MUC4 ARID1A PTEN TP53 MUC16 PIK3CA TP53BP1 MSH6 CASP8 KRAS SMARCA4 NMI LGALS3 PLEC ATM FBXW7 SOX9 NCOA7 NAV3 FAM171B
malignant rhabdoid tumour	malignant rhabdoid tumour	2e-05	9	kidney disease, neoplasm	SMARCA4 CASP8 TP53 ARID1A IDH1 CROCC MUC16 ATM KRAS	SMARCA4 CASP8 TP53 ARID1A IDH1 CROCC MUC16 ATM KRAS
Pleural Sarcomatoid Mesothelio...	Pleural Sarcomatoid Mesothelioma	2e-05	4	neoplasm, respiratory system disease	TP53 KRAS CSMD3 MUC4	TP53 KRAS CSMD3 MUC4
adrenal cortex carcinoma	adrenal cortex carcinoma	2e-05	24	endocrine system disease, neoplasm	TP53 PIK3CA APC ATM RNF43 LRP1B KMT2C PTEN KRAS ARID1A ...	TP53 PIK3CA APC ATM RNF43 LRP1B KMT2C PTEN KRAS ARID1A SMARCA4 MUC16 CASP8 NBEA PDE4DIP SEPTIN9 BCL9 NAV3 SMAD4 LRRN3 SETBP1 FAM171B FRY MSH6
lymphoid leukemia	lymphoid leukemia	2e-05	22	hematologic disease, neoplasm	FBXW7 ATM TP53 CD52 TRPM2 PTEN B2M MSH6 TPR SMARCA4 ...	FBXW7 ATM TP53 CD52 TRPM2 PTEN B2M MSH6 TPR SMARCA4 SETBP1 CASP8 MUC16 LGALS3 SEPTIN9 SMAD4 PIK3CA BCL9 KRAS MAPT PLCB1 PKHD1
malignant peritoneal mesotheli...	malignant peritoneal mesothelioma	2e-05	5	digestive system disease, neoplasm	MUC16 PTEN ATM MUC4 TP53	MUC16 PTEN ATM MUC4 TP53
follicular thyroid adenoma	follicular thyroid adenoma	2e-05	11	endocrine system disease, neoplasm	LGALS3 PTEN TP53BP1 KRAS TP53 MUC4 EBF1 NPEPPS IDH1 PIK3CA ...	LGALS3 PTEN TP53BP1 KRAS TP53 MUC4 EBF1 NPEPPS IDH1 PIK3CA ATM
Nephroblastoma	Nephroblastoma	2e-05	15	genetic disorder, neoplasm	AMER1 TP53 PIK3CA KRAS MUC16 PTEN LGALS3 MSH6 IDH1 SOX9 ...	AMER1 TP53 PIK3CA KRAS MUC16 PTEN LGALS3 MSH6 IDH1 SOX9 MAP1B SMAD4 RELN FBXW7 ARID1A
Hodgkins lymphoma	Hodgkins lymphoma	2e-05	21	hematologic disease, neoplasm	B2M TP53 ATM ARID1A MSH6 PTEN LRP1B CD52 EXO1 EBF1 ...	B2M TP53 ATM ARID1A MSH6 PTEN LRP1B CD52 EXO1 EBF1 IFIH1 KRAS TP53BP1 PPP5C LGALS3 CASP8 MUC16 GYPA TNXB FBXW7 MAPT
Benign Ovarian Mucinous Tumor	Benign Ovarian Mucinous Tumor	2e-05	3	neoplasm, reproductive system disease	TP53 KRAS ARID1A	TP53 KRAS ARID1A
Colorectal Serrated Adenocarci...	Colorectal Serrated Adenocarcinoma	2e-05	3	digestive system disease, neoplasm	PIK3CA KRAS SMAD4	PIK3CA KRAS SMAD4
Unclassified Renal Cell Carcin...	Unclassified Renal Cell Carcinoma	3e-05	5	kidney disease, neoplasm	TP53 KMT2C SMARCA4 PTEN RPL22	TP53 KMT2C SMARCA4 PTEN RPL22
Follicular Variant Thyroid Gla...	Follicular Variant Thyroid Gland Papillary Carcinoma	3e-05	4	endocrine system disease, neoplasm	KRAS IDH1 APC SMAD4	KRAS IDH1 APC SMAD4
mucinous cystadenoma	mucinous cystadenoma	3e-05	6	neoplasm	KRAS MUC16 PIK3CA SOX9 PLEC MUC6	KRAS MUC16 PIK3CA SOX9 PLEC MUC6
osteosarcoma	osteosarcoma	3e-05	42	neoplasm, skeletal system disease, other disease	TP53 KMT2C ARID1A PIK3CA LRP1B SMARCA4 PTEN AFDN MSH6 MUC16 ...	TP53 KMT2C ARID1A PIK3CA LRP1B SMARCA4 PTEN AFDN MSH6 MUC16 CSMD3 SMAD4 FBXW7 MUC4 USP6 KIF5B NBEA SOX9 APC IDH1 TPR KRAS LGALS3 GYPA CASP8 GYPB PKHD1L1 MAPK8IP2 DNAH17 ATM DBT ABCA7 BCL9 CD52 SLC9A1 PLCB1 PTPRS TP53BP1 B2M TNXB KLRF1 PPP5C
desmoplastic small round cell ...	desmoplastic small round cell tumor	3e-05	6	neoplasm	SMARCA4 KMT2C PIK3CA APC MUC16 USP6	SMARCA4 KMT2C PIK3CA APC MUC16 USP6
myeloproliferative disorder	myeloproliferative disorder	3e-05	12	neoplasm	SETBP1 TP53 IDH1 KRAS GPX1 PTEN B2M TPR CASP8 TP53BP1 ...	SETBP1 TP53 IDH1 KRAS GPX1 PTEN B2M TPR CASP8 TP53BP1 ATM GYPA
pituitary cancer	pituitary cancer	3e-05	19	endocrine system disease, neoplasm, nervous system disease	ADRA2B LGALS3 DNAH5 ASTN2 COL9A2 C2orf80 IDH1 SOX9 RIPK4 NLGN1 ...	ADRA2B LGALS3 DNAH5 ASTN2 COL9A2 C2orf80 IDH1 SOX9 RIPK4 NLGN1 LRRN3 GBP1 FMN2 RELN SP100 C1QTNF4 GBP3 KCNJ16 CD52
cystic lymphangioma	cystic lymphangioma	3e-05	4	neoplasm	PIK3CA KRAS B2M RYR1	PIK3CA KRAS B2M RYR1
Cortisol-Producing Adrenal Cor...	Cortisol-Producing Adrenal Cortex Adenoma	3e-05	5	endocrine system disease, neoplasm	TP53 APC ARID1A LRP1B SMARCA4	TP53 APC ARID1A LRP1B SMARCA4
mesenchymal chondrosarcoma	mesenchymal chondrosarcoma	3e-05	5	neoplasm, skeletal system disease, other disease	TP53 IDH1 ACVR2A SOX9 USP6	TP53 IDH1 ACVR2A SOX9 USP6
ganglioglioma	ganglioglioma	4e-05	7	neoplasm, nervous system disease	IDH1 ATM TP53 RELN PTEN LGALS3 KIF5B	IDH1 ATM TP53 RELN PTEN LGALS3 KIF5B
adrenocortical adenoma	adrenocortical adenoma	4e-05	8	endocrine system disease, neoplasm	TP53 APC ATM B2M MSH6 NBEA MUC16 PTEN	TP53 APC ATM B2M MSH6 NBEA MUC16 PTEN
pulmonary fibrosis	pulmonary fibrosis	4e-05	23	neoplasm, respiratory system disease	PTEN TP53 ATM FAAP20 MMP28 PIK3CA SMAD4 SMARCA4 PREX1 LGALS3 ...	PTEN TP53 ATM FAAP20 MMP28 PIK3CA SMAD4 SMARCA4 PREX1 LGALS3 CASP8 MSH6 SOX9 IFIH1 LRP2 KRAS FBXW7 PLXNA4 PLEC F8 MUC16 DBT RNF43
Cowden syndrome	Cowden syndrome	4e-05	6	digestive system disease, genetic disorder, neoplasm	PTEN PIK3CA TP53 APC SMAD4 ATM	PTEN PIK3CA TP53 APC SMAD4 ATM
cervical adenocarcinoma	cervical adenocarcinoma	4e-05	14	neoplasm, reproductive system disease	TP53 PIK3CA FBXW7 PTEN SMAD4 KRAS ARID1A LRP1B ATM MUC16 ...	TP53 PIK3CA FBXW7 PTEN SMAD4 KRAS ARID1A LRP1B ATM MUC16 MAPK8IP2 B2M CASP8 TP53BP1
Borderline Exocrine Pancreatic...	Borderline Exocrine Pancreatic Neoplasm	4e-05	2	endocrine system disease, neoplasm	KRAS PIK3CA	KRAS PIK3CA
Appendix Adenoma	Appendix Adenoma	4e-05	2	neoplasm	KRAS PIK3CA	KRAS PIK3CA
Colon Neuroendocrine Tumor G1	Colon Neuroendocrine Tumor G1	4e-05	2	digestive system disease, endocrine system disease, neoplasm	APC KRAS	APC KRAS
Gallbladder Squamous Cell Carc...	Gallbladder Squamous Cell Carcinoma	4e-05	2	digestive system disease, neoplasm, skin disease	KRAS TP53	KRAS TP53
Gallbladder Small Cell Neuroen...	Gallbladder Small Cell Neuroendocrine Carcinoma	4e-05	2	digestive system disease, neoplasm	KRAS ATM	KRAS ATM
Gallbladder Biliary Intraepith...	Gallbladder Biliary Intraepithelial Neoplasia	4e-05	2	digestive system disease, neoplasm	KRAS PIK3CA	KRAS PIK3CA
adenosarcoma	adenosarcoma	4e-05	5	neoplasm	MUC16 TP53 PTEN MSH6 MAPK8IP2	MUC16 TP53 PTEN MSH6 MAPK8IP2
keratinizing squamous cell car...	keratinizing squamous cell carcinoma	4e-05	4	neoplasm, skin disease	PIK3CA TP53 LGALS3 KRAS	PIK3CA TP53 LGALS3 KRAS
dysembryoplastic neuroepitheli...	dysembryoplastic neuroepithelial tumor	4e-05	4	neoplasm, nervous system disease	IDH1 PIK3CA LGALS3 PTEN	IDH1 PIK3CA LGALS3 PTEN
Genetic renal tumor	Genetic renal tumor	5e-05	19	genetic disorder, neoplasm	AMER1 TP53 PTEN PIK3CA KRAS MUC16 SOX9 RELN ATM LGALS3 ...	AMER1 TP53 PTEN PIK3CA KRAS MUC16 SOX9 RELN ATM LGALS3 MSH6 IDH1 MAP1B PKHD1 SMAD4 CDK11B USP6 FBXW7 ARID1A
Malignant Mesothelioma	Malignant Mesothelioma	5e-05	11	digestive system disease, neoplasm, respiratory system disease	TP53 SMARCA4 ATM FBXW7 MUC16 KRAS TNXB PTEN CASP8 MUC4 ...	TP53 SMARCA4 ATM FBXW7 MUC16 KRAS TNXB PTEN CASP8 MUC4 ARID1A
Diaphyseal medullary stenosis ...	Diaphyseal medullary stenosis - bone malignancy	5e-05	4	genetic disorder, neoplasm, skeletal system disease, other disease	TP53 KRAS SMARCA4 APC	TP53 KRAS SMARCA4 APC
carcinoid tumor	carcinoid tumor	5e-05	13	neoplasm	TP53 APC KRAS PIK3CA ARID1A ATM FBXW7 PTEN B2M CASP8 ...	TP53 APC KRAS PIK3CA ARID1A ATM FBXW7 PTEN B2M CASP8 LGALS3 MUC16 SMAD4
Ovarian Germ Cell Tumor	Ovarian Germ Cell Tumor	6e-05	4	neoplasm, reproductive system disease	MUC16 PTEN KRAS PIK3CA	MUC16 PTEN KRAS PIK3CA
OSLAM syndrome	OSLAM syndrome	6e-05	3	genetic disorder, neoplasm, skeletal system disease, other disease	TP53 SMARCA4 APC	TP53 SMARCA4 APC
Myelodysplastic/Myeloprolifera...	Myelodysplastic/Myeloproliferative Neoplasm	7e-05	4	hematologic disease, neoplasm	SETBP1 KRAS IDH1 TP53	SETBP1 KRAS IDH1 TP53
Intestinal Type Adenocarcinoma	Intestinal Type Adenocarcinoma	7e-05	5	neoplasm	TP53 KRAS SMARCA4 MUC6 PIK3CA	TP53 KRAS SMARCA4 MUC6 PIK3CA
Malignant Germ Cell Tumor	Malignant Germ Cell Tumor	7e-05	5	neoplasm	LRP1B KMT2C BCL9 MUC16 TP53	LRP1B KMT2C BCL9 MUC16 TP53
liposarcoma	liposarcoma	7e-05	13	neoplasm	TP53 PIK3CA ARID1A KMT2C FBXW7 PTEN SMARCA4 KRAS ATM APC ...	TP53 PIK3CA ARID1A KMT2C FBXW7 PTEN SMARCA4 KRAS ATM APC SMAD4 B2M USP6
embryonal carcinoma	embryonal carcinoma	7e-05	13	neoplasm	TP53 KRAS PTEN SMARCA4 B2M MAPT LGALS3 MAP1B ATM LRP2 ...	TP53 KRAS PTEN SMARCA4 B2M MAPT LGALS3 MAP1B ATM LRP2 SOX9 AFDN CASP8
Conjunctival Melanoma	Conjunctival Melanoma	8e-05	5	eye disease, neoplasm, skin disease	KRAS PTEN ARID1A TP53 KMT2C	KRAS PTEN ARID1A TP53 KMT2C
atypical teratoid rhabdoid tum...	atypical teratoid rhabdoid tumor	8e-05	20	neoplasm, other disease	TP53 RIMS1 KCNJ16 AK5 ASPHD1 RYR2 CSMD1 PLCB1 C2orf80 FMN2 ...	TP53 RIMS1 KCNJ16 AK5 ASPHD1 RYR2 CSMD1 PLCB1 C2orf80 FMN2 MAPT NCOA7 FRY NRXN1 LRP1B SYNE1 C1QTNF4 FNDC1 MYO16 SMARCA4
sebaceous adenocarcinoma	sebaceous adenocarcinoma	8e-05	5	neoplasm	KRAS PIK3CA MSH6 SOX9 PTEN	KRAS PIK3CA MSH6 SOX9 PTEN
Hepatoid Adenocarcinoma	Hepatoid Adenocarcinoma	8e-05	4	digestive system disease, endocrine system disease, neoplasm, liver disease	MUC6 TP53 KRAS ARID1A	MUC6 TP53 KRAS ARID1A
Craniopharyngioma	Craniopharyngioma	9e-05	7	neoplasm, nervous system disease	APC LGALS3 SOX9 ATM IDH1 PIK3CA B2M	APC LGALS3 SOX9 ATM IDH1 PIK3CA B2M
chondromyxoid fibroma	chondromyxoid fibroma	9e-05	4	neoplasm, skeletal system disease, other disease	SOX9 USP6 ACVR2A IDH1	SOX9 USP6 ACVR2A IDH1
submandibular gland neoplasm	submandibular gland neoplasm	0.0001	3	digestive system disease, head and neck disorder, neoplasm	KRAS FBXW7 PIK3CA	KRAS FBXW7 PIK3CA
pancreatic adenosquamous carci...	pancreatic adenosquamous carcinoma	0.0001	3	endocrine system disease, neoplasm, skin disease	KRAS TP53 SMAD4	KRAS TP53 SMAD4
Submandibular Gland Adenoid Cy...	Submandibular Gland Adenoid Cystic Carcinoma	0.0001	3	digestive system disease, head and neck disorder, neoplasm	KRAS FBXW7 PIK3CA	KRAS FBXW7 PIK3CA
testicular neoplasm	testicular neoplasm	0.0001	10	neoplasm	PTEN TP53 KRAS SMARCA4 APC FBXW7 LGALS3 ATM SMAD4 CASP8	PTEN TP53 KRAS SMARCA4 APC FBXW7 LGALS3 ATM SMAD4 CASP8
Penile Carcinoma	Penile Carcinoma	0.0001	4	neoplasm, reproductive system disease	TP53 PIK3CA KRAS PTEN	TP53 PIK3CA KRAS PTEN
NUT midline carcinoma	NUT midline carcinoma	0.0001	6	neoplasm	PIK3CA KMT2C LGALS3 KRAS SMARCA4 MAPT	PIK3CA KMT2C LGALS3 KRAS SMARCA4 MAPT
plasma cell leukemia	plasma cell leukemia	0.0001	6	hematologic disease, neoplasm	B2M MUC16 TP53 PTEN KRAS ATM	B2M MUC16 TP53 PTEN KRAS ATM
bladder tumor	bladder tumor	0.0001	15	bladder disease, neoplasm	SCN5A TP53 PIK3CA PTEN LGALS3 ARID1A B2M NMI KRAS MSH3 ...	SCN5A TP53 PIK3CA PTEN LGALS3 ARID1A B2M NMI KRAS MSH3 MUC16 F8 FBXW7 KMT2C LRP1B
ACTH-Producing Pituitary Gland...	ACTH-Producing Pituitary Gland Adenoma	0.0001	3	endocrine system disease, neoplasm, nervous system disease	PIK3CA TP53 AFDN	PIK3CA TP53 AFDN
tumour of cranial and spinal n...	tumour of cranial and spinal nerves	0.0001	4	neoplasm, nervous system disease	TP53 RNF43 KRAS PIK3CA	TP53 RNF43 KRAS PIK3CA
plasmacytoma	plasmacytoma	0.0001	10	hematologic disease, neoplasm	TP53 EBF1 KRAS B2M PTEN F8 MUC16 PLEC FLNC FRY	TP53 EBF1 KRAS B2M PTEN F8 MUC16 PLEC FLNC FRY
Borderline Ovarian Brenner Tum...	Borderline Ovarian Brenner Tumor	0.0001	2	neoplasm, reproductive system disease	PIK3CA KRAS	PIK3CA KRAS
Mucinous Gastric Adenocarcinom...	Mucinous Gastric Adenocarcinoma	0.0001	2	digestive system disease, neoplasm	TP53 MSH6	TP53 MSH6
Pancreatic Large Cell Neuroend...	Pancreatic Large Cell Neuroendocrine Carcinoma	0.0001	2	endocrine system disease, neoplasm	TP53 KRAS	TP53 KRAS
Pancreatic Small Cell Neuroend...	Pancreatic Small Cell Neuroendocrine Carcinoma	0.0001	2	endocrine system disease, neoplasm	TP53 KRAS	TP53 KRAS
Ovarian Mixed Epithelial Tumor	Ovarian Mixed Epithelial Tumor	0.0001	2	neoplasm, reproductive system disease	APC TP53	APC TP53
Ovarian Microcystic Stromal Tu...	Ovarian Microcystic Stromal Tumor	0.0001	2	neoplasm, reproductive system disease	APC KRAS	APC KRAS
Parotid Gland Carcinoma ex Ple...	Parotid Gland Carcinoma ex Pleomorphic Adenoma	0.0001	2	digestive system disease, head and neck disorder, neoplasm	PIK3CA TP53	PIK3CA TP53
Enchondromatosis	Enchondromatosis	0.0001	5	genetic disorder, neoplasm, skeletal system disease, other disease	IDH1 TP53 PTEN SMARCA4 APC	IDH1 TP53 PTEN SMARCA4 APC
fibroma	fibroma	0.0001	9	neoplasm	APC KRAS MUC16 USP6 ARID1A PIK3CA PTEN IFIH1 TP53	APC KRAS MUC16 USP6 ARID1A PIK3CA PTEN IFIH1 TP53
Ewing sarcoma	Ewing sarcoma	0.0001	17	neoplasm	PIK3CA TP53 EXO1 PTEN ATM KRAS SCN5A CASP8 USP6 MSH6 ...	PIK3CA TP53 EXO1 PTEN ATM KRAS SCN5A CASP8 USP6 MSH6 B2M SMARCA4 RELN FLII TTN MAP1B MAPT
nevus	nevus	0.0001	10	neoplasm, skin disease	KRAS RELN PTEN TP53 PIK3CA SOX9 ATM LRP2 LGALS3 B2M	KRAS RELN PTEN TP53 PIK3CA SOX9 ATM LRP2 LGALS3 B2M
APC-related attenuated familia...	APC-related attenuated familial adenomatous polyposis	0.0002	3	digestive system disease, genetic disorder, neoplasm	APC SMAD4 TP53	APC SMAD4 TP53
Turcot syndrome with polyposis	Turcot syndrome with polyposis	0.0002	3	digestive system disease, genetic disorder, neoplasm	APC SMAD4 TP53	APC SMAD4 TP53
skin appendage carcinoma	skin appendage carcinoma	0.0002	4	neoplasm, skin disease	TP53 PIK3CA PTEN KRAS	TP53 PIK3CA PTEN KRAS
female genital tract polyp	female genital tract polyp	0.0002	7	neoplasm, reproductive system disease	KRAS LGALS3 PTEN MUC16 TP53 ARID1A SCN5A	KRAS LGALS3 PTEN MUC16 TP53 ARID1A SCN5A
uterine sarcoma	uterine sarcoma	0.0002	8	neoplasm, reproductive system disease	MUC16 PTEN TP53 SMARCA4 CASP8 KRAS MSH6 MAPK8IP2	MUC16 PTEN TP53 SMARCA4 CASP8 KRAS MSH6 MAPK8IP2
Familial cylindromatosis	Familial cylindromatosis	0.0002	4	eye disease, genetic disorder, neoplasm, skin disease	TP53 KRAS PTEN FBXW7	TP53 KRAS PTEN FBXW7
struma ovarii	struma ovarii	0.0002	3	neoplasm, reproductive system disease	MUC16 KRAS PIK3CA	MUC16 KRAS PIK3CA
rectum cancer	rectum cancer	0.0002	17	digestive system disease, neoplasm	KRAS ATM PIK3CA PTEN TP53 CASP8 MSH3 MSH6 B2M SMAD4 ...	KRAS ATM PIK3CA PTEN TP53 CASP8 MSH3 MSH6 B2M SMAD4 MUC16 MUC6 LGALS3 PLEC TP53BP1 SEPTIN9 CSMD1
Uveal Melanoma	Uveal Melanoma	0.0002	13	eye disease, head and neck disorder, neoplasm, skin disease	PTEN TP53 FBXW7 KMT2C SMARCA4 PDE4DIP PIK3CA IDH1 B2M CASP8 ...	PTEN TP53 FBXW7 KMT2C SMARCA4 PDE4DIP PIK3CA IDH1 B2M CASP8 ATM SMAD4 MSH6
reticulum cell sarcoma	reticulum cell sarcoma	0.0002	6	neoplasm	TNXB ADGRD1 DNAH5 LRP2 PLCB1 CSMD2	TNXB ADGRD1 DNAH5 LRP2 PLCB1 CSMD2
Ameloblastic Carcinoma	Ameloblastic Carcinoma	0.0002	4	neoplasm	APC MAPK8IP2 TP53 B2M	APC MAPK8IP2 TP53 B2M
Juvenile Myelomonocytic Leukem...	Juvenile Myelomonocytic Leukemia	0.0002	6	hematologic disease, neoplasm	KRAS SETBP1 TP53 PTEN ATM IDH1	KRAS SETBP1 TP53 PTEN ATM IDH1
Spinal Cord Astrocytoma	Spinal Cord Astrocytoma	0.0003	3	neoplasm, nervous system disease	KMT2C TP53 ATM	KMT2C TP53 ATM
Borderline Ovarian Surface Epi...	Borderline Ovarian Surface Epithelial-Stromal Tumor	0.0003	2	neoplasm, reproductive system disease	KRAS PIK3CA	KRAS PIK3CA
Gallbladder Adenosquamous Carc...	Gallbladder Adenosquamous Carcinoma	0.0003	2	digestive system disease, neoplasm	TP53 PIK3CA	TP53 PIK3CA
Appendix Neuroendocrine Tumor ...	Appendix Neuroendocrine Tumor G1	0.0003	2	neoplasm	TP53 APC	TP53 APC
Splenic Mantle Cell Lymphoma	Splenic Mantle Cell Lymphoma	0.0003	2	digestive system disease, hematologic disease, neoplasm	ATM TP53	ATM TP53
papillary carcinoma	papillary carcinoma	0.0003	10	neoplasm	LGALS3 PIK3CA TP53 MUC16 PTEN MUC4 KRAS SMAD4 CASP8 SMARCA4	LGALS3 PIK3CA TP53 MUC16 PTEN MUC4 KRAS SMAD4 CASP8 SMARCA4
nodular melanoma	nodular melanoma	0.0003	5	neoplasm, skin disease	PTEN ATM LGALS3 KRAS B2M	PTEN ATM LGALS3 KRAS B2M
Sarcomatoid Mesothelioma	Sarcomatoid Mesothelioma	0.0003	4	neoplasm, respiratory system disease	TP53 SMARCA4 KMT2C MUC4	TP53 SMARCA4 KMT2C MUC4
dedifferentiated liposarcoma	dedifferentiated liposarcoma	0.0003	6	neoplasm	FBXW7 TP53 PTEN ATM SMARCA4 PIK3CA	FBXW7 TP53 PTEN ATM SMARCA4 PIK3CA
Leydig Cell Tumor	Leydig Cell Tumor	0.0003	5	endocrine system disease, neoplasm	TP53 LGALS3 SOX9 KRAS MUC16	TP53 LGALS3 SOX9 KRAS MUC16
Familial rhabdoid tumor	Familial rhabdoid tumor	0.0003	4	genetic disorder, neoplasm, other disease	SMARCA4 TP53 KRAS PTEN	SMARCA4 TP53 KRAS PTEN
Bladder Squamous Cell Carcinom...	Bladder Squamous Cell Carcinoma	0.0003	3	bladder disease, neoplasm, skin disease	TP53 PIK3CA PTEN	TP53 PIK3CA PTEN
childhood T acute lymphoblasti...	childhood T acute lymphoblastic leukemia	0.0004	5	cardiovascular disease, hematologic disease, neoplasm	CD52 FBXW7 ATM SMARCA4 KMT2C	CD52 FBXW7 ATM SMARCA4 KMT2C
Extramammary Paget Disease	Extramammary Paget Disease	0.0004	4	neoplasm, skin disease	SCN5A PIK3CA KRAS SMARCA4	SCN5A PIK3CA KRAS SMARCA4
thymic lymphoma	thymic lymphoma	0.0004	6	endocrine system disease, hematologic disease, neoplasm	ATM TP53 PTEN KRAS FBXW7 TP53BP1	ATM TP53 PTEN KRAS FBXW7 TP53BP1
metastatic prostate cancer	metastatic prostate cancer	0.0004	13	neoplasm, reproductive system disease	PREX1 PTEN KRAS TP53 LGALS3 ATM MUC4 PIK3CA PLCB1 MSH6 ...	PREX1 PTEN KRAS TP53 LGALS3 ATM MUC4 PIK3CA PLCB1 MSH6 GPX1 KMT2C IFI27
Olfactory Neuroblastoma	Olfactory Neuroblastoma	0.0004	5	head and neck disorder, neoplasm, nervous system disease, respiratory system disease	TP53 SMAD4 APC KRAS PTEN	TP53 SMAD4 APC KRAS PTEN
Parotid Gland Acinic Cell Carc...	Parotid Gland Acinic Cell Carcinoma	0.0004	2	digestive system disease, head and neck disorder, neoplasm	TP53 SMAD4	TP53 SMAD4
Benign Ovarian Brenner Tumor	Benign Ovarian Brenner Tumor	0.0004	2	neoplasm, reproductive system disease	PIK3CA TP53	PIK3CA TP53
Gastric Choriocarcinoma	Gastric Choriocarcinoma	0.0004	2	digestive system disease, neoplasm, reproductive system disease	PTEN TP53	PTEN TP53
endometrial stromal sarcoma	endometrial stromal sarcoma	0.0004	7	neoplasm, reproductive system disease	TP53 CASP8 MUC16 SMARCA4 MSH6 PTEN KRAS	TP53 CASP8 MUC16 SMARCA4 MSH6 PTEN KRAS
Hereditary breast and ovarian ...	Hereditary breast and ovarian cancer syndrome	0.0005	5	genetic disorder, neoplasm, reproductive system disease	ATM TP53 SMAD4 MSH3 KRAS	ATM TP53 SMAD4 MSH3 KRAS
metastatic melanoma	metastatic melanoma	0.0005	29	neoplasm, skin disease	SOX9 TP53 SMARCA4 PTEN LGALS3 ATM IDH1 B2M KRAS MUC16 ...	SOX9 TP53 SMARCA4 PTEN LGALS3 ATM IDH1 B2M KRAS MUC16 MSH6 IER5 CASP8 IQGAP3 FLNB ALPK2 DBT MYL5 FAT2 SEPTIN9 GBP1 AMER1 PIK3CA PDE4DIP PREX1 SYNE1 KIAA0040 TRPM2 GBP3
oligodendroglioma	oligodendroglioma	0.0005	25	neoplasm, nervous system disease	TP53 IDH1 PIK3CA LGALS3 PTEN PLCB1 AK5 RYR2 RIMS1 MSH6 ...	TP53 IDH1 PIK3CA LGALS3 PTEN PLCB1 AK5 RYR2 RIMS1 MSH6 SLC9A1 FBXW7 C1QTNF4 NCOA7 NAV3 AHNAK2 NBEA SMARCA4 ASPHD1 ASIC3 RELN CSMD2 C2orf80 DBT KCNJ16
Testicular Germ Cell Tumor	Testicular Germ Cell Tumor	0.0005	8	neoplasm, reproductive system disease	TP53 PTEN KRAS FBXW7 LGALS3 ATM SMAD4 CASP8	TP53 PTEN KRAS FBXW7 LGALS3 ATM SMAD4 CASP8
Hepatoblastoma	Hepatoblastoma	0.0005	10	digestive system disease, endocrine system disease, neoplasm, liver disease	APC TP53 PIK3CA KRAS ARID1A LRP1B AMER1 B2M ATM TPR	APC TP53 PIK3CA KRAS ARID1A LRP1B AMER1 B2M ATM TPR
primary myelofibrosis	primary myelofibrosis	0.0005	7	hematologic disease, neoplasm, skeletal system disease, other disease	PIK3CA TP53 LGALS3 IFI27 IDH1 SETBP1 GPX1	PIK3CA TP53 LGALS3 IFI27 IDH1 SETBP1 GPX1
choriocarcinoma	choriocarcinoma	0.0006	13	neoplasm, reproductive system disease	TP53 APC MSH6 PTEN B2M MUC16 SMAD4 LRP2 MMP28 CASP8 ...	TP53 APC MSH6 PTEN B2M MUC16 SMAD4 LRP2 MMP28 CASP8 KRAS BCL9 IDH1
vulvar intraepithelial neoplas...	vulvar intraepithelial neoplasia	0.0006	17	neoplasm, reproductive system disease	PTEN TP53 IQGAP3 NUP210 MSH6 LGALS3 FNDC1 EBF1 IDH1 IER5 ...	PTEN TP53 IQGAP3 NUP210 MSH6 LGALS3 FNDC1 EBF1 IDH1 IER5 EXO1 MAP1B NBEA ADGRD1 FRY RELN SYNE1
anaplastic large cell lymphoma	anaplastic large cell lymphoma	0.0006	9	hematologic disease, neoplasm	TP53 LGALS3 PTEN CD52 CASP8 SMAD4 MUC16 KRAS PIK3CA	TP53 LGALS3 PTEN CD52 CASP8 SMAD4 MUC16 KRAS PIK3CA
Tuberous sclerosis	Tuberous sclerosis	0.0006	10	eye disease, genetic disorder, kidney disease, neoplasm, skin disease	PTEN PIK3CA ATM RELN SOX9 TP53 MAP1B PKHD1 CDK11B USP6	PTEN PIK3CA ATM RELN SOX9 TP53 MAP1B PKHD1 CDK11B USP6
neuroma	neuroma	0.0006	6	neoplasm, nervous system disease	SCN5A PTEN CASP8 PIK3CA TP53 GPX1	SCN5A PTEN CASP8 PIK3CA TP53 GPX1
Gastric Squamous Cell Carcinom...	Gastric Squamous Cell Carcinoma	0.0007	2	digestive system disease, neoplasm, skin disease	TP53 KRAS	TP53 KRAS
Infiltrating Bladder Urothelia...	Infiltrating Bladder Urothelial Carcinoma Sarcomatoid Variant	0.0007	2	bladder disease, neoplasm	TP53 KRAS	TP53 KRAS
Kidney Angiomyolipoma	Kidney Angiomyolipoma	0.0007	2	kidney disease, neoplasm	TP53 APC	TP53 APC
hepatocellular adenoma	hepatocellular adenoma	0.0007	10	digestive system disease, endocrine system disease, neoplasm, liver disease	TP53 PIK3CA APC LGALS3 IFIH1 F8 PTEN KRAS EBF1 FAT2	TP53 PIK3CA APC LGALS3 IFIH1 F8 PTEN KRAS EBF1 FAT2
Digestive System Adenoma	Digestive System Adenoma	0.0007	3	digestive system disease, neoplasm	KRAS MUC6 MSH6	KRAS MUC6 MSH6
Prolactin-Producing Pituitary ...	Prolactin-Producing Pituitary Gland Adenoma	0.0007	3	endocrine system disease, neoplasm, nervous system disease	PIK3CA NBEA PTEN	PIK3CA NBEA PTEN
pleomorphic liposarcoma	pleomorphic liposarcoma	0.0007	4	neoplasm	TP53 ARID1A KMT2C PIK3CA	TP53 ARID1A KMT2C PIK3CA
ovarian serous carcinoma	ovarian serous carcinoma	0.0008	7	neoplasm, reproductive system disease	FRY MUC16 TP53 KRAS PIK3CA LGALS3 SMARCA4	FRY MUC16 TP53 KRAS PIK3CA LGALS3 SMARCA4
anaplastic oligodendroglioma	anaplastic oligodendroglioma	0.0008	6	neoplasm, nervous system disease	IDH1 TP53 PIK3CA PTEN LGALS3 MSH6	IDH1 TP53 PIK3CA PTEN LGALS3 MSH6
transitional cell carcinoma of...	transitional cell carcinoma of kidney	0.0009	5	kidney disease, neoplasm	TP53 PIK3CA KRAS MSH6 SMAD4	TP53 PIK3CA KRAS MSH6 SMAD4
intestinal polyp	intestinal polyp	0.0009	5	digestive system disease, neoplasm	APC SMAD4 KRAS PTEN GPX1	APC SMAD4 KRAS PTEN GPX1
Salivary Gland Large Cell Carc...	Salivary Gland Large Cell Carcinoma	0.0009	2	digestive system disease, head and neck disorder, neoplasm	TP53 SMAD4	TP53 SMAD4
Thyroid Gland Diffuse Large B-...	Thyroid Gland Diffuse Large B-Cell Lymphoma	0.0009	2	endocrine system disease, hematologic disease, neoplasm	KRAS TP53	KRAS TP53
Usual Ductal Breast Hyperplasi...	Usual Ductal Breast Hyperplasia	0.0009	2	neoplasm, other disease	PIK3CA LRP1B	PIK3CA LRP1B
Juvenile Xanthogranuloma	Juvenile Xanthogranuloma	0.0009	3	neoplasm	KRAS PIK3CA MSH6	KRAS PIK3CA MSH6
Langerhans Cell Histiocytosis	Langerhans Cell Histiocytosis	0.0009	6	neoplasm	TP53 ATM PIK3CA KRAS CD52 CASP8	TP53 ATM PIK3CA KRAS CD52 CASP8
T-cell leukemia	T-cell leukemia	0.0009	12	hematologic disease, neoplasm	FBXW7 TRPM2 PTEN ATM B2M MSH6 SMARCA4 TP53 MUC16 CASP8 ...	FBXW7 TRPM2 PTEN ATM B2M MSH6 SMARCA4 TP53 MUC16 CASP8 LGALS3 CD52
T-Cell Prolymphocytic Leukemia	T-Cell Prolymphocytic Leukemia	0.0009	4	hematologic disease, neoplasm	ATM TP53 CD52 SEPTIN9	ATM TP53 CD52 SEPTIN9
primitive neuroectodermal tumo...	primitive neuroectodermal tumor	0.001	18	neoplasm, nervous system disease	TP53 LGALS3 CASP8 RYR2 PTEN AK5 IDH1 PLCB1 IQGAP3 RIMS1 ...	TP53 LGALS3 CASP8 RYR2 PTEN AK5 IDH1 PLCB1 IQGAP3 RIMS1 CSMD1 SOX9 EXO1 AHNAK2 C1QTNF4 ASPHD1 MYO16 KCNJ16
bronchioloalveolar carcinoma	bronchioloalveolar carcinoma	0.001	5	neoplasm, respiratory system disease	MUC6 KRAS PTEN MUC4 MSH6	MUC6 KRAS PTEN MUC4 MSH6
oral submucous fibrosis	oral submucous fibrosis	0.001	6	head and neck disorder, neoplasm	NCOA7 PTEN CASP8 SMAD4 B2M TP53	NCOA7 PTEN CASP8 SMAD4 B2M TP53
anaplastic astrocytoma	anaplastic astrocytoma	0.001	10	neoplasm, nervous system disease	TP53 IDH1 KMT2C PTEN PIK3CA FBXW7 LGALS3 MSH3 MSH6 KIF5B	TP53 IDH1 KMT2C PTEN PIK3CA FBXW7 LGALS3 MSH3 MSH6 KIF5B
hamartoma	hamartoma	0.001	6	neoplasm	KRAS TP53 PTEN SMAD4 LGALS3 PIK3CA	KRAS TP53 PTEN SMAD4 LGALS3 PIK3CA
malignant peripheral nerve she...	malignant peripheral nerve sheath tumor	0.001	3	neoplasm, nervous system disease	TP53 RNF43 KRAS	TP53 RNF43 KRAS
Cutaneous T-cell lymphoma	Cutaneous T-cell lymphoma	0.001	12	hematologic disease, neoplasm, skin disease	PTEN KRAS CD52 TP53 NAV3 LGALS3 ARID1A B2M CASP8 FBXW7 ...	PTEN KRAS CD52 TP53 NAV3 LGALS3 ARID1A B2M CASP8 FBXW7 PIK3CA ATM
anaplastic oligoastrocytoma	anaplastic oligoastrocytoma	0.001	4	neoplasm, nervous system disease	TP53 IDH1 PIK3CA PTEN	TP53 IDH1 PIK3CA PTEN
Fibrolamellar Carcinoma	Fibrolamellar Carcinoma	0.001	4	digestive system disease, endocrine system disease, neoplasm, liver disease	ARID1A KRAS FBXW7 TP53	ARID1A KRAS FBXW7 TP53
Salivary Gland Basal Cell Aden...	Salivary Gland Basal Cell Adenocarcinoma	0.001	2	digestive system disease, head and neck disorder, neoplasm, skin disease	PIK3CA FBXW7	PIK3CA FBXW7
Tracheal Adenoid Cystic Carcin...	Tracheal Adenoid Cystic Carcinoma	0.001	2	neoplasm, respiratory system disease	ARID1A ATM	ARID1A ATM
Conjunctival Squamous Cell Car...	Conjunctival Squamous Cell Carcinoma	0.001	2	eye disease, head and neck disorder, neoplasm, skin disease	TP53 B2M	TP53 B2M
parotid neoplasm	parotid neoplasm	0.001	2	digestive system disease, head and neck disorder, neoplasm	TP53 SMAD4	TP53 SMAD4
Chronic Eosinophilic Leukemia,...	Chronic Eosinophilic Leukemia, Not Otherwise Specified	0.001	3	hematologic disease, neoplasm	SETBP1 TP53 AFDN	SETBP1 TP53 AFDN
penile neoplasm	penile neoplasm	0.001	3	neoplasm, reproductive system disease	KRAS PIK3CA PTEN	KRAS PIK3CA PTEN
ganglioneuroma	ganglioneuroma	0.001	5	neoplasm, nervous system disease	PTEN CASP8 RELN LGALS3 B2M	PTEN CASP8 RELN LGALS3 B2M
Primary Effusion Lymphoma	Primary Effusion Lymphoma	0.001	5	hematologic disease, neoplasm	PTEN TP53 PIK3CA CASP8 LGALS3	PTEN TP53 PIK3CA CASP8 LGALS3
Familial atypical multiple mol...	Familial atypical multiple mole melanoma syndrome	0.001	3	genetic disorder, neoplasm, skin disease	PTEN TP53 KRAS	PTEN TP53 KRAS
Neuroblastic Tumor	Neuroblastic Tumor	0.001	4	neoplasm, nervous system disease	CASP8 LGALS3 TP53 PTEN	CASP8 LGALS3 TP53 PTEN
dedifferentiated chondrosarcom...	dedifferentiated chondrosarcoma	0.001	4	neoplasm, skeletal system disease, other disease	IDH1 TP53 ARID1A PTEN	IDH1 TP53 ARID1A PTEN
desmoplastic medulloblastoma	desmoplastic medulloblastoma	0.001	3	neoplasm, nervous system disease	SMARCA4 APC MSH6	SMARCA4 APC MSH6
basaloid squamous cell carcino...	basaloid squamous cell carcinoma	0.001	4	digestive system disease, neoplasm, skin disease	PIK3CA KRAS TP53 SMAD4	PIK3CA KRAS TP53 SMAD4
Malignant Adrenal Gland Pheoch...	Malignant Adrenal Gland Pheochromocytoma	0.002	2	endocrine system disease, neoplasm	TP53 KMT2C	TP53 KMT2C
mycosis fungoides	mycosis fungoides	0.002	8	hematologic disease, neoplasm, skin disease	CD52 PTEN TP53 LGALS3 B2M NAV3 KRAS PIK3CA	CD52 PTEN TP53 LGALS3 B2M NAV3 KRAS PIK3CA
lobular breast carcinoma	lobular breast carcinoma	0.002	6	neoplasm	PIK3CA TP53 IDH1 PTEN MUC16 NMI	PIK3CA TP53 IDH1 PTEN MUC16 NMI
alcoholic liver cirrhosis	alcoholic liver cirrhosis	0.002	7	digestive system disease, endocrine system disease, neoplasm, liver disease	LGALS3 F8 B2M KRAS MUC4 GPX1 TP53	LGALS3 F8 B2M KRAS MUC4 GPX1 TP53
clear cell sarcoma	clear cell sarcoma	0.002	4	neoplasm, other disease	MSH6 SMARCA4 SOX9 USP6	MSH6 SMARCA4 SOX9 USP6
Genetic cardiac tumor	Genetic cardiac tumor	0.002	5	cardiovascular disease, genetic disorder, neoplasm	RYR2 TRPM2 PTEN TP53 SMARCA4	RYR2 TRPM2 PTEN TP53 SMARCA4
squamous papilloma	squamous papilloma	0.002	3	neoplasm	TP53 LGALS3 PTEN	TP53 LGALS3 PTEN
Kaposi's sarcoma	Kaposi's sarcoma	0.002	11	neoplasm, skin disease	TP53 PIK3CA EXO1 ATM KRAS B2M CASP8 PTEN GBP1 LGALS3 ...	TP53 PIK3CA EXO1 ATM KRAS B2M CASP8 PTEN GBP1 LGALS3 PLEC
Thymoma Type AB	Thymoma Type AB	0.002	2	endocrine system disease, neoplasm	RNF43 PIK3CA	RNF43 PIK3CA
Salivary Gland Acinic Cell Car...	Salivary Gland Acinic Cell Carcinoma	0.002	2	digestive system disease, head and neck disorder, neoplasm	TP53 PIK3CA	TP53 PIK3CA
Bladder Small Cell Neuroendocr...	Bladder Small Cell Neuroendocrine Carcinoma	0.002	2	bladder disease, neoplasm	TP53 ARID1A	TP53 ARID1A
Cervical Glandular Intraepithe...	Cervical Glandular Intraepithelial Neoplasia	0.002	2	neoplasm, reproductive system disease	KRAS PTEN	KRAS PTEN
chondroblastoma	chondroblastoma	0.002	4	neoplasm, skeletal system disease, other disease	IDH1 SOX9 USP6 ACVR2A	IDH1 SOX9 USP6 ACVR2A
placental site trophoblastic t...	placental site trophoblastic tumor	0.002	3	neoplasm, reproductive system disease	MUC16 TP53 MMP28	MUC16 TP53 MMP28
Testicular Embryonal Carcinoma	Testicular Embryonal Carcinoma	0.002	3	neoplasm, reproductive system disease	KRAS PTEN TP53	KRAS PTEN TP53
Multiple polyglandular tumor	Multiple polyglandular tumor	0.002	8	endocrine system disease, genetic disorder, neoplasm	TP53 KRAS PTEN PKHD1 CASP8 SMARCA4 SMAD4 MUC6	TP53 KRAS PTEN PKHD1 CASP8 SMARCA4 SMAD4 MUC6
male breast carcinoma	male breast carcinoma	0.002	6	neoplasm	PIK3CA PTEN TP53 ATM KRAS MSH6	PIK3CA PTEN TP53 ATM KRAS MSH6
Grade III Prostatic Intraepith...	Grade III Prostatic Intraepithelial Neoplasia	0.002	2	neoplasm, reproductive system disease	TP53 KMT2C	TP53 KMT2C
Colorectal Neuroendocrine Tumo...	Colorectal Neuroendocrine Tumor G1	0.002	2	digestive system disease, endocrine system disease, neoplasm	KRAS TP53	KRAS TP53
oropharynx cancer	oropharynx cancer	0.002	7	digestive system disease, neoplasm, respiratory system disease	PIK3CA TP53 KRAS PTEN ATM TNXB LRP2	PIK3CA TP53 KRAS PTEN ATM TNXB LRP2
osteoma	osteoma	0.002	3	neoplasm, skeletal system disease, other disease	SOX9 ACVR2A USP6	SOX9 ACVR2A USP6
undifferentiated sarcoma	undifferentiated sarcoma	0.003	4	neoplasm	TP53 SMARCA4 SOX9 PIK3CA	TP53 SMARCA4 SOX9 PIK3CA
prostate intraepithelial neopl...	prostate intraepithelial neoplasia	0.003	10	neoplasm	TP53 KMT2C PTEN PLEC SMARCA4 ATM RELN LGALS3 SOX9 KRAS	TP53 KMT2C PTEN PLEC SMARCA4 ATM RELN LGALS3 SOX9 KRAS
acute megakaryoblastic leukaem...	acute megakaryoblastic leukaemia	0.003	5	hematologic disease, neoplasm	TP53 PTEN ATM SEPTIN9 GYPA	TP53 PTEN ATM SEPTIN9 GYPA
Genetic soft tissue tumor	Genetic soft tissue tumor	0.003	6	genetic disorder, neoplasm, other disease	SMARCA4 TP53 PTEN KRAS USP6 MUC4	SMARCA4 TP53 PTEN KRAS USP6 MUC4
Endometrial Intraepithelial Ne...	Endometrial Intraepithelial Neoplasia	0.003	2	neoplasm, reproductive system disease	PTEN MUC16	PTEN MUC16
Testicular Yolk Sac Tumor	Testicular Yolk Sac Tumor	0.003	2	neoplasm, reproductive system disease	SMARCA4 APC	SMARCA4 APC
Mixed Cell Uveal Melanoma	Mixed Cell Uveal Melanoma	0.003	2	eye disease, head and neck disorder, neoplasm, skin disease	KMT2C FBXW7	KMT2C FBXW7
Sezary's disease	Sezary's disease	0.003	7	hematologic disease, neoplasm, skin disease	CD52 TP53 PTEN CASP8 NAV3 KRAS PIK3CA	CD52 TP53 PTEN CASP8 NAV3 KRAS PIK3CA
pterygium	pterygium	0.003	7	eye disease, head and neck disorder, neoplasm	ADRA2B PTEN TP53 KRAS RIPK4 MUC6 RYR1	ADRA2B PTEN TP53 KRAS RIPK4 MUC6 RYR1
peritoneal neoplasm	peritoneal neoplasm	0.003	7	digestive system disease, neoplasm	TP53 KRAS KMT2C MUC16 CD52 ATM PIK3CA	TP53 KRAS KMT2C MUC16 CD52 ATM PIK3CA
Hypohidrotic ectodermal dyspla...	Hypohidrotic ectodermal dysplasia	0.003	9	eye disease, genetic disorder, neoplasm, skin disease	APC EBF1 TP53BP1 HYDIN ATM B2M MSH6 ACVR2A IFIH1	APC EBF1 TP53BP1 HYDIN ATM B2M MSH6 ACVR2A IFIH1
mucinous cystadenocarcinoma	mucinous cystadenocarcinoma	0.003	4	neoplasm	MUC16 KRAS TP53 SMAD4	MUC16 KRAS TP53 SMAD4
primary biliary cirrhosis	primary biliary cirrhosis	0.004	11	digestive system disease, endocrine system disease, neoplasm, liver disease	MAPT SP100 LGALS3 DBT B2M ATM CASP8 MUC6 MUC4 PTEN ...	MAPT SP100 LGALS3 DBT B2M ATM CASP8 MUC6 MUC4 PTEN IFIH1
Multiple endocrine neoplasia	Multiple endocrine neoplasia	0.004	6	endocrine system disease, genetic disorder, neoplasm	KRAS PTEN CASP8 TP53 SMARCA4 SMAD4	KRAS PTEN CASP8 TP53 SMARCA4 SMAD4
spinal cord neoplasm	spinal cord neoplasm	0.004	3	neoplasm, nervous system disease	KMT2C TP53 ATM	KMT2C TP53 ATM
acute erythroleukemia	acute erythroleukemia	0.004	11	hematologic disease, neoplasm	TP53 PTEN ATM PLCB1 GYPA GPX1 KRAS BCL6B CHERP B2M ...	TP53 PTEN ATM PLCB1 GYPA GPX1 KRAS BCL6B CHERP B2M IDH1
Papillary Transitional Cell Ca...	Papillary Transitional Cell Carcinoma	0.004	2	neoplasm	PTEN B2M	PTEN B2M
Malignant Urinary System Neopl...	Malignant Urinary System Neoplasm	0.004	2	neoplasm	TP53 ARID1A	TP53 ARID1A
Non-polyposis Turcot syndrome	Non-polyposis Turcot syndrome	0.004	2	digestive system disease, genetic disorder, neoplasm	MSH6 TP53	MSH6 TP53
Von Hippel-Lindau disease	Von Hippel-Lindau disease	0.004	5	endocrine system disease, eye disease, genetic disorder, kidney disease, neoplasm	PKHD1 PTEN TP53 MUC6 SMAD4	PKHD1 PTEN TP53 MUC6 SMAD4
round cell liposarcoma	round cell liposarcoma	0.004	3	neoplasm	TP53 PIK3CA PTEN	TP53 PIK3CA PTEN
Endometrial Squamous Cell Carc...	Endometrial Squamous Cell Carcinoma	0.004	2	neoplasm, reproductive system disease, skin disease	PTEN KRAS	PTEN KRAS
lipoma	lipoma	0.005	7	neoplasm	PIK3CA EBF1 TP53 PTEN SETBP1 KRAS MUC4	PIK3CA EBF1 TP53 PTEN SETBP1 KRAS MUC4
Ovarian Granulosa Cell Tumor	Ovarian Granulosa Cell Tumor	0.005	3	neoplasm, reproductive system disease	TP53 PTEN MUC16	TP53 PTEN MUC16
erythroleukemia	erythroleukemia	0.005	10	cardiovascular disease, hematologic disease, neoplasm, skeletal system disease, other disease	PLCB1 GYPA GPX1 TP53 KRAS BCL6B CHERP B2M PTEN IDH1	PLCB1 GYPA GPX1 TP53 KRAS BCL6B CHERP B2M PTEN IDH1
Endometrial Mucinous Adenocarc...	Endometrial Mucinous Adenocarcinoma	0.005	2	neoplasm, reproductive system disease	KRAS TP53	KRAS TP53
uterine corpus cancer	uterine corpus cancer	0.005	2	neoplasm, reproductive system disease	TP53 MUC16	TP53 MUC16
biliary liver cirrhosis	biliary liver cirrhosis	0.005	11	digestive system disease, endocrine system disease, neoplasm, liver disease	MAPT SP100 LGALS3 DBT B2M ATM CASP8 MUC6 MUC4 PTEN ...	MAPT SP100 LGALS3 DBT B2M ATM CASP8 MUC6 MUC4 PTEN IFIH1
pancreatic endocrine carcinoma	pancreatic endocrine carcinoma	0.005	3	endocrine system disease, neoplasm	MUC16 SMAD4 TP53	MUC16 SMAD4 TP53
smooth muscle tumor	smooth muscle tumor	0.005	4	neoplasm, skeletal system disease, other disease	TP53 ATM LGALS3 PTEN	TP53 ATM LGALS3 PTEN
Pituicytoma	Pituicytoma	0.005	2	neoplasm	LGALS3 IDH1	LGALS3 IDH1
Primary Pulmonary Diffuse Larg...	Primary Pulmonary Diffuse Large B-Cell Lymphoma	0.005	2	hematologic disease, neoplasm	B2M TP53	B2M TP53
Breast Diffuse Large B-Cell Ly...	Breast Diffuse Large B-Cell Lymphoma	0.005	2	hematologic disease, neoplasm	ATM MUC16	ATM MUC16
macroglobulinemia	macroglobulinemia	0.006	12	hematologic disease, neoplasm	TP53 ARID1A CD52 B2M MUC16 RPL22 IDH1 NMI MSH6 TMEM41B ...	TP53 ARID1A CD52 B2M MUC16 RPL22 IDH1 NMI MSH6 TMEM41B PDE4DIP TPR
ovarian serous cystadenocarcin...	ovarian serous cystadenocarcinoma	0.006	5	neoplasm, reproductive system disease	TP53 FBXW7 PIK3CA B2M MUC16	TP53 FBXW7 PIK3CA B2M MUC16
Carney complex	Carney complex	0.006	3	cardiovascular disease, endocrine system disease, eye disease, genetic disorder, neoplasm, skin disease	PTEN TP53 SMARCA4	PTEN TP53 SMARCA4
Tracheal Squamous Cell Carcino...	Tracheal Squamous Cell Carcinoma	0.006	2	neoplasm, respiratory system disease, skin disease	TP53 PIK3CA	TP53 PIK3CA
Granular Cell Tumor	Granular Cell Tumor	0.006	3	neoplasm	LGALS3 SCN5A IDH1	LGALS3 SCN5A IDH1
Pituitary Gland Adenoma	Pituitary Gland Adenoma	0.006	10	endocrine system disease, neoplasm, nervous system disease	TP53 PTEN PIK3CA LGALS3 IDH1 ARID1A CASP8 MSH6 TPR SOX9	TP53 PTEN PIK3CA LGALS3 IDH1 ARID1A CASP8 MSH6 TPR SOX9
small intestine carcinoma	small intestine carcinoma	0.007	3	digestive system disease, neoplasm	ARID1A MSH6 KRAS	ARID1A MSH6 KRAS
myxoid liposarcoma	myxoid liposarcoma	0.007	4	neoplasm	TP53 PIK3CA USP6 PTEN	TP53 PIK3CA USP6 PTEN
Malignant Mixed Neoplasm	Malignant Mixed Neoplasm	0.007	1	neoplasm	TP53	TP53
Benign Ovarian Endometrioid Tu...	Benign Ovarian Endometrioid Tumor	0.007	1	neoplasm, reproductive system disease	KRAS	KRAS
Benign Salivary Gland Myoepith...	Benign Salivary Gland Myoepithelioma	0.007	1	digestive system disease, head and neck disorder, neoplasm	TP53	TP53
Papillary Tumor of the Pineal ...	Papillary Tumor of the Pineal Region	0.007	1	endocrine system disease, neoplasm, nervous system disease	PTEN	PTEN
Undifferentiated Gallbladder C...	Undifferentiated Gallbladder Carcinoma	0.007	1	digestive system disease, neoplasm	KRAS	KRAS
Undifferentiated Pancreatic Ca...	Undifferentiated Pancreatic Carcinoma with Osteoclast-Like Giant Cells	0.007	1	endocrine system disease, neoplasm	KRAS	KRAS
Small Intestinal Tubulovillous...	Small Intestinal Tubulovillous Adenoma	0.007	1	digestive system disease, neoplasm	KRAS	KRAS
Gastric Metaplasia	Gastric Metaplasia	0.007	1	digestive system disease, neoplasm	TP53	TP53
Gastric Papillary Adenocarcino...	Gastric Papillary Adenocarcinoma	0.007	1	digestive system disease, neoplasm	TP53	TP53
Simple Endometrial Hyperplasia...	Simple Endometrial Hyperplasia with Atypia	0.007	1	neoplasm, reproductive system disease	PTEN	PTEN
Thymic Sarcomatoid Carcinoma	Thymic Sarcomatoid Carcinoma	0.007	1	endocrine system disease, neoplasm	TP53	TP53
Small Intestinal Tubular Adeno...	Small Intestinal Tubular Adenoma	0.007	1	digestive system disease, neoplasm	KRAS	KRAS
Colon Juvenile Polyp	Colon Juvenile Polyp	0.007	1	digestive system disease, neoplasm	APC	APC
Colon Sessile Serrated Adenoma...	Colon Sessile Serrated Adenoma/Polyp	0.007	1	digestive system disease, neoplasm	KRAS	KRAS
Major Salivary Gland Carcinoma...	Major Salivary Gland Carcinoma ex Pleomorphic Adenoma	0.007	1	digestive system disease, head and neck disorder, neoplasm	TP53	TP53
Segmental outgrowth - lipomato...	Segmental outgrowth - lipomatosis - arteriovenous malformation - epidermal nevus	0.007	1	genetic disorder, neoplasm, skin disease	PIK3CA	PIK3CA
Pancreatic Precancerous Condit...	Pancreatic Precancerous Condition	0.007	1	endocrine system disease, neoplasm	KRAS	KRAS
Appendix Villous Adenoma	Appendix Villous Adenoma	0.007	1	neoplasm	KRAS	KRAS
Extrahepatic Bile Duct Adenosq...	Extrahepatic Bile Duct Adenosquamous Carcinoma	0.007	1	digestive system disease, endocrine system disease, neoplasm, liver disease	KRAS	KRAS
Extrahepatic Bile Duct Squamou...	Extrahepatic Bile Duct Squamous Cell Carcinoma	0.007	1	digestive system disease, endocrine system disease, neoplasm, skin disease, liver disease	KRAS	KRAS
Ovarian Serous Adenofibroma	Ovarian Serous Adenofibroma	0.007	1	neoplasm, reproductive system disease	KRAS	KRAS
Ovarian Serous Adenocarcinofib...	Ovarian Serous Adenocarcinofibroma	0.007	1	neoplasm, reproductive system disease	TP53	TP53
Duodenal Villous Adenoma	Duodenal Villous Adenoma	0.007	1	digestive system disease, neoplasm	KRAS	KRAS
Columnar Cell Hyperplasia of t...	Columnar Cell Hyperplasia of the Breast	0.007	1	neoplasm, other disease	PIK3CA	PIK3CA
Submandibular Gland Adenocarci...	Submandibular Gland Adenocarcinoma	0.007	1	digestive system disease, head and neck disorder, neoplasm	KRAS	KRAS
Low Grade Vulvar Intraepitheli...	Low Grade Vulvar Intraepithelial Neoplasia	0.007	1	neoplasm, reproductive system disease	PTEN	PTEN
gliosarcoma	gliosarcoma	0.007	6	neoplasm, nervous system disease	PTEN TP53 IDH1 PIK3CA MSH6 FBXW7	PTEN TP53 IDH1 PIK3CA MSH6 FBXW7
Bile Duct Adenoma	Bile Duct Adenoma	0.008	2	digestive system disease, endocrine system disease, neoplasm, liver disease	KRAS MUC6	KRAS MUC6
Carney-Stratakis syndrome	Carney-Stratakis syndrome	0.008	2	endocrine system disease, genetic disorder, neoplasm	TP53 PTEN	TP53 PTEN
Non-Seminomatous Lesion	Non-Seminomatous Lesion	0.008	3	neoplasm, reproductive system disease	TP53 KRAS MUC16	TP53 KRAS MUC16
testicular carcinoma	testicular carcinoma	0.008	7	neoplasm, reproductive system disease	PTEN B2M TP53 ATM PLEC MUC16 KRAS	PTEN B2M TP53 ATM PLEC MUC16 KRAS
Hereditary leiomyomatosis and ...	Hereditary leiomyomatosis and renal cell cancer	0.008	3	genetic disorder, neoplasm, skin disease	TP53 FLNB PTEN	TP53 FLNB PTEN
Birt-Hogg-Dubé syndrome	Birt-Hogg-Dubé syndrome	0.008	2	genetic disorder, neoplasm, respiratory system disease, skin disease	TP53 PTEN	TP53 PTEN
eccrine sweat gland cancer	eccrine sweat gland cancer	0.008	2	neoplasm, skin disease	TP53 PIK3CA	TP53 PIK3CA
uterine leiomyosarcoma	uterine leiomyosarcoma	0.009	14	neoplasm, reproductive system disease	IQGAP3 EXO1 SKA3 MUC16 ALPK2 PTEN TP53 NUP210 KRAS FAM216B ...	IQGAP3 EXO1 SKA3 MUC16 ALPK2 PTEN TP53 NUP210 KRAS FAM216B PKHD1L1 PLXNA4 CSMD2 IGSF3
histiocytoma	histiocytoma	0.009	5	neoplasm	AK5 B2M TP53 PIK3CA KRAS	AK5 B2M TP53 PIK3CA KRAS
Mastocytosis	Mastocytosis	0.009	6	hematologic disease, neoplasm	CD52 KRAS PTEN IDH1 B2M TP53	CD52 KRAS PTEN IDH1 B2M TP53
Mast Cell Neoplasm	Mast Cell Neoplasm	0.009	6	hematologic disease, neoplasm	CD52 KRAS PTEN IDH1 B2M TP53	CD52 KRAS PTEN IDH1 B2M TP53
phyllodes tumor	phyllodes tumor	0.009	5	neoplasm	TP53 BRDT TPR PTEN PIK3CA	TP53 BRDT TPR PTEN PIK3CA
Splenic Diffuse Large B-Cell L...	Splenic Diffuse Large B-Cell Lymphoma	0.009	2	digestive system disease, hematologic disease, neoplasm	B2M TP53	B2M TP53
Pineoblastoma	Pineoblastoma	0.009	3	endocrine system disease, neoplasm, nervous system disease	PDE4DIP PPP5C ARID1A	PDE4DIP PPP5C ARID1A
Sinonasal Undifferentiated Car...	Sinonasal Undifferentiated Carcinoma	0.009	3	head and neck disorder, neoplasm, respiratory system disease	TP53 IDH1 SMARCA4	TP53 IDH1 SMARCA4
pulmonary coin lesion	pulmonary coin lesion	0.01	2	neoplasm, respiratory system disease	MUC16 F8	MUC16 F8
Adamantinomatous Craniopharyng...	Adamantinomatous Craniopharyngioma	0.01	2	endocrine system disease, head and neck disorder, neoplasm, nervous system disease, skeletal system disease, other disease	SMARCA4 MUC16	SMARCA4 MUC16
Synovial Chondromatosis	Synovial Chondromatosis	0.01	2	neoplasm, skeletal system disease, other disease	ACVR2A USP6	ACVR2A USP6
bone giant cell tumor	bone giant cell tumor	0.01	4	neoplasm	USP6 TP53 GPX1 IDH1	USP6 TP53 GPX1 IDH1
Benign Ovarian Neoplasm	Benign Ovarian Neoplasm	0.01	2	neoplasm, reproductive system disease	TP53 MUC16	TP53 MUC16
estrogen-receptor positive bre...	estrogen-receptor positive breast cancer	0.01	3	neoplasm	AFDN HAAO MUC16	AFDN HAAO MUC16
cystadenocarcinoma	cystadenocarcinoma	0.01	4	neoplasm	MUC16 KRAS TP53 SMAD4	MUC16 KRAS TP53 SMAD4
Ovarian Small Cell Carcinoma	Ovarian Small Cell Carcinoma	0.01	2	neoplasm, reproductive system disease	SMARCA4 TP53	SMARCA4 TP53
Ovarian Dysgerminoma	Ovarian Dysgerminoma	0.01	2	neoplasm, reproductive system disease	KRAS PTEN	KRAS PTEN
Testicular Teratoma	Testicular Teratoma	0.01	2	neoplasm, reproductive system disease	PTEN TP53	PTEN TP53
Primary Peritoneal Serous Aden...	Primary Peritoneal Serous Adenocarcinoma	0.01	2	digestive system disease, neoplasm	TP53 KRAS	TP53 KRAS
blue nevus	blue nevus	0.01	2	neoplasm, skin disease	ATM KRAS	ATM KRAS
Micropapillary Serous Carcinom...	Micropapillary Serous Carcinoma	0.01	1	neoplasm	KRAS	KRAS
Choroid Plexus Papilloma	Choroid Plexus Papilloma	0.01	1	neoplasm, nervous system disease	TP53	TP53
Hemihyperplasia-multiple lipom...	Hemihyperplasia-multiple lipomatosis syndrome	0.01	1	genetic disorder, neoplasm, skin disease	PIK3CA	PIK3CA
Gastric Small Cell Neuroendocr...	Gastric Small Cell Neuroendocrine Carcinoma	0.01	1	digestive system disease, neoplasm	KRAS	KRAS
spleen cancer	spleen cancer	0.01	1	digestive system disease, hematologic disease, neoplasm	MUC16	MUC16
central neurocytoma	central neurocytoma	0.01	1	neoplasm, nervous system disease	TP53	TP53
ossifying fibroma	ossifying fibroma	0.01	1	neoplasm	APC	APC
Jejunal Neuroendocrine Tumor G...	Jejunal Neuroendocrine Tumor G1	0.01	1	digestive system disease, neoplasm	TP53	TP53
Liver Diffuse Large B-Cell Lym...	Liver Diffuse Large B-Cell Lymphoma	0.01	1	digestive system disease, endocrine system disease, hematologic disease, neoplasm, liver disease	TP53	TP53
Benign Skin Appendage Neoplasm	Benign Skin Appendage Neoplasm	0.01	1	neoplasm, skin disease	APC	APC
Thyroid Gland Spindle Cell Tum...	Thyroid Gland Spindle Cell Tumor with Thymus-Like Differentiation	0.01	1	endocrine system disease, neoplasm	KRAS	KRAS
Sex Hormone-Producing Adrenal ...	Sex Hormone-Producing Adrenal Cortex Adenoma	0.01	1	endocrine system disease, neoplasm	TP53	TP53
Colorectal Sessile Serrated Ad...	Colorectal Sessile Serrated Adenoma/Polyp	0.01	1	digestive system disease, neoplasm	KRAS	KRAS
Colorectal Hamartoma	Colorectal Hamartoma	0.01	1	digestive system disease, neoplasm	TP53	TP53
Rectal Hyperplastic Polyp	Rectal Hyperplastic Polyp	0.01	1	digestive system disease, neoplasm	KRAS	KRAS
CLOVE syndrome	CLOVE syndrome	0.01	1	genetic disorder, neoplasm, skin disease	PIK3CA	PIK3CA
cerebral ventricle cancer	cerebral ventricle cancer	0.01	1	neoplasm, nervous system disease	TP53	TP53
adenomyoma	adenomyoma	0.01	2	neoplasm, reproductive system disease	MUC16 TP53	MUC16 TP53
Low Grade Fibromyxoid Sarcoma	Low Grade Fibromyxoid Sarcoma	0.01	2	neoplasm	MUC4 USP6	MUC4 USP6
medullary breast carcinoma	medullary breast carcinoma	0.02	2	neoplasm	TP53 B2M	TP53 B2M
Endometrial Cyst	Endometrial Cyst	0.02	2	neoplasm, reproductive system disease	PTEN MUC16	PTEN MUC16
Familial medullary thyroid car...	Familial medullary thyroid carcinoma	0.02	2	endocrine system disease, genetic disorder, neoplasm	KRAS PTEN	KRAS PTEN
Krukenberg Tumor	Krukenberg Tumor	0.02	2	neoplasm, reproductive system disease	ARID1A MUC16	ARID1A MUC16
White sponge nevus	White sponge nevus	0.02	2	genetic disorder, neoplasm, skin disease	TP53 RIPK4	TP53 RIPK4
Placental Choriocarcinoma	Placental Choriocarcinoma	0.02	3	neoplasm, reproductive system disease	TP53 MSH6 SMAD4	TP53 MSH6 SMAD4
Paraganglioma	Paraganglioma	0.02	5	endocrine system disease, neoplasm, nervous system disease	IDH1 PTEN ATM SMAD4 TP53	IDH1 PTEN ATM SMAD4 TP53
Gastric Diffuse Large B-Cell L...	Gastric Diffuse Large B-Cell Lymphoma	0.02	2	digestive system disease, hematologic disease, neoplasm	HLA-A B2M	HLA-A B2M
Dermatofibrosarcoma protuberan...	Dermatofibrosarcoma protuberans	0.02	4	genetic disorder, neoplasm, skin disease, other disease	PTEN USP6 TP53 MUC4	PTEN USP6 TP53 MUC4
Fibroadenoma	Fibroadenoma	0.02	9	neoplasm	KMT2C TP53 SMAD4 PIK3CA DNAH5 IGSF3 PLXNA4 MMP28 IFI27	KMT2C TP53 SMAD4 PIK3CA DNAH5 IGSF3 PLXNA4 MMP28 IFI27
hypopharyngeal squamous cell c...	hypopharyngeal squamous cell carcinoma	0.02	3	digestive system disease, neoplasm, respiratory system disease	PTEN TP53 LGALS3	PTEN TP53 LGALS3
vocal cord polyp	vocal cord polyp	0.02	2	neoplasm	KRAS PTEN	KRAS PTEN
Hereditary pheochromocytoma-pa...	Hereditary pheochromocytoma-paraganglioma	0.02	2	endocrine system disease, genetic disorder, neoplasm	TP53 PTEN	TP53 PTEN
Basaloid Carcinoma	Basaloid Carcinoma	0.02	2	neoplasm	TP53 PTEN	TP53 PTEN
malignant pleural mesothelioma	malignant pleural mesothelioma	0.02	6	neoplasm, respiratory system disease	PTEN MSH6 LGALS3 TP53 MUC16 CASP8	PTEN MSH6 LGALS3 TP53 MUC16 CASP8
Minor Salivary Gland Adenocarc...	Minor Salivary Gland Adenocarcinoma	0.02	1	digestive system disease, head and neck disorder, neoplasm	TP53	TP53
Cerebellar Liponeurocytoma	Cerebellar Liponeurocytoma	0.02	1	neoplasm, nervous system disease	TP53	TP53
Heart neoplasm	Heart neoplasm	0.02	1	cardiovascular disease, neoplasm	KRAS	KRAS
Primary Intraosseous Squamous ...	Primary Intraosseous Squamous Cell Carcinoma	0.02	1	head and neck disorder, neoplasm, skin disease	APC	APC
Rhabdoid Meningioma	Rhabdoid Meningioma	0.02	1	endocrine system disease, neoplasm, nervous system disease	APC	APC
Intraductal Breast Papilloma	Intraductal Breast Papilloma	0.02	1	neoplasm	PIK3CA	PIK3CA
Liver Cavernous Hemangioma	Liver Cavernous Hemangioma	0.02	1	digestive system disease, endocrine system disease, neoplasm, liver disease	APC	APC
Benign Smooth Muscle Neoplasm	Benign Smooth Muscle Neoplasm	0.02	1	neoplasm, skeletal system disease, other disease	ATM	ATM
Lymphomatoid Papulosis	Lymphomatoid Papulosis	0.02	1	neoplasm, skin disease	TP53	TP53
Tracheal Carcinoma	Tracheal Carcinoma	0.02	1	neoplasm, respiratory system disease	KRAS	KRAS
Cecum Villous Adenoma	Cecum Villous Adenoma	0.02	1	digestive system disease, neoplasm	KRAS	KRAS
Normal Breast-Like Subtype of ...	Normal Breast-Like Subtype of Breast Carcinoma	0.02	1	neoplasm	TP53	TP53
Ovarian Sclerosing Stromal Tum...	Ovarian Sclerosing Stromal Tumor	0.02	1	neoplasm, reproductive system disease	MUC16	MUC16
Endometrial Serous Adenocarcin...	Endometrial Serous Adenocarcinoma	0.02	2	neoplasm, reproductive system disease	PIK3CA TP53	PIK3CA TP53
Mantle cell lymphoma	Mantle cell lymphoma	0.02	10	hematologic disease, neoplasm	ATM TP53 PIK3CA CDK11B B2M CD52 PTEN CASP8 SMARCA4 SOX9	ATM TP53 PIK3CA CDK11B B2M CD52 PTEN CASP8 SMARCA4 SOX9
Odontogenic Cyst	Odontogenic Cyst	0.02	3	neoplasm	TP53 DIXDC1 KRAS	TP53 DIXDC1 KRAS
susceptibility to breast cance...	susceptibility to breast cancer	0.02	4	neoplasm	ATM TP53 PTEN CASP8	ATM TP53 PTEN CASP8
hepatitis C virus induced hepa...	hepatitis C virus induced hepatocellular carcinoma	0.02	12	digestive system disease, endocrine system disease, neoplasm, liver disease	KCNJ16 DSEL PKHD1 SYNE1 RNF43 ALPK2 KLRF1 PIEZO2 NCOA7 CD52 ...	KCNJ16 DSEL PKHD1 SYNE1 RNF43 ALPK2 KLRF1 PIEZO2 NCOA7 CD52 KIAA0040 EXO1
hepatitis B virus induced hepa...	hepatitis B virus induced hepatocellular carcinoma	0.02	11	digestive system disease, endocrine system disease, neoplasm, liver disease	TP53 DSEL SYNE1 KIAA0040 ALPK2 NCOA7 PIEZO2 IGSF3 PTPRS MXRA8 ...	TP53 DSEL SYNE1 KIAA0040 ALPK2 NCOA7 PIEZO2 IGSF3 PTPRS MXRA8 KLRF1
Hypohidrotic ectodermal dyspla...	Hypohidrotic ectodermal dysplasia with immunodeficiency	0.02	6	eye disease, genetic disorder, immune system disease, neoplasm, skin disease	TP53BP1 EBF1 B2M ATM MSH6 IFIH1	TP53BP1 EBF1 B2M ATM MSH6 IFIH1
B-Cell Prolymphocytic Leukemia	B-Cell Prolymphocytic Leukemia	0.02	2	hematologic disease, neoplasm	TP53 ATM	TP53 ATM
Erdheim-Chester disease	Erdheim-Chester disease	0.02	2	neoplasm	PIK3CA KRAS	PIK3CA KRAS
Autosomal recessive hypohidrot...	Autosomal recessive hypohidrotic ectodermal dysplasia	0.02	2	eye disease, genetic disorder, neoplasm, skin disease	APC HYDIN	APC HYDIN
Gorlin syndrome	Gorlin syndrome	0.02	4	eye disease, genetic disorder, neoplasm, skin disease	TP53 MSH6 ATM PTEN	TP53 MSH6 ATM PTEN
childhood acute myeloid leukem...	childhood acute myeloid leukemia	0.02	3	hematologic disease, neoplasm	IDH1 SETBP1 AFDN	IDH1 SETBP1 AFDN
X-linked hypohidrotic ectoderm...	X-linked hypohidrotic ectodermal dysplasia	0.02	2	eye disease, genetic disorder, neoplasm, skin disease	APC HYDIN	APC HYDIN
childhood cancer	childhood cancer	0.03	4	neoplasm	SOX9 TP53 MSH6 ARID1A	SOX9 TP53 MSH6 ARID1A
Salivary Gland Pleomorphic Ade...	Salivary Gland Pleomorphic Adenoma	0.03	2	digestive system disease, head and neck disorder, neoplasm	TP53 KRAS	TP53 KRAS
Middle Ear Squamous Cell Carci...	Middle Ear Squamous Cell Carcinoma	0.03	1	head and neck disorder, neoplasm, skin disease	TP53	TP53
Gastric Mantle Cell Lymphoma	Gastric Mantle Cell Lymphoma	0.03	1	digestive system disease, hematologic disease, neoplasm	ATM	ATM
Ovarian Choriocarcinoma	Ovarian Choriocarcinoma	0.03	1	neoplasm, reproductive system disease	MUC16	MUC16
Rombo syndrome	Rombo syndrome	0.03	1	genetic disorder, neoplasm, skin disease	MSH6	MSH6
Fibrous Hamartoma of Infancy	Fibrous Hamartoma of Infancy	0.03	1	neoplasm	PTEN	PTEN
Ovarian Yolk Sac Tumor	Ovarian Yolk Sac Tumor	0.03	1	neoplasm, reproductive system disease	KRAS	KRAS
gastric adenosquamous carcinom...	gastric adenosquamous carcinoma	0.03	1	digestive system disease, neoplasm	TP53	TP53
Maxillary Sinus Adenoid Cystic...	Maxillary Sinus Adenoid Cystic Carcinoma	0.03	1	neoplasm	TP53	TP53
Papillary Cystic Neoplasm	Papillary Cystic Neoplasm	0.03	1	neoplasm	PLEC	PLEC
Parotid Gland Carcinoma	Parotid Gland Carcinoma	0.03	1	digestive system disease, head and neck disorder, neoplasm	TP53	TP53
Eccrine Porocarcinoma	Eccrine Porocarcinoma	0.03	1	neoplasm, skin disease	PIK3CA	PIK3CA
Polar Spongioblastoma	Polar Spongioblastoma	0.03	1	neoplasm, nervous system disease	IDH1	IDH1
nervous system cancer	nervous system cancer	0.03	3	neoplasm, nervous system disease	LGALS3 IDH1 TPR	LGALS3 IDH1 TPR
Beckwith-Wiedemann syndrome	Beckwith-Wiedemann syndrome	0.03	3	cardiovascular disease, genetic disorder, neoplasm	TP53 PTEN AMER1	TP53 PTEN AMER1
acute monocytic leukemia	acute monocytic leukemia	0.03	5	hematologic disease, neoplasm	TP53 PTEN ATM SEPTIN9 GYPA	TP53 PTEN ATM SEPTIN9 GYPA
Ocular Melanoma	Ocular Melanoma	0.03	3	eye disease, neoplasm, skin disease	PTEN TP53 B2M	PTEN TP53 B2M
myeloid sarcoma	myeloid sarcoma	0.03	3	hematologic disease, neoplasm	KRAS GYPA IDH1	KRAS GYPA IDH1
lymphangioendothelioma	lymphangioendothelioma	0.03	2	neoplasm	PIK3CA RELN	PIK3CA RELN
ureter urothelial carcinoma	ureter urothelial carcinoma	0.03	1	neoplasm	TP53	TP53
Nevus of Ota	Nevus of Ota	0.03	1	neoplasm, skin disease	TP53	TP53
Pineal Parenchymal Tumor of In...	Pineal Parenchymal Tumor of Intermediate Differentiation	0.03	1	endocrine system disease, neoplasm, nervous system disease	PPP5C	PPP5C
Anaplastic (Malignant) Meningi...	Anaplastic (Malignant) Meningioma	0.03	1	endocrine system disease, neoplasm, nervous system disease	PTEN	PTEN
cervical polyp	cervical polyp	0.03	1	neoplasm, reproductive system disease	MUC16	MUC16
Familial multiple trichoepithe...	Familial multiple trichoepithelioma	0.03	1	eye disease, genetic disorder, neoplasm, skin disease	MSH6	MSH6
Pancreatoblastoma	Pancreatoblastoma	0.03	1	endocrine system disease, neoplasm	SMAD4	SMAD4
Gonadal Teratoma	Gonadal Teratoma	0.03	1	neoplasm, reproductive system disease	FBXW7	FBXW7
amelanotic skin melanoma	amelanotic skin melanoma	0.03	1	neoplasm, skin disease	PTEN	PTEN
Teratoma with Malignant Transf...	Teratoma with Malignant Transformation	0.03	1	neoplasm	TP53	TP53
Lung Signet Ring Cell Carcinom...	Lung Signet Ring Cell Carcinoma	0.03	1	neoplasm, respiratory system disease	PIK3CA	PIK3CA
dysplastic nevus	dysplastic nevus	0.03	1	neoplasm, skin disease	TP53	TP53
non-gestational choriocarcinom...	non-gestational choriocarcinoma	0.03	1	neoplasm, reproductive system disease	B2M	B2M
Adamantinoma	Adamantinoma	0.03	2	genetic disorder, neoplasm, skeletal system disease, other disease	LGALS3 SMARCA4	LGALS3 SMARCA4
pulmonary mucoepidermoid carci...	pulmonary mucoepidermoid carcinoma	0.03	2	neoplasm, respiratory system disease, skin disease	MUC4 MUC6	MUC4 MUC6
Subependymoma	Subependymoma	0.03	2	neoplasm	PTEN IDH1	PTEN IDH1
cutaneous squamous cell carcin...	cutaneous squamous cell carcinoma	0.04	5	neoplasm, skin disease	TP53 PTEN KRAS LGALS3 CASP8	TP53 PTEN KRAS LGALS3 CASP8
Familial melanoma	Familial melanoma	0.04	2	eye disease, genetic disorder, neoplasm, skin disease	PTEN TP53	PTEN TP53
Thymic Small Cell Carcinoma	Thymic Small Cell Carcinoma	0.04	1	endocrine system disease, neoplasm	TP53	TP53
metastatic pancreatic neuroend...	metastatic pancreatic neuroendocrine tumours	0.04	1	endocrine system disease, neoplasm	TP53	TP53
Cervical Clear Cell Adenocarci...	Cervical Clear Cell Adenocarcinoma	0.04	1	neoplasm, reproductive system disease	TP53	TP53
Colorectal Diffuse Large B-Cel...	Colorectal Diffuse Large B-Cell Lymphoma	0.04	1	digestive system disease, hematologic disease, neoplasm	TP53	TP53
hemangioma	hemangioma	0.04	6	neoplasm	PTEN TP53 MUC16 IDH1 KRAS PIK3CA	PTEN TP53 MUC16 IDH1 KRAS PIK3CA
Multiple endocrine neoplasia t...	Multiple endocrine neoplasia type 1	0.04	3	endocrine system disease, genetic disorder, metabolic disease, neoplasm	CASP8 TP53 SMAD4	CASP8 TP53 SMAD4
adult acute myeloid leukemia	adult acute myeloid leukemia	0.04	3	cardiovascular disease, hematologic disease, neoplasm	LGALS3 KMT2C IDH1	LGALS3 KMT2C IDH1
large cell neuroendocrine carc...	large cell neuroendocrine carcinoma	0.04	3	endocrine system disease, neoplasm	TP53 KRAS KIF5B	TP53 KRAS KIF5B
Therapy-Related Myeloid Neopla...	Therapy-Related Myeloid Neoplasm	0.04	2	hematologic disease, neoplasm	TP53 KRAS	TP53 KRAS
ovarian mucinous cystadenocarc...	ovarian mucinous cystadenocarcinoma	0.04	2	neoplasm, reproductive system disease	MUC16 KRAS	MUC16 KRAS
mixed cell type cancer	mixed cell type cancer	0.04	3	neoplasm	PTEN TP53 IDH1	PTEN TP53 IDH1
spindle cell tumor	spindle cell tumor	0.04	3	neoplasm	KRAS MUC4 PTEN	KRAS MUC4 PTEN
Nabothian Cyst	Nabothian Cyst	0.05	1	neoplasm, reproductive system disease	MUC6	MUC6
Undifferentiated Ovarian Carci...	Undifferentiated Ovarian Carcinoma	0.05	1	neoplasm, reproductive system disease	TP53	TP53
HPV-associated cervical carcin...	HPV-associated cervical carcinoma	0.05	1	neoplasm, reproductive system disease	TP53	TP53
Major Salivary Gland Mucoepide...	Major Salivary Gland Mucoepidermoid Carcinoma	0.05	1	digestive system disease, head and neck disorder, neoplasm	TP53	TP53
mesenchymoma	mesenchymoma	0.05	1	neoplasm	IDH1	IDH1
refractory anemia with ringed ...	refractory anemia with ringed sideroblasts	0.05	2	hematologic disease, neoplasm	TP53 CASP8	TP53 CASP8
pulmonary neuroendocrine tumor	pulmonary neuroendocrine tumor	0.05	2	endocrine system disease, neoplasm, respiratory system disease	KRAS PTEN	KRAS PTEN
adult B acute lymphoblastic le...	adult B acute lymphoblastic leukemia	0.05	2	cardiovascular disease, hematologic disease, neoplasm	PTEN TP53	PTEN TP53
Dedifferentiated Solitary Fibr...	Dedifferentiated Solitary Fibrous Tumor	0.05	1	neoplasm	TP53	TP53
Secretory Meningioma	Secretory Meningioma	0.05	1	endocrine system disease, neoplasm, nervous system disease	MUC16	MUC16
adult T acute lymphoblastic le...	adult T acute lymphoblastic leukemia	0.06	2	cardiovascular disease, hematologic disease, neoplasm	FBXW7 PTEN	FBXW7 PTEN
basal cell neoplasm	basal cell neoplasm	0.06	1	neoplasm	PIK3CA	PIK3CA
Proteus-like syndrome	Proteus-like syndrome	0.06	1	genetic disorder, neoplasm, skin disease	PTEN	PTEN
Lacrimal Gland Adenoid Cystic ...	Lacrimal Gland Adenoid Cystic Carcinoma	0.06	1	eye disease, head and neck disorder, neoplasm	KRAS	KRAS
Linear nevus sebaceus syndrome	Linear nevus sebaceus syndrome	0.06	2	eye disease, genetic disorder, neoplasm, skin disease	KRAS MSH6	KRAS MSH6
well-differentiated liposarcom...	well-differentiated liposarcoma	0.06	2	neoplasm	SMARCA4 TP53	SMARCA4 TP53
Hepatic Granuloma	Hepatic Granuloma	0.06	2	digestive system disease, endocrine system disease, neoplasm, liver disease	LGALS3 TP53	LGALS3 TP53
plantar wart	plantar wart	0.06	5	infectious disease, neoplasm, skin disease	LGALS3 FLII B2M RYR2 TNXB	LGALS3 FLII B2M RYR2 TNXB
Non-Functioning Adrenal Cortex...	Non-Functioning Adrenal Cortex Adenoma	0.06	1	endocrine system disease, neoplasm	TP53	TP53
schwannoma	schwannoma	0.06	1	neoplasm, nervous system disease	PIK3CA	PIK3CA
Undifferentiated Pancreatic Ca...	Undifferentiated Pancreatic Carcinoma	0.06	1	endocrine system disease, neoplasm	KRAS	KRAS
cystic, mucinous, and serous n...	cystic, mucinous, and serous neoplasm	0.06	1	neoplasm	SCN5A	SCN5A
Parotid Gland Pleomorphic Aden...	Parotid Gland Pleomorphic Adenoma	0.06	1	digestive system disease, head and neck disorder, neoplasm	TP53	TP53
Benign Brain Neoplasm	Benign Brain Neoplasm	0.07	1	neoplasm, nervous system disease	ARID1A	ARID1A
Cribriform Carcinoma	Cribriform Carcinoma	0.07	1	neoplasm	PTEN	PTEN
Solid Pseudopapillary Neoplasm...	Solid Pseudopapillary Neoplasm of the Pancreas	0.07	1	endocrine system disease, neoplasm	SETBP1	SETBP1
Lymphangiosarcoma	Lymphangiosarcoma	0.07	1	cardiovascular disease, neoplasm	F8	F8
Autosomal dominant hypohidroti...	Autosomal dominant hypohidrotic ectodermal dysplasia	0.07	2	eye disease, genetic disorder, neoplasm, skin disease	APC ACVR2A	APC ACVR2A
aldosterone-producing adenoma	aldosterone-producing adenoma	0.07	8	neoplasm	ATM TP53 LGALS3 KRAS NAV3 DSEL DBT GBP1	ATM TP53 LGALS3 KRAS NAV3 DSEL DBT GBP1
upper aerodigestive tract neop...	upper aerodigestive tract neoplasm	0.07	2	digestive system disease, neoplasm	PIK3CA TP53	PIK3CA TP53
sessile serrated polyp	sessile serrated polyp	0.07	8	digestive system disease, neoplasm	KRAS AHNAK2 MUC6 MSH6 FRY NRXN1 GBP1 C17orf100	KRAS AHNAK2 MUC6 MSH6 FRY NRXN1 GBP1 C17orf100
Familial atrial myxoma	Familial atrial myxoma	0.07	2	cardiovascular disease, genetic disorder, neoplasm	RYR2 TRPM2	RYR2 TRPM2
cystic renal cell carcinoma	cystic renal cell carcinoma	0.07	1	kidney disease, neoplasm	PTEN	PTEN
desmoplastic fibroma	desmoplastic fibroma	0.07	1	neoplasm	APC	APC
Atypical Meningioma	Atypical Meningioma	0.07	1	endocrine system disease, neoplasm, nervous system disease	PIK3CA	PIK3CA
adenomatous colon polyp	adenomatous colon polyp	0.07	1	digestive system disease, neoplasm	APC	APC
common wart	common wart	0.08	5	infectious disease, neoplasm, skin disease	B2M LGALS3 FLII RYR2 TNXB	B2M LGALS3 FLII RYR2 TNXB
Ureter Carcinoma	Ureter Carcinoma	0.08	1	neoplasm	TP53	TP53
Angiolipoma	Angiolipoma	0.08	1	neoplasm	PTEN	PTEN
Encephalocraniocutaneous lipom...	Encephalocraniocutaneous lipomatosis	0.08	1	genetic disorder, neoplasm, skin disease	KRAS	KRAS
Major Salivary Gland Carcinoma	Major Salivary Gland Carcinoma	0.08	1	digestive system disease, head and neck disorder, neoplasm	TP53	TP53
gastric non-cardia carcinoma	gastric non-cardia carcinoma	0.08	4	digestive system disease, neoplasm	KCNJ16 MUC6 AHNAK2 IER5	KCNJ16 MUC6 AHNAK2 IER5
melanocytic nevus	melanocytic nevus	0.08	2	neoplasm, skin disease	SOX9 TP53	SOX9 TP53
hypopharynx cancer	hypopharynx cancer	0.08	2	digestive system disease, neoplasm, respiratory system disease	TP53 LGALS3	TP53 LGALS3
hidrocystoma	hidrocystoma	0.09	1	neoplasm	PIK3CA	PIK3CA
Fallopian Tube Carcinosarcoma	Fallopian Tube Carcinosarcoma	0.09	1	neoplasm, reproductive system disease	TP53	TP53
Gallbladder Adenoma	Gallbladder Adenoma	0.09	1	digestive system disease, neoplasm	KRAS	KRAS
Ovarian Sertoli-Leydig Cell Tu...	Ovarian Sertoli-Leydig Cell Tumor	0.09	1	endocrine system disease, neoplasm, reproductive system disease	KRAS	KRAS
hypopharyngeal carcinoma	hypopharyngeal carcinoma	0.09	3	digestive system disease, neoplasm, respiratory system disease	PTEN TP53 LGALS3	PTEN TP53 LGALS3
intradermal nevus	intradermal nevus	0.09	1	neoplasm, skin disease	KRAS	KRAS
Lung Sclerosing Hemangioma	Lung Sclerosing Hemangioma	0.09	1	neoplasm, respiratory system disease	TP53	TP53
Lung Giant Cell Carcinoma	Lung Giant Cell Carcinoma	0.09	1	neoplasm, respiratory system disease	KRAS	KRAS
bronchogenic carcinoma	bronchogenic carcinoma	0.09	2	neoplasm, respiratory system disease	B2M MUC16	B2M MUC16
Gestational trophoblastic neop...	Gestational trophoblastic neoplasm	0.09	2	genetic disorder, neoplasm, reproductive system disease	PTEN B2M	PTEN B2M
Malignant Ovarian Brenner Tumo...	Malignant Ovarian Brenner Tumor	0.09	2	neoplasm, reproductive system disease	TP53 PIK3CA	TP53 PIK3CA
choroidal melanoma	choroidal melanoma	0.09	2	eye disease, head and neck disorder, neoplasm, skin disease	B2M CASP8	B2M CASP8
Adenomyosis	Adenomyosis	0.1	4	neoplasm, reproductive system disease	TP53 MUC16 PTEN PIK3CA	TP53 MUC16 PTEN PIK3CA
acute myeloblastic leukemia wi...	acute myeloblastic leukemia with maturation	0.1	2	hematologic disease, neoplasm	KRAS IDH1	KRAS IDH1
ovarian granulosa tumour	ovarian granulosa tumour	0.1	1	neoplasm, reproductive system disease	MUC16	MUC16
skin epithelioid hemangioma	skin epithelioid hemangioma	0.1	1	neoplasm	MUC16	MUC16
Bazex-Dupré-Christol syndrome	Bazex-Dupré-Christol syndrome	0.1	1	eye disease, genetic disorder, neoplasm, skin disease	MSH6	MSH6
Genetic urogenital tumor	Genetic urogenital tumor	0.1	2	genetic disorder, neoplasm	PTEN TP53	PTEN TP53
Multiple endocrine neoplasia t...	Multiple endocrine neoplasia type 2	0.1	2	endocrine system disease, genetic disorder, neoplasm	KRAS PTEN	KRAS PTEN
non-functioning pituitary aden...	non-functioning pituitary adenoma	0.1	2	endocrine system disease, neoplasm, nervous system disease	TP53 MSH6	TP53 MSH6
Familial prostate cancer	Familial prostate cancer	0.1	2	genetic disorder, neoplasm, reproductive system disease	PTEN TP53	PTEN TP53
muscle cancer	muscle cancer	0.1	1	neoplasm	B2M	B2M
Syringocystadenoma Papilliferu...	Syringocystadenoma Papilliferum	0.1	1	neoplasm	KRAS	KRAS
Testicular Choriocarcinoma	Testicular Choriocarcinoma	0.1	1	neoplasm, reproductive system disease	APC	APC
renal pelvis carcinoma	renal pelvis carcinoma	0.1	3	kidney disease, neoplasm	TNXB MAPT CSMD2	TNXB MAPT CSMD2
estrogen-receptor negative bre...	estrogen-receptor negative breast cancer	0.1	2	neoplasm	FRY EBF1	FRY EBF1
acute erythroblastic leukemia	acute erythroblastic leukemia	0.1	1	hematologic disease, neoplasm	CD52	CD52
ganglioneuroblastoma	ganglioneuroblastoma	0.1	2	neoplasm	MUC16 LGALS3	MUC16 LGALS3
breast fibrocystic disease	breast fibrocystic disease	0.1	2	neoplasm, other disease	DNAH5 CSMD1	DNAH5 CSMD1
tonsil cancer	tonsil cancer	0.1	1	digestive system disease, neoplasm, respiratory system disease	TP53	TP53
Intimal Sarcoma	Intimal Sarcoma	0.1	1	cardiovascular disease, neoplasm	TP53	TP53
Ossifying Fibromyxoid Tumor	Ossifying Fibromyxoid Tumor	0.1	1	neoplasm	MUC4	MUC4
Angiofibroma	Angiofibroma	0.1	2	neoplasm	APC KRAS	APC KRAS
acute myelomonocytic leukemia	acute myelomonocytic leukemia	0.1	2	hematologic disease, neoplasm	ATM KRAS	ATM KRAS
Familial retinoblastoma	Familial retinoblastoma	0.1	1	eye disease, genetic disorder, head and neck disorder, neoplasm	TP53	TP53
Small Intestinal Diffuse Large...	Small Intestinal Diffuse Large B-Cell Lymphoma	0.1	1	digestive system disease, hematologic disease, neoplasm	TP53	TP53
Tenosynovial Giant Cell Tumor	Tenosynovial Giant Cell Tumor	0.1	1	neoplasm, skeletal system disease, other disease	TP53	TP53
leukemoid reaction	leukemoid reaction	0.1	1	hematologic disease, neoplasm	KRAS	KRAS
Atypical Lipomatous Tumor	Atypical Lipomatous Tumor	0.1	1	neoplasm	TP53	TP53
verrucous carcinoma	verrucous carcinoma	0.1	2	neoplasm, skin disease	PTEN B2M	PTEN B2M
renal fibrosis	renal fibrosis	0.1	6	kidney disease, neoplasm	SMAD4 LGALS3 PTEN ATM TP53 KRAS	SMAD4 LGALS3 PTEN ATM TP53 KRAS
colorectal mucinous adenocarci...	colorectal mucinous adenocarcinoma	0.1	1	digestive system disease, neoplasm	KRAS	KRAS
diffuse intrinsic pontine glio...	diffuse intrinsic pontine glioma	0.1	2	neoplasm, nervous system disease	TP53 TP53BP1	TP53 TP53BP1
refractory anemia with excess ...	refractory anemia with excess blasts	0.1	2	hematologic disease, neoplasm	KRAS SETBP1	KRAS SETBP1
flatfoot	flatfoot	0.1	2	infectious disease, neoplasm, skeletal system disease, skin disease, other disease	RYR2 TNXB	RYR2 TNXB
lip cancer	lip cancer	0.1	1	head and neck disorder, neoplasm	TP53	TP53
B-cell non-Hodgkins lymphoma	B-cell non-Hodgkins lymphoma	0.1	3	hematologic disease, neoplasm	CAD CD52 TP53	CAD CD52 TP53
Ovarian Transitional Cell Carc...	Ovarian Transitional Cell Carcinoma	0.1	1	neoplasm, reproductive system disease	TP53	TP53
Soft Tissue Neoplasm	Soft Tissue Neoplasm	0.1	1	neoplasm, other disease	KRAS	KRAS
acute basophilic leukemia	acute basophilic leukemia	0.1	3	hematologic disease, neoplasm	LGALS3 PLCB1 EBF1	LGALS3 PLCB1 EBF1
Fallopian Tube Carcinoma	Fallopian Tube Carcinoma	0.1	3	neoplasm, reproductive system disease	TP53 MUC16 CD52	TP53 MUC16 CD52
diabetic foot	diabetic foot	0.1	3	cardiovascular disease, infectious disease, neoplasm, skin disease	LGALS3 FLII B2M	LGALS3 FLII B2M
Benign Adrenal Gland Pheochrom...	Benign Adrenal Gland Pheochromocytoma	0.1	1	neoplasm	SMARCA4	SMARCA4
Familial papillary or follicul...	Familial papillary or follicular thyroid carcinoma	0.2	1	endocrine system disease, genetic disorder, neoplasm	MSH6	MSH6
Pineocytoma	Pineocytoma	0.2	1	neoplasm	PPP5C	PPP5C
Chronic Neutrophilic Leukemia	Chronic Neutrophilic Leukemia	0.2	1	hematologic disease, neoplasm	SETBP1	SETBP1
pilar sheath acanthoma	pilar sheath acanthoma	0.2	1	neoplasm	PTEN	PTEN
Familial nonmedullary thyroid ...	Familial nonmedullary thyroid carcinoma	0.2	1	endocrine system disease, genetic disorder, neoplasm	MSH6	MSH6
fibromatosis	fibromatosis	0.2	2	neoplasm	APC MUC4	APC MUC4
Fallopian Tube Serous Adenocar...	Fallopian Tube Serous Adenocarcinoma	0.2	1	neoplasm, reproductive system disease	TP53	TP53
Multiple osteochondromas	Multiple osteochondromas	0.2	1	genetic disorder, metabolic disease, neoplasm, skeletal system disease, other disease	APC	APC
high grade ovarian serous aden...	high grade ovarian serous adenocarcinoma	0.2	1	neoplasm, reproductive system disease	TP53	TP53
Langerhans cell sarcoma	Langerhans cell sarcoma	0.2	1	neoplasm	KRAS	KRAS
Carcinoma, Lewis Lung	Carcinoma, Lewis Lung	0.2	1	neoplasm, respiratory system disease	KRAS	KRAS
Waldenstrom macroglobulinemia	Waldenstrom macroglobulinemia	0.2	2	hematologic disease, neoplasm	CD52 TP53	CD52 TP53
giant cell reparative granulom...	giant cell reparative granuloma	0.2	1	neoplasm	USP6	USP6
optic nerve glioblastoma	optic nerve glioblastoma	0.2	1	neoplasm, nervous system disease	IDH1	IDH1
optic nerve neoplasm	optic nerve neoplasm	0.2	1	neoplasm, nervous system disease	IDH1	IDH1
sebaceous of Jadassohn nevus	sebaceous of Jadassohn nevus	0.2	3	neoplasm, skin disease	RIMS1 PKHD1L1 ANKRD36C	RIMS1 PKHD1L1 ANKRD36C
collecting duct carcinoma	collecting duct carcinoma	0.2	2	kidney disease, neoplasm	TP53 PTEN	TP53 PTEN
precursor T-cell lymphoblastic...	precursor T-cell lymphoblastic leukemia-lymphoma	0.2	1	hematologic disease, neoplasm	ATM	ATM
Nasal Cavity Polyp	Nasal Cavity Polyp	0.2	1	head and neck disorder, neoplasm, respiratory system disease	ADRA2B	ADRA2B
monophasic synovial sarcoma	monophasic synovial sarcoma	0.2	1	neoplasm	MUC4	MUC4
parathyroid adenoma	parathyroid adenoma	0.2	2	neoplasm	LRP2 LGALS3	LRP2 LGALS3
sex cord-gonadal stromal tumor	sex cord-gonadal stromal tumor	0.2	1	neoplasm, reproductive system disease	SOX9	SOX9
Adenomatoid Odontogenic Tumor	Adenomatoid Odontogenic Tumor	0.2	1	head and neck disorder, neoplasm	KRAS	KRAS
asymptomatic myeloma	asymptomatic myeloma	0.2	1	hematologic disease, neoplasm	B2M	B2M
carcinoid syndrome	carcinoid syndrome	0.2	1	neoplasm	PTEN	PTEN
Familial gastric cancer	Familial gastric cancer	0.2	1	digestive system disease, genetic disorder, neoplasm	TP53	TP53
mediastinal cancer	mediastinal cancer	0.2	1	neoplasm	ATM	ATM
childhood B acute lymphoblasti...	childhood B acute lymphoblastic leukemia	0.2	1	cardiovascular disease, hematologic disease, neoplasm	CD52	CD52
blastoma	blastoma	0.3	1	neoplasm	TP53	TP53
PEComa	PEComa	0.3	1	neoplasm	TP53	TP53
inflammatory breast carcinoma	inflammatory breast carcinoma	0.3	1	neoplasm	TP53	TP53
gastric cardia carcinoma	gastric cardia carcinoma	0.3	2	digestive system disease, neoplasm	KCNJ16 MUC6	KCNJ16 MUC6
hilar cholangiocarcinoma	hilar cholangiocarcinoma	0.3	1	digestive system disease, endocrine system disease, neoplasm, liver disease	MUC16	MUC16
clear cell sarcoma of the kidn...	clear cell sarcoma of the kidney	0.3	1	kidney disease, neoplasm	PTEN	PTEN
mast-cell leukemia	mast-cell leukemia	0.3	1	hematologic disease, neoplasm	SETBP1	SETBP1
basal-like carcinoma	basal-like carcinoma	0.3	1	neoplasm	TP53	TP53
familial tumoral calcinosis	familial tumoral calcinosis	0.3	1	endocrine system disease, genetic disorder, metabolic disease, neoplasm, skin disease	GIGYF2	GIGYF2
ureteral neoplasm	ureteral neoplasm	0.3	1	neoplasm	TP53	TP53
familial hyperphosphatemic tum...	familial hyperphosphatemic tumoral calcinosis/hyperphosphatemic hyperostosis syndrome	0.3	1	endocrine system disease, genetic disorder, metabolic disease, neoplasm, skin disease	GIGYF2	GIGYF2
acute myeloblastic leukemia wi...	acute myeloblastic leukemia without maturation	0.3	1	hematologic disease, neoplasm	IDH1	IDH1
amelanotic melanoma	amelanotic melanoma	0.3	1	neoplasm, skin disease	LGALS3	LGALS3
Tumoral calcinosis	Tumoral calcinosis	0.3	1	endocrine system disease, genetic disorder, metabolic disease, neoplasm, skin disease	GIGYF2	GIGYF2
Splenic Marginal Zone Lymphoma	Splenic Marginal Zone Lymphoma	0.3	1	digestive system disease, hematologic disease, neoplasm	TP53	TP53
cutaneous fibrous histiocytoma	cutaneous fibrous histiocytoma	0.3	1	neoplasm	B2M	B2M
hepatitis virus-related hepato...	hepatitis virus-related hepatocellular carcinoma	0.3	1	digestive system disease, endocrine system disease, neoplasm, liver disease	TP53	TP53
ovarian cystadenocarcinoma	ovarian cystadenocarcinoma	0.4	1	neoplasm, reproductive system disease	MUC16	MUC16
extracutaneous mastocytoma	extracutaneous mastocytoma	0.4	1	neoplasm	B2M	B2M
Peritoneal Fibrosis	Peritoneal Fibrosis	0.4	1	digestive system disease, neoplasm	MUC16	MUC16
Epidermal Inclusion Cyst	Epidermal Inclusion Cyst	0.4	1	neoplasm, skin disease	APC	APC
refractory anemia	refractory anemia	0.4	1	hematologic disease, neoplasm	TP53	TP53

## Sheet: Pathways
Pathway	Relevance (p-value)	Number of targets	Targets in pathway
Antigen Presentation: Folding, assembly and peptide loading of class I MHC	1.1e-16	2	HLA-A, B2M
Endosomal/Vacuolar pathway	1.1e-16	2	HLA-A, B2M
Interferon gamma signaling	1e-14	5	SP100, B2M, GBP3, HLA-A, GBP1
Interferon alpha/beta signaling	6.3e-14	2	IFI27, HLA-A
ER-Phagosome pathway	5.5e-13	2	HLA-A, B2M
Interferon Signaling	6.8e-13	9	SP100, B2M, FLNB, GBP3, HLA-A, GBP1, NUP210, TPR, IFI27
Antigen processing-Cross presentation	3.7e-12	2	HLA-A, B2M
Immunoregulatory interactions between a Lymphoid and a non-Lymphoid cell	5.2e-09	4	CD200R1L, KLRF1, HLA-A, B2M
Class I MHC mediated antigen processing & presentation	6.1e-06	4	HLA-A, FBXW7, NPEPPS, B2M
Cytokine Signaling in Immune system	0.00019	15	SP100, B2M, FLNB, GBP3, HLA-A, PIK3CA, GBP1, NUP210, TPR, TP53, KRAS, IFI27, PPP5C, IQGAP3, SMARCA4
Defective Mismatch Repair Associated With MSH2	0.0016	2	MSH3, MSH6
Caspase-mediated cleavage of cytoskeletal proteins	0.0017	3	CASP8, PLEC, MAPT
Adaptive Immune System	0.0027	10	CD200R1L, KLRF1, PTEN, HLA-A, PIK3CA, FBXW7, KIF5B, NPEPPS, B2M, KRAS
Mismatch Repair	0.0033	3	EXO1, MSH3, MSH6
Apoptotic execution phase	0.0037	5	APC, CAD, CASP8, PLEC, MAPT
Diseases of Mismatch Repair (MMR)	0.0044	2	MSH3, MSH6
Signaling by NTRK3 (TRKC)	0.0054	3	PIK3CA, PTPRS, KRAS
FBXW7 Mutants and NOTCH1 in Cancer	0.0062	1	FBXW7
Loss of Function of FBXW7 in Cancer and NOTCH1 Signaling	0.0062	1	FBXW7
Defective GALNT12 causes colorectal cancer 1 (CRCS1)	0.0063	3	MUC16, MUC4, MUC6
Defective GALNT3 causes familial hyperphosphatemic tumoral calcinosis (HFTC)	0.0063	3	MUC16, MUC4, MUC6
Ovarian tumor domain proteases	0.0067	4	PTEN, APC, TP53, IFIH1
Apoptotic cleavage of cellular proteins	0.0067	4	APC, CASP8, PLEC, MAPT
Defective C1GALT1C1 causes Tn polyagglutination syndrome (TNPS)	0.0072	3	MUC16, MUC4, MUC6
RUNX3 regulates CDKN1A transcription	0.0084	2	SMAD4, TP53
Protein-protein interactions at synapses	0.0091	5	SLITRK5, NRXN1, SHANK1, PTPRS, NLGN1
Termination of O-glycan biosynthesis	0.015	3	MUC16, MUC4, MUC6
Signaling by FGFR3 fusions in cancer	0.016	2	PIK3CA, KRAS
Stimuli-sensing channels	0.019	6	CLCA4, RYR2, RYR1, TRPM2, ASIC3, CLCNKA
NADPH regeneration	0.019	1	IDH1
APC truncation mutants are not K63 polyubiquitinated	0.019	1	APC
Defective GGT1 causes Glutathionuria (GLUTH)	0.019	1	GGT1
PTEN Loss of Function in Cancer	0.019	1	PTEN
Defective GGT1 causes Glutathionuria (GLUTH)	0.019	1	GGT1
Abnormal conversion of 2-oxoglutarate to 2-hydroxyglutarate	0.019	1	IDH1
DAP12 signaling	0.019	3	PIK3CA, B2M, KRAS
Nef mediated downregulation of MHC class I complex cell surface expression	0.02	2	HLA-A, B2M
Signaling by FGFR4 in disease	0.02	2	PIK3CA, KRAS
NF-kB activation through FADD/RIP-1 pathway mediated by caspase-8 and -10	0.023	2	CASP8, IFIH1
TP53 Regulates Transcription of Caspase Activators and Caspases	0.023	2	ATM, TP53
Signaling by Activin	0.027	2	ACVR2A, SMAD4
Glutathione synthesis and recycling	0.027	1	GGT1
Recruitment and ATM-mediated phosphorylation of repair and signaling proteins at DNA double strand breaks	0.029	4	TP53BP1, ATM, TP53, PPP5C
Signaling by WNT in cancer	0.029	3	AMER1, APC, RNF43
DNA Double Strand Break Response	0.03	4	TP53BP1, ATM, TP53, PPP5C
Neurexins and neuroligins	0.03	3	NRXN1, SHANK1, NLGN1
truncated APC mutants destabilize the destruction complex	0.031	2	APC, AMER1
AMER1 mutants destabilize the destruction complex	0.031	2	AMER1, APC
APC truncation mutants have impaired AXIN binding	0.031	2	APC, AMER1
AXIN missense mutants destabilize the destruction complex	0.031	2	APC, AMER1
Truncations of AMER1 destabilize the destruction complex	0.031	2	APC, AMER1
AXIN mutants destabilize the destruction complex, activating WNT signaling	0.031	2	APC, AMER1
Mismatch repair (MMR) directed by MSH2:MSH3 (MutSbeta)	0.031	2	EXO1, MSH3
Mismatch repair (MMR) directed by MSH2:MSH6 (MutSalpha)	0.031	2	EXO1, MSH6
phosphorylation site mutants of CTNNB1 are not targeted to the proteasome by the destruction complex	0.035	2	APC, AMER1
Misspliced GSK3beta mutants stabilize beta-catenin	0.035	2	APC, AMER1
S45 mutants of beta-catenin aren't phosphorylated	0.035	2	APC, AMER1
S33 mutants of beta-catenin aren't phosphorylated	0.035	2	APC, AMER1
S37 mutants of beta-catenin aren't phosphorylated	0.035	2	APC, AMER1
T41 mutants of beta-catenin aren't phosphorylated	0.035	2	APC, AMER1
Constitutive Signaling by EGFRvIII	0.035	2	PIK3CA, KRAS
Signaling by EGFRvIII in Cancer	0.035	2	PIK3CA, KRAS
Defective Mismatch Repair Associated With MSH3	0.038	1	MSH3
Defective Mismatch Repair Associated With MSH6	0.038	1	MSH6
Regulation of TP53 Expression	0.038	1	TP53
Cell-Cell communication	0.042	6	ACSF3, FLNC, PIK3CA, AFDN, PLEC, IQGAP3
Beta-catenin phosphorylation cascade	0.044	2	APC, AMER1
Tie2 Signaling	0.048	2	PIK3CA, KRAS
Deactivation of the beta-catenin transactivating complex	0.049	3	SOX9, APC, BCL9
Metabolism of nucleotides	0.051	5	CMPK1, AK5, CAD, GPX1, MOB1B
Regulation of TP53 Activity through Methylation	0.053	2	ATM, TP53
Constitutive Signaling by Ligand-Responsive EGFR Cancer Variants	0.053	2	PIK3CA, KRAS
Signaling by Ligand-Responsive EGFR Variants in Cancer	0.053	2	PIK3CA, KRAS
SMAD4 MH2 Domain Mutants in Cancer	0.056	1	SMAD4
Loss of Function of SMAD4 in Cancer	0.056	1	SMAD4
SMAD2/3 MH2 Domain Mutants in Cancer	0.056	1	SMAD4
Potassium transport channels	0.056	1	KCNJ16
Adrenaline signalling through Alpha-2 adrenergic receptor	0.056	1	ADRA2B
Pyrimidine biosynthesis	0.056	1	CAD
TP53 Regulates Transcription of Genes Involved in Cytochrome C Release	0.058	2	ATM, TP53
Receptor-type tyrosine-protein phosphatases	0.058	2	SLITRK5, PTPRS
SUMOylation of transcription factors	0.058	2	TP53BP1, TP53
Aflatoxin activation and detoxification	0.058	1	GGT1
DAP12 interactions	0.061	3	PIK3CA, B2M, KRAS
Signaling by NODAL	0.063	2	ACVR2A, SMAD4
Neuronal System	0.066	12	KCNJ16, SLITRK5, NRXN1, GABRR3, SHANK1, CHRNA3, PTPRS, RIMS1, NLGN1, MAPT, KRAS, PLCB1
G2/M DNA damage checkpoint	0.066	4	TP53BP1, ATM, EXO1, TP53
Nef-mediates down modulation of cell surface receptors by recruiting them to clathrin adapters	0.069	2	HLA-A, B2M
Nephrin family interactions	0.074	2	PIK3CA, IQGAP3
RAS signaling downstream of NF1 loss-of-function variants	0.075	1	KRAS
Transcriptional activation of p53 responsive genes	0.075	1	TP53
Transcriptional activation of cell cycle inhibitor p21	0.075	1	TP53
Ion influx/efflux at host-pathogen interface	0.075	1	ATOX1
Activation, myristolyation of BID and translocation to mitochondria	0.075	1	CASP8
Signaling by FGFR3 in disease	0.08	2	PIK3CA, KRAS
Signaling by FGFR3 point mutants in cancer	0.08	2	PIK3CA, KRAS
Signaling by Erythropoietin	0.085	2	PIK3CA, KRAS
Signaling by EGFR in Cancer	0.085	2	PIK3CA, KRAS
Resolution of D-loop Structures through Synthesis-Dependent Strand Annealing (SDSA)	0.091	2	ATM, EXO1
Synthesis of IP3 and IP4 in the cytosol	0.091	2	PTEN, PLCB1
Signaling by NTRK2 (TRKB)	0.091	2	PIK3CA, KRAS
Reelin signalling pathway	0.092	1	RELN
RUNX3 regulates BCL2L11 (BIM) transcription	0.092	1	SMAD4
RUNX2 regulates genes involved in differentiation of myeloid cells	0.092	1	LGALS3
Activation of RAS in B cells	0.092	1	KRAS
Activation of NOXA and translocation to mitochondria	0.092	1	TP53
FasL/ CD95L signaling	0.092	1	CASP8
Downstream signaling of activated FGFR3	0.097	2	PIK3CA, KRAS
TCF dependent signaling in response to WNT	0.1	7	SOX9, APC, DBT, AMER1, BCL9, RNF43, SMARCA4
snRNP Assembly	0.1	3	NUP210, TPR, GGT1
Metabolism of non-coding RNA	0.1	3	NUP210, TPR, GGT1
Signaling by BMP	0.1	2	ACVR2A, SMAD4
Downstream signaling of activated FGFR4	0.1	2	PIK3CA, KRAS
Cell junction organization	0.1	4	ACSF3, FLNC, AFDN, PLEC
Signaling by PDGF	0.11	3	COL9A2, PIK3CA, KRAS
NRAGE signals death through JNK	0.11	3	OBSCN, PREX1, PLEKHG2
The role of Nef in HIV-1 replication and disease pathogenesis	0.11	2	HLA-A, B2M
CLEC7A/inflammasome pathway	0.11	1	CASP8
TLR3-mediated TICAM1-dependent programmed cell death	0.11	1	CASP8
Estrogen-stimulated signaling through PRKCZ	0.11	1	KRAS
Activated NTRK3 signals through PI3K	0.11	1	PIK3CA
MET activates PI3K/AKT signaling	0.11	1	PIK3CA
Sensing of DNA Double Strand Breaks	0.11	1	ATM
Synthesis of 15-eicosatetraenoic acid derivatives	0.11	1	GPX1
Downstream signal transduction	0.12	2	PIK3CA, KRAS
Interconversion of nucleotide di- and triphosphates	0.12	2	CMPK1, AK5
FOXO-mediated transcription of oxidative stress, metabolic and neuronal genes	0.12	2	PLXNA4, SMAD4
Dectin-2 family	0.12	3	MUC16, MUC4, MUC6
Disassembly of the destruction complex and recruitment of AXIN to the membrane	0.12	2	APC, AMER1
Highly sodium permeable acetylcholine nicotinic receptors	0.13	1	CHRNA3
Activated NTRK2 signals through PI3K	0.13	1	PIK3CA
Loss of Function of SMAD2/3 in Cancer	0.13	1	SMAD4
SOS-mediated signalling	0.13	1	KRAS
Synthesis of 12-eicosatetraenoic acid derivatives	0.13	1	GPX1
RHO GTPases activate IQGAPs	0.13	1	IQGAP3
Resolution of D-loop Structures through Holliday Junction Intermediates	0.13	2	ATM, EXO1
O-linked glycosylation of mucins	0.13	3	MUC16, MUC4, MUC6
Apoptosis	0.13	6	APC, CAD, CASP8, TP53, PLEC, MAPT
Resolution of D-Loop Structures	0.13	2	ATM, EXO1
Adherens junctions interactions	0.13	2	ACSF3, AFDN
Immune System	0.14	32	CD200R1L, ATOX1, B2M, FLNB, GBP3, HLA-A, GBP1, MUC16, NUP210, KIF5B, TPR, TRPM2, IFIH1, MUC4, MUC6, IFI27, IDH1, CASP8, SP100, SMARCA4, DEFB126, KLRF1, PIK3CA, TP53, KRAS, LGALS3, PTEN, FBXW7, NPEPPS, PPP5C, IQGAP3, C8B
Downstream signaling of activated FGFR2	0.14	2	PIK3CA, KRAS
Downstream signaling of activated FGFR1	0.14	2	PIK3CA, KRAS
RNF mutants show enhanced WNT signaling and proliferation	0.14	1	RNF43
Terminal pathway of complement	0.14	1	C8B
Fatty Acids bound to GPR40 (FFAR1) regulate insulin secretion	0.14	1	PLCB1
Signaling by TGF-beta Receptor Complex in Cancer	0.14	1	SMAD4
WNT mediated activation of DVL	0.14	1	DBT
TRAIL signaling	0.14	1	CASP8
RUNX1 regulates transcription of genes involved in differentiation of myeloid cells	0.14	1	LGALS3
Programmed Cell Death	0.15	6	APC, CAD, CASP8, TP53, PLEC, MAPT
Ion channel transport	0.15	6	CLCA4, RYR2, RYR1, TRPM2, ASIC3, CLCNKA
DNA Repair	0.15	9	TP53BP1, ATM, EXO1, CSN3, MSH3, MSH6, TP53, PPP5C, FAAP20
Defective TPR may confer susceptibility towards thyroid papillary carcinoma (TPC)	0.15	2	NUP210, TPR
Signaling by high-kinase activity BRAF mutants	0.15	2	IQGAP3, KRAS
Regulation of TP53 Degradation	0.15	2	ATM, TP53
Regulation of Glucokinase by Glucokinase Regulatory Protein	0.15	2	NUP210, TPR
Diseases associated with O-glycosylation of proteins	0.16	3	MUC16, MUC4, MUC6
Regulation of PTEN localization	0.16	1	PTEN
Highly calcium permeable nicotinic acetylcholine receptors	0.16	1	CHRNA3
TRIF-mediated programmed cell death	0.16	1	CASP8
Activation of PUMA and translocation to mitochondria	0.16	1	TP53
PI3K/AKT activation	0.16	1	PIK3CA
Synthesis of 5-eicosatetraenoic acids	0.16	1	GPX1
PI5P Regulates TP53 Acetylation	0.16	1	TP53
Sodium/Proton exchangers	0.16	1	SLC9A1
Activated NTRK3 signals through RAS	0.16	1	KRAS
EGFR Transactivation by Gastrin	0.16	1	KRAS
Adrenoceptors	0.16	1	ADRA2B
RUNX3 regulates p14-ARF	0.16	1	KRAS
Regulation of PTEN mRNA translation	0.16	1	PTEN
HDR through Single Strand Annealing (SSA)	0.16	2	ATM, EXO1
Regulation of TP53 Expression and Degradation	0.16	2	ATM, TP53
RUNX1 interacts with co-factors whose precise effect on RUNX1 targets is not known	0.16	2	ARID1A, SMARCA4
Glutathione conjugation	0.16	1	GGT1
DNA Double-Strand Break Repair	0.16	5	TP53BP1, ATM, EXO1, TP53, PPP5C
Transport of the SLBP independent Mature mRNA	0.18	2	NUP210, TPR
Association of TriC/CCT with target proteins during biosynthesis	0.18	2	FBXW7, TP53
Smooth Muscle Contraction	0.18	2	CAD, MYL5
SUMOylation of SUMOylation proteins	0.18	2	NUP210, TPR
Presynaptic phase of homologous DNA pairing and strand exchange	0.18	2	ATM, EXO1
Nuclear import of Rev protein	0.18	2	NUP210, TPR
Detoxification of Reactive Oxygen Species	0.18	2	ATOX1, GPX1
SLBP independent Processing of Histone Pre-mRNAs	0.18	1	GGT1
Acetylcholine regulates insulin secretion	0.18	1	PLCB1
Activated NTRK2 signals through RAS	0.18	1	KRAS
Regulation of HSF1-mediated heat shock response	0.18	3	ATM, NUP210, TPR
Transport of the SLBP Dependant Mature mRNA	0.18	2	NUP210, TPR
Nuclear Pore Complex (NPC) Disassembly	0.18	2	NUP210, TPR
MAP2K and MAPK activation	0.18	2	IQGAP3, KRAS
Negative regulation of MAPK pathway	0.18	2	PPP5C, KRAS
Transport of Ribonucleoproteins into the Host Nucleus	0.18	2	NUP210, TPR
Signaling by FGFR1 in disease	0.18	2	PIK3CA, KRAS
Rev-mediated nuclear export of HIV RNA	0.18	2	NUP210, TPR
ECM proteoglycans	0.18	3	COL9A2, PTPRS, TNXB
Cell death signalling via NRAGE, NRIF and NADE	0.18	3	OBSCN, PREX1, PLEKHG2
Type I hemidesmosome assembly	0.19	1	PLEC
Regulation by c-FLIP	0.19	1	CASP8
Dimerization of procaspase-8	0.19	1	CASP8
Highly calcium permeable postsynaptic nicotinic acetylcholine receptors	0.19	1	CHRNA3
PI3K events in ERBB4 signaling	0.19	1	PIK3CA
SLBP Dependent Processing of Replication-Dependent Histone Pre-mRNAs	0.19	1	GGT1
RHO GTPases activate KTN1	0.19	1	KIF5B
MET activates RAS signaling	0.19	1	KRAS
Free fatty acids regulate insulin secretion	0.19	1	PLCB1
Dermatan sulfate biosynthesis	0.19	1	DSEL
SHC-related events triggered by IGF1R	0.19	1	KRAS
Activated NTRK2 signals through FRS2 and FRS3	0.19	1	KRAS
Pyrimidine salvage	0.19	1	MOB1B
Vitamin D (calciferol) metabolism	0.19	1	LRP2
Homologous DNA Pairing and Strand Exchange	0.2	2	ATM, EXO1
NEP/NS2 Interacts with the Cellular Export Machinery	0.2	2	NUP210, TPR
Interactions of Rev with host cellular proteins	0.2	2	NUP210, TPR
Signaling by FGFR4	0.2	2	PIK3CA, KRAS
Signaling by FGFR3	0.2	2	PIK3CA, KRAS
SUMOylation of ubiquitinylation proteins	0.2	2	NUP210, TPR
Export of Viral Ribonucleoproteins from Nucleus	0.2	2	NUP210, TPR
ISG15 antiviral mechanism	0.2	3	FLNB, NUP210, TPR
G alpha (12/13) signalling events	0.2	3	OBSCN, PREX1, PLEKHG2
Presynaptic nicotinic acetylcholine receptors	0.21	1	CHRNA3
TP53 Regulates Transcription of Death Receptors and Ligands	0.21	1	TP53
Erythropoietin activates Phosphoinositide-3-kinase (PI3K)	0.21	1	PIK3CA
Regulation of signaling by NODAL	0.21	1	ACVR2A
Hyaluronan uptake and degradation	0.21	1	SLC9A1
Processing of DNA double-strand break ends	0.21	3	TP53BP1, ATM, EXO1
SUMOylation of DNA damage response and repair proteins	0.21	3	NUP210, TPR, SP100
Transcriptional regulation by RUNX2	0.21	4	LGALS3, SOX9, FBXW7, SMAD4
TP53 Regulates Transcription of Cell Death Genes	0.21	2	ATM, TP53
Vpr-mediated nuclear import of PICs	0.21	2	NUP210, TPR
Signaling by SCF-KIT	0.21	2	PIK3CA, KRAS
Neurotransmitter receptors and postsynaptic signal transmission	0.21	6	KCNJ16, GABRR3, CHRNA3, MAPT, KRAS, PLCB1
Signaling by moderate kinase activity BRAF mutants	0.22	2	IQGAP3, KRAS
Paradoxical activation of RAF signaling by kinase inactive BRAF	0.22	2	IQGAP3, KRAS
Signaling by WNT	0.22	8	SOX9, AMER1, APC, DBT, BCL9, RNF43, PLCB1, SMARCA4
Muscle contraction	0.22	6	SCN5A, CAD, MYL5, RYR2, RYR1, TTN
Apoptosis induced DNA fragmentation	0.22	1	CAD
p38MAPK events	0.22	1	KRAS
GRB2 events in EGFR signaling	0.22	1	KRAS
Advanced glycosylation endproduct receptor signaling	0.22	1	LGALS3
Purine salvage	0.22	1	MOB1B
Transport of Mature mRNA Derived from an Intronless Transcript	0.22	2	NUP210, TPR
NS1 Mediated Effects on Host Pathways	0.22	2	NUP210, TPR
Transport of Mature mRNAs Derived from Intronless Transcripts	0.23	2	NUP210, TPR
Interactions of Vpr with host cellular proteins	0.23	2	NUP210, TPR
Acetylcholine binding and downstream events	0.24	1	CHRNA3
Postsynaptic nicotinic acetylcholine receptors	0.24	1	CHRNA3
CASP8 activity is inhibited	0.24	1	CASP8
Regulation of TP53 Activity through Association with Co-factors	0.24	1	TP53
TP53 regulates transcription of several additional cell death genes whose specific roles in p53-dependent apoptosis remain uncertain	0.24	1	TP53
SEMA3A-Plexin repulsion signaling by inhibiting Integrin adhesion	0.24	1	PLXNA4
TP53 Regulates Transcription of Genes Involved in G1 Cell Cycle Arrest	0.24	1	TP53
TRAF3-dependent IRF activation pathway	0.24	1	IFIH1
TNFR1-induced proapoptotic signaling	0.24	1	CASP8
SHC1 events in EGFR signaling	0.24	1	KRAS
PTK6 Regulates RHO GTPases, RAS GTPase and MAP kinases	0.24	1	KRAS
Erythropoietin activates RAS	0.24	1	KRAS
Tryptophan catabolism	0.24	1	HAAO
NOTCH1 Intracellular Domain Regulates Transcription	0.24	1	FBXW7
Signaling by FGFR2 in disease	0.24	2	PIK3CA, KRAS
Inositol phosphate metabolism	0.24	2	PTEN, PLCB1
RMTs methylate histone arginines	0.25	2	ARID1A, SMARCA4
C-type lectin receptors (CLRs)	0.25	5	MUC16, CASP8, KRAS, MUC4, MUC6
Antiviral mechanism by IFN-stimulated genes	0.25	3	FLNB, NUP210, TPR
SUMO E3 ligases SUMOylate target proteins	0.25	5	TP53BP1, NUP210, TPR, TP53, SP100
N-Glycan antennae elongation	0.25	1	MGAT4C
Nucleobase biosynthesis	0.25	1	CAD
SUMOylation of DNA replication proteins	0.25	2	NUP210, TPR
Host Interactions with Influenza Factors	0.25	2	NUP210, TPR
Signaling by EGFR	0.25	2	PIK3CA, KRAS
Diseases of signal transduction	0.26	9	PTEN, AMER1, PIK3CA, APC, FBXW7, SMAD4, RNF43, IQGAP3, KRAS
SUMOylation of RNA binding proteins	0.26	2	NUP210, TPR
Intrinsic Pathway for Apoptosis	0.26	2	CASP8, TP53
Regulation of TP53 Activity through Phosphorylation	0.26	3	ATM, EXO1, TP53
CRMPs in Sema3A signaling	0.27	1	PLXNA4
Sema3A PAK dependent Axon repulsion	0.27	1	PLXNA4
Formation of Senescence-Associated Heterochromatin Foci (SAHF)	0.27	1	TP53
SHC1 events in ERBB4 signaling	0.27	1	KRAS
Autodegradation of the E3 ubiquitin ligase COP1	0.27	2	ATM, TP53
Viral Messenger RNA Synthesis	0.27	2	NUP210, TPR
Nonhomologous End-Joining (NHEJ)	0.27	2	TP53BP1, ATM
SUMOylation	0.27	5	TP53BP1, NUP210, TPR, TP53, SP100
Signaling by FGFR1	0.27	2	PIK3CA, KRAS
Synthesis of PIPs at the plasma membrane	0.27	2	PTEN, PIK3CA
Transmission across Chemical Synapses	0.28	7	KCNJ16, GABRR3, CHRNA3, RIMS1, MAPT, KRAS, PLCB1
Cellular response to heat stress	0.28	3	ATM, NUP210, TPR
Acetylcholine Neurotransmitter Release Cycle	0.28	1	RIMS1
FOXO-mediated transcription of cell cycle genes	0.28	1	SMAD4
GAB1 signalosome	0.28	1	PIK3CA
Hyaluronan metabolism	0.28	1	SLC9A1
IRS-mediated signalling	0.28	2	PIK3CA, KRAS
Ion homeostasis	0.28	2	RYR2, RYR1
Transcriptional regulation by RUNX3	0.29	3	SMAD4, TP53, KRAS
Signaling by ERBB2	0.29	2	PIK3CA, KRAS
Negative regulation of NOTCH4 signaling	0.29	1	FBXW7
PI3K events in ERBB2 signaling	0.29	1	PIK3CA
Serotonin Neurotransmitter Release Cycle	0.29	1	RIMS1
TP53 Regulates Transcription of Genes Involved in G2 Cell Cycle Arrest	0.29	1	TP53
GRB2 events in ERBB2 signaling	0.29	1	KRAS
Norepinephrine Neurotransmitter Release Cycle	0.29	1	RIMS1
Signaling by cytosolic FGFR1 fusion mutants	0.29	1	PIK3CA
Gastrin-CREB signalling pathway via PKC and MAPK	0.29	1	KRAS
Cell-extracellular matrix interactions	0.29	1	FLNC
ABC transporters in lipid homeostasis	0.29	1	ABCA7
GABA receptor activation	0.3	2	KCNJ16, GABRR3
p75 NTR receptor-mediated signalling	0.3	3	OBSCN, PREX1, PLEKHG2
Stabilization of p53	0.3	2	ATM, TP53
Host Interactions of HIV factors	0.31	4	HLA-A, NUP210, TPR, B2M
Caspase activation via Death Receptors in the presence of ligand	0.31	1	CASP8
PI-3K cascade:FGFR3	0.31	1	PIK3CA
GABA synthesis, release, reuptake and degradation	0.31	1	RIMS1
Branched-chain amino acid catabolism	0.31	1	DBT
Other semaphorin interactions	0.31	1	PLXNA4
Metabolism of cofactors	0.31	1	IDH1
VEGFR2 mediated cell proliferation	0.31	1	KRAS
Signaling by RAS mutants	0.31	2	IQGAP3, KRAS
IRS-related events triggered by IGF1R	0.31	2	PIK3CA, KRAS
Nuclear Envelope Breakdown	0.31	2	NUP210, TPR
Arachidonic acid metabolism	0.32	2	GPX1, GGT1
Signaling by NOTCH1 in Cancer	0.32	1	FBXW7
Constitutive Signaling by NOTCH1 PEST Domain Mutants	0.32	1	FBXW7
Signaling by NOTCH1 PEST Domain Mutants in Cancer	0.32	1	FBXW7
Constitutive Signaling by NOTCH1 HD+PEST Domain Mutants	0.32	1	FBXW7
Signaling by NOTCH1 HD+PEST Domain Mutants in Cancer	0.32	1	FBXW7
Death Receptor Signalling	0.32	4	OBSCN, PREX1, CASP8, PLEKHG2
G beta:gamma signalling through PLC beta	0.32	1	PLCB1
PI-3K cascade:FGFR4	0.32	1	PIK3CA
Ras activation upon Ca2+ influx through NMDA receptor	0.32	1	KRAS
Signaling by Hippo	0.32	1	MOB1B
Signalling to RAS	0.32	1	KRAS
SHC-mediated cascade:FGFR3	0.32	1	KRAS
Signaling by NTRKs	0.32	3	PIK3CA, PTPRS, KRAS
Formation of the beta-catenin:TCF transactivating complex	0.32	2	BCL9, SMARCA4
Insulin receptor signalling cascade	0.32	2	PIK3CA, KRAS
E3 ubiquitin ligases ubiquitinate target proteins	0.32	1	HLA-A
DNA Damage/Telomere Stress Induced Senescence	0.33	2	ATM, TP53
IGF1R signaling cascade	0.33	2	PIK3CA, KRAS
Assembly of collagen fibrils and other multimeric structures	0.33	2	COL9A2, PLEC
Signaling by ERBB4	0.33	2	PIK3CA, KRAS
Regulation of necroptotic cell death	0.33	1	CASP8
TP53 regulates transcription of additional cell cycle genes whose exact role in the p53 pathway remain uncertain	0.33	1	TP53
Regulation of FZD by ubiquitination	0.33	1	RNF43
Presynaptic function of Kainate receptors	0.33	1	PLCB1
CD209 (DC-SIGN) signaling	0.33	1	KRAS
SHC-mediated cascade:FGFR4	0.33	1	KRAS
FRS-mediated FGFR3 signaling	0.33	1	KRAS
Synaptic adhesion-like molecules	0.33	1	PTPRS
Synthesis of Leukotrienes (LT) and Eoxins (EX)	0.33	1	GGT1
Purine catabolism	0.33	1	GPX1
G2/M Checkpoints	0.34	4	TP53BP1, ATM, EXO1, TP53
Signaling by Type 1 Insulin-like Growth Factor 1 Receptor (IGF1R)	0.34	2	PIK3CA, KRAS
tRNA processing in the nucleus	0.34	2	NUP210, TPR
SUMOylation of chromatin organization proteins	0.34	2	NUP210, TPR
NCAM signaling for neurite out-growth	0.34	2	COL9A2, KRAS
Regulation of signaling by CBL	0.35	1	PIK3CA
Intrinsic Pathway of Fibrin Clot Formation	0.35	1	F8
CD28 dependent PI3K/Akt signaling	0.35	1	PIK3CA
FRS-mediated FGFR4 signaling	0.35	1	KRAS
Citric acid cycle (TCA cycle)	0.35	1	IDH1
Common Pathway of Fibrin Clot Formation	0.35	1	F8
Kinesins	0.35	1	KIF5B
Signaling by BRAF and RAF fusions	0.36	2	IQGAP3, KRAS
TP53 Regulates Transcription of DNA Repair Genes	0.36	2	ATM, TP53
Cell-cell junction organization	0.36	2	ACSF3, AFDN
Downregulation of SMAD2/3:SMAD4 transcriptional activity	0.36	1	SMAD4
PI-3K cascade:FGFR1	0.36	1	PIK3CA
Dopamine Neurotransmitter Release Cycle	0.36	1	RIMS1
BBSome-mediated cargo-targeting to cilium	0.36	1	LZTFL1
RIPK1-mediated regulated necrosis	0.36	1	CASP8
Regulated Necrosis	0.36	1	CASP8
Nucleotide salvage	0.36	1	MOB1B
HDR through Homologous Recombination (HRR)	0.37	2	ATM, EXO1
p53-Dependent G1 DNA Damage Response	0.37	2	ATM, TP53
p53-Dependent G1/S DNA damage checkpoint	0.37	2	ATM, TP53
FOXO-mediated transcription	0.37	2	PLXNA4, SMAD4
TRAF6 mediated NF-kB activation	0.37	1	IFIH1
Glutamate Neurotransmitter Release Cycle	0.37	1	RIMS1
SHC-mediated cascade:FGFR1	0.37	1	KRAS
Transcriptional regulation of pluripotent stem cells	0.37	1	SMAD4
Synthesis of very long-chain fatty acyl-CoAs	0.37	1	ACSF3
G1/S DNA Damage Checkpoints	0.38	2	ATM, TP53
HDR through Homologous Recombination (HRR) or Single Strand Annealing (SSA)	0.38	3	TP53BP1, ATM, EXO1
O-linked glycosylation	0.38	3	MUC16, MUC4, MUC6
Inhibition of voltage gated Ca2+ channels via Gbeta/gamma subunits	0.38	1	KCNJ16
Activation of G protein gated Potassium channels	0.38	1	KCNJ16
G protein gated Potassium channels	0.38	1	KCNJ16
FRS-mediated FGFR1 signaling	0.38	1	KRAS
Interleukin-7 signaling	0.38	1	SMARCA4
PI-3K cascade:FGFR2	0.4	1	PIK3CA
Miscellaneous transport and binding events	0.4	1	CSN3
N-glycan antennae elongation in the medial/trans-Golgi	0.4	1	MGAT4C
Signaling by FGFR in disease	0.41	2	PIK3CA, KRAS
SHC-mediated cascade:FGFR2	0.41	1	KRAS
Interleukin receptor SHC signaling	0.41	1	PIK3CA
SHC1 events in ERBB2 signaling	0.41	1	KRAS
Insulin processing	0.41	1	KIF5B
Homology Directed Repair	0.41	3	TP53BP1, ATM, EXO1
TRP channels	0.42	1	TRPM2
TRAF6 mediated IRF7 activation	0.42	1	IFIH1
Processing of Capped Intronless Pre-mRNA	0.42	1	GGT1
FRS-mediated FGFR2 signaling	0.42	1	KRAS
CREB1 phosphorylation through NMDA receptor-mediated activation of RAS signaling	0.42	1	KRAS
Signaling by NOTCH1	0.42	1	FBXW7
Activation of AMPK downstream of NMDARs	0.43	1	MAPT
Myogenesis	0.43	1	ACSF3
Caspase activation via extrinsic apoptotic signalling pathway	0.43	1	CASP8
DDX58/IFIH1-mediated induction of interferon-alpha/beta	0.44	2	CASP8, IFIH1
Signaling by FGFR2	0.44	2	PIK3CA, KRAS
Regulation of TP53 Activity through Acetylation	0.44	1	TP53
RAF activation	0.44	1	KRAS
Activation of BH3-only proteins	0.44	1	TP53
Activation of kainate receptors upon glutamate binding	0.44	1	PLCB1
Transport of Mature mRNA derived from an Intron-Containing Transcript	0.45	2	NUP210, TPR
Glycolysis	0.45	2	NUP210, TPR
Inwardly rectifying K+ channels	0.45	1	KCNJ16
Interaction between L1 and Ankyrins	0.45	1	SCN5A
Glyoxylate metabolism and glycine degradation	0.45	1	DBT
Extra-nuclear estrogen signaling	0.45	2	PIK3CA, KRAS
Signaling by MET	0.45	2	PIK3CA, KRAS
Regulation of insulin secretion	0.45	2	IQGAP3, PLCB1
Signaling by NTRK1 (TRKA)	0.45	2	PIK3CA, KRAS
Transcriptional regulation by small RNAs	0.46	2	NUP210, TPR
Protein ubiquitination	0.46	1	HLA-A
SMAD2/SMAD3:SMAD4 heterotrimer regulates transcription	0.46	1	SMAD4
G-protein beta:gamma signalling	0.46	1	PLCB1
RUNX2 regulates bone development	0.46	1	SMAD4
TGF-beta receptor signaling activates SMADs	0.46	1	SMAD4
Centrosome maturation	0.47	2	DBT, CDK11B
Recruitment of mitotic centrosome proteins and complexes	0.47	2	DBT, CDK11B
Oncogenic MAPK signaling	0.47	2	IQGAP3, KRAS
Degradation of beta-catenin by the destruction complex	0.47	2	AMER1, APC
Cargo concentration in the ER	0.47	1	F8
FGFR1 mutant receptor activation	0.47	1	PIK3CA
Signalling to ERKs	0.47	1	KRAS
CD28 co-stimulation	0.47	1	PIK3CA
Post NMDA receptor activation events	0.48	2	MAPT, KRAS
Signaling by NOTCH4	0.48	1	FBXW7
Negative regulators of DDX58/IFIH1 signaling	0.48	1	IFIH1
Oncogene Induced Senescence	0.48	1	TP53
Signaling by Insulin receptor	0.48	2	PIK3CA, KRAS
PI Metabolism	0.48	2	PTEN, PIK3CA
NOD1/2 Signaling Pathway	0.49	1	CASP8
GPVI-mediated activation cascade	0.49	1	PIK3CA
Golgi-to-ER retrograde transport	0.5	2	RAB3GAP2, KIF5B
Striated Muscle Contraction	0.5	1	TTN
Metabolic disorders of biological oxidation enzymes	0.5	1	GGT1
Transport of Mature Transcript to Cytoplasm	0.5	2	NUP210, TPR
TP53 Regulates Metabolic Genes	0.5	2	PTEN, TP53
Meiosis	0.51	2	ATM, SYNE1
Cardiac conduction	0.51	3	SCN5A, RYR2, RYR1
Regulation of TNFR1 signaling	0.51	1	CASP8
Fatty acyl-CoA biosynthesis	0.51	1	ACSF3
Rho GTPase cycle	0.51	3	OBSCN, PREX1, PLEKHG2
Collagen formation	0.52	2	COL9A2, PLEC
Fanconi Anemia Pathway	0.52	1	FAAP20
DNA Damage Recognition in GG-NER	0.52	1	CSN3
Beta defensins	0.53	1	DEFB126
Activation of GABAB receptors	0.53	1	KCNJ16
GABA B receptor activation	0.53	1	KCNJ16
Formation of Fibrin Clot (Clotting Cascade)	0.53	1	F8
Nucleobase catabolism	0.53	1	GPX1
Diseases of glycosylation	0.54	3	MUC16, MUC4, MUC6
Platelet Aggregation (Plug Formation)	0.54	1	ADRA2B
Signaling by FGFR	0.54	2	PIK3CA, KRAS
RET signaling	0.55	1	PIK3CA
Antimicrobial peptides	0.55	2	DEFB126, ATOX1
Activation of NMDA receptors and postsynaptic events	0.55	2	MAPT, KRAS
Chaperonin-mediated protein folding	0.56	2	FBXW7, TP53
NCAM1 interactions	0.56	1	COL9A2
Influenza Viral RNA Transcription and Replication	0.56	3	NUP210, RPL22, TPR
VEGFA-VEGFR2 Pathway	0.56	2	PIK3CA, KRAS
Ub-specific processing proteases	0.56	4	PTEN, SMAD4, TP53, IFIH1
Glucagon-like Peptide-1 (GLP1) regulates insulin secretion	0.57	1	IQGAP3
Amine ligand-binding receptors	0.57	1	ADRA2B
Intra-Golgi and retrograde Golgi-to-ER traffic	0.57	3	RAB3GAP2, COG5, KIF5B
Glucose metabolism	0.57	2	NUP210, TPR
Transcriptional regulation by RUNX1	0.57	4	LGALS3, KMT2C, ARID1A, SMARCA4
Transcriptional activity of SMAD2/SMAD3:SMAD4 heterotrimer	0.57	1	SMAD4
Intra-Golgi traffic	0.57	1	COG5
Retinoid metabolism and transport	0.57	1	LRP2
Collagen chain trimerization	0.57	1	COL9A2
Phase 0 - rapid depolarisation	0.58	1	SCN5A
Interleukin-2 family signaling	0.58	1	PIK3CA
Signaling by TGF-beta family members	0.59	2	ACVR2A, SMAD4
Protein folding	0.59	2	FBXW7, TP53
Glycosphingolipid metabolism	0.59	1	GBA3
COPI-dependent Golgi-to-ER retrograde traffic	0.59	1	KIF5B
TNF signaling	0.6	1	CASP8
PKMTs methylate histone lysines	0.6	1	KMT2C
Diseases of metabolism	0.6	2	IDH1, GGT1
SLC transporter disorders	0.6	2	NUP210, TPR
Regulation of TP53 Activity	0.6	3	ATM, EXO1, TP53
Influenza Life Cycle	0.6	3	NUP210, RPL22, TPR
Factors involved in megakaryocyte development and platelet production	0.6	2	KIF5B, TP53
Cargo recognition for clathrin-mediated endocytosis	0.6	2	CSN3, LRP2
Interleukin-3, Interleukin-5 and GM-CSF signaling	0.61	1	PIK3CA
Metabolism of fat-soluble vitamins	0.61	1	LRP2
Disease	0.61	21	AMER1, HLA-A, PIK3CA, MUC16, APC, NUP210, TPR, MSH6, B2M, KRAS, MUC4, MUC6, GGT1, PTEN, MSH3, FBXW7, IDH1, RPL22, SMAD4, RNF43, IQGAP3
Signaling by VEGF	0.61	2	PIK3CA, KRAS
TP53 Regulates Transcription of Cell Cycle Genes	0.61	1	TP53
G alpha (z) signalling events	0.61	1	ADRA2B
Defensins	0.61	1	DEFB126
Retrograde transport at the Trans-Golgi-Network	0.61	1	COG5
PI3K Cascade	0.62	1	PIK3CA
Chondroitin sulfate/dermatan sulfate metabolism	0.62	1	DSEL
Integration of energy metabolism	0.62	2	IQGAP3, PLCB1
Neurotransmitter release cycle	0.63	1	RIMS1
Cargo trafficking to the periciliary membrane	0.63	1	LZTFL1
Gene Silencing by RNA	0.63	2	NUP210, TPR
Phase II - Conjugation of compounds	0.63	1	GGT1
mRNA Splicing - Minor Pathway	0.64	1	GGT1
PLC beta mediated events	0.64	1	PLCB1
Deubiquitination	0.64	5	PTEN, APC, SMAD4, TP53, IFIH1
COPI-independent Golgi-to-ER retrograde traffic	0.64	1	RAB3GAP2
Formation of TC-NER Pre-Incision Complex	0.64	1	CSN3
G-protein mediated events	0.64	1	PLCB1
PI3K/AKT Signaling in Cancer	0.64	2	PTEN, PIK3CA
tRNA processing	0.64	2	NUP210, TPR
Influenza Infection	0.64	3	NUP210, RPL22, TPR
Reproduction	0.65	2	ATM, SYNE1
Intraflagellar transport	0.65	1	IFT172
Pyruvate metabolism and Citric Acid (TCA) cycle	0.66	1	IDH1
Downstream TCR signaling	0.66	2	PTEN, PIK3CA
Meiotic recombination	0.66	1	ATM
Signaling by Non-Receptor Tyrosine Kinases	0.67	1	KRAS
Signaling by PTK6	0.67	1	KRAS
Mitotic Prophase	0.67	2	NUP210, TPR
Fatty acid metabolism	0.68	3	ACSF3, GPX1, GGT1
Nucleotide-binding domain, leucine rich repeat containing receptor (NLR) signaling pathways	0.68	1	CASP8
Regulation of PTEN gene transcription	0.68	2	TP53, PTEN
Ca2+ pathway	0.68	1	PLCB1
Non-integrin membrane-ECM interactions	0.68	1	NRXN1
Negative regulation of the PI3K/AKT network	0.68	2	PTEN, PIK3CA
Meiotic synapsis	0.69	1	SYNE1
Glycosaminoglycan metabolism	0.69	2	DSEL, SLC9A1
Transcriptional Regulation by MECP2	0.69	1	PTEN
Extracellular matrix organization	0.69	5	COL9A2, NRXN1, PTPRS, TNXB, PLEC
Transport to the Golgi and subsequent modification	0.7	3	COG5, MGAT4C, F8
Pre-NOTCH Transcription and Translation	0.7	1	TP53
Processing of Capped Intron-Containing Pre-mRNA	0.7	4	NUP210, TPR, CHERP, GGT1
Cell surface interactions at the vascular wall	0.7	4	PIK3CA, GYPB, GYPA, KRAS
HIV Infection	0.71	4	HLA-A, NUP210, TPR, B2M
Platelet degranulation	0.71	2	F8, TTN
Semaphorin interactions	0.71	1	PLXNA4
Peroxisomal protein import	0.71	1	IDH1
Collagen degradation	0.71	1	COL9A2
RAB geranylgeranylation	0.72	1	RAB19
Mitochondrial protein import	0.72	1	IDH1
Signaling by Rho GTPases	0.72	6	KIF5B, OBSCN, FMNL2, PREX1, PLEKHG2, IQGAP3
RNA Polymerase II Transcription Termination	0.72	1	GGT1
RUNX1 regulates genes involved in megakaryocyte differentiation and platelet function	0.72	1	KMT2C
Collagen biosynthesis and modifying enzymes	0.73	1	COL9A2
Response to elevated platelet cytosolic Ca2+	0.73	2	F8, TTN
ESR-mediated signaling	0.73	3	PIK3CA, PPP5C, KRAS
COPII-mediated vesicle transport	0.73	1	F8
Regulation of RAS by GAPs	0.73	1	KRAS
Circadian Clock	0.73	1	DBT
Loss of proteins required for interphase microtubule organization from the centrosome	0.74	1	DBT
Loss of Nlp from mitotic centrosomes	0.74	1	DBT
Regulation of PTEN stability and activity	0.74	1	PTEN
G2/M Transition	0.74	3	DBT, TP53, CDK11B
TCR signaling	0.74	2	PTEN, PIK3CA
Mitotic G2-G2/M phases	0.75	3	DBT, TP53, CDK11B
PTEN Regulation	0.75	2	PTEN, TP53
Platelet activation, signaling and aggregation	0.75	4	PIK3CA, ADRA2B, F8, TTN
Cilium Assembly	0.75	3	LZTFL1, IFT172, DBT
AURKA Activation by TPX2	0.75	1	DBT
Signaling by TGF-beta Receptor Complex	0.76	1	SMAD4
Signaling by NOTCH	0.76	2	FBXW7, TP53
MHC class II antigen presentation	0.76	1	KIF5B
Regulation of RUNX2 expression and activity	0.76	1	FBXW7
Clathrin-mediated endocytosis	0.77	2	CSN3, LRP2
Cell Cycle Checkpoints	0.78	4	TP53BP1, ATM, EXO1, TP53
Transcription-Coupled Nucleotide Excision Repair (TC-NER)	0.78	1	CSN3
Pre-NOTCH Expression and Processing	0.78	1	TP53
The role of GTSE1 in G2/M progression after G2 checkpoint	0.78	1	TP53
FLT3 Signaling	0.79	4	PIK3CA, PPP5C, IQGAP3, KRAS
Amyloid fiber formation	0.79	1	B2M
Downstream signaling events of B Cell Receptor (BCR)	0.79	1	KRAS
Late Phase of HIV Life Cycle	0.79	2	NUP210, TPR
G alpha (q) signalling events	0.8	3	PIK3CA, KRAS, PLCB1
ER to Golgi Anterograde Transport	0.8	2	COG5, F8
Transcriptional regulation of white adipocyte differentiation	0.8	1	EBF1
Global Genome Nucleotide Excision Repair (GG-NER)	0.8	1	CSN3
Cellular responses to stress	0.8	6	ATOX1, ATM, NUP210, TPR, GPX1, TP53
Integrin cell surface interactions	0.81	1	COL9A2
Constitutive Signaling by Aberrant PI3K in Cancer	0.81	1	PIK3CA
Regulation of PLK1 Activity at G2/M Transition	0.82	1	DBT
Costimulation by the CD28 family	0.82	1	PIK3CA
Opioid Signalling	0.82	1	PLCB1
Peptide hormone metabolism	0.82	1	KIF5B
Neutrophil degranulation	0.82	6	HLA-A, IDH1, TRPM2, B2M, IQGAP3, LGALS3
RHO GTPase Effectors	0.82	3	KIF5B, FMNL2, IQGAP3
Peptide chain elongation	0.83	1	RPL22
RAB GEFs exchange GTP for GDP on RABs	0.83	1	RAB3GAP2
Sphingolipid metabolism	0.83	1	GBA3
Cellular Senescence	0.83	2	ATM, TP53
Activation of HOX genes during differentiation	0.83	1	KMT2C
Activation of anterior HOX genes in hindbrain development during early embryogenesis	0.83	1	KMT2C
HIV Life Cycle	0.83	2	NUP210, TPR
Protein localization	0.83	1	IDH1
Other interleukin signaling	0.83	4	PIK3CA, PPP5C, IQGAP3, KRAS
Metabolism of carbohydrates	0.83	4	NUP210, DSEL, TPR, SLC9A1
Toll Like Receptor 3 (TLR3) Cascade	0.84	1	CASP8
Eukaryotic Translation Termination	0.84	1	RPL22
Selenocysteine synthesis	0.84	1	RPL22
Oxidative Stress Induced Senescence	0.84	1	TP53
Post-translational modification: synthesis of GPI-anchored proteins	0.84	1	CD52
Signaling by Nuclear Receptors	0.84	3	PIK3CA, PPP5C, KRAS
Recruitment of NuMA to mitotic centrosomes	0.84	1	DBT
Eukaryotic Translation Elongation	0.84	1	RPL22
Chromatin organization	0.85	3	KMT2C, ARID1A, SMARCA4
Chromatin modifying enzymes	0.85	3	KMT2C, ARID1A, SMARCA4
Nonsense Mediated Decay (NMD) independent of the Exon Junction Complex (EJC)	0.85	1	RPL22
Anchoring of the basal body to the plasma membrane	0.85	1	DBT
TRIF(TICAM1)-mediated TLR4 signaling	0.85	1	CASP8
MyD88-independent TLR4 cascade	0.85	1	CASP8
CLEC7A (Dectin-1) signaling	0.85	1	CASP8
Potassium Channels	0.85	1	KCNJ16
Cell Cycle	0.86	9	TP53BP1, ATM, EXO1, NUP210, DBT, TPR, TP53, CDK11B, SYNE1
Visual phototransduction	0.86	1	LRP2
Viral mRNA Translation	0.86	1	RPL22
Formation of a pool of free 40S subunits	0.86	1	RPL22
Role of LAT2/NTAL/LAB on calcium mobilization	0.86	1	PIK3CA
COPI-mediated anterograde transport	0.86	1	COG5
mRNA Splicing - Major Pathway	0.86	2	CHERP, GGT1
ABC-family proteins mediated transport	0.87	1	ABCA7
Disorders of transmembrane transporters	0.87	2	NUP210, TPR
Major pathway of rRNA processing in the nucleolus and cytosol	0.87	2	DBT, RPL22
Post-translational protein phosphorylation	0.88	1	MXRA8
Transport of inorganic cations/anions and amino acids/oligopeptides	0.88	1	SLC9A1
RAF/MAP kinase cascade	0.88	3	PPP5C, IQGAP3, KRAS
mRNA Splicing	0.88	2	CHERP, GGT1
Nucleotide Excision Repair	0.88	1	CSN3
Interleukin-4 and Interleukin-13 signaling	0.88	1	TP53
L13a-mediated translational silencing of Ceruloplasmin expression	0.89	1	RPL22
Metabolism of vitamins and cofactors	0.89	2	IDH1, LRP2
SRP-dependent cotranslational protein targeting to membrane	0.89	1	RPL22
GTP hydrolysis and joining of the 60S ribosomal subunit	0.89	1	RPL22
rRNA processing in the nucleus and cytosol	0.89	2	DBT, RPL22
Post-translational protein modification	0.89	21	RAB19, MXRA8, COG5, TP53BP1, HLA-A, CSN3, MUC16, APC, NUP210, TPR, TP53, IFIH1, MUC4, CD52, MUC6, PTEN, FBXW7, SMAD4, MGAT4C, F8, SP100
MAPK1/MAPK3 signaling	0.89	3	PPP5C, IQGAP3, KRAS
Role of phospholipids in phagocytosis	0.89	1	PIK3CA
Hedgehog 'off' state	0.89	1	IFT172
PI5P, PP2A and IER3 Regulate PI3K/AKT Signaling	0.89	1	PIK3CA
Nonsense-Mediated Decay (NMD)	0.9	1	RPL22
Nonsense Mediated Decay (NMD) enhanced by the Exon Junction Complex (EJC)	0.9	1	RPL22
Hemostasis	0.9	9	PIK3CA, KIF5B, GYPB, GYPA, ADRA2B, TP53, F8, KRAS, TTN
Selenoamino acid metabolism	0.9	1	RPL22
FCERI mediated MAPK activation	0.9	1	KRAS
PIP3 activates AKT signaling	0.9	3	PTEN, PIK3CA, TP53
Eukaryotic Translation Initiation	0.9	1	RPL22
Cap-dependent Translation Initiation	0.9	1	RPL22
L1CAM interactions	0.91	1	SCN5A
rRNA processing	0.91	2	DBT, RPL22
Rab regulation of trafficking	0.91	1	RAB3GAP2
Regulation of Insulin-like Growth Factor (IGF) transport and uptake by Insulin-like Growth Factor Binding Proteins (IGFBPs)	0.91	1	MXRA8
Axon guidance	0.92	7	COL9A2, PLXNA4, SCN5A, PIK3CA, RPL22, RELN, KRAS
Phospholipid metabolism	0.92	2	PTEN, PIK3CA
Formation of the cornified envelope	0.92	1	LCE4A
Toll Like Receptor 4 (TLR4) Cascade	0.92	1	CASP8
Fc epsilon receptor (FCERI) signaling	0.92	2	PIK3CA, KRAS
Transcriptional Regulation by TP53	0.93	4	PTEN, ATM, EXO1, TP53
Innate Immune System	0.93	16	DEFB126, ATOX1, HLA-A, PIK3CA, MUC16, TRPM2, IFIH1, B2M, KRAS, MUC4, LGALS3, MUC6, IDH1, CASP8, IQGAP3, C8B
Cellular responses to external stimuli	0.93	6	ATOX1, ATM, NUP210, TPR, GPX1, TP53
Regulation of Complement cascade	0.93	1	C8B
Organelle biogenesis and maintenance	0.93	3	LZTFL1, IFT172, DBT
Biological oxidations	0.93	1	GGT1
Degradation of the extracellular matrix	0.93	1	COL9A2
RHO GTPases Activate Formins	0.94	1	FMNL2
MAPK family signaling cascades	0.94	3	PPP5C, IQGAP3, KRAS
Asparagine N-linked glycosylation	0.94	3	COG5, MGAT4C, F8
Beta-catenin independent WNT signaling	0.94	1	PLCB1
Complement cascade	0.94	1	C8B
Intracellular signaling by second messengers	0.94	3	PTEN, PIK3CA, TP53
Neddylation	0.94	2	CSN3, FBXW7
Signaling by Hedgehog	0.95	1	IFT172
Infectious disease	0.95	5	HLA-A, NUP210, RPL22, TPR, B2M
Transport of small molecules	0.95	9	CLCA4, ABCA7, CSN3, RYR2, RYR1, TRPM2, ASIC3, SLC9A1, CLCNKA
Metabolism of steroids	0.95	1	LRP2
Toll-like Receptor Cascades	0.95	1	CASP8
Membrane Trafficking	0.97	6	RAB3GAP2, COG5, CSN3, KIF5B, F8, LRP2
Regulation of expression of SLITs and ROBOs	0.97	1	RPL22
Fcgamma receptor (FCGR) dependent phagocytosis	0.97	1	PIK3CA
Signaling by the B Cell Receptor (BCR)	0.97	1	KRAS
The citric acid (TCA) cycle and respiratory electron transport	0.97	1	IDH1
Generic Transcription Pathway	0.97	16	SOX9, ATM, EXO1, KMT2C, TP53, PLXNA4, KRAS, LGALS3, ZNF626, PTEN, ZNF717, ZNF711, FBXW7, SMAD4, ARID1A, SMARCA4
Cell Cycle, Mitotic	0.97	5	NUP210, DBT, TPR, TP53, CDK11B
M Phase	0.98	3	NUP210, DBT, TPR
Metabolism of amino acids and derivatives	0.98	3	HAAO, DBT, RPL22
Developmental Biology	0.98	13	COL9A2, SCN5A, PIK3CA, KMT2C, RELN, EBF1, KRAS, ACVR2A, PLXNA4, ACSF3, LCE4A, RPL22, SMAD4
Mitotic Prometaphase	0.98	1	DBT
RNA Polymerase II Transcription	0.98	17	SOX9, ATM, EXO1, KMT2C, TP53, PLXNA4, KRAS, LGALS3, GGT1, ZNF626, PTEN, ZNF717, ZNF711, FBXW7, SMAD4, ARID1A, SMARCA4
Antigen processing: Ubiquitination & Proteasome degradation	0.98	2	FBXW7, NPEPPS
Keratinization	0.99	1	LCE4A
Gene expression (Transcription)	0.99	19	SOX9, ATM, EXO1, NUP210, KMT2C, TPR, TP53, PLXNA4, KRAS, LGALS3, GGT1, ZNF626, PTEN, ZNF717, ZNF711, FBXW7, SMAD4, ARID1A, SMARCA4
Signaling by ROBO receptors	0.99	1	RPL22
Signaling by Receptor Tyrosine Kinases	0.99	4	COL9A2, PIK3CA, PTPRS, KRAS
Signaling by Interleukins	0.99	6	PIK3CA, TP53, PPP5C, IQGAP3, KRAS, SMARCA4
G alpha (i) signalling events	0.99	3	ADRA2B, LRP2, PLCB1
Metabolism of lipids	0.99	7	ACSF3, PTEN, PIK3CA, GPX1, GBA3, LRP2, GGT1
Metabolism of RNA	0.99	6	NUP210, DBT, RPL22, TPR, CHERP, GGT1
Vesicle-mediated transport	0.99	6	RAB3GAP2, COG5, CSN3, KIF5B, F8, LRP2
SLC-mediated transmembrane transport	0.99	1	SLC9A1
Metabolism of proteins	1	24	RAB19, MXRA8, COG5, TP53BP1, HLA-A, CSN3, MUC16, APC, NUP210, KIF5B, TPR, TP53, IFIH1, B2M, MUC4, CD52, MUC6, PTEN, FBXW7, RPL22, SMAD4, MGAT4C, F8, SP100
Translation	1	1	RPL22
Class A/1 (Rhodopsin-like receptors)	1	1	ADRA2B
GPCR downstream signalling	1	9	OR4A47, PIK3CA, OBSCN, PREX1, ADRA2B, PLEKHG2, LRP2, KRAS, PLCB1
Metabolism	1	21	CMPK1, PIK3CA, NUP210, DSEL, DBT, TPR, GPX1, PLCB1, GGT1, ACSF3, AK5, PTEN, HAAO, IDH1, CAD, RPL22, MOB1B, GBA3, IQGAP3, LRP2, SLC9A1
Olfactory Signaling Pathway	1	1	OR4A47
Signal Transduction	1	30	COL9A2, SOX9, KIF5B, DBT, OBSCN, PLEKHG2, ACVR2A, IFT172, AMER1, RNF43, PREX1, ADRA2B, CASP8, MOB1B, SMARCA4, PIK3CA, APC, PTPRS, TP53, KRAS, PLCB1, OR4A47, PTEN, FBXW7, SMAD4, BCL9, FMNL2, PPP5C, IQGAP3, LRP2
GPCR ligand binding	1	1	ADRA2B
Signaling by GPCR	1	9	OR4A47, PIK3CA, OBSCN, PREX1, ADRA2B, PLEKHG2, LRP2, KRAS, PLCB1
G alpha (s) signalling events	1	1	OR4A47

## Sheet: Drugability
	Small molecule			Antibody
Target symbol	Clinical precedence	Discovery precedence	Predicted tractable	Clinical precedence	Predicted tractable high confidence	Predicted tractable mid-low confidence
ABCA7			1		1	1
ACVR2A		1	1		1	1
ADGRD1					1	1
ADRA2B	1	1			1	1
AFDN		1			1
AHNAK2		1			1
AK5			1
AMER1					1	1
APC		1			1
ASIC3		1	1		1	1
ASTN2		1				1
ATM		1	1
ATOX1		1
B2M		1	1		1	1
BRDT		1	1
C1QTNF4					1	1
C8B					1	1
CAD		1	1
CASP8	1	1	1
CD200R1L						1
CD52				1	1	1
CDK11B	1	1	1
CHRNA3	1	1	1		1	1
CLCA4			1		1	1
CLCNKA			1		1	1
CLECL1					1	1
CMPK1		1
COL9A2					1	1
CROCC					1
CSMD1						1
CSMD2					1	1
CSMD3						1
CSN3					1	1
DBT			1
DEFB126					1	1
DSEL						1
EBF1		1
EXO1		1	1		1
F8		1	1	1	1	1
FAM171B						1
FAT2					1	1
FBXW7			1
FLNB			1		1	1
FLNC		1			1	1
FMN2						1
FMNL2		1
FNDC1					1	1
GABRR3			1		1	1
GBA3		1	1
GBP1		1	1		1	1
GPX1		1
GYPA		1			1	1
GYPB					1	1
HAAO			1
HLA-A			1		1	1
HYDIN			1
IDH1		1	1		1
IFI27						1
IGSF3						1
IQGAP3			1
KCNJ16			1		1	1
KIAA0040						1
KIF5B		1	1
KLRF1					1	1
KRAS		1			1
LCE4A						1
LGALS3		1			1	1
LRP1B						1
LRP2					1	1
LRRN3			1			1
MAP1B					1
MAP3K21		1	1
MAPT		1	1		1	1
MGAT4C						1
MMP28						1
MSH6			1
MUC16				1	1	1
MUC4					1	1
MUC6					1	1
MXRA8					1	1
MYO16						1
NBEA			1			1
NLGN1		1	1		1	1
NPEPPS	1
NRXN1					1	1
NUP210						1
OBSCN			1		1	1
OR4A47					1	1
PIEZO2						1
PIK3CA	1	1	1			1
PKHD1					1	1
PKHD1L1						1
PLEC		1	1		1
PLXNA4					1	1
PPP5C		1	1		1	1
PREX1		1			1	1
PTEN		1			1
PTPRS		1	1		1	1
RAB19					1	1
RAB3GAP2					1
RELN					1	1
RIMS1						1
RIPK4			1
RNF43					1	1
RYR1	1		1		1	1
RYR2		1	1			1
SCN5A	1	1	1		1	1
SEPTIN9		1
SHANK1					1	1
SLC9A1		1	1		1	1
SLITRK5					1	1
SMAD4		1	1
SMARCA4		1	1
SP100		1
SYNE1		1				1
TMEM41B						1
TNXB						1
TP53		1	1
TP53BP1		1
TRPM2		1	1		1	1
TTN		1	1		1
USH2A						1
USP6					1	1
	8	50	49	3	68	83

## Sheet: Drugs
Drug	Target	Disease	Max phase	Molecule type
OXCARBAZEPINE	SCN5A	epilepsy	Phase IV	Small molecule
CARBAMAZEPINE	SCN5A	partial epilepsy	Phase IV	Small molecule
EPINEPHRINE	ADRA2B	asthma	Phase IV	Small molecule
CLONIDINE	ADRA2B	neonatal abstinence syndrome	Phase IV	Small molecule
PHENYTOIN	SCN5A	Seizures	Phase IV	Small molecule
LAMOTRIGINE	SCN5A	bipolar disorder	Phase IV	Small molecule
TETRACAINE	SCN5A	pain	Phase IV	Small molecule
ZONISAMIDE	SCN5A	epilepsy	Phase IV	Small molecule
ENCAINIDE	SCN5A	cardiac arrhythmia	Phase IV	Small molecule
BRIMONIDINE	ADRA2B	glaucoma	Phase IV	Small molecule
MIRTAZAPINE	ADRA2B	unipolar depression	Phase IV	Small molecule
PHENTOLAMINE	ADRA2B	cardiovascular disease	Phase IV	Small molecule
TOLAZOLINE	ADRA2B	arthralgia	Phase IV	Small molecule
LIDOCAINE	SCN5A	Cough	Phase IV	Small molecule
RANOLAZINE	SCN5A	angina pectoris	Phase IV	Small molecule
NOREPINEPHRINE	ADRA2B	sepsis	Phase IV	Small molecule
MEPIVACAINE	SCN5A	pain	Phase IV	Small molecule
DROTRECOGIN ALFA (ACTIVATED)	F8	sepsis	Phase IV	Unknown
OXYMETAZOLINE	ADRA2B	Nasal Cavity Polyp	Phase IV	Small molecule
APRACLONIDINE	ADRA2B	glaucoma	Phase IV	Small molecule
DROXIDOPA	ADRA2B	orthostatic hypotension	Phase IV	Small molecule
ROPIVACAINE	SCN5A	pain	Phase IV	Small molecule
DEXMEDETOMIDINE	ADRA2B	thoracic aortic aneurysm	Phase IV	Small molecule
TOPIRAMATE	SCN5A	epilepsy	Phase IV	Small molecule
METHYLDOPA	ADRA2B	preeclampsia	Phase IV	Small molecule
LABETALOL	ADRA2B	preeclampsia	Phase IV	Small molecule
RILUZOLE	SCN5A	Fragile X syndrome	Phase IV	Small molecule
TETRAHYDROZOLINE	ADRA2B	dry eye syndrome	Phase IV	Small molecule
ALEMTUZUMAB	CD52	kidney failure	Phase IV	Antibody
ESLICARBAZEPINE	SCN5A	epilepsy	Phase IV	Small molecule
PHENOXYBENZAMINE	ADRA2B	adrenal gland pheochromocytoma	Phase IV	Small molecule
MEXILETINE	SCN5A	polyneuropathy	Phase IV	Small molecule
DRONEDARONE	SCN5A	atrial fibrillation	Phase IV	Small molecule
FLECAINIDE	SCN5A	cardiac arrhythmia	Phase IV	Small molecule
PRILOCAINE	SCN5A	pain	Phase IV	Small molecule
CELIPROLOL	ADRA2B	chronic obstructive pulmonary disease	Phase IV	Small molecule
ARTICAINE	SCN5A	tooth disease	Phase IV	Small molecule
PROPAFENONE	SCN5A	atrial fibrillation	Phase IV	Small molecule
QUINIDINE	SCN5A	Alzheimer's disease	Phase IV	Small molecule
PROCAINAMIDE	SCN5A	cardiac arrhythmia	Phase IV	Small molecule
CHLOROPROCAINE	SCN5A	cervical incompetence	Phase IV	Small molecule
NAPHAZOLINE	ADRA2B	eye allergy	Phase IV	Small molecule
DISOPYRAMIDE	SCN5A	cardiac arrhythmia	Phase IV	Small molecule
GUANFACINE	ADRA2B	attention deficit hyperactivity disorder	Phase IV	Small molecule
ERLOSAMIDE	SCN5A	partial epilepsy	Phase IV	Small molecule
ERGOTAMINE	ADRA2B	migraine disorder	Phase IV	Small molecule
ESLICARBAZEPINE ACETATE	SCN5A	Seizures	Phase IV	Small molecule
BENOXINATE	SCN5A	Pruritus	Phase IV	Small molecule
PRIMIDONE	SCN5A	epilepsy	Phase IV	Small molecule
QUINIDINE POLYGALACTURONATE	SCN5A	cardiac arrhythmia	Phase IV	Small molecule
TIZANIDINE	ADRA2B	Inguinal hernia	Phase IV	Small molecule
ORPHENADRINE	SCN5A	Parkinson's disease	Phase IV	Small molecule
PHENAZOPYRIDINE	SCN5A	Urinary retention	Phase IV	Small molecule
MECAMYLAMINE	CHRNA3	hypertension	Phase IV	Small molecule
ETHOTOIN	SCN5A	epilepsy	Phase IV	Small molecule
MEPHENYTOIN	SCN5A	epilepsy	Phase IV	Small molecule
MORICIZINE	SCN5A	cardiac arrhythmia	Phase IV	Small molecule
ERGOLOID	ADRA2B	cardiovascular disease	Phase IV	Small molecule
MOXISYLYTE	ADRA2B	cardiovascular disease	Phase IV	Small molecule
RAUWOLFIA SERPENTINA	ADRA2B	hypertension	Phase IV	Small molecule
RUFINAMIDE	SCN5A	Lennox-Gastaut syndrome	Phase IV	Small molecule
DIBUCAINE	SCN5A	Pruritus	Phase IV	Small molecule
FOSPHENYTOIN	SCN5A	epilepsy	Phase IV	Small molecule
PHENACEMIDE	SCN5A	epilepsy	Phase IV	Small molecule
PRENYLAMINE	SCN5A	cardiovascular disease	Phase IV	Small molecule
COPANLISIB	PIK3CA	neoplasm of mature B-cells	Phase IV	Small molecule
TOCAINIDE	SCN5A	cardiac arrhythmia	Phase IV	Small molecule
DIPIVEFRIN	ADRA2B	glaucoma	Phase IV	Small molecule
MEPHENTERMINE	ADRA2B	cardiovascular disease	Phase IV	Small molecule
PROPARACAINE	SCN5A	pain	Phase IV	Small molecule
DANTROLENE	RYR1	Heat Stroke	Phase IV	Small molecule
TRIMETHAPHAN	CHRNA3	hypertension	Phase IV	Small molecule
GUANABENZ	ADRA2B	relapsing-remitting multiple sclerosis	Phase IV	Small molecule
PROCAINE	SCN5A	osteomyelitis	Phase IV	Small molecule
ALPELISIB	PIK3CA	breast carcinoma	Phase III	Small molecule
BUPARLISIB	PIK3CA	breast carcinoma	Phase III	Small molecule
ESMIRTAZAPINE	ADRA2B	insomnia	Phase III	Small molecule
TASELISIB	PIK3CA	breast carcinoma	Phase III	Small molecule
RALFINAMIDE	SCN5A	pain	Phase III	Small molecule
OREGOVOMAB	MUC16	ovarian carcinoma	Phase III	Antibody
ABAGOVOMAB	MUC16	ovarian carcinoma	Phase III	Antibody
LARAZOTIDE	CHRNA3	celiac disease	Phase II	Protein
NW-3509	SCN5A	schizophrenia	Phase II	Small molecule
ASM-024	CHRNA3	asthma	Phase II	Small molecule
DACTOLISIB	PIK3CA	neoplasm	Phase II	Small molecule
AZD7009	SCN5A	atrial fibrillation	Phase II	Small molecule
EMRICASAN	CASP8	non-alcoholic steatohepatitis	Phase II	Small molecule
GEDATOLISIB	PIK3CA	acute myeloid leukemia	Phase II	Small molecule
SONOLISIB	PIK3CA	glioblastoma multiforme	Phase II	Small molecule
TOSEDOSTAT	NPEPPS	acute myeloid leukemia	Phase II	Small molecule
MLN-1117	PIK3CA	renal cell carcinoma	Phase II	Small molecule
AZD1305	SCN5A	atrial flutter	Phase II	Small molecule
LY-3023414	PIK3CA	endometrial neoplasm	Phase II	Small molecule
NERISPIRDINE	SCN5A	Spinal cord injury	Phase II	Small molecule
AT-7519	CDK11B	chronic lymphocytic leukemia	Phase II	Small molecule
PILARALISIB	PIK3CA	endometrial neoplasm	Phase II	Small molecule
PICTILISIB	PIK3CA	breast carcinoma	Phase II	Small molecule
NIVOCASAN	CASP8	infection	Phase II	Small molecule
PF-04691502	PIK3CA	breast carcinoma	Phase II	Small molecule
APITOLISIB	PIK3CA	breast carcinoma	Phase II	Small molecule
FIMEPINOSTAT	PIK3CA	lymphoma	Phase II	Small molecule
SF-1126	PIK3CA	head and neck squamous cell carcinoma	Phase II	Small molecule
TC-6499	CHRNA3	irritable bowel syndrome	Phase II	Small molecule
TB-402	F8	venous thromboembolism	Phase II	Antibody
RONICICLIB	CDK11B	small cell lung carcinoma	Phase II	Small molecule
VOXTALISIB	PIK3CA	cancer	Phase II	Small molecule
BGT-226	PIK3CA	breast carcinoma	Phase II	Small molecule
ZSTK-474	PIK3CA	neoplasm	Phase II	Small molecule
RG-7666	PIK3CA	breast carcinoma	Phase I	Small molecule
VS-5584	PIK3CA	mesothelioma	Phase I	Small molecule
PHA-793887	CDK11B	neoplasm	Phase I	Small molecule
GSK-1059615	PIK3CA	neoplasm	Phase I	Small molecule
OMIPALISIB	PIK3CA	idiopathic pulmonary fibrosis	Phase I	Small molecule
PANULISIB	PIK3CA	neoplasm	Phase I	Small molecule
DS-7423	PIK3CA	colorectal carcinoma	Phase I	Small molecule
WX-037	PIK3CA	neoplasm	Phase I	Small molecule
PA-799	PIK3CA	neoplasm	Phase I	Small molecule
AZD-5438	CDK11B	neoplasm	Phase I	Small molecule
PKI-179	PIK3CA	neoplasm	Phase I	Small molecule
BAY-1082439	PIK3CA	neoplasm	Phase I	Small molecule
